# Supplementary material for: Comorbidity patterns in cardiovascular diseases: the role of life-stage and socioeconomic status
Source: Front Cardiovasc Med. 2024 Feb 13;11:1215458. doi: 10.3389/fcvm.2024.1215458 (PMC10897012; doi:10.3389/fcvm.2024.1215458)
Supplement: Supplementary file 1 [file Datasheet1.zip]

Archive with 94 entries (87 files):
- Supplementary/
- Supplementary/Supplementary_Male_networks/
- Supplementary/Supplementary_Male_networks/CoNet_TotMale_0_20_highSEL.txt
- __MACOSX/
- __MACOSX/Supplementary/
- __MACOSX/Supplementary/Supplementary_Male_networks/
- __MACOSX/Supplementary/Supplementary_Male_networks/._CoNet_TotMale_0_20_highSEL.txt
- Supplementary/Supplementary_Male_networks/CoNet_TotMale_61_80_lowSEL.txt
- __MACOSX/Supplementary/Supplementary_Male_networks/._CoNet_TotMale_61_80_lowSEL.txt
- Supplementary/Supplementary_Male_networks/CoNet_MortMale_41_60_lowSEL.txt
- __MACOSX/Supplementary/Supplementary_Male_networks/._CoNet_MortMale_41_60_lowSEL.txt
- Supplementary/Supplementary_Male_networks/CoNet_TotMale_41_60_highSEL.txt
- __MACOSX/Supplementary/Supplementary_Male_networks/._CoNet_TotMale_41_60_highSEL.txt
- Supplementary/Supplementary_Male_networks/CoNet_MortMale_0_20_lowSEL.txt
- __MACOSX/Supplementary/Supplementary_Male_networks/._CoNet_MortMale_0_20_lowSEL.txt
- Supplementary/Supplementary_Male_networks/CoNet_TotMale_81_highSEL.txt
- __MACOSX/Supplementary/Supplementary_Male_networks/._CoNet_TotMale_81_highSEL.txt
- Supplementary/Supplementary_Male_networks/.DS_Store
- __MACOSX/Supplementary/Supplementary_Male_networks/._.DS_Store
- Supplementary/Supplementary_Male_networks/CoNet_MortMale_81_lowSEL.txt
- __MACOSX/Supplementary/Supplementary_Male_networks/._CoNet_MortMale_81_lowSEL.txt
- Supplementary/Supplementary_Male_networks/CoNet_TotMale_81_lowSEL.txt
- __MACOSX/Supplementary/Supplementary_Male_networks/._CoNet_TotMale_81_lowSEL.txt
- Supplementary/Supplementary_Male_networks/CoNet_MortMale_21_40_highSEL.txt
- __MACOSX/Supplementary/Supplementary_Male_networks/._CoNet_MortMale_21_40_highSEL.txt
- Supplementary/Supplementary_Male_networks/CoNet_TotMale_0_20_lowSEL.txt
- __MACOSX/Supplementary/Supplementary_Male_networks/._CoNet_TotMale_0_20_lowSEL.txt
- Supplementary/Supplementary_Male_networks/CoNet_TotMale_61_80_highSEL.txt
- __MACOSX/Supplementary/Supplementary_Male_networks/._CoNet_TotMale_61_80_highSEL.txt
- Supplementary/Supplementary_Male_networks/CoNet_TotMale_21_40_lowSEL.txt
- __MACOSX/Supplementary/Supplementary_Male_networks/._CoNet_TotMale_21_40_lowSEL.txt
- Supplementary/Supplementary_Male_networks/CoNet_MortMale_81_highSEL.txt
- __MACOSX/Supplementary/Supplementary_Male_networks/._CoNet_MortMale_81_highSEL.txt
- Supplementary/Supplementary_Male_networks/CoNet_MortMale_61_80_highSEL.txt
- __MACOSX/Supplementary/Supplementary_Male_networks/._CoNet_MortMale_61_80_highSEL.txt
- Supplementary/Supplementary_Male_networks/CoNet_MortMale_0_20_highSEL.txt
- __MACOSX/Supplementary/Supplementary_Male_networks/._CoNet_MortMale_0_20_highSEL.txt
- Supplementary/Supplementary_Male_networks/CoNet_TotMale_41_60_lowSEL.txt
- __MACOSX/Supplementary/Supplementary_Male_networks/._CoNet_TotMale_41_60_lowSEL.txt
- Supplementary/Supplementary_Male_networks/CoNet_MortMale_61_80_lowSEL.txt
- __MACOSX/Supplementary/Supplementary_Male_networks/._CoNet_MortMale_61_80_lowSEL.txt
- Supplementary/Supplementary_Male_networks/CoNet_TotMale_21_40_highSEL.txt
- __MACOSX/Supplementary/Supplementary_Male_networks/._CoNet_TotMale_21_40_highSEL.txt
- Supplementary/Supplementary_Male_networks/CoNet_MortMale_21_40_lowSEL.txt
- __MACOSX/Supplementary/Supplementary_Male_networks/._CoNet_MortMale_21_40_lowSEL.txt
- Supplementary/Supplementary_Male_networks/CoNet_MortMale_41_60_highSEL.txt
- __MACOSX/Supplementary/Supplementary_Male_networks/._CoNet_MortMale_41_60_highSEL.txt
- __MACOSX/Supplementary/._Supplementary_Male_networks
- Supplementary/Supplementary_Female_networks/
- Supplementary/Supplementary_Female_networks/CoNet_TotFemale_0_20_highSEL_clean.txt
- __MACOSX/Supplementary/Supplementary_Female_networks/
- __MACOSX/Supplementary/Supplementary_Female_networks/._CoNet_TotFemale_0_20_highSEL_clean.txt
- Supplementary/Supplementary_Female_networks/CoNet_MortFemale_0_20_lowSEL_clean.txt
- __MACOSX/Supplementary/Supplementary_Female_networks/._CoNet_MortFemale_0_20_lowSEL_clean.txt
- Supplementary/Supplementary_Female_networks/.DS_Store
- __MACOSX/Supplementary/Supplementary_Female_networks/._.DS_Store
- Supplementary/Supplementary_Female_networks/CoNet_TotFemale_21_40_lowSEL_clean.txt
- __MACOSX/Supplementary/Supplementary_Female_networks/._CoNet_TotFemale_21_40_lowSEL_clean.txt
- Supplementary/Supplementary_Female_networks/CoNet_MortFemale_61_80_highSEL_clean.txt
- __MACOSX/Supplementary/Supplementary_Female_networks/._CoNet_MortFemale_61_80_highSEL_clean.txt
- Supplementary/Supplementary_Female_networks/CoNet_MortFemale_61_80_lowSEL_clean.txt
- __MACOSX/Supplementary/Supplementary_Female_networks/._CoNet_MortFemale_61_80_lowSEL_clean.txt
- Supplementary/Supplementary_Female_networks/CoNet_MortFemale_41_60_highSEL_clean.txt
- __MACOSX/Supplementary/Supplementary_Female_networks/._CoNet_MortFemale_41_60_highSEL_clean.txt
- Supplementary/Supplementary_Female_networks/CoNet_MortFemale_41_60_lowSEL_clean.txt
- __MACOSX/Supplementary/Supplementary_Female_networks/._CoNet_MortFemale_41_60_lowSEL_clean.txt
- Supplementary/Supplementary_Female_networks/CoNet_TotFemale_21_40_highSEL_clean.txt
- __MACOSX/Supplementary/Supplementary_Female_networks/._CoNet_TotFemale_21_40_highSEL_clean.txt
- Supplementary/Supplementary_Female_networks/CoNet_TotFemale_81_highSEL_clean.txt
- __MACOSX/Supplementary/Supplementary_Female_networks/._CoNet_TotFemale_81_highSEL_clean.txt
- Supplementary/Supplementary_Female_networks/CoNet_TotFemale_61_80_lowSEL_clean.txt
- __MACOSX/Supplementary/Supplementary_Female_networks/._CoNet_TotFemale_61_80_lowSEL_clean.txt
- Supplementary/Supplementary_Female_networks/CoNet_TotFemale_41_60_lowSEL_clean.txt
- __MACOSX/Supplementary/Supplementary_Female_networks/._CoNet_TotFemale_41_60_lowSEL_clean.txt
- Supplementary/Supplementary_Female_networks/CoNet_MortFemale_81_lowSEL_clean.txt
- __MACOSX/Supplementary/Supplementary_Female_networks/._CoNet_MortFemale_81_lowSEL_clean.txt
- Supplementary/Supplementary_Female_networks/CoNet_MortFemale_0_20_highSEL_clean.txt
- __MACOSX/Supplementary/Supplementary_Female_networks/._CoNet_MortFemale_0_20_highSEL_clean.txt
- Supplementary/Supplementary_Female_networks/CoNet_TotFemale_0_20_lowSEL_clean.txt
- __MACOSX/Supplementary/Supplementary_Female_networks/._CoNet_TotFemale_0_20_lowSEL_clean.txt
- Supplementary/Supplementary_Female_networks/CoNet_TotFemale_41_60_highSEL_clean.txt
- __MACOSX/Supplementary/Supplementary_Female_networks/._CoNet_TotFemale_41_60_highSEL_clean.txt
- Supplementary/Supplementary_Female_networks/CoNet_TotFemale_61_80_highSEL_clean.txt
- __MACOSX/Supplementary/Supplementary_Female_networks/._CoNet_TotFemale_61_80_highSEL_clean.txt
- Supplementary/Supplementary_Female_networks/CoNet_MortFemale_21_40_lowSEL_clean.txt
- __MACOSX/Supplementary/Supplementary_Female_networks/._CoNet_MortFemale_21_40_lowSEL_clean.txt
- Supplementary/Supplementary_Female_networks/CoNet_TotFemale_81_lowSEL_clean.txt
- __MACOSX/Supplementary/Supplementary_Female_networks/._CoNet_TotFemale_81_lowSEL_clean.txt
- Supplementary/Supplementary_Female_networks/CoNet_MortFemale_81_highSEL_clean.txt
- __MACOSX/Supplementary/Supplementary_Female_networks/._CoNet_MortFemale_81_highSEL_clean.txt
- Supplementary/Supplementary_Female_networks/CoNet_MortFemale_21_40_highSEL_clean.txt
- __MACOSX/Supplementary/Supplementary_Female_networks/._CoNet_MortFemale_21_40_highSEL_clean.txt
- __MACOSX/Supplementary/._Supplementary_Female_networks
- __MACOSX/._Supplementary
