# Supplementary material for: Comorbidity patterns in cardiovascular diseases: the role of life-stage and socioeconomic status
Source: Front Cardiovasc Med. 2024 Feb 13;11:1215458. doi: 10.3389/fcvm.2024.1215458 (PMC10897012; doi:10.3389/fcvm.2024.1215458)
Supplement: Supplementary file 1 [file Datasheet1.zip › Supplementary/Supplementary_Male_networks/CoNet_TotMale_0_20_highSEL.txt]

Q21.0 Q24.8
Q25.0 Q24.8
Q25.1 Q24.8
J06.9 Q24.8
Q24.8 Q21.0
Q25.0 Q21.0
Q25.1 Q21.0
J06.9 Q21.0
Q24.8 Q25.0
Q21.0 Q25.0
Q25.1 Q25.0
J06.9 Q25.0
Q24.8 Q25.1
Q21.0 Q25.1
Q25.0 Q25.1
J06.9 Q25.1
Q24.8 J06.9
Q21.0 J06.9
Q25.0 J06.9
Q25.1 J06.9
Q20.1 Q24.8
I27.2 Q24.8
R57.0 Q24.8
Q24.8 Q20.1
Q21.0 Q20.1
I27.2 Q20.1
R57.0 Q20.1
Q20.1 Q21.0
I27.2 Q21.0
R57.0 Q21.0
Q24.8 I27.2
Q20.1 I27.2
Q21.0 I27.2
R57.0 I27.2
Q24.8 R57.0
Q20.1 R57.0
Q21.0 R57.0
I27.2 R57.0
Q20.3 Q24.8
Q21.1 Q24.8
Q24.8 Q20.3
Q21.1 Q20.3
Q21.0 Q20.3
R57.0 Q20.3
Q24.8 Q21.1
Q20.3 Q21.1
Q21.0 Q21.1
R57.0 Q21.1
Q20.3 Q21.0
Q21.1 Q21.0
Q20.3 R57.0
Q21.1 R57.0
Q25.7 Q24.8
I28.8 Q24.8
T82.5 Q24.8
Q24.8 Q25.7
I28.8 Q25.7
T82.5 Q25.7
R57.0 Q25.7
Q24.8 I28.8
Q25.7 I28.8
T82.5 I28.8
R57.0 I28.8
Q24.8 T82.5
Q25.7 T82.5
I28.8 T82.5
R57.0 T82.5
Q25.7 R57.0
I28.8 R57.0
T82.5 R57.0
Y83.1 Q24.8
E03.1 Q24.8
Z01.7 Q24.8
Y83.1 Q25.0
E03.1 Q25.0
Z01.7 Q25.0
Q24.8 Y83.1
Q25.0 Y83.1
E03.1 Y83.1
Z01.7 Y83.1
Q24.8 E03.1
Q25.0 E03.1
Y83.1 E03.1
Z01.7 E03.1
Q24.8 Z01.7
Q25.0 Z01.7
Y83.1 Z01.7
E03.1 Z01.7
I27.0 Q21.0
Z01.7 Q21.0
I27.0 Q25.0
I27.0 Q25.1
Z01.7 Q25.1
Q21.0 I27.0
Q25.0 I27.0
Q25.1 I27.0
Z01.7 I27.0
Q21.0 Z01.7
Q25.1 Z01.7
I27.0 Z01.7
I49.8 Q24.8
I49.8 Q21.0
I49.8 Q25.1
Q24.8 I49.8
Q21.0 I49.8
Q25.1 I49.8
Z01.7 I49.8
I49.8 Z01.7
Q22.5 Q24.8
Q24.8 Q22.5
Q21.1 Q22.5
Q21.0 Q22.5
Z01.7 Q22.5
Q22.5 Q21.1
Z01.7 Q21.1
Q22.5 Q21.0
Q22.5 Z01.7
Q21.1 Z01.7
Q21.1 Q25.0
Q25.0 Q21.1
Q23.4 Q24.8
Q23.2 Q24.8
Q23.0 Q24.8
Q24.8 Q23.4
Q23.2 Q23.4
Q23.0 Q23.4
Z01.7 Q23.4
Q24.8 Q23.2
Q23.4 Q23.2
Q23.0 Q23.2
Z01.7 Q23.2
Q24.8 Q23.0
Q23.4 Q23.0
Q23.2 Q23.0
Z01.7 Q23.0
Q23.4 Z01.7
Q23.2 Z01.7
Q23.0 Z01.7
Q24.4 Q24.8
Q24.4 Q20.1
Z01.7 Q20.1
Q24.4 Q21.0
Q24.8 Q24.4
Q20.1 Q24.4
Q21.0 Q24.4
Z01.7 Q24.4
Q20.1 Z01.7
Q24.4 Z01.7
Q24.6 Q24.8
T82.1 Q24.8
S39.9 Q24.8
Q24.8 Q24.6
T82.1 Q24.6
S39.9 Q24.6
Z01.7 Q24.6
Q24.8 T82.1
Q24.6 T82.1
S39.9 T82.1
Z01.7 T82.1
Q24.8 S39.9
Q24.6 S39.9
T82.1 S39.9
Z01.7 S39.9
Q24.6 Z01.7
T82.1 Z01.7
S39.9 Z01.7
Q24.2 Q24.8
I82.2 Q24.8
Q24.8 Q24.2
I82.2 Q24.2
Y83.1 Q24.2
Z01.7 Q24.2
Q24.8 I82.2
Q24.2 I82.2
Y83.1 I82.2
Z01.7 I82.2
Q24.2 Y83.1
I82.2 Y83.1
Q24.2 Z01.7
I82.2 Z01.7
Y83.1 Q21.1
Q21.1 Y83.1
Q25.5 Q24.8
Q22.6 Q24.8
Q24.8 Q25.5
Q22.6 Q25.5
Y83.1 Q25.5
Z01.7 Q25.5
Q24.8 Q22.6
Q25.5 Q22.6
Y83.1 Q22.6
Z01.7 Q22.6
Q25.5 Y83.1
Q22.6 Y83.1
Q25.5 Z01.7
Q22.6 Z01.7
Q25.0 Q25.5
Q25.0 Q22.6
Q25.5 Q25.0
Q22.6 Q25.0
Q24.0 Q24.8
Q24.8 Q24.0
Q25.0 Q24.0
Y83.1 Q24.0
Z01.7 Q24.0
Q24.0 Q25.0
Q24.0 Y83.1
Q24.0 Z01.7
Q22.0 Q24.8
Q24.8 Q22.0
Q25.0 Q22.0
Q21.1 Q22.0
I49.8 Q22.0
Q22.0 Q25.0
I49.8 Q25.0
Q22.0 Q21.1
I49.8 Q21.1
Q22.0 I49.8
Q25.0 I49.8
Q21.1 I49.8
I97.1 Q24.8
I97.1 Q25.1
R57.0 Q25.1
I97.1 Q21.0
Q24.8 I97.1
Q25.1 I97.1
Q21.0 I97.1
R57.0 I97.1
Q25.1 R57.0
I97.1 R57.0
Q87.1 Q24.8
I50.9 Q24.8
Q24.8 Q87.1
I50.9 Q87.1
I49.8 Q87.1
Z01.7 Q87.1
Q24.8 I50.9
Q87.1 I50.9
I49.8 I50.9
Z01.7 I50.9
Q87.1 I49.8
I50.9 I49.8
Q87.1 Z01.7
I50.9 Z01.7
Q26.2 Q24.8
Q24.8 Q26.2
Q21.1 Q26.2
I49.8 Q26.2
Z01.7 Q26.2
Q26.2 Q21.1
Q26.2 I49.8
Q26.2 Z01.7
Q23.1 Q24.8
Q23.1 Q23.0
I49.8 Q23.0
Q24.8 Q23.1
Q23.0 Q23.1
I49.8 Q23.1
Z01.7 Q23.1
Q23.0 I49.8
Q23.1 I49.8
Q23.1 Z01.7
I49.8 Q24.2
I49.8 Y83.1
Q24.2 I49.8
Y83.1 I49.8
Q24.1 Q24.8
Q24.8 Q24.1
Q20.1 Q24.1
Q21.0 Q24.1
Z01.7 Q24.1
Q24.1 Q20.1
Q24.1 Q21.0
Q24.1 Z01.7
Q24.3 Q24.8
Q22.2 Q24.8
Q24.8 Q24.3
Q25.7 Q24.3
Q22.2 Q24.3
Z01.7 Q24.3
Q24.3 Q25.7
Q22.2 Q25.7
Z01.7 Q25.7
Q24.8 Q22.2
Q24.3 Q22.2
Q25.7 Q22.2
Z01.7 Q22.2
Q24.3 Z01.7
Q25.7 Z01.7
Q22.2 Z01.7
Q22.8 Q24.8
Q24.8 Q22.8
I82.2 Q22.8
Y83.1 Q22.8
Z01.7 Q22.8
Q22.8 I82.2
Q22.8 Y83.1
Q22.8 Z01.7
Z95.0 Q24.6
Z45.9 Q24.6
Z95.0 T82.1
Z45.9 T82.1
Q24.6 Z95.0
T82.1 Z95.0
Z45.9 Z95.0
Z01.7 Z95.0
Q24.6 Z45.9
T82.1 Z45.9
Z95.0 Z45.9
Z01.7 Z45.9
Z95.0 Z01.7
Z45.9 Z01.7
Z95.8 Q24.8
Z95.8 Q24.1
I49.8 Q24.1
Q24.8 Z95.8
Q24.1 Z95.8
I49.8 Z95.8
Q24.1 I49.8
Z95.8 I49.8
Y83.1 I35.0
I49.8 I35.0
Z01.7 I35.0
I35.0 Y83.1
I35.0 I49.8
I35.0 Z01.7
I49.8 I47.1
Z01.7 I47.1
I47.1 I49.8
I47.1 Z01.7
I49.8 Z03.5
Z01.7 Z03.5
Z03.5 I49.8
Z03.5 Z01.7
Q22.1 Q24.8
Q23.3 Q24.8
Q24.8 Q22.1
Q23.3 Q22.1
Q24.6 Q22.1
I49.8 Q22.1
Q24.8 Q23.3
Q22.1 Q23.3
Q24.6 Q23.3
I49.8 Q23.3
Q22.1 Q24.6
Q23.3 Q24.6
I49.8 Q24.6
Q22.1 I49.8
Q23.3 I49.8
Q24.6 I49.8
I27.2 Q25.0
Q25.0 I27.2
Z01.7 I27.2
I27.2 Z01.7
I45.1 Q24.8
Q21.1 Q20.1
I45.1 Q20.1
Q20.1 Q21.1
I45.1 Q21.1
Q24.8 I45.1
Q20.1 I45.1
Q21.1 I45.1
Z01.7 I45.1
I45.1 Z01.7
Q21.2 Q24.8
Q24.8 Q21.2
I27.2 Q21.2
I49.8 Q21.2
Z01.7 Q21.2
Q21.2 I27.2
I49.8 I27.2
Q21.2 I49.8
I27.2 I49.8
Q21.2 Z01.7
Q24.5 Q24.8
Q24.8 Q24.5
I50.9 Q24.5
I49.8 Q24.5
Z01.7 Q24.5
Q24.5 I50.9
Q24.5 I49.8
Q24.5 Z01.7
Q90.9 Q24.8
Q90.9 Q25.0
Q24.8 Q90.9
Q25.0 Q90.9
I49.8 Q90.9
Z01.7 Q90.9
Q90.9 I49.8
Q90.9 Z01.7
I50.9 Q21.0
I50.9 Q25.0
Q21.0 I50.9
Q25.0 I50.9
Q25.6 Q24.8
Q25.0 Q22.1
Q25.6 Q22.1
Z01.7 Q22.1
Q22.1 Q25.0
Q25.6 Q25.0
Q24.8 Q25.6
Q22.1 Q25.6
Q25.0 Q25.6
Z01.7 Q25.6
Q22.1 Z01.7
Q25.6 Z01.7
I45.1 Q24.4
I50.9 Q24.4
Q24.4 I45.1
I50.9 I45.1
Q24.4 I50.9
I45.1 I50.9
Q90.9 Q23.3
I50.9 Q23.3
Z01.7 Q23.3
Q23.3 Q90.9
I50.9 Q90.9
Q23.3 I50.9
Q90.9 I50.9
Q23.3 Z01.7
Q25.0 Q26.2
Q26.2 Q25.0
Y83.1 Q23.0
Y83.1 Q23.1
Q23.0 Y83.1
Q23.1 Y83.1
I46.1 Q24.8
Q23.4 Q20.1
Q25.1 Q20.1
I46.1 Q20.1
Q20.1 Q23.4
Q25.1 Q23.4
I46.1 Q23.4
Q20.1 Q25.1
Q23.4 Q25.1
I46.1 Q25.1
Q24.8 I46.1
Q20.1 I46.1
Q23.4 I46.1
Q25.1 I46.1
I50.9 Q21.1
I50.9 Y83.1
Q21.1 I50.9
Y83.1 I50.9
N17.9 Q24.8
N17.9 Q23.0
I27.2 Q23.0
Q24.8 N17.9
Q23.0 N17.9
I27.2 N17.9
Z01.7 N17.9
Q23.0 I27.2
N17.9 I27.2
N17.9 Z01.7
Q26.8 Q24.8
Q26.8 Q21.1
Q24.8 Q26.8
Q21.1 Q26.8
I49.8 Q26.8
Z01.7 Q26.8
Q26.8 I49.8
Q26.8 Z01.7
Q21.0 Q25.6
I50.9 Q25.6
Q25.6 Q21.0
Q25.6 I50.9
Q20.1 Q21.2
Q22.1 Q21.2
Q21.2 Q20.1
Q22.1 Q20.1
Q21.2 Q22.1
Q20.1 Q22.1
Q23.0 Q25.0
Q25.0 Q23.0
I49.8 I34.1
I50.9 I34.1
Z01.7 I34.1
I34.1 I49.8
I34.1 I50.9
I34.1 Z01.7
Q20.2 Q24.8
Q24.8 Q20.2
Q21.0 Q20.2
I49.8 Q20.2
Z01.7 Q20.2
Q20.2 Q21.0
Q20.2 I49.8
Q20.2 Z01.7
Q90.9 Q21.2
Q21.2 Q90.9
Y83.1 Q25.1
Q25.1 Y83.1
Z95.5 Q24.8
Z95.5 Q25.7
I50.9 Q25.7
Q24.8 Z95.5
Q25.7 Z95.5
I50.9 Z95.5
Z01.7 Z95.5
Q25.7 I50.9
Z95.5 I50.9
Z95.5 Z01.7
Q25.1 Q23.1
I45.1 Q23.1
Q23.1 Q25.1
I45.1 Q25.1
Q23.1 I45.1
Q25.1 I45.1
I50.9 Q20.3
I49.8 Q20.3
Z01.7 Q20.3
Q20.3 I50.9
Q20.3 I49.8
Q20.3 Z01.7
Y83.1 Q21.0
Q21.0 Y83.1
Q21.3 Q24.8
Q24.8 Q21.3
Q23.4 Q21.3
Y83.1 Q21.3
Z01.7 Q21.3
Q21.3 Q23.4
Y83.1 Q23.4
Q21.3 Y83.1
Q23.4 Y83.1
Q21.3 Z01.7
Q20.6 Q24.8
Q24.8 Q20.6
Q20.1 Q20.6
Z95.8 Q20.6
Z01.7 Q20.6
Q20.6 Q20.1
Z95.8 Q20.1
Q20.6 Z95.8
Q20.1 Z95.8
Z01.7 Z95.8
Q20.6 Z01.7
Z95.8 Z01.7
I50.9 Q26.2
Q26.2 I50.9
I45.6 I47.1
I50.9 I47.1
I47.1 I45.6
I50.9 I45.6
I49.8 I45.6
Z01.7 I45.6
I47.1 I50.9
I45.6 I50.9
I45.6 I49.8
I45.6 Z01.7
I50.9 Q25.1
Q25.1 I50.9
Q23.3 Q87.1
Q22.8 Q87.1
Q87.1 Q23.3
Q22.8 Q23.3
Q87.1 Q22.8
Q23.3 Q22.8
Q27.8 Q24.8
Q27.8 Q25.1
Q27.8 Q21.0
Q24.8 Q27.8
Q25.1 Q27.8
Q21.0 Q27.8
Z01.7 Q27.8
Q27.8 Z01.7
I27.0 Q24.8
I27.0 Q21.2
Q24.8 I27.0
Q21.2 I27.0
Q90.9 I27.0
I27.0 Q90.9
Q25.4 Q24.8
Q25.4 Q25.1
Q24.8 Q25.4
Q25.1 Q25.4
Q21.0 Q25.4
I46.1 Q25.4
Q25.4 Q21.0
I46.1 Q21.0
Q25.4 I46.1
Q21.0 I46.1
Q21.3 Q25.0
Q20.1 Q25.0
R57.0 Q25.0
Q25.0 Q21.3
Q20.1 Q21.3
R57.0 Q21.3
Q25.0 Q20.1
Q21.3 Q20.1
Q25.0 R57.0
Q21.3 R57.0
I50.9 Q21.3
I49.8 Q21.3
Q21.3 I50.9
Q21.3 I49.8
I50.9 Q23.1
Q23.1 I50.9
Q26.3 Q24.8
Q26.0 Q24.8
Q26.3 Q24.2
Q26.0 Q24.2
Q24.8 Q26.3
Q24.2 Q26.3
Q26.0 Q26.3
Z01.7 Q26.3
Q24.8 Q26.0
Q24.2 Q26.0
Q26.3 Q26.0
Z01.7 Q26.0
Q26.3 Z01.7
Q26.0 Z01.7
Q25.4 Q23.1
Z95.5 Q23.1
Q23.1 Q25.4
Z95.5 Q25.4
Z01.7 Q25.4
Q23.1 Z95.5
Q25.4 Z95.5
Q25.4 Z01.7
G90.9 I47.1
I47.1 G90.9
I50.9 G90.9
I49.8 G90.9
G90.9 I50.9
G90.9 I49.8
Q21.1 Q21.2
Q21.2 Q21.1
I27.0 Q21.1
Q21.1 I27.0
I45.1 I27.0
I50.9 I27.0
I27.0 I45.1
I27.0 I50.9
I31.3 Q24.8
Q24.8 I31.3
E03.1 I31.3
Q90.9 I31.3
Z01.7 I31.3
I31.3 E03.1
Q90.9 E03.1
I31.3 Q90.9
E03.1 Q90.9
I31.3 Z01.7
I87.1 Q24.8
I87.1 Q24.2
Q24.8 I87.1
Q24.2 I87.1
Y83.1 I87.1
Z01.7 I87.1
I87.1 Y83.1
I87.1 Z01.7
Q22.1 Q21.1
Q21.1 Q22.1
Y83.1 Q22.1
Q22.1 Y83.1
I47.1 Q24.8
I47.1 Q23.1
Q24.8 I47.1
Q23.1 I47.1
I27.0 I49.8
I49.8 I27.0
F32.9 G90.9
Z01.7 G90.9
F32.9 I50.9
F32.9 I49.8
G90.9 F32.9
I50.9 F32.9
I49.8 F32.9
Z01.7 F32.9
G90.9 Z01.7
F32.9 Z01.7
Z95.5 Q25.0
Q25.0 Z95.5
I49.8 Z95.5
Z95.5 I49.8
I50.9 Q22.1
Q22.1 I50.9
Z95.5 Q25.1
Q25.1 Z95.5
I50.9 Q23.0
Q23.0 I50.9
Q22.3 Q24.8
T82.7 Q24.8
D68.0 Q24.8
Q24.8 Q22.3
T82.7 Q22.3
D68.0 Q22.3
Z01.7 Q22.3
Q24.8 T82.7
Q22.3 T82.7
D68.0 T82.7
Z01.7 T82.7
Q24.8 D68.0
Q22.3 D68.0
T82.7 D68.0
Z01.7 D68.0
Q22.3 Z01.7
T82.7 Z01.7
D68.0 Z01.7
J98.5 Q24.8
I31.3 Q23.3
J98.5 Q23.3
Q23.3 I31.3
J98.5 I31.3
Q24.8 J98.5
Q23.3 J98.5
I31.3 J98.5
Z01.7 J98.5
J98.5 Z01.7
I50.9 I47.2
I49.8 I47.2
Z01.7 I47.2
I47.2 I50.9
I47.2 I49.8
I47.2 Z01.7
Q21.1 Q25.6
Y83.1 Q25.6
Q25.6 Q21.1
Q25.6 Y83.1
I45.1 Y83.1
Y83.1 I45.1
Q87.4 Q24.8
Q87.4 Q25.4
I49.8 Q25.4
Q24.8 Q87.4
Q25.4 Q87.4
I49.8 Q87.4
Z01.7 Q87.4
Q25.4 I49.8
Q87.4 I49.8
Q87.4 Z01.7
I50.0 Q24.8
Q24.8 I50.0
Q23.3 I50.0
Q22.8 I50.0
Z01.7 I50.0
I50.0 Q23.3
I50.0 Q22.8
I50.0 Z01.7
Q23.1 Q21.0
Q22.2 Q21.0
Q21.0 Q23.1
Q22.2 Q23.1
Q21.0 Q22.2
Q23.1 Q22.2
I50.9 Q22.2
Q22.2 I50.9
I15.9 Q24.8
I15.9 Q25.1
I15.9 Y83.1
Q24.8 I15.9
Q25.1 I15.9
Y83.1 I15.9
Z01.7 I15.9
I15.9 Z01.7
Q87.2 Q27.8
I50.9 Q27.8
I49.8 Q27.8
Q27.8 Q87.2
I50.9 Q87.2
I49.8 Q87.2
Z01.7 Q87.2
Q27.8 I50.9
Q87.2 I50.9
Q27.8 I49.8
Q87.2 I49.8
Q87.2 Z01.7
N05.1 N05.0
S37.0 N05.0
Z01.7 N05.0
N05.0 N05.1
S37.0 N05.1
Z01.7 N05.1
N05.0 S37.0
N05.1 S37.0
Z01.7 S37.0
N05.0 Z01.7
N05.1 Z01.7
S37.0 Z01.7
I87.1 I77.1
Y83.1 I77.1
I45.1 I77.1
Z01.7 I77.1
I77.1 I87.1
I45.1 I87.1
I77.1 Y83.1
I77.1 I45.1
I87.1 I45.1
I77.1 Z01.7
I34.1 I42.0
I50.9 I42.0
I49.8 I42.0
Z01.7 I42.0
I42.0 I34.1
I42.0 I50.9
I42.0 I49.8
I42.0 Z01.7
Q23.3 Q87.4
Q22.8 Q87.4
Q87.4 Q23.3
Q87.4 Q22.8
I44.7 I45.6
I45.6 I44.7
I49.8 I44.7
I50.9 I44.7
I44.7 I49.8
I44.7 I50.9
I15.0 I70.1
T82.8 I70.1
Y83.1 I70.1
Z01.7 I70.1
I70.1 I15.0
T82.8 I15.0
Y83.1 I15.0
Z01.7 I15.0
I70.1 T82.8
I15.0 T82.8
Y83.1 T82.8
Z01.7 T82.8
I70.1 Y83.1
I15.0 Y83.1
T82.8 Y83.1
I70.1 Z01.7
I15.0 Z01.7
T82.8 Z01.7
Q23.3 Q23.1
Q23.3 Y83.1
Q23.1 Q23.3
Y83.1 Q23.3
Q21.0 Q25.5
Q25.5 Q21.0
Q25.0 Q20.3
Q20.3 Q25.0
Z50.9 Q24.8
Z50.9 Q23.0
Z50.9 Y83.1
Q24.8 Z50.9
Q23.0 Z50.9
Y83.1 Z50.9
Z01.7 Z50.9
Z50.9 Z01.7
Q50.1 Q24.8
Q50.1 Q25.1
Q24.8 Q50.1
Q25.1 Q50.1
Z01.7 Q50.1
Q50.1 Z01.7
I27.2 Y83.1
Y83.1 I27.2
Q20.5 Q24.8
Q24.8 Q20.5
Q20.3 Q20.5
Q21.0 Q20.5
Z01.7 Q20.5
Q20.5 Q20.3
Q20.5 Q21.0
Q20.5 Z01.7
T82.1 Q21.0
T82.1 Q25.0
Q21.0 T82.1
Q25.0 T82.1
I44.2 Q24.8
Z95.0 Q24.8
Q24.8 I44.2
T82.1 I44.2
Z95.0 I44.2
Z01.7 I44.2
I44.2 T82.1
Q24.8 Z95.0
I44.2 Z95.0
I44.2 Z01.7
Z45.9 Q24.8
Z45.9 I44.2
Q24.8 Z45.9
I44.2 Z45.9
G40.9 Q24.8
G40.9 Q23.0
G40.9 Q23.1
G40.9 I49.8
Q24.8 G40.9
Q23.0 G40.9
Q23.1 G40.9
I49.8 G40.9
I46.1 Q26.2
I46.1 Q21.1
I46.1 Q25.0
Q26.2 I46.1
Q21.1 I46.1
Q25.0 I46.1
I28.0 Q21.1
Q21.1 I28.0
I27.0 I28.0
I49.8 I28.0
Z01.7 I28.0
I28.0 I27.0
I28.0 I49.8
I28.0 Z01.7
Z95.8 Q21.3
Q21.3 Z95.8
I42.1 Q24.8
Q24.8 I42.1
Q87.1 I42.1
I50.9 I42.1
Z01.7 I42.1
I42.1 Q87.1
I42.1 I50.9
I42.1 Z01.7
Q25.6 Q21.3
Q21.1 Q21.3
Q21.3 Q25.6
Q21.3 Q21.1
Q21.0 Q22.0
I50.9 Q22.0
Q22.0 Q21.0
Q22.0 I50.9
Q22.8 Q23.4
Q21.1 Q23.4
R57.0 Q23.4
Q23.4 Q22.8
Q21.1 Q22.8
R57.0 Q22.8
Q23.4 Q21.1
Q22.8 Q21.1
Q23.4 R57.0
Q22.8 R57.0
I27.0 Y83.1
Y83.1 I27.0
Q25.0 Q21.2
Q21.2 Q25.0
Q22.4 Q24.8
Q22.4 Q21.2
Q24.8 Q22.4
Q21.2 Q22.4
I49.8 Q22.4
Z01.7 Q22.4
Q22.4 I49.8
Q22.4 Z01.7
I50.9 Q25.5
Q25.5 I50.9
J06.9 I27.0
I27.0 J06.9
Z01.7 J06.9
J06.9 Z01.7
Q25.5 Q22.0
Z01.7 Q22.0
Q22.0 Q25.5
Q22.0 Z01.7
Z95.2 Q24.8
Z95.2 Q23.0
Q23.3 Q23.0
Q24.8 Z95.2
Q23.0 Z95.2
Q23.3 Z95.2
Z01.7 Z95.2
Q23.0 Q23.3
Z95.2 Q23.3
Z95.2 Z01.7
I50.9 M30.3
I49.8 M30.3
Z01.7 M30.3
M30.3 I50.9
M30.3 I49.8
M30.3 Z01.7
Q26.2 Q24.0
Q22.0 Q24.0
I49.8 Q24.0
Q24.0 Q26.2
Q22.0 Q26.2
Q24.0 Q22.0
Q26.2 Q22.0
Q24.0 I49.8
Q22.8 Q21.0
I50.0 Q21.0
Q21.0 Q22.8
I27.0 Q22.8
Q22.8 I27.0
I50.0 I27.0
Q21.0 I50.0
I27.0 I50.0
I25.4 Q24.8
I28.0 Q24.8
Q24.8 I25.4
I28.0 I25.4
I49.8 I25.4
Z01.7 I25.4
Q24.8 I28.0
I25.4 I28.0
I25.4 I49.8
I25.4 Z01.7
Q27.8 Q21.1
Q21.1 Q27.8
Q21.1 Q25.1
Q25.1 Q21.1
Q24.3 Q21.2
Q24.3 Q20.1
Q21.2 Q24.3
Q20.1 Q24.3
Z95.8 Q25.5
Z95.8 Q21.0
Q25.5 Z95.8
Q21.0 Z95.8
I45.1 Q25.0
Q25.0 I45.1
Q90.9 Y83.1
Y83.1 Q90.9
Z03.5 Q24.6
Q24.6 Z03.5
Q23.0 Q25.1
Q25.1 Q23.0
Z95.5 Q23.0
Q23.0 Z95.5
Q22.1 Q22.0
Q22.0 Q22.1
Q22.8 Q23.1
Q23.1 Q22.8
Q22.2 Q23.3
Q22.2 Q22.8
Q23.3 Q22.2
Q22.8 Q22.2
Q26.1 Q24.8
Q26.1 Q21.2
Q26.1 Q20.1
Q24.8 Q26.1
Q21.2 Q26.1
Q20.1 Q26.1
Z01.7 Q26.1
Q26.1 Z01.7
Q21.1 Q20.6
Q20.6 Q21.1
I27.0 Q26.2
Q26.2 I27.0
I47.1 Q22.5
I49.8 Q22.5
I47.1 Q21.1
Q22.5 I47.1
Q21.1 I47.1
Q22.5 I49.8
I49.5 Q24.8
I49.5 Q21.0
I49.5 Z95.8
Q24.8 I49.5
Q21.0 I49.5
Z95.8 I49.5
Z01.7 I49.5
I49.5 Z01.7
I44.0 Q24.8
Q24.8 I44.0
I27.0 I44.0
I49.8 I44.0
Z01.7 I44.0
I44.0 I27.0
I44.0 I49.8
I44.0 Z01.7
I42.4 Q24.8
Q24.8 I42.4
I27.0 I42.4
R57.0 I42.4
I42.4 I27.0
R57.0 I27.0
I42.4 R57.0
I27.0 R57.0
I44.4 I45.1
I47.2 I45.1
I49.8 I45.1
I45.1 I44.4
I47.2 I44.4
I49.8 I44.4
Z01.7 I44.4
I45.1 I47.2
I44.4 I47.2
I45.1 I49.8
I44.4 I49.8
I44.4 Z01.7
G40.9 I42.0
I42.0 G40.9
Z01.7 G40.9
G40.9 Z01.7
I49.8 I28.1
Z01.7 I28.1
I28.1 I49.8
I28.1 Z01.7
G90.9 Q24.8
G90.9 Q25.1
Q24.8 G90.9
Q25.1 G90.9
G40.9 G93.0
I50.9 G93.0
I49.8 G93.0
G93.0 G40.9
I50.9 G40.9
G93.0 I50.9
G40.9 I50.9
G93.0 I49.8
Q21.1 Q23.1
Q21.1 Q22.2
Q23.1 Q21.1
Q22.2 Q21.1
Z01.8 Q24.8
I49.8 I42.1
Z01.8 I42.1
I42.1 I49.8
Z01.8 I49.8
Z01.8 I50.9
Q24.8 Z01.8
I42.1 Z01.8
I49.8 Z01.8
I50.9 Z01.8
Z03.5 I50.9
I50.9 Z03.5
Z01.8 Z03.5
Z01.8 Z01.7
Z03.5 Z01.8
Z01.7 Z01.8
G52.2 Z03.5
G52.2 I50.9
G52.2 I49.8
Z03.5 G52.2
I50.9 G52.2
I49.8 G52.2
Z01.7 G52.2
G52.2 Z01.7
I49.8 I30.9
Z01.7 I30.9
I30.9 I49.8
I30.9 Z01.7
I49.8 J93.1
Z01.7 J93.1
J93.1 I49.8
J93.1 Z01.7
Q20.0 Q24.8
Q24.8 Q20.0
Q25.4 Q20.0
Q21.0 Q20.0
R57.0 Q20.0
Q20.0 Q25.4
R57.0 Q25.4
Q20.0 Q21.0
Q20.0 R57.0
Q25.4 R57.0
A08.3 Q24.8
A08.3 Q25.0
A08.3 I49.8
Q24.8 A08.3
Q25.0 A08.3
I49.8 A08.3
Z01.7 A08.3
A08.3 Z01.7
Z95.8 Q25.7
I49.8 Q25.7
Q25.7 Z95.8
Q25.7 I49.8
Q21.4 Q24.8
Q24.8 Q21.4
Q25.0 Q21.4
Q21.1 Q21.4
Z01.7 Q21.4
Q21.4 Q25.0
Q21.4 Q21.1
Q21.4 Z01.7
Q26.4 Q24.8
Q24.8 Q26.4
Q21.1 Q26.4
Q25.0 Q26.4
Z01.7 Q26.4
Q26.4 Q21.1
Q26.4 Q25.0
Q26.4 Z01.7
Q20.8 Q24.8
Q24.8 Q20.8
Q25.1 Q20.8
Q25.0 Q20.8
Z01.7 Q20.8
Q20.8 Q25.1
Q20.8 Q25.0
Q20.8 Z01.7
Q25.3 Q24.8
G81.9 Q24.8
Q24.8 Q25.3
J06.9 Q25.3
G81.9 Q25.3
I46.1 Q25.3
Q25.3 J06.9
G81.9 J06.9
I46.1 J06.9
Q24.8 G81.9
Q25.3 G81.9
J06.9 G81.9
I46.1 G81.9
Q25.3 I46.1
J06.9 I46.1
G81.9 I46.1
Q20.4 Q24.8
Q24.8 Q20.4
Q25.0 Q20.4
Q21.1 Q20.4
R57.0 Q20.4
Q20.4 Q25.0
Q20.4 Q21.1
Q20.4 R57.0
I44.3 Q24.8
I44.3 Q21.0
I44.3 I27.0
Q24.8 I44.3
Q21.0 I44.3
I27.0 I44.3
Z01.7 I44.3
I44.3 Z01.7
J00.X Q24.8
J00.X Q25.0
Q24.8 J00.X
Q25.0 J00.X
I49.8 J00.X
Z01.7 J00.X
J00.X I49.8
J00.X Z01.7
I49.8 Q25.3
Z01.7 Q25.3
I49.8 J06.9
Q25.3 I49.8
J06.9 I49.8
Q25.3 Z01.7
Q23.3 Q25.1
Q25.1 Q23.3
Q22.0 Q21.3
Q21.3 Q22.0
Q21.1 Q24.3
Y83.1 Q24.3
Q24.3 Q21.1
Q24.3 Y83.1
I49.8 Q20.1
Q20.1 I49.8
Q20.4 Q24.0
Q20.4 Q26.2
Q24.0 Q20.4
Q26.2 Q20.4
Z01.7 Q20.4
Q20.4 Z01.7
Y83.1 Q20.3
Q20.3 Y83.1
I44.2 Q21.0
Z45.9 Q21.0
Q21.0 I44.2
Q21.0 Z45.9
Q25.4 Q23.2
R57.0 Q23.2
Q25.4 Q23.0
R57.0 Q23.0
Q23.2 Q25.4
Q23.0 Q25.4
Q23.2 R57.0
Q23.0 R57.0
I27.2 Q21.1
I27.2 I28.0
Q21.1 I27.2
I28.0 I27.2
Q25.7 Q21.1
Q21.1 Q25.7
I27.2 Q25.7
Q25.7 I27.2
I34.0 I42.1
I42.1 I34.0
Q87.1 I34.0
I50.9 I34.0
Z01.7 I34.0
I34.0 Q87.1
I34.0 I50.9
I34.0 Z01.7
I50.9 R00.0
I49.8 R00.0
Z01.7 R00.0
R00.0 I50.9
R00.0 I49.8
R00.0 Z01.7
I44.2 Q23.1
Q23.1 I44.2
Q27.8 Q22.8
Q22.8 Q27.8
Y83.1 Q27.8
Q27.8 Y83.1
Z95.8 Q21.2
Y83.1 Q21.2
Q21.2 Z95.8
Y83.1 Z95.8
Q21.2 Y83.1
Z95.8 Y83.1
R50.9 Q24.8
Q24.8 R50.9
Z01.7 R50.9
R50.9 Z01.7
I80.1 Q24.8
I80.1 Q24.4
I80.1 I45.1
Q24.8 I80.1
Q24.4 I80.1
I45.1 I80.1
Z01.7 I80.1
I80.1 Z01.7
Q22.6 Q20.2
Q20.2 Q22.6
Q21.0 Q22.6
Q22.6 Q21.0
T82.8 Q24.8
T82.8 Q25.5
T82.8 Z95.8
Q24.8 T82.8
Q25.5 T82.8
Z95.8 T82.8
A41.9 Q24.8
Q20.6 Q24.0
Q25.4 Q24.0
A41.9 Q24.0
Q24.0 Q20.6
Q25.4 Q20.6
A41.9 Q20.6
Q24.0 Q25.4
Q20.6 Q25.4
A41.9 Q25.4
Q24.8 A41.9
Q24.0 A41.9
Q20.6 A41.9
Q25.4 A41.9
Q22.6 Q21.1
Q22.6 Q21.2
Q21.1 Q22.6
Q21.2 Q22.6
Q25.6 Q22.0
Q22.0 Q25.6
Z95.8 Q21.1
Z95.8 Q20.3
Q21.1 Z95.8
Q20.3 Z95.8
Z95.5 Q25.6
Z95.2 Q25.6
Q25.6 Z95.5
Z95.2 Z95.5
Q25.6 Z95.2
Z95.5 Z95.2
Q20.3 Q20.2
I46.1 Q20.2
Q20.2 Q20.3
I46.1 Q20.3
Q20.2 I46.1
Q20.3 I46.1
I27.2 Z95.5
Z95.5 I27.2
J18.9 Q24.8
I47.1 Q20.3
J18.9 Q20.3
Q20.3 I47.1
J18.9 I47.1
Q24.8 J18.9
Q20.3 J18.9
I47.1 J18.9
Z01.7 J18.9
J18.9 Z01.7
Q27.8 Q20.1
Q20.1 Q27.8
I44.2 Q25.6
T82.1 Q25.6
Q25.6 I44.2
Q25.6 T82.1
G90.9 M30.3
M30.3 G90.9
I50.9 R07.2
I49.8 R07.2
Z01.7 R07.2
R07.2 I50.9
R07.2 I49.8
R07.2 Z01.7
E03.9 Q24.8
Q23.0 Q21.0
E03.9 Q21.0
Q21.0 Q23.0
E03.9 Q23.0
E03.9 Q23.1
Q24.8 E03.9
Q21.0 E03.9
Q23.0 E03.9
Q23.1 E03.9
I44.2 Q21.2
Z45.9 Q21.2
Q21.2 I44.2
Q21.2 Z45.9
I64.X I47.1
I47.1 I64.X
I49.8 I64.X
Z01.7 I64.X
I64.X I49.8
I64.X Z01.7
Q22.1 Q21.3
I45.1 Q21.3
Q21.3 Q22.1
I45.1 Q22.1
Q21.3 I45.1
Q22.1 I45.1
I50.9 Q22.5
Q22.5 I50.9
I45.1 Q22.5
Q22.5 I45.1
I10.X I27.0
I46.1 I27.0
I10.X Q21.1
I50.0 Q21.1
I27.0 I10.X
Q21.1 I10.X
I50.0 I10.X
I46.1 I10.X
Q21.1 I50.0
I10.X I50.0
I46.1 I50.0
I27.0 I46.1
I10.X I46.1
I50.0 I46.1
I27.2 I45.1
I45.1 I27.2
I27.2 I27.0
I27.0 I27.2
I82.2 I42.4
I47.1 I42.4
Z01.7 I42.4
I42.4 I82.2
I47.1 I82.2
I42.4 I47.1
I82.2 I47.1
I42.4 Z01.7
K76.0 Z03.5
K76.0 I50.9
K76.0 I49.8
Z03.5 K76.0
I50.9 K76.0
I49.8 K76.0
Z01.7 K76.0
K76.0 Z01.7
I31.3 Q21.1
Q90.9 Q21.1
Q21.1 I31.3
Q21.1 Q90.9
Z95.8 Q22.4
Y83.1 Q22.4
Q22.4 Z95.8
Q22.4 Y83.1
Q22.0 Q22.4
Q22.4 Q22.0
Z95.8 Q22.0
Q22.0 Z95.8
I49.8 Q24.4
Q24.4 I49.8
I49.8 R00.2
Z01.7 R00.2
R00.2 I49.8
R00.2 Z01.7
I27.0 B33.2
I50.9 B33.2
I49.8 B33.2
Z01.7 B33.2
B33.2 I27.0
B33.2 I50.9
B33.2 I49.8
B33.2 Z01.7
I27.2 I42.0
I42.0 I27.2
I50.9 I27.2
I27.2 I50.9
I40.0 I42.0
I27.0 I42.0
I42.0 I40.0
I27.0 I40.0
I50.9 I40.0
Z01.7 I40.0
I42.0 I27.0
I40.0 I27.0
I40.0 I50.9
I40.0 Z01.7
Q33.2 Q24.8
Q33.2 Q21.1
Q33.2 Q26.8
Q24.8 Q33.2
Q21.1 Q33.2
Q26.8 Q33.2
Z01.7 Q33.2
Q33.2 Z01.7
I49.8 I40.0
I40.0 I49.8
Z95.5 Q21.1
Q21.1 Z95.5
Q90.9 I49.5
I50.9 I49.5
I49.5 Q90.9
I49.5 I50.9
I42.2 Q24.8
Q24.8 I42.2
Q23.1 I42.2
Q22.8 I42.2
Z01.7 I42.2
I42.2 Q23.1
I42.2 Q22.8
I42.2 Z01.7
I50.9 I28.0
I28.0 I50.9
Q22.9 Q24.8
Q22.9 Q22.8
Q24.8 Q22.9
Q22.8 Q22.9
Q21.1 Q22.9
Z01.7 Q22.9
Q22.9 Q21.1
Q22.9 Z01.7
I48.X I47.1
I47.1 I48.X
I49.8 I48.X
Z01.7 I48.X
I48.X I49.8
I48.X Z01.7
N17.9 Q20.3
N17.9 Y83.1
R57.0 Y83.1
Q20.3 N17.9
Y83.1 N17.9
R57.0 N17.9
Y83.1 R57.0
N17.9 R57.0
Q25.8 Q24.8
Q24.8 Q25.8
Q23.0 Q25.8
Q22.1 Q25.8
R57.0 Q25.8
Q25.8 Q23.0
Q22.1 Q23.0
Q25.8 Q22.1
Q23.0 Q22.1
R57.0 Q22.1
Q25.8 R57.0
Q22.1 R57.0
Y83.1 Q24.5
Q24.5 Y83.1
J94.0 Q24.8
Q21.1 Q26.3
J94.0 Q26.3
Q26.3 Q21.1
J94.0 Q21.1
Q24.8 J94.0
Q26.3 J94.0
Q21.1 J94.0
Z01.7 J94.0
J94.0 Z01.7
Q21.3 Q21.0
Q21.0 Q21.3
Q25.4 Q21.3
Q21.3 Q25.4
Q25.0 Q25.4
Q25.4 Q25.0
Q25.7 Q21.3
Q21.3 Q25.7
Q25.0 Q25.7
Q25.7 Q25.0
Q25.0 Q23.1
Q23.1 Q25.0
Q22.6 Q22.0
Q25.4 Q22.0
Q22.0 Q22.6
Q25.4 Q22.6
Q22.0 Q25.4
Q22.6 Q25.4
I21.0 Q24.8
Q24.8 I21.0
J94.0 I21.0
Z95.8 I21.0
Z01.7 I21.0
I21.0 J94.0
Z95.8 J94.0
I21.0 Z95.8
J94.0 Z95.8
I21.0 Z01.7
I49.1 Q24.8
I49.1 Q25.1
Q24.8 I49.1
Q25.1 I49.1
Z01.7 I49.1
I49.1 Z01.7
I97.1 Q20.3
I97.1 Q25.0
Q20.3 I97.1
Q25.0 I97.1
J86.0 Q24.8
J86.0 Q21.0
Q24.8 J86.0
Q21.0 J86.0
I49.8 J86.0
Z01.7 J86.0
J86.0 I49.8
J86.0 Z01.7
J18.9 Q21.0
J18.9 Q20.1
Q21.0 J18.9
Q20.1 J18.9
P28.1 Q24.8
P28.1 Q26.2
P28.1 Q21.1
Q24.8 P28.1
Q26.2 P28.1
Q21.1 P28.1
Z01.7 P28.1
P28.1 Z01.7
Q21.0 Q22.4
T82.8 Q22.4
Q22.4 Q21.0
T82.8 Q21.0
Q22.4 T82.8
Q21.0 T82.8
I49.8 Q25.5
Q25.5 I49.8
I27.0 Q20.1
Q20.1 I27.0
I49.8 R01.0
Z01.7 R01.0
R01.0 I49.8
R01.0 Z01.7
Q21.2 Q20.6
Q20.6 Q21.2
Q21.0 Q26.2
Q26.2 Q21.0
T82.8 Q25.7
Q25.7 T82.8
R57.0 T82.8
R57.0 Z95.8
T82.8 R57.0
Z95.8 R57.0
I49.8 I34.0
I34.0 I49.8
Q22.0 Q20.1
Q25.6 Q20.1
Q20.1 Q22.0
Q20.1 Q25.6
J02.9 Z03.5
J02.9 I50.9
J02.9 I49.8
Z03.5 J02.9
I50.9 J02.9
I49.8 J02.9
Z01.7 J02.9
J02.9 Z01.7
Q20.3 Q22.8
Q22.8 Q20.3
Q23.1 Q24.4
Q24.4 Q23.1
Q65.1 Q24.8
Y83.1 Q20.8
Q65.1 Q20.8
Q20.8 Y83.1
Q65.1 Y83.1
Q24.8 Q65.1
Q20.8 Q65.1
Y83.1 Q65.1
Z01.7 Q65.1
Q65.1 Z01.7
Z45.0 Q24.8
Z45.0 I42.1
Z45.9 I42.1
Q24.8 Z45.0
I42.1 Z45.0
Z45.9 Z45.0
Z01.7 Z45.0
I42.1 Z45.9
Z45.0 Z45.9
Z45.0 Z01.7
I49.8 I25.3
Z01.7 I25.3
I25.3 I49.8
I25.3 Z01.7
I49.8 Q25.6
Q25.6 I49.8
Q25.6 Q25.3
Q25.4 Q25.3
Q25.3 Q25.6
Q25.4 Q25.6
Q25.3 Q25.4
Q25.6 Q25.4
I25.3 D15.1
I49.8 D15.1
Z01.7 D15.1
D15.1 I25.3
D15.1 I49.8
D15.1 Z01.7
Q93.8 Q24.8
Q24.8 Q93.8
Z95.5 Q93.8
I49.8 Q93.8
Z01.7 Q93.8
Q93.8 Z95.5
Q93.8 I49.8
Q93.8 Z01.7
I95.5 Q24.8
I95.5 I27.2
Q24.8 I95.5
I27.2 I95.5
I50.9 I95.5
Z01.7 I95.5
I95.5 I50.9
I95.5 Z01.7
Q25.4 Q27.8
Q27.8 Q25.4
I50.9 Q25.4
Q25.4 I50.9
T82.5 Q21.3
T82.5 Q25.6
Q21.3 T82.5
Q25.6 T82.5
Z01.7 T82.5
T82.5 Z01.7
Q21.0 Q21.2
Q21.2 Q21.0
Q22.1 Q21.0
Q21.0 Q22.1
Q90.9 Q21.0
Q90.9 Q22.8
Q21.0 Q90.9
Q22.8 Q90.9
I45.1 Q25.6
Q25.6 I45.1
Z95.5 T82.8
Z95.5 Y83.1
T82.8 Z95.5
Y83.1 Z95.5
I10.X Q24.8
I10.X Q25.1
I10.X Y83.1
Q24.8 I10.X
Q25.1 I10.X
Y83.1 I10.X
Z01.7 I10.X
I10.X Z01.7
J93.1 Q24.8
J93.1 Q22.5
J93.1 Q21.1
Q24.8 J93.1
Q22.5 J93.1
Q21.1 J93.1
I50.9 I42.2
I49.8 I42.2
I42.2 I50.9
I42.2 I49.8
I49.9 Q24.8
Q24.8 I49.9
Z01.7 I49.9
I49.9 Z01.7
I10.X Z95.5
Z95.5 I10.X
I49.8 I10.X
I10.X I49.8
E66.9 G90.9
E66.9 I50.9
E66.9 I49.8
G90.9 E66.9
I50.9 E66.9
I49.8 E66.9
Z01.7 E66.9
E66.9 Z01.7
I45.2 I48.X
I47.2 I48.X
Z45.0 I48.X
I48.X I45.2
I47.2 I45.2
Z45.0 I45.2
Z01.7 I45.2
I48.X I47.2
I45.2 I47.2
Z45.0 I47.2
I48.X Z45.0
I45.2 Z45.0
I47.2 Z45.0
I45.2 Z01.7
G90.9 I45.1
I45.1 G90.9
Q25.7 Q22.0
R57.0 Q22.0
Q25.7 Q21.0
Q22.0 Q25.7
Q21.0 Q25.7
Q22.0 R57.0
I21.1 Q24.8
J94.0 Q21.3
I21.1 Q21.3
Q21.3 J94.0
I21.1 J94.0
Q24.8 I21.1
Q21.3 I21.1
J94.0 I21.1
Z01.7 I21.1
I21.1 Z01.7
Q25.0 Q20.2
Q20.2 Q25.0
Q28.1 Q24.8
Q28.1 Q21.0
Q24.8 Q28.1
Q21.0 Q28.1
I49.8 Q28.1
Z01.7 Q28.1
Q28.1 I49.8
Q28.1 Z01.7
I21.0 Q21.3
Q21.3 I21.0
Q21.1 Q25.4
Q25.4 Q21.1
Q24.3 Q22.1
Q22.1 Q24.3
Q25.6 Q24.3
Q24.3 Q25.6
I27.2 Q20.8
Q20.8 I27.2
Q65.1 I27.2
I27.2 Q65.1
Y83.1 Q22.0
Q22.0 Y83.1
Q22.2 Q22.1
Q22.1 Q22.2
I49.8 Q22.2
Q22.2 I49.8
I69.4 I47.1
I47.1 I69.4
Z01.7 I69.4
I69.4 Z01.7
J94.2 Q24.8
J94.2 Q21.3
Q24.8 J94.2
Q21.3 J94.2
I49.8 J94.2
Z01.7 J94.2
J94.2 I49.8
J94.2 Z01.7
Q20.3 Q22.4
Q20.3 Q21.2
Q22.4 Q20.3
Q21.2 Q20.3
Q22.8 Q22.5
Q22.9 Q22.5
Q22.5 Q22.8
Q22.5 Q22.9
T82.8 Q21.3
Q21.3 T82.8
T82.8 Q22.0
I46.1 Q22.0
Q22.0 T82.8
I46.1 T82.8
Q22.0 I46.1
T82.8 I46.1
Q21.1 Q20.0
I49.8 Q20.0
Z01.7 Q20.0
Q20.0 Q21.1
Q20.0 I49.8
Q20.0 Z01.7
Q25.4 Q21.2
Q21.2 Q25.4
Q24.4 Q25.0
Q25.0 Q24.4
Q25.4 Q20.3
Q20.3 Q25.4
Q89.3 Q24.8
Q89.3 Q20.6
Q24.8 Q89.3
Q20.6 Q89.3
Q20.1 Q89.3
Z01.7 Q89.3
Q89.3 Q20.1
Q89.3 Z01.7
Q24.4 Q23.0
Q23.0 Q24.4
Q20.1 Q20.5
Q25.4 Q20.5
Q20.5 Q20.1
Q25.4 Q20.1
Q20.5 Q25.4
Q20.1 Q25.4
Q23.8 Q24.8
Q23.8 Q23.0
Q24.8 Q23.8
Q23.0 Q23.8
I50.9 Q23.8
Z01.7 Q23.8
Q23.8 I50.9
Q23.8 Z01.7
Q25.4 Q23.4
Q23.4 Q25.4
Q23.3 I42.1
I42.1 Q23.3
Q24.3 Q21.0
Q21.0 Q24.3
Z95.8 Q24.3
Q24.3 Z95.8
Z95.8 Q25.0
Q25.0 Z95.8
Q24.5 Q23.1
Q23.1 Q24.5
Q24.8 C38.0
I49.8 C38.0
Z01.7 C38.0
C38.0 Q24.8
C38.0 I49.8
C38.0 Z01.7
Q26.8 Q20.6
Q20.6 Q26.8
Q24.8 D15.1
I67.2 D15.1
D15.1 Q24.8
I67.2 Q24.8
I25.3 Q24.8
D15.1 I67.2
Q24.8 I67.2
I25.3 I67.2
Z01.7 I67.2
Q24.8 I25.3
I67.2 I25.3
I67.2 Z01.7
I44.1 Q24.8
I44.1 Q22.0
Z95.5 Q22.0
Q24.8 I44.1
Q22.0 I44.1
Z95.5 I44.1
Z01.7 I44.1
Q22.0 Z95.5
I44.1 Z95.5
I44.1 Z01.7
Z95.2 Q25.5
Z95.5 Q25.5
Q25.5 Z95.2
Q25.5 Z95.5
E03.1 Q21.1
Q21.1 E03.1
Q24.4 Q22.0
Q22.0 Q24.4
Z95.8 I27.0
I27.0 Z95.8
I47.1 Q21.0
Q21.0 I47.1
I48.X Q24.8
I48.X Q22.8
I48.X Q23.3
Q24.8 I48.X
Q22.8 I48.X
Q23.3 I48.X
I45.1 Q21.0
Q21.0 I45.1
Q23.3 Q20.3
Q20.3 Q23.3
I27.9 Q24.8
I27.9 Q22.0
Q24.8 I27.9
Q22.0 I27.9
Z95.8 I27.9
R57.0 I27.9
I27.9 Z95.8
I27.9 R57.0
Z95.8 Q22.6
Q22.6 Z95.8
Z03.5 I45.6
I45.6 Z03.5
I49.8 Q33.2
Q33.2 I49.8
I31.3 I27.0
Q67.5 I27.0
I48.X I27.0
I27.0 I31.3
Q67.5 I31.3
I48.X I31.3
I27.0 Q67.5
I31.3 Q67.5
I48.X Q67.5
Z01.7 Q67.5
I27.0 I48.X
I31.3 I48.X
Q67.5 I48.X
Q67.5 Z01.7
Q63.2 I42.2
Q87.1 I42.2
I42.2 Q63.2
Q87.1 Q63.2
I50.9 Q63.2
Z01.7 Q63.2
I42.2 Q87.1
Q63.2 Q87.1
Q63.2 I50.9
Q63.2 Z01.7
Q22.8 Q22.1
Q22.1 Q22.8
I33.0 Q24.8
I33.0 Q21.1
Q24.8 I33.0
Q21.1 I33.0
I31.3 I33.0
Z01.7 I33.0
I33.0 I31.3
I33.0 Z01.7
I31.3 Q22.5
I31.3 Q22.8
Q22.5 I31.3
Q22.8 I31.3
G90.9 I49.4
I50.9 I49.4
I49.8 I49.4
Z01.7 I49.4
I49.4 G90.9
I49.4 I50.9
I49.4 I49.8
I49.4 Z01.7
Q21.2 Q24.0
Q20.1 Q24.0
Q24.0 Q21.2
Q24.0 Q20.1
R55.X G90.9
R55.X I50.9
R55.X I49.8
G90.9 R55.X
I50.9 R55.X
I49.8 R55.X
Q87.2 Q24.8
Q87.2 Q21.0
Q24.8 Q87.2
Q21.0 Q87.2
I45.1 Q87.2
Q87.2 I45.1
J45.9 I47.1
J45.9 J18.9
I50.9 J18.9
I47.1 J45.9
J18.9 J45.9
I50.9 J45.9
Z01.7 J45.9
J18.9 I50.9
J45.9 I50.9
J45.9 Z01.7
Q22.1 Q22.4
Q22.4 Q22.1
Z95.8 Q22.1
Q22.1 Z95.8
I44.0 G90.9
G90.9 I44.0
Z45.0 I45.8
Z45.9 I45.8
I50.9 I45.8
Z01.7 I45.8
I45.8 Z45.0
I50.9 Z45.0
I45.8 Z45.9
I50.9 Z45.9
I45.8 I50.9
Z45.0 I50.9
Z45.9 I50.9
I45.8 Z01.7
R00.1 G90.9
R00.1 I50.9
G90.9 R00.1
I50.9 R00.1
Z01.7 R00.1
R00.1 Z01.7
G90.9 I45.6
I45.6 G90.9
I46.1 Y83.1
I46.1 I49.8
Y83.1 I46.1
I49.8 I46.1
Q20.4 Q20.6
Q20.6 Q20.4
Q20.1 Q20.4
Q20.4 Q20.1
Q22.0 Q20.6
Q20.6 Q22.0
Q23.3 Q25.0
Q25.0 Q23.3
Q26.3 Q21.3
Q21.3 Q26.3
Q25.4 Q26.3
Q26.3 Q25.4
Q21.0 Q23.2
Q25.0 Q23.2
Q23.2 Q21.0
Q23.2 Q25.0
Q25.6 Q25.5
Q25.5 Q25.6
T82.8 Q21.1
Q21.1 T82.8
E43.X Q24.8
E43.X Q25.1
E43.X I49.8
Q24.8 E43.X
Q25.1 E43.X
I49.8 E43.X
Z01.7 E43.X
E43.X Z01.7
I50.9 Z95.8
Z95.8 I50.9
J02.9 Q24.8
J02.9 Q21.0
J02.9 Q25.1
Q24.8 J02.9
Q21.0 J02.9
Q25.1 J02.9
Q20.3 Q89.3
Q20.5 Q89.3
Q89.3 Q20.3
Q89.3 Q20.5
Q89.3 Q25.0
Q25.0 Q89.3
Q21.2 Q89.3
Q89.3 Q21.2
Q22.3 Q22.1
Q22.3 Q24.3
Q22.1 Q22.3
Q24.3 Q22.3
Q22.8 Q24.6
I50.9 Q24.6
Q24.6 Q22.8
I50.9 Q22.8
Q24.6 I50.9
Q22.8 I50.9
Q25.5 Q26.3
I49.8 Q26.3
Q26.3 Q25.5
Q26.3 I49.8
Z45.0 I49.5
Z45.9 I49.5
I49.5 Z45.0
I49.5 Z45.9
Q21.2 Q25.5
Q25.5 Q21.2
Z95.8 Q22.5
Q22.5 Z95.8
Q22.6 Q22.5
Q22.6 Q22.8
Q22.5 Q22.6
Q22.8 Q22.6
Q22.1 Q22.6
Q22.6 Q22.1
Q22.5 Q22.1
Q22.1 Q22.5
I27.2 Q22.1
Q22.1 I27.2
Q24.5 Q23.0
Q23.0 Q24.5
Q60.0 Q24.8
Q60.0 Q21.0
Q60.0 I27.0
Q24.8 Q60.0
Q21.0 Q60.0
I27.0 Q60.0
Z01.7 Q60.0
Q60.0 Z01.7
T81.5 Z03.4
I49.8 Z03.4
Z01.7 Z03.4
Z03.4 T81.5
I49.8 T81.5
Z01.7 T81.5
Z03.4 I49.8
T81.5 I49.8
Z03.4 Z01.7
T81.5 Z01.7
I49.8 I35.2
Z01.7 I35.2
I35.2 I49.8
I35.2 Z01.7
Q21.1 Q22.4
Q22.4 Q21.1
Q23.1 Q21.3
Q21.3 Q23.1
T81.5 Q24.8
T81.5 Q25.0
T81.5 Y83.1
Q24.8 T81.5
Q25.0 T81.5
Y83.1 T81.5
Q28.1 Q25.1
Q25.1 Q28.1
Y83.1 Q28.1
Q28.1 Y83.1
H50.8 Q24.8
H50.8 Q21.3
Q24.8 H50.8
Q21.3 H50.8
Z95.8 H50.8
Z01.7 H50.8
H50.8 Z95.8
H50.8 Z01.7
R00.2 I50.9
I50.9 R00.2
I49.9 Q21.1
I49.9 Q25.0
Q21.1 I49.9
Q25.0 I49.9
T82.5 Q25.5
T82.5 Q25.0
Q25.5 T82.5
Q25.0 T82.5
G25.5 Q24.8
G25.5 Q25.0
I27.0 Z95.5
G25.5 Z95.5
Z95.5 I27.0
G25.5 I27.0
Q24.8 G25.5
Q25.0 G25.5
Z95.5 G25.5
I27.0 G25.5
Q25.7 Y83.1
Y83.1 Q25.7
Z45.8 Q24.8
Z45.8 Q25.0
Z45.8 I49.8
Q24.8 Z45.8
Q25.0 Z45.8
I49.8 Z45.8
Z01.7 Z45.8
Z45.8 Z01.7
Z95.2 Q21.0
Z95.2 Q22.0
Q21.0 Z95.2
Q22.0 Z95.2
Q20.4 Q22.0
Q22.0 Q20.4
Q25.6 Q20.4
I46.1 Q20.4
Q20.4 Q25.6
I46.1 Q25.6
Q20.4 I46.1
Q25.6 I46.1
I27.0 Q23.0
Q23.0 I27.0
I47.2 Q24.8
I47.1 Q20.5
I47.2 Q20.5
Q20.5 I47.1
I47.2 I47.1
Q24.8 I47.2
Q20.5 I47.2
I47.1 I47.2
Q24.3 Q21.3
Q21.3 Q24.3
I49.8 Q26.4
Q26.4 I49.8
Q26.1 Q21.0
Q26.1 Q22.0
Q21.0 Q26.1
Q22.0 Q26.1
R57.0 Q26.1
Q26.1 R57.0
Q22.2 Q21.3
Q21.3 Q22.2
Q25.6 Q22.2
Q22.2 Q25.6
Q25.4 Q26.2
R57.0 Q26.2
Q26.2 Q25.4
Q26.2 R57.0
I25.4 I42.9
Y83.1 I42.9
I49.8 I42.9
Z01.7 I42.9
I42.9 I25.4
Y83.1 I25.4
I42.9 Y83.1
I25.4 Y83.1
I42.9 I49.8
I42.9 Z01.7
I27.9 Q21.1
I27.9 I31.3
Q21.1 I27.9
I31.3 I27.9
Z01.7 I27.9
I27.9 Z01.7
I48.X Q21.1
I48.X I27.9
Q21.1 I48.X
I27.9 I48.X
Q22.8 Q20.1
Q20.1 Q22.8
Z03.5 G90.9
G90.9 Z03.5
I42.2 Q21.1
Q21.1 I42.2
I48.X I42.2
I42.2 I48.X
Z01.7 R55.X
R55.X Z01.7
Q22.1 Q24.0
Q24.0 Q22.1
I45.6 I47.2
G90.1 I47.2
I47.2 I45.6
G90.1 I45.6
I47.2 G90.1
I45.6 G90.1
I50.9 G90.1
Z01.7 G90.1
G90.1 I50.9
G90.1 Z01.7
I44.2 Q24.6
Q24.6 I44.2
Q21.1 Q20.5
Q20.5 Q21.1
Q20.4 Q21.2
Q21.2 Q20.4
Q25.6 Q22.6
Q22.6 Q25.6
Y83.1 Q25.4
Q25.4 Y83.1
R23.0 Q24.8
I49.8 Q20.6
R23.0 Q20.6
Q20.6 I49.8
R23.0 I49.8
Q24.8 R23.0
Q20.6 R23.0
I49.8 R23.0
Z01.7 R23.0
R23.0 Z01.7
T82.8 Q20.5
Y83.1 Q20.5
Q20.5 T82.8
Q20.5 Y83.1
Q20.3 Q20.1
Q20.1 Q20.3
Q64.7 Q24.8
Q64.7 Q20.8
Q24.8 Q64.7
Q20.8 Q64.7
I27.2 Q64.7
Z01.7 Q64.7
Q64.7 I27.2
Q64.7 Z01.7
I47.1 I74.3
I69.4 I74.3
I49.8 I74.3
Z01.7 I74.3
I74.3 I47.1
I74.3 I69.4
I49.8 I69.4
I74.3 I49.8
I69.4 I49.8
I74.3 Z01.7
I44.7 Q24.8
I44.7 Q21.2
Q24.8 I44.7
Q21.2 I44.7
Z45.9 I44.7
Z01.7 I44.7
I44.7 Z45.9
I44.7 Z01.7
Z95.0 Q22.8
Z95.0 I50.9
Q22.8 Z95.0
I50.9 Z95.0
J18.9 Q21.3
Q21.3 J18.9
I45.1 J18.9
J18.9 I45.1
Q22.1 Q26.3
Q26.3 Q22.1
Q87.1 Q22.1
Q87.1 Y83.1
Q22.1 Q87.1
Y83.1 Q87.1
Z45.9 I27.0
I27.0 Z45.9
Q90.1 Q24.8
Q90.1 Q21.2
Q24.8 Q90.1
Q21.2 Q90.1
I49.8 Q90.1
Z01.7 Q90.1
Q90.1 I49.8
Q90.1 Z01.7
Q23.3 Q21.0
Q21.0 Q23.3
Q25.7 Q23.3
Q23.3 Q25.7
Q23.3 Q25.4
Q25.4 Q23.3
Q79.1 Q24.8
Q79.1 Q21.3
Q24.8 Q79.1
Q21.3 Q79.1
Q22.1 Q79.1
R57.0 Q79.1
Q79.1 Q22.1
Q79.1 R57.0
Q25.4 Q22.4
I50.9 Q22.4
Q22.4 Q25.4
Q22.4 I50.9
Q23.3 I27.0
I27.0 Q23.3
I49.8 I49.9
I49.9 I49.8
I42.2 Q23.0
I42.2 Q25.4
Q23.0 I42.2
Q25.4 I42.2
Q23.1 Q23.8
Q23.8 Q23.1
I50.9 I10.X
I10.X I50.9
R57.8 Q24.8
Q25.5 Q21.1
R57.8 Q21.1
Q25.5 Q20.1
R57.8 Q20.1
Q21.1 Q25.5
Q20.1 Q25.5
R57.8 Q25.5
Q24.8 R57.8
Q21.1 R57.8
Q20.1 R57.8
Q25.5 R57.8
Z45.0 I44.2
I44.2 Z45.0
I49.8 Q20.5
Q20.5 I49.8
I49.8 Q22.8
Q22.8 I49.8
Q21.2 Q22.8
Q22.8 Q21.2
I50.9 Q21.2
Q21.2 I50.9
Q21.8 Q24.8
Q21.8 Q25.0
Q21.8 I27.0
Q24.8 Q21.8
Q25.0 Q21.8
I27.0 Q21.8
Z01.7 Q21.8
Q21.8 Z01.7
Q21.0 Q24.2
Q25.0 Q24.2
Q24.2 Q21.0
Q24.2 Q25.0
Z45.5 Q24.8
Z45.5 Q25.5
Z45.5 I49.8
Q24.8 Z45.5
Q25.5 Z45.5
I49.8 Z45.5
Z01.7 Z45.5
Z45.5 Z01.7
Z95.8 Z95.2
Z95.2 Z95.8
I51.3 Q24.8
I51.3 Q22.5
I48.X Q22.5
R57.0 Q22.5
Q24.8 I51.3
Q22.5 I51.3
I48.X I51.3
R57.0 I51.3
Q22.5 I48.X
I51.3 I48.X
R57.0 I48.X
Q22.5 R57.0
I51.3 R57.0
I48.X R57.0
Q22.7 Q24.8
Q22.7 Q21.0
Q24.8 Q22.7
Q21.0 Q22.7
Q23.1 Q22.7
Z01.7 Q22.7
Q22.7 Q23.1
Q22.7 Z01.7
Q87.1 Q21.0
Q21.0 Q87.1
J96.0 Q24.8
J96.0 Q21.1
J96.0 I27.9
Q24.8 J96.0
Q21.1 J96.0
I27.9 J96.0
Z01.7 J96.0
J96.0 Z01.7
I27.9 Q22.6
Q22.6 I27.9
E66.9 I42.1
I42.1 E66.9
Q87.4 Q21.1
Q87.4 Q25.7
Q21.1 Q87.4
Q25.7 Q87.4
K44.9 I50.9
K44.9 G90.9
K44.9 I49.8
I50.9 K44.9
G90.9 K44.9
I49.8 K44.9
Z01.7 K44.9
K44.9 Z01.7
Z03.5 I47.1
I47.1 Z03.5
I21.0 I25.8
I25.4 I25.8
Y83.1 I25.8
Z01.7 I25.8
I25.8 I21.0
I25.4 I21.0
Y83.1 I21.0
I25.8 I25.4
I21.0 I25.4
I25.8 Y83.1
I21.0 Y83.1
I25.8 Z01.7
I49.8 I49.1
I49.1 I49.8
I50.9 I35.0
I35.0 I50.9
Q22.1 Q20.4
Q89.3 Q20.4
Q20.4 Q22.1
Q89.3 Q22.1
Q20.4 Q89.3
Q22.1 Q89.3
I47.1 I42.0
I48.X I42.0
I42.0 I47.1
I42.0 I48.X
I50.9 I48.X
I48.X I50.9
I49.8 I31.9
Z01.7 I31.9
I31.9 I49.8
I31.9 Z01.7
G93.1 T81.5
T81.5 G93.1
Y83.1 G93.1
I49.8 G93.1
Z01.7 G93.1
G93.1 Y83.1
G93.1 I49.8
G93.1 Z01.7
Z95.8 Q25.1
Z95.8 Q23.0
Q25.1 Z95.8
Q23.0 Z95.8
T82.0 Q24.8
T82.0 Q22.2
T82.0 Q22.8
Q24.8 T82.0
Q22.2 T82.0
Q22.8 T82.0
Z01.7 T82.0
T82.0 Z01.7
G54.0 Q76.6
I49.8 Q76.6
Z01.7 Q76.6
Q76.6 G54.0
I49.8 G54.0
Z01.7 G54.0
Q76.6 I49.8
G54.0 I49.8
Q76.6 Z01.7
G54.0 Z01.7
E03.9 I45.6
E03.9 I49.8
I45.6 E03.9
I49.8 E03.9
Z01.7 E03.9
E03.9 Z01.7
T85.8 Q24.8
T85.8 Q21.0
T85.8 Q23.1
Q24.8 T85.8
Q21.0 T85.8
Q23.1 T85.8
Z01.7 T85.8
T85.8 Z01.7
T85.8 Q22.0
T85.8 Q25.6
Q22.0 T85.8
Q25.6 T85.8
Q25.1 Q24.4
Q24.4 Q25.1
Q22.1 Q20.6
Q20.6 Q22.1
Q26.3 Q25.0
Q25.0 Q26.3
Q22.6 Q20.1
Q20.1 Q22.6
Q90.9 Q21.3
Q21.3 Q90.9
M8000/ D15.1
Q85.1 D15.1
D15.1 M8000/
I25.3 M8000/
Q85.1 M8000/
Z01.7 M8000/
M8000/ I25.3
Q85.1 I25.3
D15.1 Q85.1
M8000/ Q85.1
I25.3 Q85.1
Z01.7 Q85.1
M8000/ Z01.7
Q85.1 Z01.7
I44.0 Q22.0
Q22.0 I44.0
Z95.8 I44.0
I44.0 Z95.8
Q25.6 Q25.7
Q25.7 Q25.6
Z95.8 Q22.8
Q22.8 Z95.8
I31.3 Q22.0
I31.3 Q25.0
Q22.0 I31.3
Q25.0 I31.3
I45.6 Q24.8
I45.6 Q23.1
I45.6 Q25.4
Q24.8 I45.6
Q23.1 I45.6
Q25.4 I45.6
Q24.5 Q21.3
Q21.3 Q24.5
E03.1 I50.9
E03.1 R55.X
E03.1 I49.8
I50.9 E03.1
R55.X E03.1
I49.8 E03.1
Q21.1 Q23.3
R57.0 Q23.3
Q23.3 Q21.1
Q23.3 R57.0
Q23.3 Q23.2
I27.0 Q23.2
Q23.2 Q23.3
Q23.2 I27.0
I37.1 I27.0
I36.1 I27.0
I27.0 I37.1
I36.1 I37.1
I50.9 I37.1
Z01.7 I37.1
I27.0 I36.1
I37.1 I36.1
I50.9 I36.1
Z01.7 I36.1
I37.1 I50.9
I36.1 I50.9
I37.1 Z01.7
I36.1 Z01.7
I42.9 Q24.8
I42.9 Q25.7
Q24.8 I42.9
Q25.7 I42.9
Q23.3 I42.9
I42.9 Q23.3
I80.1 Q20.6
I80.1 Q21.2
Q20.6 I80.1
Q21.2 I80.1
T82.8 Q25.6
Q25.6 T82.8
Q26.3 Q21.0
Q21.0 Q26.3
I49.8 Q20.8
Z95.8 Q20.8
Q20.8 I49.8
Q20.8 Z95.8
I80.1 Q22.0
Q22.0 I80.1
Z95.8 I80.1
I80.1 Z95.8
N39.0 Q24.8
N39.0 Q21.0
Q24.8 N39.0
Q21.0 N39.0
I49.8 N39.0
Z01.7 N39.0
N39.0 I49.8
N39.0 Z01.7
Q23.8 Q25.1
Q25.1 Q23.8
Z95.8 Q25.4
Q25.4 Z95.8
I49.8 T82.8
T82.8 I49.8
I44.0 Q21.0
I44.0 Q25.0
Q21.0 I44.0
Q25.0 I44.0
Z95.8 Q21.8
Q21.8 Z95.8
Q20.2 Q21.2
I45.1 Q21.2
Q21.2 Q20.2
I45.1 Q20.2
Q21.2 I45.1
Q20.2 I45.1
P27.1 Q24.8
P27.1 Q20.0
P27.1 Q21.0
Q24.8 P27.1
Q20.0 P27.1
Q21.0 P27.1
Z01.7 P27.1
P27.1 Z01.7
I45.1 Q22.2
Q22.2 I45.1
Q22.8 Q25.0
Q25.0 Q22.8
