# Supplementary material for: Comorbidity patterns in cardiovascular diseases: the role of life-stage and socioeconomic status
Source: Front Cardiovasc Med. 2024 Feb 13;11:1215458. doi: 10.3389/fcvm.2024.1215458 (PMC10897012; doi:10.3389/fcvm.2024.1215458)
Supplement: Supplementary file 1 [file Datasheet1.zip › Supplementary/Supplementary_Male_networks/CoNet_TotMale_61_80_lowSEL.txt]

I25.1 I25.8
I44.3 I25.8
I70.9 I25.8
E11.9 I25.8
I25.8 I25.1
I44.3 I25.1
I70.9 I25.1
E11.9 I25.1
I25.8 I44.3
I25.1 I44.3
I70.9 I44.3
E11.9 I44.3
I25.8 I70.9
I25.1 I70.9
I44.3 I70.9
E11.9 I70.9
I25.8 E11.9
I25.1 E11.9
I44.3 E11.9
I70.9 E11.9
I21.0 I25.8
Y83.1 I25.8
I10.X I25.8
I46.1 I25.8
I25.8 I21.0
Y83.1 I21.0
I10.X I21.0
I46.1 I21.0
I25.8 Y83.1
I21.0 Y83.1
I10.X Y83.1
I46.1 Y83.1
I25.8 I10.X
I21.0 I10.X
Y83.1 I10.X
I46.1 I10.X
I25.8 I46.1
I21.0 I46.1
Y83.1 I46.1
I10.X I46.1
Z95.2 I35.0
T82.0 I35.0
Z95.4 I35.0
R57.0 I35.0
I35.0 Z95.2
T82.0 Z95.2
Z95.4 Z95.2
R57.0 Z95.2
I35.0 T82.0
Z95.2 T82.0
Z95.4 T82.0
R57.0 T82.0
I35.0 Z95.4
Z95.2 Z95.4
T82.0 Z95.4
R57.0 Z95.4
I35.0 R57.0
Z95.2 R57.0
T82.0 R57.0
Z95.4 R57.0
Z95.5 I25.8
E11.3 I25.8
Z01.7 I25.8
Z95.5 I25.1
E11.3 I25.1
Z01.7 I25.1
I25.8 Z95.5
I25.1 Z95.5
E11.3 Z95.5
Z01.7 Z95.5
I25.8 E11.3
I25.1 E11.3
Z95.5 E11.3
Z01.7 E11.3
I25.8 Z01.7
I25.1 Z01.7
Z95.5 Z01.7
E11.3 Z01.7
E11.2 N18.9
E11.3 N18.9
H35.0 N18.9
Z01.7 N18.9
N18.9 E11.2
E11.3 E11.2
H35.0 E11.2
Z01.7 E11.2
N18.9 E11.3
E11.2 E11.3
H35.0 E11.3
N18.9 H35.0
E11.2 H35.0
E11.3 H35.0
Z01.7 H35.0
N18.9 Z01.7
E11.2 Z01.7
H35.0 Z01.7
I06.2 I09.1
I05.0 I09.1
I10.X I09.1
Z01.7 I09.1
I09.1 I06.2
I05.0 I06.2
I10.X I06.2
Z01.7 I06.2
I09.1 I05.0
I06.2 I05.0
I10.X I05.0
Z01.7 I05.0
I09.1 I10.X
I06.2 I10.X
I05.0 I10.X
Z01.7 I10.X
I09.1 Z01.7
I06.2 Z01.7
I05.0 Z01.7
I10.X Z01.7
I21.1 I25.8
I25.4 I25.8
I25.8 I21.1
I25.4 I21.1
I10.X I21.1
Z01.7 I21.1
I25.8 I25.4
I21.1 I25.4
I10.X I25.4
Z01.7 I25.4
I21.1 I10.X
I25.4 I10.X
I21.1 Z01.7
I25.4 Z01.7
I21.4 I25.8
I25.8 I21.4
I70.9 I21.4
I10.X I21.4
Z01.7 I21.4
I21.4 I70.9
I10.X I70.9
Z01.7 I70.9
I21.4 I10.X
I70.9 I10.X
I21.4 Z01.7
I70.9 Z01.7
I24.8 I25.8
I25.8 I24.8
I70.9 I24.8
I10.X I24.8
Z01.7 I24.8
I24.8 I70.9
I24.8 I10.X
I24.8 Z01.7
I25.2 I25.8
I25.8 I25.2
I70.9 I25.2
I10.X I25.2
Z01.7 I25.2
I25.2 I70.9
I25.2 I10.X
I25.2 Z01.7
I70.9 Z95.5
I10.X Z95.5
Z95.5 I70.9
Z95.5 I10.X
I20.9 I25.8
I21.1 I25.1
I20.9 I25.1
I25.1 I21.1
I20.9 I21.1
I25.8 I20.9
I25.1 I20.9
I21.1 I20.9
Z01.7 I20.9
I20.9 Z01.7
I25.5 I42.0
I25.1 I42.0
I21.0 I42.0
Z01.7 I42.0
I42.0 I25.5
I25.1 I25.5
I21.0 I25.5
Z01.7 I25.5
I42.0 I25.1
I25.5 I25.1
I21.0 I25.1
I42.0 I21.0
I25.5 I21.0
I25.1 I21.0
Z01.7 I21.0
I42.0 Z01.7
I25.5 Z01.7
I21.0 Z01.7
I21.0 I25.2
I25.1 I25.2
I25.2 I21.0
I25.2 I25.1
I21.4 I21.1
I21.1 I21.4
I25.1 I21.4
I21.4 I25.1
J44.9 J98.4
I27.9 J98.4
I27.0 J98.4
Z01.7 J98.4
J98.4 J44.9
I27.9 J44.9
I27.0 J44.9
Z01.7 J44.9
J98.4 I27.9
J44.9 I27.9
I27.0 I27.9
Z01.7 I27.9
J98.4 I27.0
J44.9 I27.0
I27.9 I27.0
Z01.7 I27.0
J98.4 Z01.7
J44.9 Z01.7
I27.9 Z01.7
I27.0 Z01.7
J84.1 J44.1
J98.4 J44.1
I27.9 J44.1
Z01.7 J44.1
J44.1 J84.1
J98.4 J84.1
I27.9 J84.1
Z01.7 J84.1
J44.1 J98.4
J84.1 J98.4
J44.1 I27.9
J84.1 I27.9
J44.1 Z01.7
J84.1 Z01.7
I21.1 I25.5
I34.0 I25.5
I36.1 I25.5
I25.5 I21.1
I34.0 I21.1
I36.1 I21.1
I25.5 I34.0
I21.1 I34.0
I36.1 I34.0
Z01.7 I34.0
I25.5 I36.1
I21.1 I36.1
I34.0 I36.1
Z01.7 I36.1
I34.0 Z01.7
I36.1 Z01.7
I44.2 I25.8
Y83.1 Z95.5
I44.2 Z95.5
Z95.5 Y83.1
I44.2 Y83.1
Z01.7 Y83.1
I25.8 I44.2
Z95.5 I44.2
Y83.1 I44.2
Z01.7 I44.2
Y83.1 Z01.7
I44.2 Z01.7
I47.2 I25.8
I49.0 I25.8
I47.2 I21.1
I49.0 I21.1
I25.8 I47.2
I21.1 I47.2
I49.0 I47.2
Z01.7 I47.2
I25.8 I49.0
I21.1 I49.0
I47.2 I49.0
Z01.7 I49.0
I47.2 Z01.7
I49.0 Z01.7
I21.9 I35.0
I10.X I35.0
I49.8 I35.0
Z01.7 I35.0
I35.0 I21.9
I10.X I21.9
I49.8 I21.9
Z01.7 I21.9
I35.0 I10.X
I21.9 I10.X
I49.8 I10.X
I35.0 I49.8
I21.9 I49.8
I10.X I49.8
Z01.7 I49.8
I35.0 Z01.7
I21.9 Z01.7
I49.8 Z01.7
C41.2 I31.9
I50.9 I31.9
I49.8 I31.9
Z01.7 I31.9
I31.9 C41.2
I50.9 C41.2
I49.8 C41.2
Z01.7 C41.2
I31.9 I50.9
C41.2 I50.9
I49.8 I50.9
Z01.7 I50.9
I31.9 I49.8
C41.2 I49.8
I50.9 I49.8
I31.9 Z01.7
C41.2 Z01.7
I50.9 Z01.7
I50.9 I35.0
I50.9 I10.X
I35.0 I50.9
I10.X I50.9
I10.X I42.0
I50.9 I42.0
I49.8 I42.0
I42.0 I10.X
I42.0 I50.9
I42.0 I49.8
Q25.1 Q24.8
I50.9 Q24.8
I49.8 Q24.8
Z01.7 Q24.8
Q24.8 Q25.1
I50.9 Q25.1
I49.8 Q25.1
Z01.7 Q25.1
Q24.8 I50.9
Q25.1 I50.9
Q24.8 I49.8
Q25.1 I49.8
Q24.8 Z01.7
Q25.1 Z01.7
I08.2 I09.1
I50.9 I09.1
I08.2 I05.0
I50.9 I05.0
I09.1 I08.2
I05.0 I08.2
I50.9 I08.2
Z01.7 I08.2
I09.1 I50.9
I05.0 I50.9
I08.2 I50.9
I08.2 Z01.7
J18.9 I08.0
I10.X I08.0
I50.9 I08.0
Z01.7 I08.0
I08.0 J18.9
I10.X J18.9
I50.9 J18.9
Z01.7 J18.9
I08.0 I10.X
J18.9 I10.X
I08.0 I50.9
J18.9 I50.9
I08.0 Z01.7
J18.9 Z01.7
I45.1 I35.0
I44.6 I35.0
I35.0 I45.1
I44.6 I45.1
I50.9 I45.1
Z01.7 I45.1
I35.0 I44.6
I45.1 I44.6
I50.9 I44.6
Z01.7 I44.6
I45.1 I50.9
I44.6 I50.9
I45.1 Z01.7
I44.6 Z01.7
I48.X I35.2
I44.3 I35.2
I50.9 I35.2
Z01.7 I35.2
I35.2 I48.X
I44.3 I48.X
I50.9 I48.X
Z01.7 I48.X
I35.2 I44.3
I48.X I44.3
I50.9 I44.3
Z01.7 I44.3
I35.2 I50.9
I48.X I50.9
I44.3 I50.9
I35.2 Z01.7
I48.X Z01.7
I44.3 Z01.7
I50.9 I25.8
I50.9 I24.8
I50.9 I70.9
I25.8 I50.9
I24.8 I50.9
I70.9 I50.9
I44.4 I42.2
I70.9 I42.2
I50.9 I42.2
Z01.7 I42.2
I42.2 I44.4
I70.9 I44.4
I50.9 I44.4
Z01.7 I44.4
I42.2 I70.9
I44.4 I70.9
I42.2 I50.9
I44.4 I50.9
I42.2 Z01.7
I44.4 Z01.7
I05.2 I09.1
I51.3 I09.1
I09.1 I05.2
I08.2 I05.2
I51.3 I05.2
Z01.7 I05.2
I05.2 I08.2
I51.3 I08.2
I09.1 I51.3
I05.2 I51.3
I08.2 I51.3
Z01.7 I51.3
I05.2 Z01.7
I51.3 Z01.7
I34.2 I25.8
I20.0 I25.8
I25.8 I34.2
I20.0 I34.2
I70.9 I34.2
Z01.7 I34.2
I25.8 I20.0
I34.2 I20.0
I70.9 I20.0
Z01.7 I20.0
I34.2 I70.9
I20.0 I70.9
I34.2 Z01.7
I20.0 Z01.7
I70.9 I21.1
I70.9 I20.9
I21.1 I70.9
I20.9 I70.9
I70.9 I25.5
I70.9 I21.0
I25.5 I70.9
I21.0 I70.9
I21.2 I25.8
I21.2 I21.0
I25.8 I21.2
I21.0 I21.2
I70.9 I21.2
Z01.7 I21.2
I21.2 I70.9
I21.2 Z01.7
I24.8 I25.1
I25.1 I24.8
Z95.5 I25.2
I25.2 Z95.5
I35.2 I25.1
I08.2 I25.1
I77.9 I25.1
I25.1 I35.2
I08.2 I35.2
I77.9 I35.2
I25.1 I08.2
I35.2 I08.2
I77.9 I08.2
I25.1 I77.9
I35.2 I77.9
I08.2 I77.9
Z01.7 I77.9
I77.9 Z01.7
I83.1 I25.8
I83.1 I21.0
I83.1 I70.9
I25.8 I83.1
I21.0 I83.1
I70.9 I83.1
Z01.7 I83.1
I83.1 Z01.7
Y83.1 I20.9
Y83.1 I70.9
I20.9 Y83.1
I70.9 Y83.1
Y83.1 I21.1
I21.1 Y83.1
Y83.1 I24.8
I24.8 Y83.1
Y83.1 I25.2
I25.2 Y83.1
I87.2 I25.8
I87.2 I21.0
I25.8 I87.2
I21.0 I87.2
Y83.1 I87.2
Z01.7 I87.2
I87.2 Y83.1
I87.2 Z01.7
Z95.5 I20.9
I20.9 Z95.5
I35.1 I33.0
R68.8 I33.0
A41.9 I33.0
I33.0 I35.1
R68.8 I35.1
A41.9 I35.1
I33.0 R68.8
I35.1 R68.8
A41.9 R68.8
I33.0 A41.9
I35.1 A41.9
R68.8 A41.9
I47.2 I25.1
I25.1 I47.2
I45.1 I47.2
I49.8 I47.2
I47.2 I45.1
I49.8 I45.1
I47.2 I49.8
I45.1 I49.8
I49.8 I48.X
I48.X I49.8
Q21.1 I48.X
I10.X I48.X
E11.9 I48.X
A41.9 I48.X
I48.X Q21.1
I10.X Q21.1
E11.9 Q21.1
A41.9 Q21.1
I48.X I10.X
Q21.1 I10.X
E11.9 I10.X
A41.9 I10.X
I48.X E11.9
Q21.1 E11.9
I10.X E11.9
A41.9 E11.9
I48.X A41.9
Q21.1 A41.9
I10.X A41.9
E11.9 A41.9
A41.9 I25.8
I24.8 I21.1
A41.9 I21.1
I21.1 I24.8
A41.9 I24.8
A41.9 Y83.1
I25.8 A41.9
I21.1 A41.9
I24.8 A41.9
Y83.1 A41.9
I07.1 I09.1
I48.X I09.1
D69.6 I09.1
I07.1 I05.2
I48.X I05.2
D69.6 I05.2
I09.1 I07.1
I05.2 I07.1
I48.X I07.1
D69.6 I07.1
I09.1 I48.X
I05.2 I48.X
I07.1 I48.X
D69.6 I48.X
I09.1 D69.6
I05.2 D69.6
I07.1 D69.6
I48.X D69.6
I36.1 I35.2
I27.0 I35.2
I50.0 I35.2
E11.9 I35.2
I35.2 I36.1
I27.0 I36.1
I50.0 I36.1
E11.9 I36.1
I35.2 I27.0
I36.1 I27.0
I50.0 I27.0
E11.9 I27.0
I35.2 I50.0
I36.1 I50.0
I27.0 I50.0
E11.9 I50.0
I35.2 E11.9
I36.1 E11.9
I27.0 E11.9
I50.0 E11.9
E78.0 I25.5
I70.9 I34.0
E78.0 I34.0
I70.9 I36.1
E78.0 I36.1
I34.0 I70.9
I36.1 I70.9
E78.0 I70.9
I25.5 E78.0
I34.0 E78.0
I36.1 E78.0
I70.9 E78.0
I34.0 I35.2
I51.7 I35.2
I27.2 I35.2
E78.2 I35.2
I35.2 I34.0
I51.7 I34.0
I27.2 I34.0
E78.2 I34.0
I35.2 I51.7
I34.0 I51.7
I27.2 I51.7
E78.2 I51.7
I35.2 I27.2
I34.0 I27.2
I51.7 I27.2
E78.2 I27.2
I35.2 E78.2
I34.0 E78.2
I51.7 E78.2
I27.2 E78.2
I49.8 I25.8
I49.8 I21.0
I49.8 I70.9
I25.8 I49.8
I21.0 I49.8
I70.9 I49.8
Q23.1 Q23.0
I45.1 Q23.0
I10.X Q23.0
I50.9 Q23.0
Q23.0 Q23.1
I45.1 Q23.1
I10.X Q23.1
I50.9 Q23.1
Q23.0 I45.1
Q23.1 I45.1
I10.X I45.1
Q23.0 I10.X
Q23.1 I10.X
I45.1 I10.X
Q23.0 I50.9
Q23.1 I50.9
I97.1 I35.2
R57.0 I35.2
I50.0 I34.0
I97.1 I34.0
R57.0 I34.0
I34.0 I50.0
I97.1 I50.0
R57.0 I50.0
I35.2 I97.1
I34.0 I97.1
I50.0 I97.1
R57.0 I97.1
I35.2 R57.0
I34.0 R57.0
I50.0 R57.0
I97.1 R57.0
E11.2 I12.0
E11.3 I12.0
E87.7 I12.0
Z01.7 I12.0
I12.0 E11.2
E87.7 E11.2
I12.0 E11.3
E87.7 E11.3
I12.0 E87.7
E11.2 E87.7
E11.3 E87.7
Z01.7 E87.7
I12.0 Z01.7
E87.7 Z01.7
I10.X I35.2
I50.9 I36.1
I10.X I36.1
I36.1 I50.9
I35.2 I10.X
I36.1 I10.X
I10.X I20.0
I20.0 I10.X
I10.X I20.9
I20.9 I10.X
I21.0 I21.1
I20.0 I21.1
I21.1 I21.0
I20.0 I21.0
I21.1 I20.0
I21.0 I20.0
Z49.1 N18.9
I25.8 N18.9
I21.0 N18.9
N18.9 Z49.1
I25.8 Z49.1
I21.0 Z49.1
Z01.7 Z49.1
N18.9 I25.8
Z49.1 I25.8
N18.9 I21.0
Z49.1 I21.0
Z49.1 Z01.7
I25.1 I20.0
I20.0 I25.1
I25.4 I20.0
I20.0 I25.4
I34.0 I25.8
I25.8 I34.0
I25.1 I34.0
I34.0 I25.1
I25.5 I25.8
I25.8 I25.5
I34.0 I21.0
I21.0 I34.0
I22.1 I25.8
I44.0 I25.8
I25.8 I22.1
I47.2 I22.1
I44.0 I22.1
Z01.7 I22.1
I22.1 I47.2
I44.0 I47.2
I25.8 I44.0
I22.1 I44.0
I47.2 I44.0
Z01.7 I44.0
I22.1 Z01.7
I44.0 Z01.7
I48.X I25.8
I48.X I21.0
I48.X I21.2
I25.8 I48.X
I21.0 I48.X
I21.2 I48.X
I50.9 I21.0
I21.0 I50.9
I50.9 Y83.1
Y83.1 I50.9
I24.8 I21.0
I21.0 I24.8
I21.9 I25.8
I25.8 I21.9
I24.8 I21.9
I70.9 I21.9
I21.9 I24.8
I21.9 I70.9
I64.X I25.5
I64.X I25.1
I25.5 I64.X
I25.1 I64.X
I70.9 I64.X
Z01.7 I64.X
I64.X I70.9
I64.X Z01.7
N18.9 C67.9
I10.X C67.9
N40.X C67.9
Z01.7 C67.9
C67.9 N18.9
I10.X N18.9
N40.X N18.9
C67.9 I10.X
N18.9 I10.X
N40.X I10.X
C67.9 N40.X
N18.9 N40.X
I10.X N40.X
Z01.7 N40.X
C67.9 Z01.7
N40.X Z01.7
E11.7 N18.9
Z49.2 N18.9
S36.8 N18.9
N18.9 E11.7
Z49.2 E11.7
S36.8 E11.7
Z01.7 E11.7
N18.9 Z49.2
E11.7 Z49.2
S36.8 Z49.2
Z01.7 Z49.2
N18.9 S36.8
E11.7 S36.8
Z49.2 S36.8
Z01.7 S36.8
E11.7 Z01.7
Z49.2 Z01.7
S36.8 Z01.7
Y83.1 I25.1
I25.1 Y83.1
T82.1 I25.5
Z95.0 I25.5
Z45.0 I25.5
I25.5 T82.1
Z95.0 T82.1
Z45.0 T82.1
Z01.7 T82.1
I25.5 Z95.0
T82.1 Z95.0
Z45.0 Z95.0
Z01.7 Z95.0
I25.5 Z45.0
T82.1 Z45.0
Z95.0 Z45.0
Z01.7 Z45.0
T82.1 Z01.7
Z95.0 Z01.7
Z45.0 Z01.7
Z45.0 I08.0
Z45.9 I08.0
Z45.0 I10.X
Z45.9 I10.X
I08.0 Z45.0
I10.X Z45.0
Z45.9 Z45.0
I08.0 Z45.9
I10.X Z45.9
Z45.0 Z45.9
Z01.7 Z45.9
Z45.9 Z01.7
Z95.5 I20.0
I20.0 Z95.5
I20.9 I24.8
Z95.5 I24.8
I24.8 I20.9
I24.8 Z95.5
Z95.5 I21.0
I21.0 Z95.5
R57.0 I10.X
E78.0 I10.X
R57.0 I21.9
E78.0 I21.9
I10.X R57.0
I21.9 R57.0
E78.0 R57.0
I10.X E78.0
I21.9 E78.0
R57.0 E78.0
I49.8 I47.1
I47.1 I49.8
I24.9 I25.8
R57.0 I25.8
I21.9 I25.1
I24.9 I25.1
R57.0 I25.1
I25.1 I21.9
I24.9 I21.9
I25.8 I24.9
I25.1 I24.9
I21.9 I24.9
R57.0 I24.9
I25.8 R57.0
I25.1 R57.0
I24.9 R57.0
R57.0 I21.0
R57.0 I70.9
R57.0 Y83.1
I21.0 R57.0
I70.9 R57.0
Y83.1 R57.0
E78.0 I35.0
E78.0 I50.9
E78.0 I49.8
I35.0 E78.0
I50.9 E78.0
I49.8 E78.0
Z01.7 E78.0
E78.0 Z01.7
I20.8 I25.8
I20.8 I21.1
I25.8 I20.8
I21.1 I20.8
I10.X I20.8
Z01.7 I20.8
I20.8 I10.X
I20.8 Z01.7
I20.8 I34.0
I10.X I34.0
I34.0 I20.8
I34.0 I10.X
I63.9 I25.8
I63.9 I44.3
I10.X I44.3
I25.8 I63.9
I44.3 I63.9
I10.X I63.9
Z01.7 I63.9
I44.3 I10.X
I63.9 I10.X
I63.9 Z01.7
I35.2 I42.0
J90.X I42.0
I42.0 I35.2
J90.X I35.2
I42.0 J90.X
I35.2 J90.X
I10.X J90.X
Z01.7 J90.X
J90.X I10.X
J90.X Z01.7
I24.8 I20.0
I20.0 I24.8
I48.X I25.1
I27.2 I25.1
I48.X I34.0
I25.1 I48.X
I34.0 I48.X
I27.2 I48.X
I25.1 I27.2
I48.X I27.2
Z01.7 I27.2
I27.2 Z01.7
I44.2 I21.1
I44.2 I20.9
I21.1 I44.2
I20.9 I44.2
I07.1 I05.0
I48.X I05.0
I05.0 I07.1
Z01.7 I07.1
I05.0 I48.X
I07.1 Z01.7
Z95.2 I09.1
I64.X I09.1
I09.1 Z95.2
I64.X Z95.2
I48.X Z95.2
Z01.7 Z95.2
I09.1 I64.X
Z95.2 I64.X
I48.X I64.X
Z95.2 I48.X
I64.X I48.X
Z95.2 Z01.7
I34.0 I35.0
I35.0 I34.0
I50.9 I34.0
I49.8 I34.0
I34.0 I50.9
I34.0 I49.8
I50.9 I21.1
I21.1 I50.9
I74.3 I74.0
I70.9 I74.0
I50.9 I74.0
Z01.7 I74.0
I74.0 I74.3
I70.9 I74.3
I50.9 I74.3
Z01.7 I74.3
I74.0 I70.9
I74.3 I70.9
I74.0 I50.9
I74.3 I50.9
I74.0 Z01.7
I74.3 Z01.7
Q23.3 I51.1
Q23.1 I51.1
I50.9 I51.1
Z01.7 I51.1
I51.1 Q23.3
Q23.1 Q23.3
I50.9 Q23.3
Z01.7 Q23.3
I51.1 Q23.1
Q23.3 Q23.1
Z01.7 Q23.1
I51.1 I50.9
Q23.3 I50.9
I51.1 Z01.7
Q23.3 Z01.7
Q23.1 Z01.7
I20.0 I25.2
I25.2 I20.0
I70.9 I25.4
I25.4 I70.9
I44.3 I20.9
I20.9 I44.3
J15.7 I09.1
J15.7 Z95.2
J15.7 I48.X
I09.1 J15.7
Z95.2 J15.7
I48.X J15.7
Z01.7 J15.7
J15.7 Z01.7
I33.0 I35.2
I35.1 I35.2
L02.2 I35.2
I35.2 I33.0
L02.2 I33.0
Z01.7 I33.0
I35.2 I35.1
L02.2 I35.1
Z01.7 I35.1
I35.2 L02.2
I33.0 L02.2
I35.1 L02.2
Z01.7 L02.2
I33.0 Z01.7
I35.1 Z01.7
L02.2 Z01.7
M62.8 I25.8
M62.8 I21.1
M62.8 I70.9
I25.8 M62.8
I21.1 M62.8
I70.9 M62.8
Z01.7 M62.8
M62.8 Z01.7
N39.0 I09.1
N39.0 Z95.2
N39.0 I48.X
I09.1 N39.0
Z95.2 N39.0
I48.X N39.0
Z01.7 N39.0
N39.0 Z01.7
R91.X I09.1
R91.X I05.0
R91.X I07.1
I09.1 R91.X
I05.0 R91.X
I07.1 R91.X
Z01.7 R91.X
R91.X Z01.7
Z95.2 I35.2
I44.2 I35.2
T82.1 I35.2
I35.2 Z95.2
I44.2 Z95.2
T82.1 Z95.2
I35.2 I44.2
Z95.2 I44.2
T82.1 I44.2
I35.2 T82.1
Z95.2 T82.1
I44.2 T82.1
I64.X I35.2
I35.2 I64.X
T82.1 I64.X
I64.X T82.1
Y83.1 I20.0
I20.0 Y83.1
Y83.1 I21.2
I21.2 Y83.1
I44.2 I51.5
Z45.0 I51.5
Z45.9 I51.5
Z01.7 I51.5
I51.5 I44.2
Z45.0 I44.2
Z45.9 I44.2
I51.5 Z45.0
I44.2 Z45.0
I51.5 Z45.9
I44.2 Z45.9
I51.5 Z01.7
I33.0 I09.1
Z45.9 I09.1
I09.1 I33.0
Z95.2 I33.0
Z45.9 I33.0
I33.0 Z95.2
Z45.9 Z95.2
I09.1 Z45.9
I33.0 Z45.9
Z95.2 Z45.9
I25.5 B57.2
T82.1 B57.2
Z95.0 B57.2
Z45.9 B57.2
B57.2 I25.5
Z45.9 I25.5
B57.2 T82.1
Z45.9 T82.1
B57.2 Z95.0
Z45.9 Z95.0
B57.2 Z45.9
I25.5 Z45.9
T82.1 Z45.9
Z95.0 Z45.9
Q21.1 Q24.8
I27.2 Q24.8
Q24.8 Q21.1
I27.2 Q21.1
Q24.8 I27.2
Q21.1 I27.2
I44.3 I21.9
A41.9 I21.9
I21.9 I44.3
A41.9 I44.3
A41.9 I25.1
I21.9 A41.9
I44.3 A41.9
I25.1 A41.9
I48.X I35.0
I70.9 I35.0
E03.9 I35.0
I35.0 I48.X
I70.9 I48.X
E03.9 I48.X
I35.0 I70.9
I48.X I70.9
E03.9 I70.9
E03.9 I10.X
I35.0 E03.9
I48.X E03.9
I70.9 E03.9
I10.X E03.9
I15.1 N18.9
E11.9 N18.9
D46.4 N18.9
E61.1 N18.9
N18.9 I15.1
E11.9 I15.1
D46.4 I15.1
E61.1 I15.1
N18.9 E11.9
I15.1 E11.9
D46.4 E11.9
E61.1 E11.9
N18.9 D46.4
I15.1 D46.4
E11.9 D46.4
E61.1 D46.4
N18.9 E61.1
I15.1 E61.1
E11.9 E61.1
D46.4 E61.1
J15.0 I25.8
E78.0 I25.8
J15.0 I25.1
E78.0 I25.1
J15.0 I21.1
E78.0 I21.1
I25.8 J15.0
I25.1 J15.0
I21.1 J15.0
E78.0 J15.0
I25.8 E78.0
I25.1 E78.0
I21.1 E78.0
J15.0 E78.0
E78.5 I25.8
E78.5 I21.1
E78.5 I25.1
E78.5 Y83.1
I25.8 E78.5
I21.1 E78.5
I25.1 E78.5
Y83.1 E78.5
I46.1 I25.1
I46.1 I20.0
I25.1 I46.1
I20.0 I46.1
N18.9 I21.1
N18.9 Y83.1
I21.1 N18.9
Y83.1 N18.9
I70.9 N18.9
N18.9 I70.9
I10.X I21.2
E78.0 I21.2
I21.2 I10.X
I21.2 E78.0
I24.8 I25.5
I10.X I25.5
I10.X I25.1
I25.5 I24.8
I25.5 I10.X
I25.1 I10.X
I31.9 I31.3
I48.X I31.3
I10.X I31.3
Z01.7 I31.3
I31.3 I31.9
I48.X I31.9
I10.X I31.9
I31.3 I48.X
I31.9 I48.X
I31.3 I10.X
I31.9 I10.X
I31.3 Z01.7
N18.9 I35.0
J44.9 I35.0
I35.0 N18.9
J44.9 N18.9
I35.0 J44.9
N18.9 J44.9
I10.X J44.9
J44.9 I10.X
I21.4 I21.0
I21.0 I21.4
I45.1 I25.8
I45.0 I25.8
I45.1 I21.0
I45.0 I21.0
I25.8 I45.1
I21.0 I45.1
I45.0 I45.1
I25.8 I45.0
I21.0 I45.0
I45.1 I45.0
Z01.7 I45.0
I45.0 Z01.7
I34.0 I42.0
I36.1 I42.0
I48.X I42.0
I42.0 I34.0
I42.0 I36.1
I48.X I36.1
I42.0 I48.X
I36.1 I48.X
I49.3 I25.8
I47.2 I25.2
I49.3 I25.2
I25.2 I47.2
I49.3 I47.2
I25.8 I49.3
I25.2 I49.3
I47.2 I49.3
Z01.7 I49.3
I49.3 Z01.7
I50.9 I05.2
I05.2 I50.9
I25.2 I25.5
I50.9 I25.5
I25.5 I25.2
I50.9 I25.2
I25.5 I50.9
I25.2 I50.9
I42.0 B57.2
N17.9 B57.2
I50.9 B57.2
Z01.7 B57.2
B57.2 I42.0
N17.9 I42.0
B57.2 N17.9
I42.0 N17.9
I50.9 N17.9
Z01.7 N17.9
B57.2 I50.9
N17.9 I50.9
B57.2 Z01.7
N17.9 Z01.7
I51.3 I25.8
I51.3 I21.0
I51.3 I50.9
I25.8 I51.3
I21.0 I51.3
I50.9 I51.3
I64.X I05.0
I64.X I07.1
I05.0 I64.X
I07.1 I64.X
I20.0 I21.2
I21.2 I20.0
I20.8 Z95.5
Z95.5 I20.8
I70.9 I20.8
I20.8 I70.9
I20.9 I25.2
I25.2 I20.9
I35.0 I25.8
I35.0 I25.1
I25.8 I35.0
I25.1 I35.0
I25.6 I25.8
I25.8 I25.6
I44.3 I25.6
I70.9 I25.6
Z01.7 I25.6
I25.6 I44.3
I25.6 I70.9
I25.6 Z01.7
I45.2 I25.8
I45.2 I24.8
I25.8 I45.2
I24.8 I45.2
I70.9 I45.2
Z01.7 I45.2
I45.2 I70.9
I45.2 Z01.7
I49.3 I24.8
I24.8 I49.3
I70.9 I49.3
I49.3 I70.9
Z95.2 I25.8
L03.1 I25.8
I25.8 Z95.2
L03.1 Z95.2
I70.9 Z95.2
I25.8 L03.1
Z95.2 L03.1
I70.9 L03.1
Z01.7 L03.1
Z95.2 I70.9
L03.1 I70.9
L03.1 Z01.7
I71.4 I25.8
I71.4 I21.4
I71.4 I21.1
I25.8 I71.4
I21.4 I71.4
I21.1 I71.4
Z01.7 I71.4
I71.4 Z01.7
I80.2 I25.1
I65.2 I25.1
I87.2 I25.1
I25.1 I80.2
I65.2 I80.2
I87.2 I80.2
Z01.7 I80.2
I25.1 I65.2
I80.2 I65.2
I87.2 I65.2
Z01.7 I65.2
I25.1 I87.2
I80.2 I87.2
I65.2 I87.2
I80.2 Z01.7
I65.2 Z01.7
I64.X I25.8
N14.1 I25.8
I25.8 I64.X
N14.1 I64.X
N14.1 I70.9
I25.8 N14.1
I64.X N14.1
I70.9 N14.1
Z01.7 N14.1
N14.1 Z01.7
J90.X J44.9
Z95.2 J44.9
J44.9 J90.X
Z95.2 J90.X
N18.9 J90.X
J44.9 Z95.2
J90.X Z95.2
N18.9 Z95.2
J90.X N18.9
Z95.2 N18.9
T81.4 I25.8
Z95.2 I25.1
T81.4 I25.1
I25.1 Z95.2
T81.4 Z95.2
I25.8 T81.4
I25.1 T81.4
Z95.2 T81.4
Z01.7 T81.4
T81.4 Z01.7
Y83.1 I21.4
I21.4 Y83.1
I70.0 I25.8
I70.0 I20.9
I25.8 I70.0
I20.9 I70.0
Y83.1 I70.0
Z01.7 I70.0
I70.0 Y83.1
I70.0 Z01.7
I44.3 I47.2
T82.1 I47.2
Z95.0 I47.2
I47.2 I44.3
T82.1 I44.3
Z95.0 I44.3
I47.2 T82.1
I44.3 T82.1
I47.2 Z95.0
I44.3 Z95.0
Z95.5 I21.1
I21.1 Z95.5
T82.8 I25.8
T82.8 I21.0
I25.8 T82.8
I21.0 T82.8
Z95.5 T82.8
Z01.7 T82.8
T82.8 Z95.5
T82.8 Z01.7
T82.1 I25.8
Z95.0 I25.8
Z45.9 I25.8
Z45.9 I47.2
I25.8 T82.1
I25.8 Z95.0
I25.8 Z45.9
I47.2 Z45.9
I50.9 I35.1
E79.0 I35.1
I35.1 I50.9
E79.0 I50.9
I35.1 E79.0
I50.9 E79.0
Z01.7 E79.0
E79.0 Z01.7
I49.8 I35.2
I35.2 I49.8
Z45.0 I47.2
I47.2 Z45.0
Z45.0 I49.5
Z45.9 I49.5
I49.5 Z45.0
I49.5 Z45.9
Y83.1 I20.8
I49.8 I20.8
I20.8 Y83.1
I49.8 Y83.1
I20.8 I49.8
Y83.1 I49.8
J84.9 I25.8
I49.8 I24.8
J84.9 I24.8
I24.8 I49.8
J84.9 I49.8
J84.9 I50.9
I25.8 J84.9
I24.8 J84.9
I49.8 J84.9
I50.9 J84.9
T65.8 I25.8
T65.8 I25.1
I20.9 I35.0
T65.8 I35.0
I35.0 I20.9
T65.8 I20.9
I25.8 T65.8
I25.1 T65.8
I35.0 T65.8
I20.9 T65.8
C15.5 I25.8
C15.5 I20.9
C15.5 I70.9
I25.8 C15.5
I20.9 C15.5
I70.9 C15.5
Z01.7 C15.5
C15.5 Z01.7
E11.9 I21.0
I21.0 E11.9
Z01.7 E11.9
E11.9 Z01.7
I73.9 I25.8
I25.8 I73.9
I10.X I73.9
E11.9 I73.9
Z01.7 I73.9
I73.9 I10.X
I73.9 E11.9
I73.9 Z01.7
I10.X I07.1
I07.1 I10.X
I35.1 I35.0
I51.7 I35.0
I35.0 I35.1
I51.7 I35.1
I10.X I35.1
I35.0 I51.7
I35.1 I51.7
I10.X I51.7
Z01.7 I51.7
I35.1 I10.X
I51.7 I10.X
I51.7 Z01.7
I20.1 I25.8
I25.8 I20.1
I70.9 I20.1
I10.X I20.1
Z01.7 I20.1
I20.1 I70.9
I20.1 I10.X
I20.1 Z01.7
Y83.1 I71.2
Z45.2 I71.2
I10.X I71.2
Z01.7 I71.2
I71.2 Y83.1
Z45.2 Y83.1
I71.2 Z45.2
Y83.1 Z45.2
I10.X Z45.2
Z01.7 Z45.2
I71.2 I10.X
Z45.2 I10.X
I71.2 Z01.7
Z45.2 Z01.7
I20.0 I21.9
I21.9 I20.0
I36.1 I25.8
I26.0 I25.8
I26.0 I34.0
I25.8 I36.1
I26.0 I36.1
I25.8 I26.0
I34.0 I26.0
I36.1 I26.0
Z01.7 I26.0
I26.0 Z01.7
I34.0 I34.8
I36.1 I34.8
I27.2 I34.8
Z01.7 I34.8
I34.8 I34.0
I34.8 I36.1
I27.2 I36.1
I34.8 I27.2
I36.1 I27.2
I34.8 Z01.7
I34.0 I24.8
I44.0 I24.8
I24.8 I34.0
I44.0 I34.0
I24.8 I44.0
I34.0 I44.0
I44.5 I25.8
I44.5 I21.9
I44.5 I24.8
I25.8 I44.5
I21.9 I44.5
I24.8 I44.5
Z01.7 I44.5
I44.5 Z01.7
I47.2 I21.0
I47.2 I24.8
I21.0 I47.2
I24.8 I47.2
I44.3 I31.1
I49.0 I31.1
I48.X I31.1
Z01.7 I31.1
I31.1 I44.3
I49.0 I44.3
I31.1 I49.0
I44.3 I49.0
I48.X I49.0
I31.1 I48.X
I49.0 I48.X
I31.1 Z01.7
I50.1 I25.8
I50.1 I20.0
I50.1 I70.9
I25.8 I50.1
I20.0 I50.1
I70.9 I50.1
Z01.7 I50.1
I50.1 Z01.7
D69.5 N18.9
I70.0 N18.9
D69.5 Z49.2
I70.0 Z49.2
N18.9 D69.5
Z49.2 D69.5
I70.0 D69.5
Z01.7 D69.5
N18.9 I70.0
Z49.2 I70.0
D69.5 I70.0
D69.5 Z01.7
I30.8 I25.8
I30.8 I21.0
I25.8 I30.8
I21.0 I30.8
I70.9 I30.8
Z01.7 I30.8
I30.8 I70.9
I30.8 Z01.7
I71.0 I25.8
I70.0 I24.8
I71.0 I24.8
I24.8 I70.0
I71.0 I70.0
I25.8 I71.0
I24.8 I71.0
I70.0 I71.0
Z01.7 I71.0
I71.0 Z01.7
I62.0 I35.0
Y44.2 I35.0
I62.0 Z95.2
Y44.2 Z95.2
I35.0 I62.0
Z95.2 I62.0
Y44.2 I62.0
Z01.7 I62.0
I35.0 Y44.2
Z95.2 Y44.2
I62.0 Y44.2
Z01.7 Y44.2
I62.0 Z01.7
Y44.2 Z01.7
I73.9 I20.9
I20.9 I73.9
Y83.1 I73.9
I73.9 Y83.1
T82.1 I49.9
Z95.0 I49.9
Z45.0 I49.9
Z01.7 I49.9
I49.9 T82.1
I49.9 Z95.0
I49.9 Z45.0
I49.9 Z01.7
I35.0 I42.0
I50.0 I42.0
I42.0 I35.0
I50.0 I35.0
I42.0 I50.0
I35.0 I50.0
Z01.7 I50.0
I50.0 Z01.7
I49.8 I21.1
E11.9 I21.1
E11.9 Y83.1
I21.1 I49.8
E11.9 I49.8
I21.1 E11.9
Y83.1 E11.9
I49.8 E11.9
I49.5 I51.5
T82.1 I51.5
Z95.0 I51.5
E11.9 I51.5
I51.5 I49.5
T82.1 I49.5
Z95.0 I49.5
E11.9 I49.5
I51.5 T82.1
I49.5 T82.1
E11.9 T82.1
I51.5 Z95.0
I49.5 Z95.0
E11.9 Z95.0
I51.5 E11.9
I49.5 E11.9
T82.1 E11.9
Z95.0 E11.9
Z95.5 I21.9
I21.9 Z95.5
I49.8 Z95.5
Z95.5 I49.8
C18.3 I13.1
K72.0 I13.1
E11.9 I13.1
I46.1 I13.1
I13.1 C18.3
K72.0 C18.3
E11.9 C18.3
I46.1 C18.3
I13.1 K72.0
C18.3 K72.0
E11.9 K72.0
I46.1 K72.0
I13.1 E11.9
C18.3 E11.9
K72.0 E11.9
I46.1 E11.9
I13.1 I46.1
C18.3 I46.1
K72.0 I46.1
E11.9 I46.1
I46.1 I70.9
I70.9 I46.1
I47.2 I25.5
Y83.1 I25.5
E11.9 I25.5
R57.0 I25.5
I25.5 I47.2
Y83.1 I47.2
E11.9 I47.2
R57.0 I47.2
I25.5 Y83.1
I47.2 Y83.1
I25.5 E11.9
I47.2 E11.9
R57.0 E11.9
I25.5 R57.0
I47.2 R57.0
E11.9 R57.0
R57.0 I24.8
I24.8 R57.0
E11.9 I35.0
E11.9 I50.9
I35.0 E11.9
I50.9 E11.9
N39.0 N17.9
I34.0 N17.9
N17.9 N39.0
I42.0 N39.0
I34.0 N39.0
N39.0 I42.0
N17.9 I34.0
N39.0 I34.0
I35.1 I25.8
I35.0 I21.1
I35.1 I21.1
I21.1 I35.0
I25.8 I35.1
I21.1 I35.1
I47.1 I25.8
I24.8 I35.0
I47.1 I35.0
I35.0 I24.8
I47.1 I24.8
I25.8 I47.1
I35.0 I47.1
I24.8 I47.1
Z01.7 I47.1
I47.1 Z01.7
I25.1 C38.0
I10.X C38.0
I48.X C38.0
Z01.7 C38.0
C38.0 I25.1
C38.0 I10.X
C38.0 I48.X
C38.0 Z01.7
I49.8 I44.3
I44.3 I49.8
I45.9 I25.8
I45.9 I25.1
I50.1 I25.1
I25.8 I45.9
I25.1 I45.9
I50.1 I45.9
Z01.7 I45.9
I25.1 I50.1
I45.9 I50.1
I45.9 Z01.7
I44.0 I25.1
I45.1 I25.1
I63.9 I25.1
I25.1 I44.0
I45.1 I44.0
I63.9 I44.0
I25.1 I45.1
I44.0 I45.1
I63.9 I45.1
I25.1 I63.9
I44.0 I63.9
I45.1 I63.9
I11.0 I25.8
I11.0 I21.1
I25.8 I11.0
I21.1 I11.0
I70.9 I11.0
Z01.7 I11.0
I11.0 I70.9
I11.0 Z01.7
I24.8 I20.8
I20.8 I24.8
I35.0 I25.5
I25.5 I35.0
J44.9 I25.1
I25.1 J44.9
I70.9 J44.9
J44.9 I70.9
I27.0 Q21.1
Y83.1 Q21.1
I72.9 Q21.1
Z01.7 Q21.1
Q21.1 I27.0
Y83.1 I27.0
I72.9 I27.0
Q21.1 Y83.1
I27.0 Y83.1
I72.9 Y83.1
Q21.1 I72.9
I27.0 I72.9
Y83.1 I72.9
Z01.7 I72.9
Q21.1 Z01.7
I72.9 Z01.7
T82.0 I09.1
T82.0 I05.0
T82.0 I08.2
I09.1 T82.0
I05.0 T82.0
I08.2 T82.0
Z01.7 T82.0
T82.0 Z01.7
Z95.2 I07.1
T82.0 I07.1
I07.1 Z95.2
I07.1 T82.0
I34.0 I11.0
E11.7 I11.0
Y83.1 I11.0
I11.0 I34.0
E11.7 I34.0
Y83.1 I34.0
I11.0 E11.7
I34.0 E11.7
Y83.1 E11.7
I11.0 Y83.1
I34.0 Y83.1
E11.7 Y83.1
I20.9 I25.9
I70.9 I25.9
Y83.1 I25.9
Z01.7 I25.9
I25.9 I20.9
I25.9 I70.9
I25.9 Y83.1
I25.9 Z01.7
I49.5 I09.1
Z45.0 I09.1
I49.5 Z95.2
Z45.0 Z95.2
I09.1 I49.5
Z95.2 I49.5
Z01.7 I49.5
I09.1 Z45.0
Z95.2 Z45.0
I49.5 Z01.7
Z95.5 I35.0
I35.0 Z95.5
Z95.5 I25.5
I25.5 Z95.5
I49.8 I25.5
I49.8 Z45.0
I49.8 Z45.9
I25.5 I49.8
Z45.0 I49.8
Z45.9 I49.8
E11.1 I25.8
N17.9 I25.8
E11.1 I26.0
N17.9 I26.0
I25.8 E11.1
I26.0 E11.1
N17.9 E11.1
I25.8 N17.9
I26.0 N17.9
E11.1 N17.9
I49.8 I45.6
I45.6 I49.8
I47.1 I21.1
I47.1 Y83.1
I21.1 I47.1
Y83.1 I47.1
E78.5 I47.1
I47.1 E78.5
M10.9 N18.9
I25.8 Z49.2
I10.X Z49.2
M10.9 Z49.2
Z49.2 I25.8
M10.9 I25.8
Z49.2 I10.X
M10.9 I10.X
N18.9 M10.9
Z49.2 M10.9
I25.8 M10.9
I10.X M10.9
I48.X I08.1
I50.9 I08.1
E11.9 I08.1
Z01.7 I08.1
I08.1 I48.X
I08.1 I50.9
I08.1 E11.9
I08.1 Z01.7
I44.0 I45.2
I45.3 I45.2
I10.X I45.2
I45.2 I44.0
I45.3 I44.0
I10.X I44.0
I45.2 I45.3
I44.0 I45.3
I10.X I45.3
Z01.7 I45.3
I45.2 I10.X
I44.0 I10.X
I45.3 I10.X
I45.3 Z01.7
I22.0 I25.8
I22.0 I21.1
I22.0 I21.0
I25.8 I22.0
I21.1 I22.0
I21.0 I22.0
Z01.7 I22.0
I22.0 Z01.7
I27.0 I09.1
I27.0 I05.0
I27.0 I48.X
I09.1 I27.0
I05.0 I27.0
I48.X I27.0
J90.X I30.9
I50.9 I30.9
I49.8 I30.9
Z01.7 I30.9
I30.9 J90.X
I50.9 J90.X
I49.8 J90.X
I30.9 I50.9
J90.X I50.9
I30.9 I49.8
J90.X I49.8
I30.9 Z01.7
I35.0 I51.5
I10.X I51.5
I50.9 I51.5
I51.5 I35.0
I51.5 I10.X
I51.5 I50.9
I48.X I80.2
I10.X I80.2
I50.9 I80.2
I80.2 I48.X
I80.2 I10.X
I80.2 I50.9
Q23.1 Q24.8
I10.X Q24.8
Q24.8 Q23.1
Q24.8 I10.X
J18.9 I09.1
J18.9 I48.X
I09.1 J18.9
I48.X J18.9
I64.X I45.1
I64.X I44.0
I45.1 I64.X
I44.0 I64.X
I08.1 I25.8
I08.1 I24.8
I25.8 I08.1
I24.8 I08.1
I70.9 I08.1
I08.1 I70.9
I24.8 I22.1
I70.9 I22.1
I22.1 I24.8
I22.1 I70.9
I47.2 B57.2
I70.9 B57.2
I47.2 I42.0
I70.9 I42.0
B57.2 I47.2
I42.0 I47.2
I70.9 I47.2
B57.2 I70.9
I42.0 I70.9
I47.2 I70.9
I73.9 I25.5
I73.9 I25.1
I25.5 I73.9
I25.1 I73.9
I70.9 I73.9
I73.9 I70.9
I74.3 I25.8
I74.3 I25.1
I25.8 I74.3
I25.1 I74.3
Z95.2 I34.0
Y44.2 I34.0
K92.1 I34.0
I34.0 Z95.2
K92.1 Z95.2
I34.0 Y44.2
K92.1 Y44.2
I34.0 K92.1
Z95.2 K92.1
Y44.2 K92.1
Z01.7 K92.1
K92.1 Z01.7
I08.1 I42.0
I44.3 I42.0
I42.0 I08.1
I44.3 I08.1
N17.9 I08.1
I42.0 I44.3
I08.1 I44.3
N17.9 I44.3
I08.1 N17.9
I44.3 N17.9
T85.6 N18.9
I10.X E11.7
T85.6 E11.7
E11.7 I10.X
T85.6 I10.X
N18.9 T85.6
E11.7 T85.6
I10.X T85.6
Z01.7 T85.6
T85.6 Z01.7
I26.0 I26.9
I87.2 I26.9
Y83.1 I26.9
Z01.7 I26.9
I26.9 I26.0
I87.2 I26.0
Y83.1 I26.0
I26.9 I87.2
I26.0 I87.2
I26.9 Y83.1
I26.0 Y83.1
I26.9 Z01.7
I44.1 I51.5
I51.5 I44.1
I10.X I44.1
Z45.0 I44.1
Z01.7 I44.1
I44.1 I10.X
I44.1 Z45.0
I44.1 Z01.7
I71.1 I71.0
Y83.1 I71.0
Z45.2 I71.0
I71.0 I71.1
Y83.1 I71.1
Z45.2 I71.1
Z01.7 I71.1
I71.0 Y83.1
I71.1 Y83.1
I71.0 Z45.2
I71.1 Z45.2
I71.1 Z01.7
Z49.2 E11.2
Z49.1 E11.2
E11.2 Z49.2
Z49.1 Z49.2
E11.2 Z49.1
Z49.2 Z49.1
I64.X I42.0
Z95.0 I42.0
I42.0 I64.X
Z95.0 I64.X
Z95.0 I48.X
I42.0 Z95.0
I64.X Z95.0
I48.X Z95.0
I50.9 I20.8
I20.8 I50.9
I44.1 I25.8
Z45.0 I25.8
I25.8 I44.1
Z45.9 I44.1
I25.8 Z45.0
I44.1 Z45.9
Y83.1 I42.0
I42.0 Y83.1
I13.1 N18.9
Z95.5 N18.9
Z45.9 N18.9
N18.9 I13.1
Z95.5 I13.1
Z45.9 I13.1
E61.1 I13.1
N18.9 Z95.5
I13.1 Z95.5
Z45.9 Z95.5
E61.1 Z95.5
N18.9 Z45.9
I13.1 Z45.9
Z95.5 Z45.9
E61.1 Z45.9
I13.1 E61.1
Z95.5 E61.1
Z45.9 E61.1
E66.9 I25.8
E66.9 I21.1
E66.9 I20.9
E66.9 I70.9
I25.8 E66.9
I21.1 E66.9
I20.9 E66.9
I70.9 E66.9
E78.0 N18.9
E78.0 I13.1
E78.0 Z95.5
E78.0 Z45.9
N18.9 E78.0
I13.1 E78.0
Z95.5 E78.0
Z45.9 E78.0
Z45.0 B57.2
I49.8 B57.2
Z45.0 I42.0
B57.2 Z45.0
I42.0 Z45.0
B57.2 I49.8
I80.1 I25.8
I80.1 I21.1
I80.1 I21.0
I25.8 I80.1
I21.1 I80.1
I21.0 I80.1
I70.9 I80.1
I80.1 I70.9
E11.7 I25.8
E11.7 Z95.5
I25.8 E11.7
Z95.5 E11.7
E78.0 I48.X
I48.X E78.0
I09.8 I09.1
I09.8 I05.2
I09.8 I07.1
I09.1 I09.8
I05.2 I09.8
I07.1 I09.8
Z01.7 I09.8
I09.8 Z01.7
I44.3 I21.1
I21.1 I44.3
I21.2 I21.1
I21.1 I21.2
I31.3 Q24.8
I27.8 Q24.8
I31.3 Q21.1
I27.8 Q21.1
Q24.8 I31.3
Q21.1 I31.3
I27.8 I31.3
Q24.8 I27.8
Q21.1 I27.8
I31.3 I27.8
Z01.7 I27.8
I27.8 Z01.7
I08.1 I35.0
J93.1 I35.0
I27.2 I35.0
I35.0 I08.1
J93.1 I08.1
I27.2 I08.1
I35.0 J93.1
I08.1 J93.1
I27.2 J93.1
Z01.7 J93.1
I35.0 I27.2
I08.1 I27.2
J93.1 I27.2
J93.1 Z01.7
I30.8 I21.1
I30.8 I21.2
I21.1 I30.8
I21.2 I30.8
I44.3 I25.5
I44.3 Z95.5
I25.5 I44.3
Z95.5 I44.3
I10.X I70.0
G45.9 I70.0
I51.9 I70.0
I70.0 I10.X
G45.9 I10.X
I51.9 I10.X
I70.0 G45.9
I10.X G45.9
I51.9 G45.9
Z01.7 G45.9
I70.0 I51.9
I10.X I51.9
G45.9 I51.9
Z01.7 I51.9
G45.9 Z01.7
I51.9 Z01.7
I42.2 I25.8
I42.2 I21.0
I25.8 I42.2
I21.0 I42.2
I45.1 I20.0
I20.0 I45.1
I70.9 I45.1
I45.1 I70.9
I25.4 I25.5
I48.X I25.5
I25.5 I25.4
I48.X I25.4
I25.5 I48.X
I25.4 I48.X
I85.0 I25.8
I86.4 I25.8
I85.0 I36.1
I86.4 I36.1
I25.8 I85.0
I36.1 I85.0
I86.4 I85.0
Z01.7 I85.0
I25.8 I86.4
I36.1 I86.4
I85.0 I86.4
Z01.7 I86.4
I85.0 Z01.7
I86.4 Z01.7
I27.9 I25.1
I27.0 I25.1
I25.1 I27.9
I25.1 I27.0
S06.6 I25.8
S06.6 I50.1
N18.9 I50.1
I25.8 S06.6
I50.1 S06.6
N18.9 S06.6
Z01.7 S06.6
I50.1 N18.9
S06.6 N18.9
S06.6 Z01.7
Z95.8 I25.5
Z95.8 I25.1
I25.5 Z95.8
I25.1 Z95.8
Y83.1 Z95.8
Z01.7 Z95.8
Z95.8 Y83.1
Z95.8 Z01.7
I41.2 B57.2
B57.2 I41.2
I47.2 I41.2
Z45.0 I41.2
Z01.7 I41.2
I41.2 I47.2
I41.2 Z45.0
I41.2 Z01.7
E11.9 I25.2
I25.2 E11.9
E11.9 I20.8
I20.8 E11.9
J94.2 I25.8
J94.2 I25.1
I25.8 J94.2
I25.1 J94.2
A41.9 J94.2
E78.0 J94.2
J94.2 A41.9
E78.0 A41.9
J94.2 E78.0
A41.9 E78.0
I27.0 I35.0
M19.9 I35.0
F43.0 I35.0
I27.0 I50.9
M19.9 I50.9
F43.0 I50.9
I35.0 I27.0
I50.9 I27.0
M19.9 I27.0
F43.0 I27.0
I35.0 M19.9
I50.9 M19.9
I27.0 M19.9
F43.0 M19.9
I35.0 F43.0
I50.9 F43.0
I27.0 F43.0
M19.9 F43.0
I25.8 I11.9
I21.1 I11.9
I20.0 I11.9
I10.X I11.9
I11.9 I25.8
I11.9 I21.1
I11.9 I20.0
I11.9 I10.X
I46.1 I21.1
I21.1 I46.1
J90.X I35.0
I50.1 I35.0
N17.9 I35.0
I46.1 I35.0
I35.0 J90.X
I50.1 J90.X
N17.9 J90.X
I46.1 J90.X
I35.0 I50.1
J90.X I50.1
N17.9 I50.1
I46.1 I50.1
I35.0 N17.9
J90.X N17.9
I50.1 N17.9
I46.1 N17.9
I35.0 I46.1
J90.X I46.1
I50.1 I46.1
N17.9 I46.1
I46.1 I09.1
Z45.9 I05.0
I46.1 I05.0
Z45.9 I48.X
I46.1 I48.X
I05.0 Z45.9
I48.X Z45.9
I46.1 Z45.9
I09.1 I46.1
I05.0 I46.1
I48.X I46.1
Z45.9 I46.1
I50.9 I47.2
I47.2 I50.9
I35.2 I25.8
R09.2 I25.8
I25.8 I35.2
R09.2 I35.2
R09.2 I34.0
R09.2 I49.8
I25.8 R09.2
I35.2 R09.2
I34.0 R09.2
I49.8 R09.2
I24.8 Q23.1
I44.3 Q23.1
R57.0 Q23.1
I24.8 Q23.0
I44.3 Q23.0
R57.0 Q23.0
Q23.1 I24.8
Q23.0 I24.8
I44.3 I24.8
Q23.1 I44.3
Q23.0 I44.3
I24.8 I44.3
R57.0 I44.3
Q23.1 R57.0
Q23.0 R57.0
I44.3 R57.0
R57.0 Z95.5
Z95.5 R57.0
N06.9 N18.9
N18.9 N06.9
I10.X N06.9
E11.9 N06.9
Z01.7 N06.9
N06.9 I10.X
N06.9 E11.9
N06.9 Z01.7
E11.2 I35.0
E11.2 I10.X
E11.2 I70.9
I35.0 E11.2
I10.X E11.2
I70.9 E11.2
I42.0 I25.8
I08.3 I25.8
I08.3 I21.0
I25.8 I42.0
I08.3 I42.0
I25.8 I08.3
I21.0 I08.3
I42.0 I08.3
Z01.7 I08.3
I08.3 Z01.7
I25.1 I42.1
I70.1 I42.1
I10.X I42.1
Z01.7 I42.1
I42.1 I25.1
I70.1 I25.1
I42.1 I70.1
I25.1 I70.1
I10.X I70.1
Z01.7 I70.1
I42.1 I10.X
I70.1 I10.X
I42.1 Z01.7
I70.1 Z01.7
I70.0 I25.1
I31.3 I25.1
I70.0 I20.0
I31.3 I20.0
I25.1 I70.0
I20.0 I70.0
I31.3 I70.0
I25.1 I31.3
I20.0 I31.3
I70.0 I31.3
I34.0 I51.1
I97.1 I51.1
I36.1 I51.1
I51.1 I34.0
I51.1 I97.1
I36.1 I97.1
Z01.7 I97.1
I51.1 I36.1
I97.1 I36.1
I97.1 Z01.7
Q23.0 Q24.8
I44.3 Q24.8
Q24.8 Q23.0
Z01.7 Q23.0
Q24.8 I44.3
Q23.0 Z01.7
I44.0 I51.5
I45.1 I51.5
I44.0 I44.2
I45.1 I44.2
I51.5 I44.0
I44.2 I44.0
I51.5 I45.1
I44.2 I45.1
I48.X I08.2
I08.2 I48.X
I35.1 I42.0
I42.0 I35.1
I48.X I35.1
I35.1 I48.X
I10.X R07.4
I70.9 R07.4
I50.9 R07.4
Z01.7 R07.4
R07.4 I10.X
R07.4 I70.9
R07.4 I50.9
R07.4 Z01.7
L92.3 I51.5
I51.5 L92.3
Z45.9 L92.3
I50.9 L92.3
Z01.7 L92.3
L92.3 Z45.9
I50.9 Z45.9
L92.3 I50.9
Z45.9 I50.9
L92.3 Z01.7
I44.3 I20.0
I20.0 I44.3
J18.9 I25.8
J44.9 I25.8
I25.8 J18.9
J44.9 J18.9
I70.9 J18.9
I25.8 J44.9
J18.9 J44.9
J18.9 I70.9
I26.0 I61.9
I80.2 I61.9
I82.8 I61.9
Z01.7 I61.9
I61.9 I26.0
I80.2 I26.0
I82.8 I26.0
I61.9 I80.2
I26.0 I80.2
I82.8 I80.2
I61.9 I82.8
I26.0 I82.8
I80.2 I82.8
Z01.7 I82.8
I61.9 Z01.7
I82.8 Z01.7
I25.5 I51.5
I36.1 I51.5
I87.1 I51.5
I51.5 I25.5
I87.1 I25.5
I51.5 I36.1
I87.1 I36.1
I51.5 I87.1
I25.5 I87.1
I36.1 I87.1
Z01.7 I87.1
I87.1 Z01.7
I13.0 B57.2
K72.0 B57.2
I13.0 I42.0
K72.0 I42.0
B57.2 I13.0
I42.0 I13.0
K72.0 I13.0
Z01.7 I13.0
B57.2 K72.0
I42.0 K72.0
I13.0 K72.0
Z01.7 K72.0
I13.0 Z01.7
K72.0 Z01.7
D59.4 N17.9
E79.0 N17.9
M10.0 N17.9
N17.9 D59.4
E79.0 D59.4
M10.0 D59.4
Z01.7 D59.4
N17.9 E79.0
D59.4 E79.0
M10.0 E79.0
N17.9 M10.0
D59.4 M10.0
E79.0 M10.0
Z01.7 M10.0
D59.4 Z01.7
M10.0 Z01.7
T82.8 I20.0
I20.0 T82.8
I36.1 I35.0
Y83.1 I35.0
I35.0 I36.1
Y83.1 I36.1
I35.0 Y83.1
I36.1 Y83.1
J80.X I25.8
J18.1 I25.8
Z93.0 I25.8
I25.8 J80.X
J18.1 J80.X
Z93.0 J80.X
Z01.7 J80.X
I25.8 J18.1
J80.X J18.1
Z93.0 J18.1
Z01.7 J18.1
I25.8 Z93.0
J80.X Z93.0
J18.1 Z93.0
Z01.7 Z93.0
J80.X Z01.7
J18.1 Z01.7
Z93.0 Z01.7
L92.3 T82.1
T82.1 L92.3
Z95.0 L92.3
L92.3 Z95.0
I50.1 I49.8
I49.8 I50.1
I10.X I50.1
E11.9 I50.1
I50.1 I10.X
I50.1 E11.9
J44.8 I11.9
G47.3 I11.9
I49.8 I11.9
E66.9 I11.9
I11.9 J44.8
G47.3 J44.8
I49.8 J44.8
E66.9 J44.8
I11.9 G47.3
J44.8 G47.3
I49.8 G47.3
E66.9 G47.3
I11.9 I49.8
J44.8 I49.8
G47.3 I49.8
E66.9 I49.8
I11.9 E66.9
J44.8 E66.9
G47.3 E66.9
I49.8 E66.9
I05.1 I09.1
I09.1 I05.1
I07.1 I05.1
J18.9 I05.1
I46.1 I05.1
I05.1 I07.1
J18.9 I07.1
I46.1 I07.1
I05.1 J18.9
I07.1 J18.9
I46.1 J18.9
I05.1 I46.1
I07.1 I46.1
J18.9 I46.1
M10.0 I25.8
M10.0 I21.1
M10.0 I47.1
M10.0 I49.8
I25.8 M10.0
I21.1 M10.0
I47.1 M10.0
I49.8 M10.0
I50.0 I25.8
R57.1 I25.8
Z95.2 I35.1
I50.0 I35.1
R57.1 I35.1
I35.1 Z95.2
I50.0 Z95.2
R57.1 Z95.2
I25.8 I50.0
I35.1 I50.0
Z95.2 I50.0
R57.1 I50.0
I25.8 R57.1
I35.1 R57.1
Z95.2 R57.1
I50.0 R57.1
N17.9 I42.9
E11.7 I42.9
E10.X I42.9
Z01.7 I42.9
I42.9 N17.9
E11.7 N17.9
E10.X N17.9
I42.9 E11.7
N17.9 E11.7
E10.X E11.7
I42.9 E10.X
N17.9 E10.X
E11.7 E10.X
Z01.7 E10.X
I42.9 Z01.7
E10.X Z01.7
I10.X I42.3
N17.9 I42.3
E87.2 I42.3
Z01.7 I42.3
I42.3 I10.X
N17.9 I10.X
E87.2 I10.X
I42.3 N17.9
I10.X N17.9
E87.2 N17.9
I42.3 E87.2
I10.X E87.2
N17.9 E87.2
Z01.7 E87.2
I42.3 Z01.7
E87.2 Z01.7
I42.6 I25.5
I25.5 I42.6
I70.9 I42.6
I10.X I42.6
Z01.7 I42.6
I42.6 I70.9
I42.6 I10.X
I42.6 Z01.7
I20.9 I21.2
I45.1 I21.2
I21.2 I20.9
I45.1 I20.9
I21.2 I45.1
I20.9 I45.1
I31.9 I25.8
I31.9 I21.1
I45.1 I21.1
I25.8 I31.9
I21.1 I31.9
I45.1 I31.9
I21.1 I45.1
I31.9 I45.1
I45.2 I51.5
I51.5 I45.2
I44.1 I45.2
I45.1 I45.2
I45.2 I44.1
I45.1 I44.1
I45.2 I45.1
I44.1 I45.1
I08.1 I25.5
I25.5 I08.1
I51.5 I25.8
I51.5 I21.1
I64.X I21.1
I25.8 I51.5
I21.1 I51.5
I64.X I51.5
I21.1 I64.X
I51.5 I64.X
K22.3 I25.8
K22.3 I71.0
I70.9 I71.0
I25.8 K22.3
I71.0 K22.3
I70.9 K22.3
Z01.7 K22.3
I71.0 I70.9
K22.3 I70.9
K22.3 Z01.7
N18.9 I24.8
I24.8 N18.9
T82.1 I25.1
T82.1 I25.2
I25.1 T82.1
I25.2 T82.1
I49.5 I25.8
I49.5 I25.2
I25.8 I49.5
I25.2 I49.5
171.5 I25.8
171.5 I21.0
I25.8 171.5
I21.0 171.5
Y83.1 171.5
Z01.7 171.5
171.5 Y83.1
171.5 Z01.7
I34.0 I51.5
I51.5 I34.0
I44.2 I34.0
Z45.0 I34.0
I34.0 I44.2
I34.0 Z45.0
I44.1 I49.5
I49.5 I44.1
E11.4 I25.8
I73.9 I25.2
E11.4 I25.2
I25.2 I73.9
E11.4 I73.9
E11.4 Y83.1
I25.8 E11.4
I25.2 E11.4
I73.9 E11.4
Y83.1 E11.4
I21.1 I13.1
I21.0 I13.1
E11.2 I13.1
E87.2 I13.1
I13.1 I21.1
E11.2 I21.1
E87.2 I21.1
I13.1 I21.0
E11.2 I21.0
E87.2 I21.0
I13.1 E11.2
I21.1 E11.2
I21.0 E11.2
E87.2 E11.2
I13.1 E87.2
I21.1 E87.2
I21.0 E87.2
E11.2 E87.2
I71.2 I35.2
I46.1 I35.2
I35.2 I71.2
I34.0 I71.2
I33.0 I71.2
I46.1 I71.2
I71.2 I34.0
I33.0 I34.0
I46.1 I34.0
I71.2 I33.0
I34.0 I33.0
I46.1 I33.0
I35.2 I46.1
I71.2 I46.1
I34.0 I46.1
I33.0 I46.1
N08.3 N18.9
I42.0 N18.9
I15.8 N18.9
K52.9 N18.9
N18.9 N08.3
I42.0 N08.3
I15.8 N08.3
K52.9 N08.3
N18.9 I42.0
N08.3 I42.0
I15.8 I42.0
K52.9 I42.0
N18.9 I15.8
N08.3 I15.8
I42.0 I15.8
K52.9 I15.8
N18.9 K52.9
N08.3 K52.9
I42.0 K52.9
I15.8 K52.9
I25.5 I21.9
I21.9 I25.5
I44.5 I44.0
I44.5 I45.1
I44.0 I44.5
I45.1 I44.5
I10.X I44.5
I44.5 I10.X
I74.5 I71.4
I70.9 I71.4
I10.X I71.4
I71.4 I74.5
I70.9 I74.5
I10.X I74.5
Z01.7 I74.5
I71.4 I70.9
I74.5 I70.9
I71.4 I10.X
I74.5 I10.X
I74.5 Z01.7
I27.0 I05.2
I27.0 I07.1
I05.2 I27.0
I07.1 I27.0
I27.2 I25.8
I27.2 I45.1
I25.8 I27.2
I45.1 I27.2
I35.2 I51.5
I49.8 I51.5
I51.5 I35.2
I51.5 I49.8
I10.X I49.5
I50.9 I49.5
I49.8 I49.5
I49.5 I10.X
I49.5 I50.9
I49.5 I49.8
T85.7 N18.9
K65.0 N18.9
T85.7 E11.2
K65.0 E11.2
N18.9 T85.7
E11.2 T85.7
K65.0 T85.7
Z01.7 T85.7
N18.9 K65.0
E11.2 K65.0
T85.7 K65.0
Z01.7 K65.0
T85.7 Z01.7
K65.0 Z01.7
I77.8 I35.2
N28.0 I35.2
I77.8 I71.2
N28.0 I71.2
I35.2 I77.8
I71.2 I77.8
N28.0 I77.8
Z01.7 I77.8
I35.2 N28.0
I71.2 N28.0
I77.8 N28.0
Z01.7 N28.0
I77.8 Z01.7
N28.0 Z01.7
R33.X I25.8
R33.X I24.8
R33.X Y83.1
I25.8 R33.X
I24.8 R33.X
Y83.1 R33.X
Z01.7 R33.X
R33.X Z01.7
I25.1 I11.0
I24.8 I11.0
R55.X I11.0
I11.0 I25.1
R55.X I25.1
I11.0 I24.8
R55.X I24.8
I11.0 R55.X
I25.1 R55.X
I24.8 R55.X
Z01.7 R55.X
R55.X Z01.7
Z45.0 I24.8
I24.8 Z45.0
R00.1 I45.1
R00.1 I50.9
I45.1 R00.1
I50.9 R00.1
Z01.7 R00.1
R00.1 Z01.7
Z95.0 I44.2
I49.8 I44.2
I44.2 Z95.0
I49.8 Z95.0
I44.2 I49.8
Z95.0 I49.8
E05.9 I25.8
I48.X Z95.5
I44.0 Z95.5
E05.9 Z95.5
Z95.5 I48.X
I44.0 I48.X
E05.9 I48.X
Z95.5 I44.0
I48.X I44.0
E05.9 I44.0
I25.8 E05.9
Z95.5 E05.9
I48.X E05.9
I44.0 E05.9
N18.9 I25.1
I25.1 N18.9
I46.1 N18.9
N18.9 I46.1
J15.8 I11.9
I48.X I11.9
N18.9 I11.9
J15.8 J44.8
I48.X J44.8
N18.9 J44.8
I11.9 J15.8
J44.8 J15.8
I48.X J15.8
N18.9 J15.8
I11.9 I48.X
J44.8 I48.X
J15.8 I48.X
N18.9 I48.X
I11.9 N18.9
J44.8 N18.9
J15.8 N18.9
I48.X N18.9
T65.8 I21.1
T65.8 I25.4
T65.8 I70.9
I21.1 T65.8
I25.4 T65.8
I70.9 T65.8
C61.X I71.2
C41.9 I71.2
C61.X Z45.2
C41.9 Z45.2
I71.2 C61.X
Z45.2 C61.X
C41.9 C61.X
Z01.7 C61.X
I71.2 C41.9
Z45.2 C41.9
C61.X C41.9
Z01.7 C41.9
C61.X Z01.7
C41.9 Z01.7
E11.9 Z95.5
Z95.5 E11.9
I06.0 I09.1
I06.0 I05.2
I09.1 I06.0
I05.2 I06.0
I07.1 I06.0
Z01.7 I06.0
I06.0 I07.1
I06.0 Z01.7
I45.1 I35.2
I70.9 I35.2
I35.2 I45.1
I35.2 I70.9
I10.X I26.0
Y83.1 I80.2
I80.2 Y83.1
I26.0 I10.X
I11.0 I21.0
I21.0 I11.0
I24.8 I50.1
I50.1 I24.8
I44.1 I24.8
I44.1 I70.9
I24.8 I44.1
I70.9 I44.1
I45.2 I25.1
I45.2 I20.0
I25.1 I45.2
I20.0 I45.2
I27.9 I51.5
I51.5 I27.9
I44.0 I27.9
I45.1 I27.9
I27.9 I44.0
I27.9 I45.1
I35.1 I25.5
I35.1 I25.1
I25.5 I35.1
I25.1 I35.1
I11.0 Z95.5
Z95.5 I11.0
Q24.8 I25.8
Q24.8 I21.4
Q24.8 I21.1
I25.8 Q24.8
I21.4 Q24.8
I21.1 Q24.8
I13.2 N18.9
I35.2 N18.9
N18.9 I13.2
I35.2 I13.2
Z49.2 I13.2
Z01.7 I13.2
N18.9 I35.2
I13.2 I35.2
Z49.2 I35.2
I13.2 Z49.2
I35.2 Z49.2
I13.2 Z01.7
A41.9 I25.5
Z95.5 I50.9
A41.9 I50.9
I50.9 Z95.5
A41.9 Z95.5
I25.5 A41.9
I50.9 A41.9
Z95.5 A41.9
I34.0 I20.9
I20.9 I34.0
I70.0 I34.0
E66.9 I34.0
I34.0 I70.0
E66.9 I70.0
I34.0 E66.9
I70.0 E66.9
E11.2 I50.0
N17.9 I50.0
I46.1 I50.0
I50.0 E11.2
N17.9 E11.2
I46.1 E11.2
I50.0 N17.9
E11.2 N17.9
I50.0 I46.1
E11.2 I46.1
I49.8 I25.1
I49.8 I20.9
I25.1 I49.8
I20.9 I49.8
I08.1 I25.1
I25.1 I08.1
R57.0 I08.1
I08.1 R57.0
I44.4 I25.8
I22.1 I21.1
I44.4 I21.1
R57.0 I21.1
I21.1 I22.1
I44.4 I22.1
R57.0 I22.1
I25.8 I44.4
I21.1 I44.4
I22.1 I44.4
R57.0 I44.4
I21.1 R57.0
I22.1 R57.0
I44.4 R57.0
R57.1 I25.1
R57.1 I21.9
R57.1 Z95.5
I25.1 R57.1
I21.9 R57.1
Z95.5 R57.1
I20.9 I21.4
I21.4 I20.9
Q26.3 Q24.8
I45.1 Q24.8
Q24.8 Q26.3
Q21.1 Q26.3
I45.1 Q26.3
Z01.7 Q26.3
Q26.3 Q21.1
I45.1 Q21.1
Q24.8 I45.1
Q26.3 I45.1
Q21.1 I45.1
Q26.3 Z01.7
I50.9 I21.2
I21.2 I50.9
T81.4 I31.3
J98.4 I31.3
I50.9 I31.3
I31.3 T81.4
J98.4 T81.4
I50.9 T81.4
I31.3 J98.4
T81.4 J98.4
I50.9 J98.4
I31.3 I50.9
T81.4 I50.9
J98.4 I50.9
I10.X I35.8
Z95.6 I35.8
I50.9 I35.8
Z01.7 I35.8
I35.8 I10.X
Z95.6 I10.X
I35.8 Z95.6
I10.X Z95.6
I50.9 Z95.6
Z01.7 Z95.6
I35.8 I50.9
Z95.6 I50.9
I35.8 Z01.7
Z95.6 Z01.7
I35.0 I25.2
I25.2 I35.0
I61.0 I11.0
I69.4 I11.0
I11.0 I61.0
I69.4 I61.0
I70.9 I61.0
Z01.7 I61.0
I11.0 I69.4
I61.0 I69.4
I70.9 I69.4
Z01.7 I69.4
I61.0 I70.9
I69.4 I70.9
I61.0 Z01.7
I69.4 Z01.7
I71.4 I25.2
I25.2 I71.4
I70.9 T82.8
T82.8 I70.9
I50.9 I27.2
I49.8 I27.2
L02.2 I27.2
I27.2 I50.9
L02.2 I50.9
I27.2 I49.8
L02.2 I49.8
I27.2 L02.2
I50.9 L02.2
I49.8 L02.2
I44.3 I51.5
I51.5 I44.3
Z45.0 I44.3
Z45.9 I44.3
I44.3 Z45.0
I44.3 Z45.9
E78.5 I35.0
E78.5 I49.8
I35.0 E78.5
I49.8 E78.5
R10.0 I25.8
R10.0 I21.0
A41.9 I21.0
R10.0 I49.8
A41.9 I49.8
I25.8 R10.0
I21.0 R10.0
I49.8 R10.0
A41.9 R10.0
I21.0 A41.9
I49.8 A41.9
R10.0 A41.9
N39.1 N18.9
I15.0 N18.9
E79.0 N18.9
N18.9 N39.1
I15.0 N39.1
I11.9 N39.1
E79.0 N39.1
N18.9 I15.0
N39.1 I15.0
I11.9 I15.0
E79.0 I15.0
N39.1 I11.9
I15.0 I11.9
E79.0 I11.9
N18.9 E79.0
N39.1 E79.0
I15.0 E79.0
I11.9 E79.0
I11.9 I71.0
E66.9 I71.0
I49.8 I71.0
I46.1 I71.0
I71.0 I11.9
I46.1 I11.9
I71.0 E66.9
I46.1 E66.9
I71.0 I49.8
I46.1 I49.8
I71.0 I46.1
I11.9 I46.1
E66.9 I46.1
I49.8 I46.1
Z43.6 N18.9
I25.5 N18.9
N18.9 Z43.6
E11.3 Z43.6
I25.5 Z43.6
Z01.7 Z43.6
Z43.6 E11.3
I25.5 E11.3
N18.9 I25.5
Z43.6 I25.5
E11.3 I25.5
Z43.6 Z01.7
I35.2 I21.1
I48.X I21.1
I21.1 I35.2
I21.1 I48.X
I50.9 J44.9
J44.9 I50.9
I20.8 I25.4
I25.4 I20.8
I24.8 I21.2
I21.2 I24.8
Z95.2 Q24.8
T82.0 Q24.8
Z95.2 Q23.1
T82.0 Q23.1
Q24.8 Z95.2
Q23.1 Z95.2
Q24.8 T82.0
Q23.1 T82.0
I50.9 I44.2
I44.2 I50.9
Z45.0 I50.9
I50.9 Z45.0
I49.5 I44.2
I44.2 I49.5
I48.X I49.5
I49.5 I48.X
E87.5 I25.8
E87.5 I24.8
E87.5 I10.X
E87.5 I49.8
I25.8 E87.5
I24.8 E87.5
I10.X E87.5
I49.8 E87.5
E11.7 I35.0
I35.0 E11.7
I46.1 E11.7
E11.7 I46.1
Z95.2 I20.9
I50.9 I20.9
I46.1 I20.9
I20.9 Z95.2
I50.9 Z95.2
I46.1 Z95.2
I20.9 I50.9
Z95.2 I50.9
I46.1 I50.9
I20.9 I46.1
Z95.2 I46.1
I50.9 I46.1
I10.X I44.2
I64.X I44.2
I46.1 I44.2
I44.2 I10.X
I64.X I10.X
I44.2 I64.X
I10.X I64.X
I46.1 I64.X
I44.2 I46.1
I64.X I46.1
I44.0 I49.5
I49.5 I44.0
Z45.0 I44.0
Z45.9 I44.0
I49.8 I44.0
I44.0 Z45.0
I44.0 Z45.9
I44.0 I49.8
T65.8 I24.8
I24.8 T65.8
J18.9 J44.8
I50.9 J44.8
Z01.8 J44.8
J44.8 J18.9
I49.8 J18.9
Z01.8 J18.9
J18.9 I49.8
Z01.8 I49.8
J44.8 I50.9
Z01.8 I50.9
J44.8 Z01.8
J18.9 Z01.8
I49.8 Z01.8
I50.9 Z01.8
Z45.2 I71.4
Y83.1 I71.4
I44.0 I71.4
I71.4 Z45.2
I44.0 Z45.2
I71.4 Y83.1
I44.0 Y83.1
I71.4 I44.0
Z45.2 I44.0
Y83.1 I44.0
R00.1 R07.4
I49.8 R07.4
R07.4 R00.1
I49.8 R00.1
R07.4 I49.8
R00.1 I49.8
J44.9 I20.9
I20.9 J44.9
I20.9 I21.0
I21.0 I20.9
I51.7 I11.0
I48.X I11.0
J44.9 I11.0
I11.0 I51.7
I48.X I51.7
J44.9 I51.7
I11.0 I48.X
I51.7 I48.X
J44.9 I48.X
I11.0 J44.9
I51.7 J44.9
I48.X J44.9
C34.9 I11.0
J18.1 I11.0
J84.1 I11.0
I11.0 C34.9
J18.1 C34.9
J84.1 C34.9
Z01.7 C34.9
I11.0 J18.1
C34.9 J18.1
J84.1 J18.1
I11.0 J84.1
C34.9 J84.1
J18.1 J84.1
C34.9 Z01.7
J18.9 B57.2
J18.9 I42.0
B57.2 J18.9
I42.0 J18.9
N17.9 J18.9
J18.9 N17.9
I49.5 I11.0
Z45.0 I11.0
Y40.1 I11.0
I11.0 I49.5
Y40.1 I49.5
I11.0 Z45.0
Y40.1 Z45.0
I11.0 Y40.1
I49.5 Y40.1
Z45.0 Y40.1
Z01.7 Y40.1
Y40.1 Z01.7
A41.9 I09.1
I05.2 I06.2
I27.0 I06.2
A41.9 I06.2
I06.2 I05.2
A41.9 I05.2
I06.2 I27.0
A41.9 I27.0
I09.1 A41.9
I06.2 A41.9
I05.2 A41.9
I27.0 A41.9
I24.8 I21.4
I21.4 I24.8
I22.1 I21.2
I25.1 I21.2
I21.2 I22.1
I25.1 I22.1
I21.2 I25.1
I22.1 I25.1
I44.4 I25.1
I44.4 I24.8
I25.1 I44.4
I24.8 I44.4
I44.2 I36.1
I36.1 I44.2
I45.1 I24.8
I24.8 I45.1
J44.9 I71.4
I71.4 J44.9
Z95.5 I35.1
I70.9 I35.1
I35.1 Z95.5
I35.1 I70.9
I74.0 I25.8
I71.9 I25.8
I74.0 I11.0
I71.9 I11.0
I25.8 I74.0
I11.0 I74.0
I71.9 I74.0
I25.8 I71.9
I11.0 I71.9
I74.0 I71.9
Z01.7 I71.9
I71.9 Z01.7
J90.X I25.8
J44.9 I25.2
J90.X I25.2
I25.2 J44.9
I25.8 J90.X
I25.2 J90.X
Z49.2 I13.1
S36.8 I13.1
Z01.7 I13.1
S36.8 E11.2
I13.1 Z49.2
I13.1 S36.8
E11.2 S36.8
I13.1 Z01.7
S36.8 I13.2
I13.2 S36.8
T82.8 I25.2
I25.2 T82.8
Z45.0 I45.1
I45.1 Z45.0
N03.2 N18.9
E87.7 N18.9
N18.9 N03.2
E87.7 N03.2
Z49.2 N03.2
Z01.7 N03.2
N18.9 E87.7
N03.2 E87.7
Z49.2 E87.7
N03.2 Z49.2
E87.7 Z49.2
N03.2 Z01.7
I12.0 N18.9
N18.9 I12.0
N03.2 I12.0
Z49.1 I12.0
I12.0 N03.2
Z49.1 N03.2
I12.0 Z49.1
N03.2 Z49.1
I49.9 I48.X
I49.9 I49.5
I48.X I49.9
I49.5 I49.9
I49.8 I49.9
I49.9 I49.8
D40.0 I25.8
I51.3 I25.1
D40.0 I25.1
I25.1 I51.3
N18.9 I51.3
D40.0 I51.3
I51.3 N18.9
D40.0 N18.9
I25.8 D40.0
I25.1 D40.0
I51.3 D40.0
N18.9 D40.0
I74.0 I73.9
E78.0 I73.9
I73.9 I74.0
Y83.1 I74.0
E78.0 I74.0
I74.0 Y83.1
E78.0 Y83.1
I73.9 E78.0
I74.0 E78.0
Y83.1 E78.0
E78.5 I24.8
I24.8 E78.5
T82.0 I35.2
N40.X I35.2
I35.2 T82.0
I48.X T82.0
N40.X T82.0
I46.1 T82.0
T82.0 I48.X
N40.X I48.X
I35.2 N40.X
T82.0 N40.X
I48.X N40.X
I46.1 N40.X
T82.0 I46.1
N40.X I46.1
E11.9 I42.0
E87.2 I42.0
K70.0 I42.0
E87.2 I48.X
K70.0 I48.X
I42.0 E11.9
E87.2 E11.9
K70.0 E11.9
I42.0 E87.2
I48.X E87.2
E11.9 E87.2
K70.0 E87.2
I42.0 K70.0
I48.X K70.0
E11.9 K70.0
E87.2 K70.0
C34.0 N05.2
I25.8 N05.2
J44.9 N05.2
S37.0 N05.2
N05.2 C34.0
I25.8 C34.0
J44.9 C34.0
S37.0 C34.0
N05.2 I25.8
C34.0 I25.8
S37.0 I25.8
N05.2 J44.9
C34.0 J44.9
S37.0 J44.9
N05.2 S37.0
C34.0 S37.0
I25.8 S37.0
J44.9 S37.0
I70.9 I27.9
I27.9 I70.9
I27.0 I70.9
I70.9 I27.0
I27.2 I27.9
I25.8 I27.9
I27.9 I27.2
I70.9 I27.2
I27.9 I25.8
I27.2 I70.9
I72.4 I71.4
I72.1 I71.4
I71.4 I72.4
I72.1 I72.4
I70.9 I72.4
Z01.7 I72.4
I71.4 I72.1
I72.4 I72.1
I70.9 I72.1
Z01.7 I72.1
I72.4 I70.9
I72.1 I70.9
I72.4 Z01.7
I72.1 Z01.7
Z95.8 I25.8
Z95.8 I21.1
I25.8 Z95.8
I21.1 Z95.8
I70.9 Z95.8
Z95.8 I70.9
Z45.0 I48.X
I48.X Z45.0
N17.9 I25.1
N17.9 I24.8
I46.1 I24.8
I25.1 N17.9
I24.8 N17.9
I24.8 I46.1
Z45.9 I25.2
R57.0 I25.2
Z45.9 I73.9
R57.0 I73.9
I25.2 Z45.9
I73.9 Z45.9
R57.0 Z45.9
I25.2 R57.0
I73.9 R57.0
Z45.9 R57.0
I31.9 I09.1
R57.1 I09.1
I31.9 I06.2
R57.1 I06.2
R57.1 I10.X
I09.1 I31.9
I06.2 I31.9
R57.1 I31.9
I09.1 R57.1
I06.2 R57.1
I10.X R57.1
I31.9 R57.1
I25.3 I25.8
I24.8 I25.4
I25.3 I25.4
I25.4 I24.8
I25.3 I24.8
I25.8 I25.3
I25.4 I25.3
I24.8 I25.3
Z01.7 I25.3
I25.3 Z01.7
I51.5 I09.1
I51.5 I05.0
I09.1 I51.5
I05.0 I51.5
I48.X I51.5
I51.5 I48.X
I25.1 I33.0
I49.8 I33.0
I33.0 I25.1
I33.0 I49.8
I44.0 I35.2
I35.2 I44.0
I50.9 I44.0
I44.0 I50.9
J90.X I25.5
J90.X I24.8
I25.5 J90.X
I24.8 J90.X
I74.0 I71.4
I77.1 I71.4
I73.9 I71.4
I71.4 I74.0
I77.1 I74.0
I71.4 I77.1
I74.0 I77.1
I73.9 I77.1
Z01.7 I77.1
I71.4 I73.9
I77.1 I73.9
I77.1 Z01.7
N19.X I25.8
N19.X I25.1
N19.X I34.0
I25.8 N19.X
I25.1 N19.X
I34.0 N19.X
Z01.7 N19.X
N19.X Z01.7
I44.2 I42.0
Z45.9 I42.0
I42.0 I44.2
I42.0 Z45.9
I49.8 I49.1
I49.1 I49.8
B37.9 I25.8
B37.9 I21.1
B37.9 I25.1
B37.9 I49.8
I25.8 B37.9
I21.1 B37.9
I25.1 B37.9
I49.8 B37.9
I31.3 I26.9
J90.X I26.9
N17.9 I26.9
E03.9 I26.9
I26.9 I31.3
J90.X I31.3
N17.9 I31.3
E03.9 I31.3
I26.9 J90.X
I31.3 J90.X
E03.9 J90.X
I26.9 N17.9
I31.3 N17.9
E03.9 N17.9
I26.9 E03.9
I31.3 E03.9
J90.X E03.9
N17.9 E03.9
N26.X N18.9
I25.2 N18.9
I15.9 N18.9
N18.9 N26.X
I25.8 N26.X
I25.2 N26.X
I15.9 N26.X
N26.X I25.8
I15.9 I25.8
N18.9 I25.2
N26.X I25.2
I15.9 I25.2
N18.9 I15.9
N26.X I15.9
I25.8 I15.9
I25.2 I15.9
E11.5 I13.2
I70.9 I13.2
R00.1 I13.2
I46.1 I13.2
I13.2 E11.5
I70.9 E11.5
R00.1 E11.5
I46.1 E11.5
I13.2 I70.9
E11.5 I70.9
R00.1 I70.9
I13.2 R00.1
E11.5 R00.1
I70.9 R00.1
I46.1 R00.1
I13.2 I46.1
E11.5 I46.1
R00.1 I46.1
I22.9 I25.8
I22.9 I25.1
I22.9 I21.9
I25.8 I22.9
I25.1 I22.9
I21.9 I22.9
R57.0 I22.9
I22.9 R57.0
I48.X I08.8
J18.9 I08.8
H40.8 I08.8
Z01.7 I08.8
I08.8 I48.X
H40.8 I48.X
I08.8 J18.9
H40.8 J18.9
I08.8 H40.8
I48.X H40.8
J18.9 H40.8
Z01.7 H40.8
I08.8 Z01.7
H40.8 Z01.7
I35.1 I11.0
I10.X I11.0
I11.0 I35.1
I11.0 I10.X
I34.1 I34.0
I34.1 I51.1
I34.0 I34.1
I51.1 I34.1
I36.1 I34.1
Z01.7 I34.1
I34.1 I36.1
I34.1 Z01.7
I64.X I20.9
I44.0 I20.9
I20.9 I64.X
I20.9 I44.0
I08.1 I09.1
I09.1 I08.1
I10.X I08.1
I08.1 I10.X
I77.8 I25.8
I77.8 I21.0
I77.8 I24.8
I25.8 I77.8
I21.0 I77.8
I24.8 I77.8
N17.9 N18.9
N39.0 N18.9
K72.0 N18.9
N18.9 N17.9
K72.0 N17.9
N18.9 N39.0
K72.0 N39.0
N18.9 K72.0
N17.9 K72.0
N39.0 K72.0
I51.5 I25.1
I25.1 I51.5
Z95.2 I51.5
I51.5 Z95.2
I06.1 I25.8
I84.1 I25.8
I06.1 I25.2
I84.1 I25.2
I25.8 I06.1
I25.2 I06.1
I84.1 I06.1
I50.9 I06.1
I25.8 I84.1
I25.2 I84.1
I06.1 I84.1
I50.9 I84.1
I06.1 I50.9
I84.1 I50.9
N00.9 I25.8
I35.0 I21.0
Z45.0 I21.0
N00.9 I21.0
I21.0 I35.0
Z45.0 I35.0
N00.9 I35.0
I21.0 Z45.0
I35.0 Z45.0
N00.9 Z45.0
I25.8 N00.9
I21.0 N00.9
I35.0 N00.9
Z45.0 N00.9
R09.2 I25.1
R09.2 I21.9
R09.2 I35.0
I25.1 R09.2
I21.9 R09.2
I35.0 R09.2
I24.8 I51.5
I51.5 I24.8
I50.9 I25.1
I25.1 I50.9
I64.X I21.0
I21.0 I64.X
I69.4 I51.5
N18.9 I51.5
N14.1 I51.5
I51.5 I69.4
N18.9 I69.4
N14.1 I69.4
I51.5 N18.9
I69.4 N18.9
N14.1 N18.9
I51.5 N14.1
I69.4 N14.1
N18.9 N14.1
A41.9 I70.9
I70.9 A41.9
E66.9 I20.0
E66.9 Z95.5
I20.0 E66.9
Z95.5 E66.9
E78.5 N17.9
E78.5 I10.X
N17.9 E78.5
I10.X E78.5
I46.1 E78.5
E78.5 I46.1
Q21.1 I51.5
Y83.1 I51.5
Q21.1 I49.5
Y83.1 I49.5
Q21.1 Z45.9
Y83.1 Z45.9
I51.5 Q21.1
I49.5 Q21.1
Z45.9 Q21.1
I51.5 Y83.1
I49.5 Y83.1
Z45.9 Y83.1
Q25.4 Q24.8
I48.X Q24.8
B95.7 Q24.8
Q24.8 Q25.4
I48.X Q25.4
B95.7 Q25.4
Z01.7 Q25.4
Q24.8 I48.X
Q25.4 I48.X
B95.7 I48.X
Q24.8 B95.7
Q25.4 B95.7
I48.X B95.7
Z01.7 B95.7
Q25.4 Z01.7
B95.7 Z01.7
I49.8 I51.4
I10.X I51.4
E11.9 I51.4
Z01.7 I51.4
I51.4 I49.8
I51.4 I10.X
I51.4 E11.9
I51.4 Z01.7
S37.0 N05.9
I10.X N05.9
E11.9 N05.9
Z01.7 N05.9
N05.9 S37.0
I10.X S37.0
E11.9 S37.0
Z01.7 S37.0
N05.9 I10.X
S37.0 I10.X
N05.9 E11.9
S37.0 E11.9
N05.9 Z01.7
S37.0 Z01.7
J44.9 I42.0
I42.0 J44.9
N17.9 J44.9
J44.9 N17.9
I20.8 I21.0
I20.8 I21.2
I21.0 I20.8
I21.2 I20.8
I36.1 I21.0
I21.0 I36.1
I36.1 I25.1
I25.1 I36.1
I70.0 I51.7
I70.0 I35.0
I51.7 I70.0
I35.0 I70.0
I48.X I70.0
I70.0 I48.X
I49.8 I35.1
I10.X I33.0
I33.0 I10.X
I35.1 I49.8
I80.1 I26.0
I49.8 I26.0
I26.0 I80.1
I80.2 I80.1
I49.8 I80.1
Z01.7 I80.1
I80.1 I80.2
I49.8 I80.2
I26.0 I49.8
I80.1 I49.8
I80.2 I49.8
I80.1 Z01.7
I42.9 I64.X
I50.9 I64.X
I64.X I42.9
I10.X I42.9
I50.9 I42.9
I42.9 I10.X
I64.X I50.9
I42.9 I50.9
I24.8 I25.2
I25.2 I24.8
I35.1 I20.0
I20.0 I35.1
J22.X I25.8
J22.X I25.1
I25.8 J22.X
I25.1 J22.X
I70.9 J22.X
Z01.7 J22.X
J22.X I70.9
J22.X Z01.7
I73.9 I21.1
I73.9 I24.8
I21.1 I73.9
I24.8 I73.9
K81.0 I25.8
K81.0 I20.8
K81.0 I49.8
I25.8 K81.0
I20.8 K81.0
I49.8 K81.0
Z01.7 K81.0
K81.0 Z01.7
Q23.3 Q24.8
I33.0 Q24.8
Q22.8 Q24.8
Q24.8 Q23.3
I33.0 Q23.3
Q22.8 Q23.3
Q24.8 I33.0
Q23.3 I33.0
Q22.8 I33.0
Q24.8 Q22.8
Q23.3 Q22.8
I33.0 Q22.8
Z01.7 Q22.8
Q22.8 Z01.7
Y83.1 I21.9
I21.9 Y83.1
I71.4 I71.0
I74.0 I71.0
I71.0 I71.4
I71.0 I74.0
Z45.0 Q21.1
Q21.1 Z45.0
Q24.6 Q24.8
Z45.9 Q24.8
Q24.6 Q23.0
Z45.9 Q23.0
Q24.8 Q24.6
Q23.0 Q24.6
Z45.9 Q24.6
Z01.7 Q24.6
Q24.8 Z45.9
Q23.0 Z45.9
Q24.6 Z45.9
Q24.6 Z01.7
Z50.9 I26.0
Z50.9 I80.2
Z50.9 Y83.1
I26.0 Z50.9
I80.2 Z50.9
Y83.1 Z50.9
Z01.7 Z50.9
Z50.9 Z01.7
I80.0 I26.0
Z95.8 I26.0
I80.0 I80.2
Z95.8 I80.2
I26.0 I80.0
I80.2 I80.0
Z95.8 I80.0
Z01.7 I80.0
I26.0 Z95.8
I80.2 Z95.8
I80.0 Z95.8
I80.0 Z01.7
M00.9 N18.9
A41.9 N18.9
M00.9 Z49.1
E11.9 Z49.1
A41.9 Z49.1
N18.9 M00.9
Z49.1 M00.9
E11.9 M00.9
A41.9 M00.9
Z49.1 E11.9
M00.9 E11.9
N18.9 A41.9
Z49.1 A41.9
M00.9 A41.9
I49.8 I20.0
I50.9 I20.0
E11.9 I20.0
E11.9 I24.8
I20.0 I49.8
I20.0 I50.9
I20.0 E11.9
I24.8 E11.9
E66.9 I24.8
I45.2 Z95.5
Z95.5 I45.2
E66.9 I45.2
I24.8 E66.9
I45.2 E66.9
Y83.1 I11.9
Y83.1 I15.0
I49.8 I15.0
E66.9 I15.0
I11.9 Y83.1
I15.0 Y83.1
E66.9 Y83.1
I15.0 I49.8
I15.0 E66.9
Y83.1 E66.9
I71.4 I09.1
I71.4 I06.2
I71.4 I05.2
I10.X I05.2
I09.1 I71.4
I06.2 I71.4
I05.2 I71.4
I05.2 I10.X
Q21.0 I25.8
Q21.0 I21.0
I25.8 Q21.0
I21.0 Q21.0
I10.X Q21.0
I46.1 Q21.0
Q21.0 I10.X
Q21.0 I46.1
I44.2 I35.0
I44.0 I35.0
I35.0 I44.2
I35.0 I44.0
I49.0 I21.0
I21.0 I49.0
I49.8 I49.0
I50.9 I49.0
I49.0 I49.8
I49.0 I50.9
I50.9 Z95.0
Z95.0 I50.9
I50.9 T82.1
T82.1 I50.9
J42.X I11.9
N40.X I11.9
J42.X I49.8
N40.X I49.8
J42.X I10.X
I11.9 J42.X
I49.8 J42.X
I10.X J42.X
N40.X J42.X
I11.9 N40.X
I49.8 N40.X
J42.X N40.X
I23.2 I25.8
I23.2 I21.1
I23.2 I22.1
I25.8 I23.2
I21.1 I23.2
I22.1 I23.2
R57.0 I23.2
I23.2 R57.0
I44.7 I25.8
I44.7 I25.1
I44.7 I21.9
I25.8 I44.7
I25.1 I44.7
I21.9 I44.7
Z01.7 I44.7
I44.7 Z01.7
I44.4 I42.1
I50.9 I42.1
I49.8 I42.1
I42.1 I44.4
I49.8 I44.4
I42.1 I50.9
I42.1 I49.8
I44.4 I49.8
I48.9 I25.8
I48.9 I21.0
I25.8 I48.9
I21.0 I48.9
I50.9 I48.9
Z01.7 I48.9
I48.9 I50.9
I48.9 Z01.7
I51.3 I35.2
I51.3 I44.0
I35.2 I51.3
I44.0 I51.3
I60.9 N18.9
Z49.1 T85.7
I60.9 T85.7
T85.7 Z49.1
I60.9 Z49.1
N18.9 I60.9
T85.7 I60.9
Z49.1 I60.9
Z01.7 I60.9
I60.9 Z01.7
I20.9 I22.0
I70.9 I22.0
I22.0 I20.9
I22.0 I70.9
I70.1 I25.8
I70.1 I21.0
I70.1 I21.1
I25.8 I70.1
I21.0 I70.1
I21.1 I70.1
L80.X Q24.8
L80.X Q23.1
L80.X I45.1
Q24.8 L80.X
Q23.1 L80.X
I45.1 L80.X
Z01.7 L80.X
L80.X Z01.7
T81.0 I35.0
T81.0 I34.0
T81.0 I36.1
I35.0 T81.0
I34.0 T81.0
I36.1 T81.0
Z01.7 T81.0
T81.0 Z01.7
J18.9 I51.5
I51.5 J18.9
Z45.0 J18.9
Z45.9 J18.9
J18.9 Z45.0
J18.9 Z45.9
Z49.1 I10.X
I10.X Z49.1
R57.0 I42.0
I50.0 I21.0
I21.0 I50.0
I42.0 R57.0
Y83.1 Q24.8
Y83.1 Q25.1
Q24.8 Y83.1
Q25.1 Y83.1
I71.2 I35.0
Z45.9 I35.0
I35.0 I71.2
Z45.9 I71.2
I35.0 Z45.9
I71.2 Z45.9
I50.9 I47.1
I47.1 I50.9
Y44.2 I09.1
Z95.2 I06.0
Y44.2 I06.0
A41.9 I06.0
I06.0 Z95.2
A41.9 Z95.2
I09.1 Y44.2
I06.0 Y44.2
A41.9 Y44.2
I06.0 A41.9
Z95.2 A41.9
Y44.2 A41.9
E03.9 I25.8
E03.9 I34.0
E03.9 I49.8
E03.9 I50.9
I25.8 E03.9
I34.0 E03.9
I49.8 E03.9
I50.9 E03.9
I25.1 I20.8
I20.8 I25.1
E11.9 I34.0
I34.0 E11.9
I30.1 I25.8
I30.1 I21.0
E78.5 I21.0
I25.8 I30.1
I21.0 I30.1
Z95.5 I30.1
E78.5 I30.1
I30.1 Z95.5
E78.5 Z95.5
I21.0 E78.5
I30.1 E78.5
Z95.5 E78.5
D68.2 I35.2
D68.2 I10.X
D68.2 I49.8
I35.2 D68.2
I10.X D68.2
I49.8 D68.2
Z01.7 D68.2
D68.2 Z01.7
I31.3 I25.8
I31.3 I24.8
I25.8 I31.3
I24.8 I31.3
I49.4 I09.1
I49.4 I06.0
I10.X I06.0
I09.1 I49.4
I06.0 I49.4
I10.X I49.4
Z01.7 I49.4
I06.0 I10.X
I49.4 I10.X
I49.4 Z01.7
Z49.1 N03.7
S37.0 N03.7
I10.X N03.7
Z01.7 N03.7
N03.7 Z49.1
S37.0 Z49.1
N03.7 S37.0
Z49.1 S37.0
N03.7 I10.X
N03.7 Z01.7
I25.2 I21.1
I21.1 I25.2
I27.2 I09.1
I09.1 I27.2
I44.7 I21.1
I44.7 I70.9
I21.1 I44.7
I70.9 I44.7
I51.3 I05.0
I51.3 I07.1
I05.0 I51.3
I07.1 I51.3
I24.8 I22.9
I70.9 I22.9
Z01.7 I22.9
I22.9 I24.8
I22.9 I70.9
I22.9 Z01.7
I70.9 J90.X
J90.X I70.9
I70.9 I51.3
I87.2 I51.3
I51.3 I70.9
I87.2 I70.9
I51.3 I87.2
I70.9 I87.2
I45.2 I35.2
I45.2 Z95.2
I35.2 I45.2
Z95.2 I45.2
N18.9 I45.2
I45.2 N18.9
T82.1 I21.0
I21.0 T82.1
I31.3 I36.1
Y60.0 I36.1
I31.3 I26.0
Y60.0 I26.0
I36.1 I31.3
I26.0 I31.3
Y60.0 I31.3
I36.1 Y60.0
I26.0 Y60.0
I31.3 Y60.0
Z01.7 Y60.0
Y60.0 Z01.7
I48.X I44.2
I44.2 I48.X
Z95.5 I51.5
I51.5 Z95.5
Z45.0 Z95.5
Z95.5 Z45.0
Z49.1 E11.7
E11.7 Z49.1
M45.X N18.9
M45.X I10.X
E61.1 I10.X
N18.9 M45.X
I10.X M45.X
E61.1 M45.X
I10.X E61.1
M45.X E61.1
I50.9 I71.4
I49.8 I71.4
I71.4 I50.9
I71.4 I49.8
E11.9 Z49.2
E61.1 Z49.2
Z49.2 E11.9
Z49.2 E61.1
E78.5 I50.9
I50.9 E78.5
I44.1 I21.0
I21.0 I44.1
I49.8 I44.1
E78.5 I44.1
I44.1 I49.8
I44.1 E78.5
I45.1 I42.0
I44.4 I42.0
M32.8 I42.0
E78.5 I42.0
I42.0 I45.1
I44.4 I45.1
M32.8 I45.1
E78.5 I45.1
I42.0 I44.4
I45.1 I44.4
M32.8 I44.4
E78.5 I44.4
I42.0 M32.8
I45.1 M32.8
I44.4 M32.8
E78.5 M32.8
I42.0 E78.5
I45.1 E78.5
I44.4 E78.5
M32.8 E78.5
I49.8 I36.1
I36.1 I49.8
I27.0 I25.8
I27.0 I21.0
I27.0 I34.0
I25.8 I27.0
I21.0 I27.0
I34.0 I27.0
A41.9 E11.2
E11.2 A41.9
I46.1 A41.9
A41.9 I46.1
J80.X I25.2
J18.9 I25.2
I46.1 I25.2
I25.2 J80.X
J18.9 J80.X
I46.1 J80.X
I25.2 J18.9
J80.X J18.9
I25.2 I46.1
J80.X I46.1
R57.0 I36.1
R57.0 I27.0
I36.1 R57.0
I27.0 R57.0
I44.7 I11.0
I49.8 I11.0
E11.9 I11.0
I11.0 I44.7
I49.8 I44.7
E11.9 I44.7
I11.0 I49.8
I44.7 I49.8
I11.0 E11.9
I44.7 E11.9
I49.8 I40.9
I50.9 I40.9
E11.9 I40.9
Z01.7 I40.9
I40.9 I49.8
I40.9 I50.9
I40.9 E11.9
I40.9 Z01.7
E79.0 I35.0
E79.0 I49.8
I35.0 E79.0
I49.8 E79.0
E78.5 E79.0
E79.0 E78.5
Z01.7 E78.5
E78.5 Z01.7
I11.0 I36.1
I36.1 I11.0
I20.0 I34.0
I34.0 I20.0
I25.4 Q24.8
I25.8 Q21.1
I25.4 Q21.1
Q21.1 I25.8
Q24.8 I25.4
Q21.1 I25.4
I41.2 I42.0
I25.2 I42.0
I42.0 I41.2
I25.2 I41.2
I42.0 I25.2
I41.2 I25.2
I48.X I24.8
I24.8 I48.X
I48.X I20.0
I20.0 I48.X
I65.2 I25.8
I65.2 I21.1
I25.8 I65.2
I21.1 I65.2
Q24.5 Q24.8
I70.9 Q24.8
Q24.5 Q21.1
I70.9 Q21.1
Q24.8 Q24.5
Q21.1 Q24.5
I70.9 Q24.5
Z01.7 Q24.5
Q24.8 I70.9
Q21.1 I70.9
Q24.5 I70.9
Q24.5 Z01.7
I71.6 I25.8
I71.6 I20.0
I74.0 I20.0
I25.8 I71.6
I20.0 I71.6
I74.0 I71.6
Z01.7 I71.6
I20.0 I74.0
I71.6 I74.0
I71.6 Z01.7
I74.2 I25.5
I74.2 I21.0
I74.2 I24.8
I25.5 I74.2
I21.0 I74.2
I24.8 I74.2
Z01.7 I74.2
I74.2 Z01.7
I87.2 I42.0
I87.2 J90.X
I42.0 I87.2
J90.X I87.2
K92.0 I51.5
K92.0 I35.0
K92.0 Z95.2
I51.5 K92.0
I35.0 K92.0
Z95.2 K92.0
Z01.7 K92.0
K92.0 Z01.7
J18.9 I21.1
N17.9 I21.1
I21.1 J18.9
I21.1 N17.9
I44.7 I51.5
I44.7 I44.2
I51.5 I44.7
I44.2 I44.7
Z45.0 I44.7
I44.7 Z45.0
Z45.9 I35.2
I35.2 Z45.9
I33.0 I44.2
I44.2 I33.0
I10.X I47.2
I47.2 I10.X
E11.9 Z45.9
Z45.9 E11.9
I06.1 I09.1
E11.9 I09.1
I06.1 I05.0
Z45.0 I05.0
E11.9 I05.0
I09.1 I06.1
I05.0 I06.1
Z45.0 I06.1
E11.9 I06.1
I05.0 Z45.0
I06.1 Z45.0
E11.9 Z45.0
I09.1 E11.9
I05.0 E11.9
I06.1 E11.9
Z45.0 E11.9
Z45.0 I21.1
Z95.0 I21.1
I21.1 Z45.0
I21.1 Z95.0
E78.0 I20.8
I20.8 E78.0
I08.0 I09.1
I08.0 I05.0
I09.1 I08.0
I05.0 I08.0
I07.1 I08.0
I46.1 I08.0
I08.0 I07.1
I08.0 I46.1
J18.9 I35.1
J98.4 I35.1
I46.1 I35.1
J18.9 I33.0
J98.4 I33.0
I35.1 J18.9
I33.0 J18.9
J98.4 J18.9
I35.1 J98.4
I33.0 J98.4
J18.9 J98.4
I46.1 J98.4
I35.1 I46.1
J98.4 I46.1
I49.8 T82.1
T82.1 I49.8
N18.9 I49.8
I49.8 N18.9
N28.9 I42.0
N28.9 I25.8
N28.9 I21.0
N28.9 I50.0
I42.0 N28.9
I25.8 N28.9
I21.0 N28.9
I50.0 N28.9
N28.1 I35.0
F31.9 I35.0
I35.0 N28.1
I49.8 N28.1
F31.9 N28.1
Z01.7 N28.1
N28.1 I49.8
F31.9 I49.8
I35.0 F31.9
N28.1 F31.9
I49.8 F31.9
Z01.7 F31.9
N28.1 Z01.7
F31.9 Z01.7
T85.6 Z49.2
Z49.2 T85.6
I25.4 I25.1
I25.1 I25.4
I34.2 I35.2
I51.1 I35.2
I35.2 I34.2
I51.1 I34.2
I44.0 I34.2
I35.2 I51.1
I34.2 I51.1
I44.0 I51.1
I34.2 I44.0
I51.1 I44.0
I74.3 I21.0
I44.4 I21.0
I21.0 I74.3
I44.4 I74.3
I21.0 I44.4
I74.3 I44.4
I35.0 I20.8
I45.2 I20.8
I20.8 I35.0
I45.2 I35.0
I20.8 I45.2
I35.0 I45.2
I47.2 Z95.5
Z95.5 I47.2
I48.X Y83.1
Y83.1 I48.X
I48.X I47.1
I10.X I47.1
I47.1 I48.X
I47.1 I10.X
I51.3 I21.1
I21.1 I51.3
N11.9 N03.2
I10.X N03.2
S37.0 N03.2
N03.2 N11.9
I10.X N11.9
S37.0 N11.9
Z01.7 N11.9
N03.2 I10.X
N11.9 I10.X
N03.2 S37.0
N11.9 S37.0
N11.9 Z01.7
N40.X N06.1
I10.X N06.1
S37.0 N06.1
Z01.7 N06.1
N06.1 N40.X
S37.0 N40.X
N06.1 I10.X
N06.1 S37.0
N40.X S37.0
N06.1 Z01.7
T82.1 I35.0
I35.0 T82.1
Z45.2 I25.8
I25.8 Z45.2
Z95.5 I70.0
I70.0 Z95.5
R00.1 I49.5
R00.1 Z45.0
R00.1 Z45.9
I49.5 R00.1
Z45.0 R00.1
Z45.9 R00.1
I47.1 I11.0
I11.0 I47.1
I36.1 I34.2
I35.1 I34.2
C83.3 I34.2
A41.9 I34.2
I34.2 I36.1
I35.1 I36.1
C83.3 I36.1
A41.9 I36.1
I34.2 I35.1
I36.1 I35.1
C83.3 I35.1
I34.2 C83.3
I36.1 C83.3
I35.1 C83.3
A41.9 C83.3
I34.2 A41.9
I36.1 A41.9
C83.3 A41.9
A41.9 I20.0
I20.0 A41.9
Z95.2 I08.2
A41.9 I08.2
I08.2 Z95.2
A41.9 T82.0
I08.2 A41.9
T82.0 A41.9
E66.9 I21.0
E66.9 I50.9
I21.0 E66.9
I50.9 E66.9
E78.5 I35.2
I45.1 I36.1
E78.5 I36.1
I45.1 I34.0
E78.5 I34.0
I36.1 I45.1
I34.0 I45.1
I35.2 E78.5
I36.1 E78.5
I34.0 E78.5
I26.9 D48.7
I34.0 D48.7
I36.1 D48.7
I27.0 D48.7
D48.7 I26.9
I34.0 I26.9
I36.1 I26.9
I27.0 I26.9
D48.7 I34.0
I26.9 I34.0
D48.7 I36.1
I26.9 I36.1
D48.7 I27.0
I26.9 I27.0
I25.1 I22.0
I46.1 I22.0
I22.0 I25.1
I22.0 I46.1
I46.1 I36.1
I36.1 I46.1
I70.9 I49.0
I46.1 I49.0
I49.0 I70.9
I49.0 I46.1
I50.0 I48.X
I50.0 Z45.0
I50.0 Z95.0
I48.X I50.0
Z45.0 I50.0
Z95.0 I50.0
I21.0 I44.0
I70.9 I44.0
I44.0 I21.0
I44.0 I70.9
R31.X I25.8
R31.X I24.8
R31.X Z95.5
R31.X I49.8
I25.8 R31.X
I24.8 R31.X
Z95.5 R31.X
I49.8 R31.X
I31.1 I42.5
I47.2 I42.5
Z45.9 I42.5
R57.0 I42.5
I42.5 I31.1
I47.2 I31.1
Z45.9 I31.1
R57.0 I31.1
I42.5 I47.2
I31.1 I47.2
I42.5 Z45.9
I31.1 Z45.9
I42.5 R57.0
I31.1 R57.0
R57.1 I21.0
R57.1 I70.9
R57.1 Y83.1
I21.0 R57.1
I70.9 R57.1
Y83.1 R57.1
E78.1 I35.0
E78.1 I50.9
E78.1 E11.9
I35.0 E78.1
I50.9 E78.1
E11.9 E78.1
Z01.7 E78.1
E78.1 Z01.7
I70.9 I71.2
Z95.2 I71.2
I71.2 I70.9
I71.2 Z95.2
I10.X Z95.2
Z95.2 I10.X
M31.1 N05.9
D70.X N05.9
I11.9 N05.9
N05.9 M31.1
D70.X M31.1
I11.9 M31.1
Z01.7 M31.1
N05.9 D70.X
M31.1 D70.X
I11.9 D70.X
Z01.7 D70.X
N05.9 I11.9
M31.1 I11.9
D70.X I11.9
Z01.7 I11.9
M31.1 Z01.7
D70.X Z01.7
I11.9 Z01.7
I25.8 I09.1
I21.0 I09.1
I25.8 I06.2
I21.0 I06.2
I09.1 I25.8
I06.2 I25.8
I09.1 I21.0
I06.2 I21.0
I70.9 I09.1
I70.9 I06.2
I09.1 I70.9
I06.2 I70.9
I25.3 I21.1
I25.3 I25.1
I21.1 I25.3
I25.1 I25.3
I25.1 Q24.8
I25.1 Q23.1
I25.1 Q23.0
Q24.8 I25.1
Q23.1 I25.1
Q23.0 I25.1
I48.X I21.9
I45.1 I21.9
I21.9 I48.X
I45.1 I48.X
I21.9 I45.1
I48.X I45.1
R00.1 I25.8
R00.1 I21.0
I25.8 R00.1
I21.0 R00.1
I64.X I34.0
I64.X I36.1
I34.0 I64.X
I36.1 I64.X
Q24.5 I25.8
Q24.5 I20.9
I25.8 Q24.5
I20.9 Q24.5
I71.9 I25.1
I71.9 I24.8
I25.1 I71.9
I24.8 I71.9
I48.X I34.2
J18.9 I34.2
J18.9 I36.1
I34.2 I48.X
I34.2 J18.9
I36.1 J18.9
Q22.8 Q23.1
Q22.8 Q23.0
Q23.1 Q22.8
Q23.0 Q22.8
I74.5 I74.1
Z95.8 I74.1
T82.8 I74.1
Z01.7 I74.1
I74.1 I74.5
Z95.8 I74.5
T82.8 I74.5
I74.1 Z95.8
I74.5 Z95.8
T82.8 Z95.8
I74.1 T82.8
I74.5 T82.8
Z95.8 T82.8
I74.1 Z01.7
Z95.5 I09.1
Z95.5 I06.2
I09.1 Z95.5
I06.2 Z95.5
I20.0 I42.0
I20.0 I47.2
I44.2 I47.2
I42.0 I20.0
I47.2 I20.0
I44.2 I20.0
Z45.9 I20.0
I47.2 I44.2
I20.0 I44.2
I20.0 Z45.9
I10.X N20.0
E26.0 N20.0
Z01.7 N20.0
N20.0 I10.X
E26.0 I10.X
N20.0 E26.0
I10.X E26.0
Z01.7 E26.0
N20.0 Z01.7
E26.0 Z01.7
J18.9 I21.9
E11.9 I21.9
I21.9 J18.9
E11.9 J18.9
A41.9 J18.9
I21.9 E11.9
J18.9 E11.9
J18.9 A41.9
I20.9 I22.1
A41.9 I22.1
I22.1 I20.9
A41.9 I20.9
I22.1 A41.9
I20.9 A41.9
J18.9 I25.1
I25.1 J18.9
Q21.1 I21.0
I21.0 Q21.1
Z95.5 Q21.1
Q21.1 Z95.5
I50.0 I49.8
I50.0 I50.9
I49.8 I50.0
I50.9 I50.0
E66.9 I35.0
I27.0 I35.1
E66.9 I35.1
I27.0 I10.X
E66.9 I10.X
I35.1 I27.0
I10.X I27.0
E66.9 I27.0
I35.0 E66.9
I35.1 E66.9
I10.X E66.9
I27.0 E66.9
I20.8 I21.9
E78.5 I21.9
I21.9 I20.8
E78.5 I20.8
I21.9 E78.5
I20.8 E78.5
E78.5 I20.0
I20.0 E78.5
I44.7 I11.9
I50.0 I11.9
I11.9 I44.7
I50.0 I44.7
I10.X I44.7
E79.0 I44.7
I11.9 I50.0
I44.7 I50.0
I10.X I50.0
E79.0 I50.0
I44.7 I10.X
I50.0 I10.X
E79.0 I10.X
I44.7 E79.0
I50.0 E79.0
I10.X E79.0
I61.4 I25.8
E78.1 I25.8
I61.4 I21.1
E78.1 I21.1
I25.8 I61.4
I21.1 I61.4
E78.1 I61.4
I46.1 I61.4
I25.8 E78.1
I21.1 E78.1
I61.4 E78.1
I46.1 E78.1
I61.4 I46.1
E78.1 I46.1
I46.1 I42.0
I42.0 I46.1
N18.9 I11.0
Z49.1 I11.0
I46.1 I11.0
Z49.1 I49.8
I11.0 N18.9
I11.0 Z49.1
I49.8 Z49.1
I46.1 Z49.1
I11.0 I46.1
Z49.1 I46.1
I21.9 I71.6
I61.1 I71.6
I49.8 I71.6
J84.1 I71.6
I71.6 I21.9
I61.1 I21.9
J84.1 I21.9
I71.6 I61.1
I21.9 I61.1
I49.8 I61.1
J84.1 I61.1
I71.6 I49.8
I61.1 I49.8
J84.1 I49.8
I71.6 J84.1
I21.9 J84.1
I61.1 J84.1
I49.8 J84.1
I34.2 I42.0
N45.9 I42.0
I34.2 I35.0
N45.9 I35.0
I42.0 I34.2
I35.0 I34.2
N45.9 I34.2
N45.9 I48.X
I42.0 N45.9
I35.0 N45.9
I34.2 N45.9
I48.X N45.9
R57.0 N18.9
N18.9 R57.0
Q23.1 I35.0
Q23.1 I35.1
I35.0 Q23.1
I35.1 Q23.1
I72.8 I09.1
I72.8 I06.2
I33.0 I06.2
I09.1 I72.8
I06.2 I72.8
I33.0 I72.8
Z01.7 I72.8
I06.2 I33.0
I72.8 I33.0
I72.8 Z01.7
I34.0 I11.9
I36.1 I11.9
I11.9 I34.0
I11.9 I36.1
C49.8 C38.0
I49.8 C38.0
C38.0 C49.8
I10.X C49.8
I49.8 C49.8
Z01.7 C49.8
C49.8 I10.X
C38.0 I49.8
C49.8 I49.8
C49.8 Z01.7
J90.X I45.1
I45.1 J90.X
I45.1 I09.1
I45.1 I06.0
I50.9 I06.0
I09.1 I45.1
I06.0 I45.1
I06.0 I50.9
I70.9 I51.5
I51.5 I70.9
Z49.1 N14.1
N28.0 N14.1
I70.1 N14.1
N14.1 Z49.1
N28.0 Z49.1
I70.1 Z49.1
N14.1 N28.0
Z49.1 N28.0
I70.1 N28.0
N14.1 I70.1
Z49.1 I70.1
N28.0 I70.1
N39.0 I35.2
J18.9 I35.2
N39.0 J90.X
J18.9 J90.X
I35.2 N39.0
J90.X N39.0
J18.9 N39.0
I35.2 J18.9
J90.X J18.9
N39.0 J18.9
N17.9 I70.9
I70.9 N17.9
T81.4 I21.1
I21.1 T81.4
I44.1 I44.2
I44.2 I44.1
N28.0 N18.9
N18.9 N28.0
Z49.2 N28.0
Z49.2 N14.1
N28.0 Z49.2
N14.1 Z49.2
Z43.6 K65.0
Z49.1 K65.0
K65.0 Z43.6
Z49.1 Z43.6
K65.0 Z49.1
Z43.6 Z49.1
I05.1 I06.0
I06.0 I05.1
Z95.2 I05.1
Z01.7 I05.1
I05.1 Z95.2
I05.1 Z01.7
I44.2 I11.0
Z45.9 I11.0
I11.0 I44.2
I11.0 Z45.9
I48.X I45.2
I49.8 I45.2
I45.2 I48.X
I45.2 I49.8
A41.9 I31.3
I31.3 A41.9
A41.9 N17.9
N17.9 A41.9
I45.1 I20.8
I20.8 I45.1
E11.9 I45.1
I45.1 E11.9
E11.9 I20.9
I20.9 E11.9
T82.1 I70.9
T82.1 I10.X
I70.9 T82.1
I10.X T82.1
Z45.0 I25.1
E66.9 I25.1
E66.9 I51.5
I25.1 Z45.0
E66.9 Z45.0
I25.1 E66.9
I51.5 E66.9
Z45.0 E66.9
D29.1 I09.1
E78.5 I09.1
D29.1 I06.2
E78.5 I06.2
D29.1 I05.2
E78.5 I05.2
I09.1 D29.1
I06.2 D29.1
I05.2 D29.1
E78.5 D29.1
I09.1 E78.5
I06.2 E78.5
I05.2 E78.5
D29.1 E78.5
I44.7 I20.0
I20.0 I44.7
I11.9 I25.4
I46.1 I25.4
I25.4 I11.9
I70.9 I11.9
I11.9 I70.9
I25.4 I46.1
N17.9 I64.X
N39.0 I64.X
N40.X I64.X
I64.X N17.9
N40.X N17.9
I64.X N39.0
N40.X N39.0
I46.1 N39.0
I64.X N40.X
N17.9 N40.X
N39.0 N40.X
N39.0 I46.1
M19.9 I25.8
M19.9 I20.8
M19.9 I25.1
M19.9 I49.8
I25.8 M19.9
I20.8 M19.9
I25.1 M19.9
I49.8 M19.9
I48.9 I20.0
N17.9 I20.0
I48.9 I21.9
N17.9 I21.9
I20.0 I48.9
I21.9 I48.9
N17.9 I48.9
I20.0 N17.9
I21.9 N17.9
I48.9 N17.9
Q87.4 I35.1
B24.X I35.1
Q87.4 I10.X
B24.X I10.X
I35.1 Q87.4
I10.X Q87.4
B24.X Q87.4
R57.1 Q87.4
I35.1 B24.X
I10.X B24.X
Q87.4 B24.X
R57.1 B24.X
Q87.4 R57.1
B24.X R57.1
I67.8 N18.9
D54.9 N18.9
N18.9 I67.8
I15.1 I67.8
D54.9 I67.8
Z01.7 I67.8
I67.8 I15.1
D54.9 I15.1
Z01.7 I15.1
N18.9 D54.9
I67.8 D54.9
I15.1 D54.9
Z01.7 D54.9
I67.8 Z01.7
I15.1 Z01.7
D54.9 Z01.7
I20.0 I22.1
I25.4 I22.1
I22.1 I20.0
I22.1 I25.4
I31.3 I21.0
I31.3 I51.3
I21.0 I31.3
I51.3 I31.3
I45.1 Y83.1
Y83.1 I45.1
I49.8 I31.3
I31.3 I49.8
I10.X I34.2
I50.9 I34.2
I34.2 I10.X
I34.2 I50.9
I51.7 I09.1
I05.0 I06.0
I51.7 I06.0
I06.0 I05.0
I51.7 I05.0
I09.1 I51.7
I06.0 I51.7
I05.0 I51.7
I69.4 I09.1
I69.4 I05.0
I69.4 I48.X
I09.1 I69.4
I05.0 I69.4
I48.X I69.4
I25.4 I51.5
I51.5 I25.4
I49.4 I25.8
I49.4 I21.1
I25.8 I49.4
I21.1 I49.4
I70.9 I49.4
I49.4 I70.9
I11.0 I42.0
I51.3 I42.0
I42.0 I11.0
I51.3 I11.0
I42.0 I51.3
I11.0 I51.3
Z45.2 N18.9
Z45.2 Z49.1
N18.9 Z45.2
Z49.1 Z45.2
Z49.2 Z45.2
Z45.2 Z49.2
I71.4 I25.5
I25.5 I71.4
Z95.8 I71.4
I71.4 Z95.8
I25.5 T85.7
T85.7 I25.5
T82.1 I42.9
Z45.9 I42.9
I42.9 T82.1
I42.9 Z45.9
I50.9 J80.X
I49.8 J80.X
A41.9 J80.X
J80.X I50.9
J80.X I49.8
J80.X A41.9
E78.5 I25.5
E78.5 I70.9
I25.5 E78.5
I70.9 E78.5
J44.9 I09.1
J44.9 I07.1
I50.9 I07.1
I09.1 J44.9
I07.1 J44.9
I07.1 I50.9
I24.8 I42.0
J18.1 I42.0
I42.0 I24.8
I36.1 I24.8
J18.1 I24.8
J18.1 I34.0
I24.8 I36.1
J18.1 I36.1
I42.0 J18.1
I24.8 J18.1
I34.0 J18.1
I36.1 J18.1
I35.1 I21.0
I21.0 I35.1
R57.0 I35.1
I35.1 R57.0
I49.8 I27.0
F34.1 I27.0
F34.1 I50.9
I27.0 I49.8
F34.1 I49.8
I27.0 F34.1
I50.9 F34.1
I49.8 F34.1
Z01.7 F34.1
F34.1 Z01.7
I44.0 I42.0
I42.0 I44.0
N18.9 I44.0
I44.0 N18.9
I27.2 I07.1
I07.1 I27.2
J18.9 I05.2
I05.2 J18.9
I34.0 I31.1
I10.X I31.1
I49.8 I31.1
I31.1 I34.0
I31.1 I10.X
I31.1 I49.8
Q23.1 I35.2
I35.2 Q23.1
I49.8 Q23.1
Q23.1 I49.8
I25.0 I25.5
I25.0 I25.1
I25.5 I25.0
I25.1 I25.0
I70.9 I25.0
Z01.7 I25.0
I25.0 I70.9
I25.0 Z01.7
I67.1 I11.0
I67.2 I11.0
I70.1 I11.0
I11.0 I67.1
I67.2 I67.1
I70.1 I67.1
Z01.7 I67.1
I11.0 I67.2
I67.1 I67.2
I70.1 I67.2
Z01.7 I67.2
I11.0 I70.1
I67.1 I70.1
I67.2 I70.1
I67.1 Z01.7
I67.2 Z01.7
T82.8 I71.4
A41.9 I71.4
I10.X Z95.8
A41.9 Z95.8
I71.4 T82.8
I10.X T82.8
A41.9 T82.8
Z95.8 I10.X
T82.8 I10.X
I71.4 A41.9
Z95.8 A41.9
T82.8 A41.9
D43.1 I25.8
D43.1 I21.0
D43.1 I20.0
D43.1 I49.8
I25.8 D43.1
I21.0 D43.1
I20.0 D43.1
I49.8 D43.1
G20.X I25.8
G20.X I24.8
G20.X I49.8
G20.X I50.9
I25.8 G20.X
I24.8 G20.X
I49.8 G20.X
I50.9 G20.X
Z95.0 I44.1
I44.1 Z95.0
I10.X Z95.0
Z95.0 I10.X
I46.1 I27.0
I27.0 I46.1
I44.0 I21.1
I21.1 I44.0
R57.0 I44.0
I44.0 R57.0
I08.2 I25.8
I34.2 I09.1
I09.1 I34.2
I08.2 I34.2
I25.8 I08.2
I34.2 I08.2
I50.9 I71.0
I10.X I71.0
I71.0 I50.9
I71.0 I10.X
I50.0 I26.0
I26.0 I50.0
I80.2 I50.0
I50.0 I80.2
I10.X I74.0
I74.0 I10.X
I34.0 I35.1
I35.1 I34.0
Q24.5 I25.2
I25.2 Q24.5
I47.2 Q24.5
Q24.5 I47.2
I44.7 I42.0
I42.0 I44.7
I50.9 I44.7
I44.7 I50.9
E11.7 Z95.2
Z95.2 E11.7
I50.9 E11.7
E11.7 I50.9
N18.9 I50.0
I50.0 N18.9
I50.9 N18.9
N18.9 I50.9
J44.9 I35.1
I35.1 J44.9
R73.0 I35.2
R73.0 I50.9
R73.0 I49.8
I35.2 R73.0
I50.9 R73.0
I49.8 R73.0
Z01.7 R73.0
R73.0 Z01.7
I80.2 I25.4
I26.9 I25.4
Y83.1 I25.4
I25.4 I80.2
I26.9 I80.2
I25.4 I26.9
I80.2 I26.9
I25.4 Y83.1
Y83.1 I35.2
I35.2 Y83.1
I67.8 I09.1
I67.8 I05.0
I67.8 I07.1
I09.1 I67.8
I05.0 I67.8
I07.1 I67.8
I10.X I67.8
I67.8 I10.X
J98.4 I11.0
I27.2 I11.0
I11.0 J98.4
I44.7 J98.4
I27.2 J98.4
J98.4 I44.7
I27.2 I44.7
I11.0 I27.2
J98.4 I27.2
I44.7 I27.2
I47.1 I42.0
I45.0 I42.0
I42.0 I47.1
I45.1 I47.1
I45.0 I47.1
I47.1 I45.1
I42.0 I45.0
I47.1 I45.0
I71.4 I21.0
I21.0 I71.4
I48.X I13.1
I13.1 I48.X
N17.9 I51.5
A41.9 I51.5
N17.9 I44.2
A41.9 I44.2
N17.9 Z45.9
A41.9 Z45.9
I51.5 N17.9
I44.2 N17.9
Z45.9 N17.9
I51.5 A41.9
I44.2 A41.9
Z45.9 A41.9
J44.8 I25.8
J44.8 I27.0
I87.2 I27.0
I25.8 J44.8
I27.0 J44.8
I87.2 J44.8
E11.9 J44.8
I27.0 I87.2
J44.8 I87.2
E11.9 I87.2
J44.8 E11.9
I87.2 E11.9
I44.7 I21.0
I21.0 I44.7
I24.8 I44.7
E66.9 I44.7
I44.7 I24.8
I44.7 E66.9
E78.5 Z45.0
E78.5 Z95.0
Z45.0 E78.5
Z95.0 E78.5
I71.4 I25.1
I25.1 I71.4
I46.1 I71.4
I46.1 Z95.8
I71.4 I46.1
Z95.8 I46.1
I27.0 I26.0
J84.8 I26.0
J84.1 I26.0
I26.0 I27.0
J84.8 I27.0
J84.1 I27.0
I26.0 J84.8
I27.0 J84.8
J84.1 J84.8
I50.0 J84.8
I26.0 J84.1
I27.0 J84.1
J84.8 J84.1
I50.0 J84.1
J84.8 I50.0
J84.1 I50.0
J44.8 I35.0
J44.8 I10.X
I35.0 J44.8
I10.X J44.8
M10.0 I24.8
M10.0 I25.1
M10.0 I34.0
I24.8 M10.0
I25.1 M10.0
I34.0 M10.0
I34.0 I25.3
R57.0 I25.3
I25.3 I34.0
I25.3 R57.0
N17.9 I21.0
N17.9 I48.X
R57.0 I48.X
I21.0 N17.9
I48.X N17.9
R57.0 N17.9
I48.X R57.0
N17.9 R57.0
I10.X I08.3
I27.2 I08.3
I50.9 I08.3
R57.1 I08.3
I08.3 I10.X
I27.2 I10.X
I08.3 I27.2
I10.X I27.2
R57.1 I27.2
I08.3 I50.9
R57.1 I50.9
I08.3 R57.1
I27.2 R57.1
I50.9 R57.1
E10.9 I25.8
E10.9 I10.X
E10.9 E78.0
I25.8 E10.9
I10.X E10.9
E78.0 E10.9
Z01.7 E10.9
E10.9 Z01.7
I36.1 I27.9
I36.1 J84.1
I36.1 J44.1
I27.9 I36.1
J84.1 I36.1
J44.1 I36.1
I20.0 I11.0
I11.0 I20.0
I80.2 I25.8
I80.2 I21.1
I25.8 I80.2
I21.1 I80.2
I70.9 I80.2
I80.2 I70.9
J44.1 I25.8
J44.1 I70.9
J44.1 Z95.5
I25.8 J44.1
I70.9 J44.1
Z95.5 J44.1
J96.1 I27.9
J22.X I27.9
J84.9 I27.9
I27.9 J96.1
J22.X J96.1
J84.9 J96.1
Z01.7 J96.1
I27.9 J22.X
J96.1 J22.X
J84.9 J22.X
I27.9 J84.9
J96.1 J84.9
J22.X J84.9
Z01.7 J84.9
J96.1 Z01.7
J84.9 Z01.7
J96.0 I27.9
J84.9 J84.1
J96.0 J84.1
J84.1 J84.9
J96.0 J84.9
I27.9 J96.0
J84.1 J96.0
J84.9 J96.0
Z01.7 J96.0
J96.0 Z01.7
T82.0 I06.0
I06.0 T82.0
A41.9 I07.1
I07.1 A41.9
D61.9 I25.8
D61.9 I20.9
D61.9 I70.9
D61.9 Z95.5
I25.8 D61.9
I20.9 D61.9
I70.9 D61.9
Z95.5 D61.9
E66.9 I48.X
I48.X E66.9
I49.5 I42.0
I35.8 I42.0
I42.0 I49.5
I35.8 I49.5
I34.0 I49.5
R57.0 I49.5
I42.0 I35.8
I49.5 I35.8
I34.0 I35.8
R57.0 I35.8
I49.5 I34.0
I35.8 I34.0
I49.5 R57.0
I35.8 R57.0
I07.1 I06.2
I06.2 I07.1
I44.4 I35.2
I35.2 I44.4
I10.X I44.4
I44.4 I10.X
I47.1 I51.5
I51.5 I47.1
I49.2 N18.9
I49.2 Z49.1
I48.X Z49.1
N18.9 I49.2
Z49.1 I49.2
I48.X I49.2
Z01.7 I49.2
Z49.1 I48.X
I49.2 I48.X
I49.2 Z01.7
I64.X Z95.5
Z95.5 I64.X
I25.4 I21.0
I21.0 I25.4
J90.X I11.0
J18.9 I11.0
I11.0 J90.X
I11.0 J18.9
J98.4 I35.2
J98.4 I36.1
J98.4 I10.X
I35.2 J98.4
I36.1 J98.4
I10.X J98.4
I64.X I35.0
J98.5 I35.0
I35.0 I64.X
J98.5 I64.X
J98.5 I10.X
I35.0 J98.5
I64.X J98.5
I10.X J98.5
Z01.7 J98.5
J98.5 Z01.7
M34.8 I48.X
K92.0 I48.X
M34.8 N17.9
K92.0 N17.9
I48.X M34.8
N17.9 M34.8
K92.0 M34.8
Z01.7 M34.8
I48.X K92.0
N17.9 K92.0
M34.8 K92.0
M34.8 Z01.7
Y83.1 I44.3
I44.3 Y83.1
I71.9 I21.0
I21.0 I71.9
Y83.1 I71.9
I71.9 Y83.1
Z95.2 I05.0
I05.0 Z95.2
B96.2 I35.0
R99.X I35.0
A41.9 I35.0
B96.2 I44.2
R99.X I44.2
I35.0 B96.2
I44.2 B96.2
R99.X B96.2
A41.9 B96.2
I35.0 R99.X
I44.2 R99.X
B96.2 R99.X
A41.9 R99.X
I35.0 A41.9
B96.2 A41.9
R99.X A41.9
I49.5 I20.9
I49.5 Z95.5
I20.9 I49.5
Z95.5 I49.5
J98.5 I34.0
J98.5 I36.1
I34.0 J98.5
I36.1 J98.5
I46.1 J98.5
J98.5 I46.1
J42.X I48.X
I48.X J42.X
I50.9 J42.X
J42.X I50.9
I44.2 I71.4
K80.2 I71.4
I44.2 I25.1
K80.2 I25.1
I71.4 I44.2
I25.1 I44.2
K80.2 I44.2
K80.2 I49.8
I71.4 K80.2
I25.1 K80.2
I44.2 K80.2
I49.8 K80.2
I24.8 I44.2
N18.9 I44.2
I44.2 I24.8
I44.2 N18.9
Z01.8 I35.0
Z01.8 I36.1
Z01.8 I48.X
I35.0 Z01.8
I36.1 Z01.8
I48.X Z01.8
Z95.8 N18.9
Y44.2 N18.9
N18.9 Z95.8
Y44.2 Z95.8
N18.9 Y44.2
Z95.8 Y44.2
I10.X Y44.2
Y44.2 I10.X
I44.2 I25.2
I34.2 I25.2
I25.2 I44.2
I34.2 I44.2
I25.2 I34.2
I44.2 I34.2
I44.4 I45.2
I45.2 I44.4
I49.0 B57.2
I49.0 I42.0
B57.2 I49.0
I42.0 I49.0
I21.2 I25.4
I25.4 I21.2
I87.2 I35.0
I87.2 J44.9
I35.0 I87.2
J44.9 I87.2
I46.1 I26.0
I26.0 I46.1
I46.1 I47.2
I46.1 Z45.0
I47.2 I46.1
Z45.0 I46.1
N40.X I51.5
N40.X I44.2
N40.X Z45.0
N40.X Z45.9
I51.5 N40.X
I44.2 N40.X
Z45.0 N40.X
Z45.9 N40.X
J84.1 J18.9
J86.9 J18.9
J18.9 J84.1
J86.9 J84.1
I51.5 J84.1
J18.9 J86.9
J84.1 J86.9
I51.5 J86.9
Z01.7 J86.9
J84.1 I51.5
J86.9 I51.5
J86.9 Z01.7
I12.0 E11.7
I70.0 E11.7
E11.7 I12.0
I70.0 I12.0
E11.7 I70.0
I12.0 I70.0
I87.2 I35.2
I87.2 I34.0
I87.2 I36.1
I35.2 I87.2
I34.0 I87.2
I36.1 I87.2
J22.X I25.5
I73.9 Z95.5
J22.X Z95.5
Z95.5 I73.9
J22.X I73.9
I25.5 J22.X
Z95.5 J22.X
I73.9 J22.X
T81.4 I25.2
T81.4 I70.9
I25.2 T81.4
I70.9 T81.4
J44.8 I21.0
I21.0 J44.8
A41.9 J44.8
J44.8 A41.9
N17.9 I09.1
N17.9 I05.0
A41.9 I05.0
A41.9 I64.X
I09.1 N17.9
I05.0 N17.9
I05.0 A41.9
I64.X A41.9
I44.2 I21.0
I21.0 I44.2
E11.9 I44.2
I44.2 E11.9
E78.5 I48.X
I48.X E78.5
I46.1 I21.9
I21.9 I46.1
J18.9 I21.0
J18.9 Z95.5
I21.0 J18.9
Z95.5 J18.9
M10.0 Z95.5
Z95.5 M10.0
I07.1 I06.1
Z01.7 I06.1
I06.1 I07.1
I06.1 Z01.7
Q21.0 I25.3
I48.X I25.3
I25.3 Q21.0
I48.X Q21.0
Z01.7 Q21.0
I25.3 I48.X
Q21.0 I48.X
Q21.0 Z01.7
I42.5 Q23.1
I42.5 Q23.0
I49.8 Q23.0
Q23.1 I42.5
Q23.0 I42.5
I49.8 I42.5
Z01.7 I42.5
Q23.0 I49.8
I42.5 I49.8
I42.5 Z01.7
I80.2 I20.9
I20.9 I80.2
I10.X B57.2
N17.9 I25.5
B57.2 I10.X
I25.5 N17.9
I46.1 I44.7
I44.7 I46.1
I13.9 I42.0
M10.3 I42.0
I13.9 I44.7
M10.3 I44.7
I13.9 I49.8
M10.3 I49.8
I42.0 I13.9
I44.7 I13.9
I49.8 I13.9
M10.3 I13.9
I42.0 M10.3
I44.7 M10.3
I49.8 M10.3
I13.9 M10.3
E78.2 I25.8
E78.2 I21.1
R57.1 I21.1
E78.2 I47.2
R57.1 I47.2
I25.8 E78.2
I21.1 E78.2
I47.2 E78.2
R57.1 E78.2
I21.1 R57.1
I47.2 R57.1
E78.2 R57.1
B18.2 I35.0
B18.2 I50.9
B18.2 I49.8
I35.0 B18.2
I50.9 B18.2
I49.8 B18.2
Z01.7 B18.2
B18.2 Z01.7
I35.1 I51.5
I35.1 I44.2
I51.5 I35.1
I44.2 I35.1
I21.9 I25.2
I25.2 I21.9
J84.1 I09.1
J96.1 I09.1
J84.1 I08.1
J96.1 I08.1
I09.1 J84.1
I08.1 J84.1
J96.1 J84.1
I09.1 J96.1
I08.1 J96.1
J84.1 J96.1
K74.6 I35.0
K74.6 Y83.1
K74.6 I49.8
I35.0 K74.6
Y83.1 K74.6
I49.8 K74.6
Z01.7 K74.6
K74.6 Z01.7
N18.9 J44.1
N18.9 I36.1
N18.9 I27.9
J44.1 N18.9
I36.1 N18.9
I27.9 N18.9
I49.5 I36.1
Z45.0 I36.1
Z45.9 I36.1
I36.1 I49.5
I36.1 Z45.0
I36.1 Z45.9
J44.9 Z49.1
Z49.1 J44.9
A41.9 J44.9
J44.9 A41.9
I72.2 I51.5
I51.5 I72.2
I35.0 I72.2
I25.8 I72.2
E11.9 I72.2
I72.2 I35.0
I72.2 I25.8
I72.2 E11.9
J15.2 I26.0
I20.8 I26.0
I25.1 I26.0
E11.9 I26.0
I26.0 J15.2
I20.8 J15.2
I25.1 J15.2
E11.9 J15.2
I26.0 I20.8
J15.2 I20.8
I26.0 I25.1
J15.2 I25.1
I26.0 E11.9
J15.2 E11.9
I71.0 I11.0
R57.1 I11.0
I11.0 I71.0
I35.1 I71.0
J98.4 I71.0
R57.1 I71.0
I71.0 I35.1
I71.0 J98.4
R57.1 J98.4
I11.0 R57.1
I71.0 R57.1
J98.4 R57.1
I13.9 I25.8
I13.9 I21.0
I13.9 I44.0
I25.8 I13.9
I21.0 I13.9
I44.0 I13.9
Z01.7 I13.9
I13.9 Z01.7
I25.8 E11.2
E11.2 I25.8
A41.9 I21.2
I21.2 A41.9
I31.3 I34.0
C76.2 I34.0
C76.2 I36.1
I34.0 I31.3
C76.2 I31.3
C76.2 I48.X
I34.0 C76.2
I36.1 C76.2
I31.3 C76.2
I48.X C76.2
I51.7 I51.5
I51.5 I51.7
I49.8 I51.7
I50.9 I51.7
I51.7 I49.8
I51.7 I50.9
I13.9 I20.0
I13.9 Z95.5
I20.0 I13.9
Z95.5 I13.9
M10.9 I51.5
M10.9 I49.8
M10.9 Z45.0
M10.9 Z95.0
I51.5 M10.9
I49.8 M10.9
Z45.0 M10.9
Z95.0 M10.9
I21.0 I25.0
I10.X I25.0
I25.0 I21.0
I25.0 I10.X
I25.8 B57.2
I24.8 B57.2
B57.2 I25.8
B57.2 I24.8
I45.2 I21.1
I21.1 I45.2
I34.0 I25.4
I50.9 I25.4
I25.4 I34.0
I25.4 I50.9
J98.4 I44.2
J98.4 Z45.0
J98.4 Z45.9
I44.2 J98.4
Z45.0 J98.4
Z45.9 J98.4
Q26.4 Q24.8
Z45.0 Q24.8
Q24.8 Q26.4
I48.X Q26.4
Z45.0 Q26.4
Z01.7 Q26.4
Q26.4 I48.X
Q24.8 Z45.0
Q26.4 Z45.0
Q26.4 Z01.7
I51.5 I11.0
T82.1 I11.0
Z95.0 I11.0
I11.0 I51.5
I11.0 T82.1
I11.0 Z95.0
I27.9 I34.0
J44.9 I34.0
A41.9 I34.0
I27.9 I48.X
I34.0 I27.9
I48.X I27.9
A41.9 I27.9
I34.0 J44.9
I34.0 A41.9
I27.9 A41.9
H40.9 I48.X
H40.9 I49.5
H40.9 Z45.0
H40.9 Z45.9
I48.X H40.9
I49.5 H40.9
Z45.0 H40.9
Z45.9 H40.9
I46.1 Z95.5
Z95.5 I46.1
N00.9 I51.5
N00.9 I49.8
N00.9 I50.9
I51.5 N00.9
I49.8 N00.9
I50.9 N00.9
I44.4 I51.5
I44.4 I44.1
I51.5 I44.4
I44.1 I44.4
I35.2 I35.0
I35.0 I35.2
T65.8 I10.X
T65.8 N17.9
I71.0 N17.9
I10.X T65.8
N17.9 T65.8
I71.0 T65.8
I46.1 T65.8
N17.9 I71.0
T65.8 I71.0
T65.8 I46.1
I25.4 I35.1
I73.9 I35.1
I35.1 I25.4
I73.9 I25.4
R57.0 I25.4
I35.1 I73.9
I25.4 I73.9
I48.X I73.9
I73.9 I48.X
I25.4 R57.0
I50.9 Z03.5
I49.8 Z03.5
E78.5 Z03.5
Z01.7 Z03.5
Z03.5 I50.9
Z03.5 I49.8
Z03.5 E78.5
Z03.5 Z01.7
I45.1 I35.1
I35.1 I45.1
I21.4 I25.2
I25.2 I21.4
J96.1 I27.0
I27.0 J96.1
J98.4 J96.1
I36.1 J96.1
J96.1 J98.4
J96.1 I36.1
I49.5 I35.1
I64.X I35.1
I35.1 I49.5
I64.X I49.5
I35.1 I64.X
I49.5 I64.X
I44.7 I35.0
I35.0 I44.7
I51.7 I44.7
I44.7 I51.7
I51.7 I36.1
I36.1 I51.7
I20.9 I35.1
I35.1 I20.9
T82.0 N18.9
Z95.2 I13.2
T82.0 I13.2
I13.2 Z95.2
N18.9 T82.0
I13.2 T82.0
I20.0 I25.5
I25.5 I20.0
Z95.5 I34.0
I34.0 Z95.5
R57.1 I25.2
R57.1 I24.8
R57.1 I20.0
I25.2 R57.1
I24.8 R57.1
I20.0 R57.1
Z99.2 N18.9
E14.2 N18.9
Z99.2 T85.7
E14.2 T85.7
N18.9 Z99.2
T85.7 Z99.2
E14.2 Z99.2
Z01.7 Z99.2
N18.9 E14.2
T85.7 E14.2
Z99.2 E14.2
Z01.7 E14.2
Z99.2 Z01.7
E14.2 Z01.7
I15.1 I35.2
N17.9 I35.2
I35.2 I15.1
N17.9 I15.1
I13.2 I15.1
I35.2 N17.9
I15.1 N17.9
I13.2 N17.9
I15.1 I13.2
N17.9 I13.2
I33.0 I51.5
I51.5 I33.0
I44.7 I25.5
I44.7 I48.X
I25.5 I44.7
I48.X I44.7
I50.9 Q25.4
I49.8 Q25.4
Q25.4 I50.9
Q25.4 I49.8
J18.9 N18.9
I10.X Z99.2
J18.9 Z99.2
Z99.2 I10.X
N18.9 J18.9
Z99.2 J18.9
J90.X I21.0
J90.X I22.0
I21.0 J90.X
I22.0 J90.X
N15.1 I35.2
I35.2 N15.1
N39.0 N15.1
N17.9 N15.1
Z01.7 N15.1
N15.1 N39.0
N15.1 N17.9
N15.1 Z01.7
N18.9 I35.1
N18.9 I34.0
N18.9 I33.0
I35.1 N18.9
I34.0 N18.9
I33.0 N18.9
N05.9 N18.9
S37.0 N18.9
N18.9 N05.9
E11.2 N05.9
N05.9 E11.2
S37.0 E11.2
N18.9 S37.0
E11.2 S37.0
T82.0 I05.1
I05.1 T82.0
I49.5 I35.2
Z45.0 I35.2
I35.2 I49.5
I35.2 Z45.0
T82.7 I51.5
T82.7 I44.2
I51.5 T82.7
I44.2 T82.7
Z45.9 T82.7
Z01.7 T82.7
T82.7 Z45.9
T82.7 Z01.7
I71.0 Q24.8
Q24.8 I71.0
Z95.2 I71.0
Z95.2 Y83.1
I71.0 Z95.2
Y83.1 Z95.2
J18.1 N18.9
J18.1 E11.2
Z99.2 E11.2
N18.9 J18.1
E11.2 J18.1
Z99.2 J18.1
E11.2 Z99.2
J18.1 Z99.2
I49.5 I25.5
I25.5 I49.5
Z95.4 I09.1
I09.1 Z95.4
A41.9 Z95.4
Z95.4 A41.9
I33.0 I35.0
I33.0 I36.1
I35.0 I33.0
I36.1 I33.0
R57.0 I33.0
I33.0 R57.0
T82.6 I35.2
T82.6 Z95.2
T82.6 I10.X
I35.2 T82.6
Z95.2 T82.6
I10.X T82.6
R57.0 T82.6
T82.6 R57.0
R57.0 I44.2
I44.2 R57.0
I01.8 I09.1
I01.8 I06.2
I01.8 I05.2
I09.1 I01.8
I06.2 I01.8
I05.2 I01.8
Z01.7 I01.8
I01.8 Z01.7
I31.3 I25.5
I25.5 I31.3
I44.7 I31.3
I31.3 I44.7
I35.0 I11.0
I11.0 I35.0
I44.1 I25.1
I25.1 I44.1
I70.9 I25.3
I47.2 I25.3
I25.3 I70.9
I25.3 I47.2
I48.X I06.0
I06.0 I48.X
K86.9 I71.4
K86.9 I10.X
I71.4 K86.9
I10.X K86.9
I49.8 K86.9
Z01.7 K86.9
K86.9 I49.8
K86.9 Z01.7
I49.4 I21.0
I49.4 I47.2
I21.0 I49.4
I47.2 I49.4
J85.3 I35.0
I35.0 J85.3
I10.X J85.3
I50.9 J85.3
Z01.7 J85.3
J85.3 I10.X
J85.3 I50.9
J85.3 Z01.7
I48.X I08.0
I08.0 I48.X
I51.7 I44.0
I44.0 I51.7
I72.4 I35.2
I72.4 I34.0
I72.4 Z95.2
I35.2 I72.4
I34.0 I72.4
Z95.2 I72.4
I74.3 I21.1
I74.3 I24.8
I21.1 I74.3
I24.8 I74.3
I27.9 I26.0
N20.0 I26.0
I26.0 I27.9
N17.9 I27.9
N20.0 I27.9
I27.9 N17.9
N20.0 N17.9
I26.0 N20.0
I27.9 N20.0
N17.9 N20.0
I70.0 I51.5
I51.5 I70.0
Z45.0 I70.0
Z45.9 I70.0
I70.0 Z45.0
I70.0 Z45.9
I47.1 I47.2
I47.2 I47.1
Z49.1 I21.9
I21.9 Z49.1
J18.9 Z49.1
Z49.1 J18.9
I46.1 I25.5
I25.5 I46.1
I25.2 I11.0
I25.2 I34.0
I25.2 I36.1
I11.0 I25.2
I34.0 I25.2
I36.1 I25.2
I47.2 I11.0
I44.0 I11.0
I11.0 I47.2
I11.0 I44.0
Y83.1 I35.1
I35.1 Y83.1
I64.X I25.2
I25.2 I64.X
I50.1 I42.0
I80.2 I42.0
I42.0 I50.1
I80.2 I50.1
I42.0 I80.2
I50.1 I80.2
J90.X I80.2
I80.2 J90.X
Q23.3 Q21.1
Q22.8 Q21.1
Q21.1 Q23.3
Q21.1 Q22.8
Z45.0 I50.1
Z45.9 I50.1
I50.1 Z45.0
I50.1 Z45.9
I50.9 I11.0
I11.0 I50.9
I06.1 I05.2
I05.2 I06.1
I48.X I06.1
A41.9 I06.1
I06.1 I48.X
I06.1 A41.9
D64.9 N18.9
D64.9 E11.7
E61.1 E11.7
D64.9 I10.X
N18.9 D64.9
E11.7 D64.9
I10.X D64.9
E61.1 D64.9
E11.7 E61.1
D64.9 E61.1
C18.9 I25.8
C18.9 J90.X
I25.8 C18.9
J90.X C18.9
J18.9 C18.9
I46.1 C18.9
C18.9 J18.9
C18.9 I46.1
R57.0 I44.7
I44.7 R57.0
R57.0 Z49.1
Z49.1 R57.0
I21.1 Z95.2
Z95.2 I21.1
I27.2 I42.0
I27.2 I25.2
I42.0 I27.2
I25.2 I27.2
I49.8 J85.3
J85.3 I49.8
I48.X I40.1
I47.2 I40.1
I50.9 I40.1
Z01.7 I40.1
I40.1 I48.X
I47.2 I48.X
I40.1 I47.2
I48.X I47.2
I40.1 I50.9
I40.1 Z01.7
I51.5 I25.2
I25.2 I51.5
G45.9 I25.8
G45.9 I49.5
I70.9 I49.5
I25.8 G45.9
I49.5 G45.9
I70.9 G45.9
I49.5 I70.9
G45.9 I70.9
I72.3 I25.8
I72.3 I71.4
I25.8 I72.3
I71.4 I72.3
I74.0 I72.3
Z01.7 I72.3
I72.3 I74.0
I72.3 Z01.7
K65.0 E11.7
Z43.6 E11.7
E11.7 K65.0
E11.7 Z43.6
T82.7 I47.2
I47.2 T82.7
Z95.0 T82.7
Z45.0 T82.7
T82.7 Z95.0
T82.7 Z45.0
Z45.9 I44.7
I44.7 Z45.9
I20.8 I25.2
Z95.2 I25.2
I25.2 I20.8
Z95.2 I20.8
I25.2 Z95.2
I20.8 Z95.2
I44.7 I09.1
I09.1 I44.7
Z95.2 I44.7
I44.7 Z95.2
R57.8 I25.8
R57.8 I21.0
R57.8 I25.1
R57.8 I24.8
I25.8 R57.8
I21.0 R57.8
I25.1 R57.8
I24.8 R57.8
I27.0 I05.1
I05.1 I27.0
I21.2 I25.5
I25.5 I21.2
I34.0 I21.2
I36.1 I21.2
I21.2 I34.0
I21.2 I36.1
I51.5 I42.0
I44.6 I42.0
I42.0 I51.5
I44.6 I51.5
I42.0 I44.6
I51.5 I44.6
I44.7 I20.9
I20.9 I44.7
I44.4 Y83.1
Y83.1 I44.4
J18.9 I42.2
J44.9 I42.2
I48.X I42.2
I42.2 J18.9
I42.2 J44.9
I42.2 I48.X
I34.0 I42.9
J90.X I42.9
I48.X I42.9
I42.9 I34.0
J90.X I34.0
I42.9 J90.X
I34.0 J90.X
I48.X J90.X
I42.9 I48.X
J90.X I48.X
I35.2 I25.4
I49.8 I25.4
I25.4 I35.2
I25.4 I49.8
I49.5 I21.1
I49.5 I21.2
I21.1 I49.5
I21.2 I49.5
I50.9 N40.X
N40.X I50.9
I42.0 I21.9
I21.9 I42.0
J90.X I36.1
I36.1 J90.X
N39.0 I35.0
N39.0 I10.X
I35.0 N39.0
I10.X N39.0
I42.2 I51.5
I42.2 I49.5
I51.5 I42.2
I49.5 I42.2
Y83.1 I42.2
I42.2 Y83.1
Z49.1 I35.0
Z49.1 I50.1
R57.0 I50.1
I35.0 Z49.1
I50.1 Z49.1
I50.1 R57.0
C90.0 N11.9
N11.9 C90.0
S37.0 C90.0
Z01.7 C90.0
C90.0 S37.0
C90.0 Z01.7
D48.9 Z03.8
E11.9 Z03.8
Z03.8 D48.9
E11.9 D48.9
Z03.8 E11.9
D48.9 E11.9
I49.8 I21.2
I21.2 I49.8
I25.8 Q23.1
I21.1 Q23.1
Q23.1 I25.8
Q23.1 I21.1
I31.3 I35.0
I35.0 I31.3
I25.4 I42.0
I42.0 I25.4
J85.3 I35.2
I35.2 J85.3
I45.1 I25.5
I25.5 I45.1
N18.9 I45.1
I45.1 N18.9
I23.2 I21.0
I21.0 I23.2
I70.9 I23.2
Z01.7 I23.2
I23.2 I70.9
I23.2 Z01.7
I30.8 I25.1
I25.1 I30.8
I26.0 I71.0
I71.0 I26.0
I70.9 I26.0
I26.0 I70.9
I51.8 I25.8
I99.X I25.8
I51.8 I21.0
I99.X I21.0
I25.8 I51.8
I21.0 I51.8
I99.X I51.8
Z01.7 I51.8
I25.8 I99.X
I21.0 I99.X
I51.8 I99.X
Z01.7 I99.X
I51.8 Z01.7
I99.X Z01.7
J18.9 I35.0
J18.9 I34.0
J18.9 T81.0
I35.0 J18.9
I34.0 J18.9
T81.0 J18.9
N17.9 Z95.2
Z95.2 N17.9
N39.0 I25.8
N39.0 I24.8
N39.0 I70.9
I25.8 N39.0
I24.8 N39.0
I70.9 N39.0
I25.8 Z99.2
E61.1 Z99.2
Z99.2 I25.8
E61.1 I25.8
Z99.2 E61.1
I25.8 E61.1
G93.1 I35.0
G93.1 I25.1
G93.1 N17.9
I35.0 G93.1
I25.1 G93.1
N17.9 G93.1
I46.1 G93.1
G93.1 I46.1
J18.9 I25.5
I25.5 J18.9
M31.7 M31.0
J93.1 M31.0
J98.9 M31.0
I46.1 M31.0
M31.0 M31.7
J93.1 M31.7
J98.9 M31.7
I46.1 M31.7
M31.0 J93.1
M31.7 J93.1
J98.9 J93.1
I46.1 J93.1
M31.0 J98.9
M31.7 J98.9
J93.1 J98.9
I46.1 J98.9
M31.0 I46.1
M31.7 I46.1
J93.1 I46.1
J98.9 I46.1
T82.6 I35.1
T82.6 I33.0
I35.1 T82.6
I33.0 T82.6
I46.1 T82.6
T82.6 I46.1
D69.6 I35.0
D69.6 I50.9
D69.6 I49.8
I35.0 D69.6
I50.9 D69.6
I49.8 D69.6
Z01.7 D69.6
D69.6 Z01.7
G37.8 I71.0
G37.8 I74.0
G37.8 I10.X
I71.0 G37.8
I74.0 G37.8
I10.X G37.8
Z01.7 G37.8
G37.8 Z01.7
I50.1 I21.0
I21.0 I50.1
J98.5 I35.2
J98.5 I51.7
I35.2 J98.5
I51.7 J98.5
I50.9 J98.5
J98.5 I50.9
I51.3 I20.0
I20.0 I51.3
I70.9 I70.0
I70.0 I70.9
Z95.4 I25.5
J18.1 I25.5
I25.5 Z95.4
Z95.5 Z95.4
J18.1 Z95.4
Z01.7 Z95.4
Z95.4 Z95.5
J18.1 Z95.5
I25.5 J18.1
Z95.4 J18.1
Z95.5 J18.1
Z95.4 Z01.7
T82.7 I44.0
I44.0 T82.7
N13.8 N18.9
I70.1 N18.9
N18.9 N13.8
I70.1 N13.8
E11.2 N13.8
Z01.7 N13.8
N18.9 I70.1
N13.8 I70.1
E11.2 I70.1
N13.8 E11.2
I70.1 E11.2
N13.8 Z01.7
G40.9 N18.9
G40.9 Z49.1
G40.9 I10.X
N18.9 G40.9
Z49.1 G40.9
I10.X G40.9
Z01.7 G40.9
G40.9 Z01.7
I87.2 I35.1
I35.1 I87.2
I10.X I87.2
I87.2 I10.X
I25.4 I35.0
I35.0 I25.4
I48.X I25.2
I25.2 I48.X
J85.3 I09.1
J85.3 I05.0
J85.3 I07.1
I09.1 J85.3
I05.0 J85.3
I07.1 J85.3
T82.8 I24.8
I24.8 T82.8
I44.7 I44.3
I44.3 I44.7
Z43.6 N40.X
Z49.1 N40.X
N40.X Z43.6
N40.X Z49.1
I97.1 I71.0
I71.0 I97.1
R57.1 I97.1
I97.1 R57.1
I23.2 I22.0
R57.0 I22.0
I22.0 I23.2
I22.0 R57.0
R57.0 I64.X
I64.X R57.0
I87.2 I27.9
R57.1 I27.9
I87.2 I27.2
N17.9 I27.2
I27.9 I87.2
I27.2 I87.2
N17.9 I87.2
R57.1 I87.2
I27.2 N17.9
I87.2 N17.9
R57.1 N17.9
I27.9 R57.1
I87.2 R57.1
N17.9 R57.1
I44.7 I27.9
I44.7 I45.1
I27.9 I44.7
I45.1 I44.7
I42.9 I25.8
I25.8 I42.9
I47.2 I42.9
I45.1 I42.9
I42.9 I47.2
I42.9 I45.1
I10.X J94.8
I50.9 J94.8
I49.8 J94.8
Z01.7 J94.8
J94.8 I10.X
J94.8 I50.9
J94.8 I49.8
J94.8 Z01.7
I49.4 I25.1
I49.4 I24.8
I25.1 I49.4
I24.8 I49.4
N17.9 I95.1
N39.0 I95.1
I50.9 I95.1
Z01.7 I95.1
I95.1 N17.9
I95.1 N39.0
I50.9 N39.0
I95.1 I50.9
N39.0 I50.9
I95.1 Z01.7
J85.3 I25.8
J85.3 I20.0
J18.9 I20.0
I25.8 J85.3
I20.0 J85.3
J18.9 J85.3
I20.0 J18.9
J85.3 J18.9
T81.4 I35.0
T81.4 I34.0
I35.0 T81.4
I34.0 T81.4
N18.9 T81.4
T81.4 N18.9
I11.0 I25.5
I25.5 I11.0
I44.1 I35.0
Z49.2 I35.0
I35.0 I44.1
N18.9 I44.1
Z49.2 I44.1
I44.1 N18.9
I35.0 Z49.2
I44.1 Z49.2
I46.1 I73.9
I73.9 I46.1
K26.0 I25.8
K26.0 I25.1
K26.0 I20.0
K26.0 I70.9
I25.8 K26.0
I25.1 K26.0
I20.0 K26.0
I70.9 K26.0
I71.9 I35.2
I35.2 I71.9
J98.4 I71.9
I50.9 I71.9
I71.9 J98.4
I71.9 I50.9
T81.0 I35.2
I35.2 T81.0
I50.9 T81.0
T81.0 I50.9
I71.2 I25.5
I51.7 I25.5
I71.2 I35.1
I25.5 I71.2
I35.1 I71.2
I51.7 I71.2
I25.5 I51.7
I71.2 I51.7
I69.4 I06.1
I69.4 I07.1
I06.1 I69.4
I07.1 I69.4
I44.7 I44.1
I44.1 I44.7
I44.1 I11.0
I11.0 I44.1
I87.1 N18.9
N18.9 I87.1
Y83.1 I87.1
Z49.1 I87.1
I87.1 Y83.1
Z49.1 Y83.1
I87.1 Z49.1
Y83.1 Z49.1
I44.0 Q24.8
I44.0 Q23.1
Q24.8 I44.0
Q23.1 I44.0
Z95.2 Q23.0
I25.8 Q23.0
Q23.0 Z95.2
Q23.0 I25.8
J84.1 I35.0
J84.9 I35.0
I35.0 J84.1
I27.2 J84.1
I35.0 J84.9
I27.2 J84.9
J84.1 I27.2
J84.9 I27.2
I31.9 I25.1
I25.1 I31.9
I45.2 I42.0
I45.2 I34.0
I45.2 J90.X
I42.0 I45.2
I34.0 I45.2
J90.X I45.2
J44.1 J84.9
J84.9 J44.1
I69.1 I25.8
S02.9 I25.8
I69.1 I25.2
S02.9 I25.2
I25.8 I69.1
I25.2 I69.1
S02.9 I69.1
Z01.7 I69.1
I25.8 S02.9
I25.2 S02.9
I69.1 S02.9
Z01.7 S02.9
I69.1 Z01.7
S02.9 Z01.7
Z45.2 I70.9
I70.9 Z45.2
I49.4 I51.5
I51.5 I49.4
Z45.0 I49.4
Z45.9 I49.4
I49.4 Z45.0
I49.4 Z45.9
I46.1 I44.3
I44.3 I46.1
I64.X I06.0
I46.1 I06.0
I06.0 I64.X
I06.0 I46.1
I10.X I05.1
I05.1 I10.X
I34.0 Q24.8
I34.0 Q23.1
Q24.8 I34.0
Q23.1 I34.0
I35.2 I24.8
I24.8 I35.2
N17.9 I44.7
I44.7 N17.9
T82.0 Q23.0
Q23.0 T82.0
I44.7 I34.0
Z45.9 I34.0
I34.0 I44.7
I34.0 Z45.9
Z45.2 Q24.8
Z45.2 Q25.1
Q24.8 Z45.2
Q25.1 Z45.2
T82.1 I09.1
Z95.0 I09.1
I09.1 T82.1
I09.1 Z95.0
E87.5 I25.5
E87.5 I25.2
E87.5 I70.9
E87.5 Z95.5
I25.5 E87.5
I25.2 E87.5
I70.9 E87.5
Z95.5 E87.5
I23.3 I25.8
I23.3 I21.0
I25.8 I23.3
I21.0 I23.3
I20.0 I23.3
R57.0 I23.3
I23.3 I20.0
R57.0 I20.0
I23.3 R57.0
I20.0 R57.0
R68.8 I09.1
I33.0 I06.0
R68.8 I06.0
I06.0 I33.0
T82.0 I33.0
I33.0 T82.0
R68.8 T82.0
I09.1 R68.8
I06.0 R68.8
T82.0 R68.8
I49.9 I35.2
D66.X I35.2
I49.9 Y83.1
D66.X Y83.1
I35.2 I49.9
Y83.1 I49.9
D66.X I49.9
I35.2 D66.X
Y83.1 D66.X
I49.9 D66.X
Z01.7 D66.X
D66.X Z01.7
I20.9 I20.0
I20.0 I20.9
I65.2 I11.0
I64.X I11.0
I11.0 I65.2
I70.9 I65.2
I64.X I65.2
I65.2 I70.9
I11.0 I64.X
I65.2 I64.X
Q26.8 Q24.8
Q26.1 Q24.8
Q26.8 Q24.5
Q26.1 Q24.5
Q24.8 Q26.8
Q24.5 Q26.8
Q26.1 Q26.8
Z01.7 Q26.8
Q24.8 Q26.1
Q24.5 Q26.1
Q26.8 Q26.1
Z01.7 Q26.1
Q26.8 Z01.7
Q26.1 Z01.7
N17.9 I22.1
I46.1 I22.1
I22.1 N17.9
I22.1 I46.1
I44.2 I25.5
I50.1 I25.5
I25.5 I44.2
I50.1 I44.2
I25.5 I50.1
I44.2 I50.1
Z01.0 I25.8
Z01.0 I21.0
Z01.0 I24.8
Z01.0 I20.9
I25.8 Z01.0
I21.0 Z01.0
I24.8 Z01.0
I20.9 Z01.0
I35.8 I25.8
I05.8 I25.8
I35.8 I25.1
I05.8 I25.1
I25.8 I35.8
I25.1 I35.8
I05.8 I35.8
I25.8 I05.8
I25.1 I05.8
I35.8 I05.8
Z01.7 I05.8
I05.8 Z01.7
N18.9 I44.4
I44.4 N18.9
Z93.6 N17.9
N10.X N17.9
N28.8 N17.9
N17.9 Z93.6
N10.X Z93.6
N28.8 Z93.6
Z01.7 Z93.6
N17.9 N10.X
Z93.6 N10.X
N28.8 N10.X
Z01.7 N10.X
N17.9 N28.8
Z93.6 N28.8
N10.X N28.8
Z01.7 N28.8
Z93.6 Z01.7
N10.X Z01.7
N28.8 Z01.7
T82.7 I35.0
T82.7 Z95.2
T82.7 I10.X
I35.0 T82.7
Z95.2 T82.7
I10.X T82.7
Z41.9 I25.8
Z41.9 I25.2
Z41.9 I47.2
Z41.9 Z45.9
I25.8 Z41.9
I25.2 Z41.9
I47.2 Z41.9
Z45.9 Z41.9
A41.9 E11.7
E11.7 A41.9
E11.9 I31.1
N17.9 I31.1
I46.1 I31.1
I31.1 E11.9
N17.9 E11.9
I31.1 N17.9
E11.9 N17.9
I31.1 I46.1
T82.1 I45.2
Z95.0 I45.2
Z45.9 I45.2
R00.1 I45.2
I45.2 T82.1
R00.1 T82.1
I45.2 Z95.0
R00.1 Z95.0
I45.2 Z45.9
I45.2 R00.1
T82.1 R00.1
Z95.0 R00.1
N18.9 I09.1
Z49.1 I09.1
R57.0 I09.1
N18.9 I05.0
Z49.1 I05.0
R57.0 I05.0
I09.1 N18.9
I05.0 N18.9
I09.1 Z49.1
I05.0 Z49.1
I09.1 R57.0
I05.0 R57.0
R57.1 I35.2
R57.1 I36.1
I35.2 R57.1
I36.1 R57.1
E87.2 I34.0
I34.0 E87.2
I49.4 I34.0
I34.0 I49.4
I50.9 I49.4
I49.8 I49.4
I49.4 I50.9
I49.4 I49.8
J44.9 I82.8
I50.9 I82.8
I49.8 I82.8
I82.8 J44.9
I49.8 J44.9
I82.8 I50.9
I82.8 I49.8
J44.9 I49.8
I51.8 I21.1
I51.8 I34.0
I21.1 I51.8
I34.0 I51.8
I71.4 I20.9
I72.3 I20.9
I20.9 I71.4
I20.9 I72.3
I82.8 I51.5
I51.5 I82.8
I48.X I82.8
J18.9 I82.8
I82.8 I48.X
I82.8 J18.9
J90.X I34.2
I34.2 J90.X
T82.1 I48.X
I48.X T82.1
Y44.2 N17.9
Y44.2 E87.2
Z95.2 E87.2
N17.9 Y44.2
E87.2 Y44.2
E87.2 Z95.2
A41.9 I35.2
A41.9 N39.0
I35.2 A41.9
N39.0 A41.9
N18.9 I49.5
I46.1 I49.5
I49.5 N18.9
I49.5 I46.1
T82.6 I09.1
I08.1 I05.0
T82.6 I05.0
R57.1 I05.0
I05.0 I08.1
T82.6 I08.1
R57.1 I08.1
I09.1 T82.6
I05.0 T82.6
I08.1 T82.6
R57.1 T82.6
I05.0 R57.1
I08.1 R57.1
T82.6 R57.1
I05.1 T82.6
Z01.7 T82.6
T82.6 I05.1
T82.6 Z01.7
I08.8 I09.1
I08.8 I05.0
I09.1 I08.8
I05.0 I08.8
I50.9 I44.1
I44.1 I50.9
I71.0 I09.1
I09.1 I71.0
T86.1 N18.9
Z96.8 N18.9
N18.9 T86.1
Z96.8 T86.1
I10.X T86.1
Z01.7 T86.1
N18.9 Z96.8
T86.1 Z96.8
I10.X Z96.8
Z01.7 Z96.8
T86.1 I10.X
Z96.8 I10.X
T86.1 Z01.7
Z96.8 Z01.7
I71.2 I71.4
I45.1 I71.4
I71.4 I71.2
I74.0 I71.2
I45.1 I71.2
I71.2 I74.0
I45.1 I74.0
I71.4 I45.1
I71.2 I45.1
I74.0 I45.1
I45.1 J84.1
I50.9 J84.1
J84.1 I45.1
J84.1 I50.9
I82.8 I27.9
Z95.5 I27.9
I50.9 I27.9
I27.9 I82.8
Z95.5 I82.8
I27.9 Z95.5
I82.8 Z95.5
I27.9 I50.9
N18.9 I64.X
I64.X N18.9
Z95.8 Z45.2
Z45.2 Z95.8
K52.9 I50.9
R57.8 I50.9
K52.9 I64.X
R57.8 I64.X
I50.9 K52.9
I64.X K52.9
R57.8 K52.9
I50.9 R57.8
I64.X R57.8
K52.9 R57.8
F05.1 I25.8
F05.1 I51.5
F05.1 I24.8
F05.1 I70.9
I25.8 F05.1
I51.5 F05.1
I24.8 F05.1
I70.9 F05.1
D61.9 I35.0
D61.9 I49.8
D61.9 E11.9
I35.0 D61.9
I49.8 D61.9
E11.9 D61.9
Z01.7 D61.9
D61.9 Z01.7
I47.2 I34.0
I47.2 I35.1
I34.0 I47.2
I35.1 I47.2
I71.4 I21.9
I71.4 I35.0
I21.9 I71.4
I35.0 I71.4
T82.1 I20.9
Z95.0 I20.9
I20.9 T82.1
I20.9 Z95.0
I24.8 I71.4
I71.4 I24.8
I13.2 I25.8
I13.2 I25.2
R57.8 I25.2
I13.2 I21.9
R57.8 I21.9
I25.8 I13.2
I25.2 I13.2
I21.9 I13.2
R57.8 I13.2
I25.2 R57.8
I21.9 R57.8
I13.2 R57.8
N15.9 N17.9
N28.1 N17.9
N17.9 N15.9
N28.1 N15.9
I10.X N15.9
Z01.7 N15.9
N17.9 N28.1
N15.9 N28.1
I10.X N28.1
N15.9 I10.X
N28.1 I10.X
N15.9 Z01.7
T82.4 N18.9
N18.9 T82.4
Z49.1 T82.4
I10.X T82.4
Z01.7 T82.4
T82.4 Z49.1
T82.4 I10.X
T82.4 Z01.7
I36.1 Z95.2
Z95.2 I36.1
I44.4 I44.0
I44.0 I44.4
N40.X I35.0
N40.X Y83.1
N40.X I44.0
I35.0 N40.X
Y83.1 N40.X
I44.0 N40.X
Q22.2 Q24.8
Q22.2 Q23.3
Q24.5 Q23.3
Q24.8 Q22.2
Q23.3 Q22.2
Q24.5 Q22.2
Z01.7 Q22.2
Q23.3 Q24.5
Q22.2 Q24.5
Q22.2 Z01.7
Z45.9 I21.0
I21.0 Z45.9
N28.1 N18.9
N18.9 N28.1
I48.X N28.1
Z49.1 N28.1
N28.1 I48.X
N28.1 Z49.1
I48.X I71.0
N28.1 I71.0
Z49.1 I71.0
I71.0 I48.X
I71.0 N28.1
I71.0 Z49.1
D15.0 I25.8
D15.0 I21.0
D15.0 I70.9
D15.0 Y83.1
I25.8 D15.0
I21.0 D15.0
I70.9 D15.0
Y83.1 D15.0
H15.1 I25.8
H15.1 I21.1
H15.1 I70.9
H15.1 I50.9
I25.8 H15.1
I21.1 H15.1
I70.9 H15.1
I50.9 H15.1
I21.9 I47.2
I47.2 I21.9
I50.9 I21.9
I21.9 I50.9
R57.0 I21.2
I21.2 R57.0
T85.8 I09.1
I09.1 T85.8
Z95.2 T85.8
I05.1 T85.8
Z01.7 T85.8
T85.8 Z95.2
T85.8 I05.1
T85.8 Z01.7
J81.X N18.9
J81.X I70.1
N18.9 J81.X
I70.1 J81.X
I10.X J81.X
Z01.7 J81.X
J81.X I10.X
J81.X Z01.7
I22.8 I25.8
I22.8 I25.1
I22.8 I21.2
I25.8 I22.8
I25.1 I22.8
I21.2 I22.8
Z01.7 I22.8
I22.8 Z01.7
T82.7 I36.1
I47.2 I36.1
T82.7 I33.0
I47.2 I33.0
I36.1 T82.7
I33.0 T82.7
I36.1 I47.2
I33.0 I47.2
I64.X I24.8
I24.8 I64.X
I95.8 I71.0
I95.8 Y83.1
I95.8 Z45.2
I71.0 I95.8
Y83.1 I95.8
Z45.2 I95.8
Z01.7 I95.8
I95.8 Z01.7
I44.0 I09.1
I09.1 I44.0
Z95.2 I44.0
J18.9 I44.0
I44.0 Z95.2
J18.9 Z95.2
I44.0 J18.9
Z95.2 J18.9
M31.7 M31.3
J18.9 M31.3
J96.0 M31.3
Z01.7 M31.3
M31.3 M31.7
J18.9 M31.7
J96.0 M31.7
Z01.7 M31.7
M31.3 J18.9
M31.7 J18.9
J96.0 J18.9
M31.3 J96.0
M31.7 J96.0
J18.9 J96.0
M31.3 Z01.7
M31.7 Z01.7
Q23.3 Q23.0
Q23.0 Q23.3
T82.9 I25.8
T82.9 I25.2
T82.9 I70.9
I25.8 T82.9
I25.2 T82.9
I70.9 T82.9
Z01.7 T82.9
T82.9 Z01.7
T82.7 T82.1
T82.1 T82.7
I71.9 I20.0
I20.0 I71.9
Z95.5 I25.4
I25.4 Z95.5
T82.0 I34.0
T82.0 I35.1
I34.0 T82.0
I35.1 T82.0
E11.9 Q24.8
A41.9 Q24.8
E11.9 T82.0
E11.9 I33.0
Q24.8 E11.9
T82.0 E11.9
I33.0 E11.9
Q24.8 A41.9
E11.7 N27.0
I25.8 N27.0
E02.X N27.0
E61.1 N27.0
N27.0 E11.7
E02.X E11.7
N27.0 I25.8
E02.X I25.8
N27.0 E02.X
E11.7 E02.X
I25.8 E02.X
E61.1 E02.X
N27.0 E61.1
E02.X E61.1
I70.9 I31.3
I46.1 I31.3
I31.3 I70.9
I31.3 I46.1
R57.0 Z45.0
Z45.0 R57.0
I13.9 I35.0
I35.0 I13.9
D69.6 I13.9
I13.9 D69.6
I49.8 I71.2
I50.9 I71.2
I71.2 I49.8
I71.2 I50.9
I13.2 T85.7
I13.2 Z49.1
T85.7 I13.2
Z49.1 I13.2
I20.8 Q24.8
I20.8 Q23.0
Q24.8 I20.8
Q23.0 I20.8
I25.4 I23.2
I23.2 I25.4
I34.0 I71.0
I36.1 I71.0
I71.0 I34.0
I71.0 I36.1
C80.X I31.3
I31.3 C80.X
I50.9 C80.X
I49.8 C80.X
Z01.7 C80.X
C80.X I50.9
C80.X I49.8
C80.X Z01.7
N34.2 I31.3
N34.2 I31.9
I31.3 N34.2
I31.9 N34.2
I49.8 N34.2
Z01.7 N34.2
N34.2 I49.8
N34.2 Z01.7
I70.1 I35.1
I35.1 I70.1
I49.8 I70.1
I50.9 I70.1
I70.1 I49.8
I70.1 I50.9
I24.0 I25.8
I24.0 I21.0
I25.8 I24.0
I21.0 I24.0
I70.9 I24.0
Z01.7 I24.0
I24.0 I70.9
I24.0 Z01.7
Q26.0 Q24.8
Q26.0 Q23.1
Q26.0 Q23.0
Q24.8 Q26.0
Q23.1 Q26.0
Q23.0 Q26.0
Z01.7 Q26.0
Q26.0 Z01.7
T82.6 Q24.8
T81.0 Q24.8
Q24.8 T82.6
T81.0 T82.6
T81.0 I33.0
Q24.8 T81.0
T82.6 T81.0
I33.0 T81.0
G45.9 I25.5
I25.5 G45.9
Z45.9 G45.9
Z45.9 I70.9
G45.9 Z45.9
I70.9 Z45.9
Z45.0 I45.2
I45.2 Z45.0
C18.9 Z03.5
C18.9 I49.8
Z03.5 C18.9
I49.8 C18.9
Z01.7 C18.9
C18.9 Z01.7
E79.0 N03.2
N03.2 E79.0
S37.0 E79.0
E79.0 S37.0
I35.2 I26.0
C26.9 I26.0
I26.0 I35.2
C26.9 I35.2
C26.9 Y83.1
I26.0 C26.9
I35.2 C26.9
Y83.1 C26.9
I46.1 C26.9
C26.9 I46.1
I31.9 I05.0
I31.9 I07.1
R57.0 I07.1
I05.0 I31.9
I07.1 I31.9
R57.0 I31.9
I07.1 R57.0
I31.9 R57.0
C64.X I09.1
C64.X I05.0
C64.X I07.1
I09.1 C64.X
I05.0 C64.X
I07.1 C64.X
Z01.7 C64.X
C64.X Z01.7
N39.0 Z52.4
Z46.6 Z52.4
E66.9 Z52.4
Z01.7 Z52.4
Z52.4 N39.0
Z46.6 N39.0
E66.9 N39.0
Z52.4 Z46.6
N39.0 Z46.6
E66.9 Z46.6
Z01.7 Z46.6
Z52.4 E66.9
N39.0 E66.9
Z46.6 E66.9
Z01.7 E66.9
Z52.4 Z01.7
Z46.6 Z01.7
E66.9 Z01.7
J18.9 E11.7
E11.7 J18.9
I27.9 I64.X
I27.0 I64.X
I64.X I27.9
I64.X I27.0
I44.3 I09.1
I05.1 I06.2
I44.3 I06.2
I06.2 I05.1
I44.3 I05.1
I09.1 I44.3
I06.2 I44.3
I05.1 I44.3
I50.9 I33.0
I33.0 I50.9
I45.3 I25.8
I25.8 I45.3
I49.8 I45.3
I50.9 I45.3
I45.3 I49.8
I45.3 I50.9
I20.9 I25.5
I20.9 I21.9
I25.5 I20.9
I21.9 I20.9
I25.0 I25.8
I25.8 I25.0
I70.9 I44.2
I44.2 I70.9
J84.8 I27.9
I27.2 I44.0
J84.8 I44.0
I44.0 I27.2
J84.8 I27.2
I27.9 J84.8
I44.0 J84.8
I27.2 J84.8
Z01.7 J84.8
J84.8 Z01.7
T82.1 I42.0
I42.0 T82.1
Z43.6 T85.7
T85.7 Z43.6
E14.9 I64.X
E14.9 I48.X
I64.X E14.9
I48.X E14.9
I10.X E14.9
I46.1 E14.9
E14.9 I10.X
E14.9 I46.1
E76.2 I25.8
E76.2 I21.0
E76.2 I10.X
I25.8 E76.2
I21.0 E76.2
I10.X E76.2
R57.0 E76.2
E76.2 R57.0
E11.9 I80.2
I80.2 E11.9
I25.2 I72.3
I72.3 I25.2
I48.X I20.8
I20.8 I48.X
I51.7 I25.8
I51.7 I25.1
I25.8 I51.7
I25.1 I51.7
J44.9 I45.1
I45.1 J44.9
I71.4 I25.4
I25.4 I71.4
I51.3 I25.5
I49.0 I25.5
I25.5 I51.3
I49.0 I51.3
I46.1 I51.3
I25.5 I49.0
I51.3 I49.0
I51.3 I46.1
E11.9 E78.5
T65.8 E78.5
E78.5 E11.9
T65.8 E11.9
E78.5 T65.8
E11.9 T65.8
C64.X I42.0
C67.9 I42.0
C64.X N17.9
C67.9 N17.9
I42.0 C64.X
N17.9 C64.X
C67.9 C64.X
I42.0 C67.9
N17.9 C67.9
C64.X C67.9
E78.5 I25.2
I25.2 E78.5
I25.8 I05.0
I05.0 I25.8
N06.9 Z49.1
I25.1 Z49.1
Z49.1 N06.9
I25.1 N06.9
Z49.1 I25.1
N06.9 I25.1
I49.8 I25.0
I50.9 I25.0
I25.0 I49.8
I25.0 I50.9
J84.8 N05.8
M31.7 N05.8
M31.0 N05.8
Z01.7 N05.8
N05.8 J84.8
M31.7 J84.8
M31.0 J84.8
N05.8 M31.7
J84.8 M31.7
N05.8 M31.0
J84.8 M31.0
Z01.7 M31.0
N05.8 Z01.7
M31.0 Z01.7
I99.X I50.9
I50.9 I99.X
I49.8 I99.X
R07.4 I99.X
I99.X I49.8
I99.X R07.4
I70.8 I25.8
I70.8 I24.8
I25.8 I70.8
I24.8 I70.8
Y83.1 I70.8
Z01.7 I70.8
I70.8 Y83.1
I70.8 Z01.7
T82.1 I44.1
I44.1 T82.1
T82.6 I45.2
I33.0 I45.2
I45.2 T82.6
I45.2 I33.0
I27.0 I25.5
I27.0 N17.9
I25.5 I27.0
N17.9 I27.0
J94.2 I71.0
K26.0 I71.0
J94.2 Y83.1
K26.0 Y83.1
I71.0 J94.2
Y83.1 J94.2
K26.0 J94.2
I46.1 J94.2
I71.0 K26.0
Y83.1 K26.0
J94.2 K26.0
I46.1 K26.0
J94.2 I46.1
K26.0 I46.1
I45.3 I44.2
R01.0 I44.2
I44.2 I45.3
Z45.0 I45.3
Z45.9 I45.3
R01.0 I45.3
I45.3 Z45.0
R01.0 Z45.0
I45.3 Z45.9
R01.0 Z45.9
I44.2 R01.0
I45.3 R01.0
Z45.0 R01.0
Z45.9 R01.0
I13.2 I34.0
R57.1 I34.0
I13.2 I36.1
I34.0 I13.2
I36.1 I13.2
R57.1 I13.2
I34.0 R57.1
I13.2 R57.1
J90.X I09.1
I25.2 I09.1
I09.1 J90.X
I09.1 I25.2
I27.0 I42.0
I27.0 I49.0
I42.0 I27.0
I49.0 I27.0
I44.0 I44.1
I44.1 I44.0
I49.8 I74.0
I74.0 I49.8
I27.2 I26.0
I50.9 I26.0
I27.2 Y83.1
I26.0 I27.2
Y83.1 I27.2
I26.0 I50.9
I25.8 C38.0
I21.0 C38.0
I70.9 C38.0
C38.0 I25.8
C38.0 I21.0
C38.0 I70.9
I64.X I71.0
I71.0 I64.X
Y83.1 I64.X
I64.X Y83.1
I31.3 I11.0
I11.0 I31.3
J18.9 I31.3
I31.3 J18.9
J48.X I42.0
J48.X I34.0
J48.X J90.X
I42.0 J48.X
I34.0 J48.X
J90.X J48.X
Z01.7 J48.X
J48.X Z01.7
T81.0 I51.5
I51.5 T81.0
T81.1 I35.0
T81.1 I10.X
T81.1 N17.9
I35.0 T81.1
I10.X T81.1
N17.9 T81.1
Z01.7 T81.1
T81.1 Z01.7
Z95.2 I20.0
I20.0 Z95.2
Z95.2 I24.8
I24.8 Z95.2
I44.7 I47.1
I47.1 I44.7
I44.4 I35.0
I69.4 I35.0
D64.9 I35.0
I35.0 I44.4
I69.4 I44.4
D64.9 I44.4
I69.4 I45.1
D64.9 I45.1
I35.0 I69.4
I44.4 I69.4
I45.1 I69.4
D64.9 I69.4
I35.0 D64.9
I44.4 D64.9
I45.1 D64.9
I69.4 D64.9
I74.4 I09.1
I06.1 I05.1
I74.4 I05.1
I50.9 I05.1
I05.1 I06.1
I74.4 I06.1
I09.1 I74.4
I05.1 I74.4
I06.1 I74.4
I50.9 I74.4
I05.1 I50.9
I74.4 I50.9
I50.0 I21.1
I50.0 Y83.1
I21.1 I50.0
Y83.1 I50.0
K76.6 I35.0
K76.6 I49.8
I35.0 K76.6
I49.8 K76.6
E78.5 K76.6
Z01.7 K76.6
K76.6 E78.5
K76.6 Z01.7
I25.9 N05.9
E79.0 N05.9
I25.9 I10.X
N05.9 I25.9
I10.X I25.9
E79.0 I25.9
N05.9 E79.0
I25.9 E79.0
I07.0 I09.1
I09.1 I07.0
J18.9 I07.0
I10.X I07.0
Z01.7 I07.0
I07.0 J18.9
I07.0 I10.X
I07.0 Z01.7
N03.1 N18.9
N18.9 N03.1
I10.X N03.1
I11.0 N03.1
Z01.7 N03.1
N03.1 I10.X
N03.1 I11.0
N03.1 Z01.7
I20.0 I22.0
I22.0 I20.0
I35.2 I20.8
I20.8 I35.2
Q24.0 I25.8
I25.8 Q24.0
I24.8 Q24.0
I70.9 Q24.0
Z01.7 Q24.0
Q24.0 I24.8
Q24.0 I70.9
Q24.0 Z01.7
I72.3 I24.8
I72.3 I71.0
I24.8 I72.3
I71.0 I72.3
J85.3 I25.1
I25.1 J85.3
N30.9 N18.9
N30.9 E11.2
N30.9 Z49.1
N18.9 N30.9
E11.2 N30.9
Z49.1 N30.9
Z01.7 N30.9
N30.9 Z01.7
T81.4 J85.3
Z95.2 J85.3
J85.3 T81.4
I49.8 T81.4
T81.4 I49.8
Z95.2 I49.8
J85.3 Z95.2
I49.8 Z95.2
J85.3 I64.X
J85.3 I48.X
I64.X J85.3
I48.X J85.3
Z95.5 J85.3
J85.3 Z95.5
Z95.2 I25.5
I25.5 Z95.2
T82.3 I71.4
R57.1 I71.4
I71.4 T82.3
R57.1 T82.3
I71.4 R57.1
T82.3 R57.1
E87.2 I71.3
I97.1 I71.3
I50.0 I71.3
R57.0 I71.3
I71.3 E87.2
I97.1 E87.2
I50.0 E87.2
R57.0 E87.2
I71.3 I97.1
E87.2 I97.1
I71.3 I50.0
E87.2 I50.0
I71.3 R57.0
E87.2 R57.0
E70.9 I25.8
E70.9 I24.8
E70.9 I44.0
I25.8 E70.9
I24.8 E70.9
I44.0 E70.9
Z01.7 E70.9
E70.9 Z01.7
J98.2 I25.8
J98.2 T81.4
I44.7 T81.4
I25.8 J98.2
T81.4 J98.2
I44.7 J98.2
Z01.7 J98.2
T81.4 I44.7
J98.2 I44.7
J98.2 Z01.7
I45.1 I25.2
I25.2 I45.1
I48.X I05.1
I05.1 I48.X
J93.1 I27.9
I49.8 I27.9
I27.9 J93.1
I50.9 J93.1
I49.8 J93.1
J93.1 I50.9
I27.9 I49.8
J93.1 I49.8
J90.X I21.1
I21.1 J90.X
I74.2 I09.1
I74.2 I05.2
I74.2 I06.1
I09.1 I74.2
I05.2 I74.2
I06.1 I74.2
Y83.1 T82.8
T82.8 Y83.1
J85.3 I34.0
I34.0 J85.3
I21.8 I25.8
I25.8 I21.8
I21.0 I21.8
I20.0 I21.8
Z01.7 I21.8
I21.8 I21.0
I21.8 I20.0
I21.8 Z01.7
I44.6 I34.0
I44.6 I36.1
I34.0 I44.6
I36.1 I44.6
I11.0 I26.0
I48.X I26.0
I44.2 I26.0
I26.0 I11.0
I26.0 I48.X
I26.0 I44.2
I11.0 I27.9
I44.2 I27.9
I27.9 I11.0
I27.9 I44.2
I72.0 I25.5
I25.5 I72.0
Y83.1 I72.0
I48.X I72.0
Z01.7 I72.0
I72.0 Y83.1
I72.0 I48.X
I72.0 Z01.7
Q07.0 I35.0
Q07.0 I70.9
I35.0 Q07.0
I70.9 Q07.0
I50.9 Q07.0
Z01.7 Q07.0
Q07.0 I50.9
Q07.0 Z01.7
I50.9 Z45.2
Z45.2 I50.9
J44.9 I21.0
I21.0 J44.9
Q06.1 I35.0
Q06.1 I50.9
Q06.1 I49.8
I35.0 Q06.1
I50.9 Q06.1
I49.8 Q06.1
Z01.7 Q06.1
Q06.1 Z01.7
G45.9 I48.X
I48.X G45.9
T82.1 G45.9
G45.9 T82.1
I71.3 I71.0
Z93.0 I71.0
I71.0 I71.3
I74.0 I71.3
Z93.0 I71.3
Z01.7 I71.3
I71.3 I74.0
Z93.0 I74.0
I71.0 Z93.0
I71.3 Z93.0
I74.0 Z93.0
I71.3 Z01.7
E79.0 I25.8
E79.0 I25.1
E79.0 I25.2
E79.0 I24.8
I25.8 E79.0
I25.1 E79.0
I25.2 E79.0
I24.8 E79.0
T81.4 I25.5
T81.4 I48.X
I25.5 T81.4
I48.X T81.4
I10.X T81.4
T81.4 I10.X
I23.5 I25.8
I23.5 I21.9
I34.0 I21.9
I25.8 I23.5
I21.9 I23.5
I34.0 I23.5
Z01.7 I23.5
I21.9 I34.0
I23.5 I34.0
I23.5 Z01.7
I44.3 I44.4
I44.3 I45.1
I44.4 I44.3
I45.1 I44.3
I72.4 I25.5
I25.5 I72.4
I48.X I72.4
I72.4 I48.X
I70.9 Z45.0
Z45.0 I70.9
J85.3 I70.9
I70.9 J85.3
N40.X I25.8
N40.X I42.9
I25.8 N40.X
I42.9 N40.X
T81.0 I25.8
T81.0 I25.1
T81.0 I70.9
I25.8 T81.0
I25.1 T81.0
I70.9 T81.0
Z49.1 T86.1
A41.9 T86.1
T86.1 Z49.1
T86.1 A41.9
I49.1 I45.9
I44.0 I45.9
I50.9 I45.9
D35.2 I45.9
I45.9 I49.1
I44.0 I49.1
I50.9 I49.1
D35.2 I49.1
I45.9 I44.0
I49.1 I44.0
D35.2 I44.0
I45.9 I50.9
I49.1 I50.9
D35.2 I50.9
I45.9 D35.2
I49.1 D35.2
I44.0 D35.2
I50.9 D35.2
E79.0 I21.1
I21.1 E79.0
I46.1 E79.0
E79.0 I46.1
K72.9 I25.8
K72.9 J44.9
I46.1 J44.9
I25.8 K72.9
J44.9 K72.9
I50.9 K72.9
I46.1 K72.9
K72.9 I50.9
J44.9 I46.1
K72.9 I46.1
J22.X I34.0
J22.X I64.X
I34.0 J22.X
I64.X J22.X
I46.1 J22.X
J22.X I46.1
J44.9 I27.2
I27.2 J44.9
I74.2 I25.8
I74.2 I25.2
I25.8 I74.2
I25.2 I74.2
I64.X I74.2
I74.2 I64.X
I72.4 I25.8
I72.4 I25.1
I72.4 I24.8
I25.8 I72.4
I25.1 I72.4
I24.8 I72.4
I21.1 I42.0
I42.0 I21.1
A41.9 I49.5
I49.5 A41.9
I31.9 I21.0
I21.0 I31.9
I23.3 I31.9
I31.9 I23.3
I44.0 I36.1
I36.1 I44.0
E83.5 N18.9
E83.5 E11.2
E83.5 Z49.2
N18.9 E83.5
E11.2 E83.5
Z49.2 E83.5
Z01.7 E83.5
E83.5 Z01.7
I25.2 I35.1
I35.1 I25.2
I27.2 I05.0
I05.0 I27.2
I44.6 I35.1
I44.6 I48.X
I35.1 I44.6
I48.X I44.6
J44.1 I34.0
I34.0 J44.1
I48.X J44.1
J44.1 I48.X
I50.1 I11.0
I11.0 I50.1
J18.9 I50.1
I50.1 J18.9
J85.3 I35.1
I35.1 J85.3
Z43.6 E11.2
E11.2 Z43.6
J80.X I71.0
J18.9 I71.0
A41.9 I71.0
J80.X I71.3
J18.9 I71.3
A41.9 I71.3
I71.0 J80.X
I71.3 J80.X
I71.0 J18.9
I71.3 J18.9
I71.0 A41.9
I71.3 A41.9
T85.8 I25.8
T85.8 I36.1
T85.8 I48.X
I25.8 T85.8
I36.1 T85.8
I48.X T85.8
I46.1 T85.8
T85.8 I46.1
Z01.7 E03.9
E03.9 Z01.7
I11.0 Z49.2
Z49.2 I11.0
I20.1 I25.1
I25.1 I20.1
I20.9 I20.1
I20.1 I20.9
I51.3 I21.9
I21.0 I21.9
I21.9 I51.3
I21.9 I21.0
I23.4 I25.8
I23.4 I21.0
I23.4 I34.0
I25.8 I23.4
I21.0 I23.4
I34.0 I23.4
Z01.7 I23.4
I23.4 Z01.7
Y60.6 I49.5
I31.3 I49.5
Y60.6 T82.1
I31.3 T82.1
I49.5 Y60.6
T82.1 Y60.6
I31.3 Y60.6
Z01.7 Y60.6
I49.5 I31.3
T82.1 I31.3
Y60.6 I31.3
Y60.6 Z01.7
I49.5 I25.1
I25.1 I49.5
I45.3 I25.5
I85.0 I25.5
I25.5 I45.3
I85.0 I45.3
I70.9 I45.3
I25.5 I85.0
I45.3 I85.0
I70.9 I85.0
I45.3 I70.9
I85.0 I70.9
J80.X I10.X
I10.X J80.X
E87.2 J80.X
T81.4 J80.X
J80.X E87.2
T81.4 E87.2
J80.X T81.4
E87.2 T81.4
J98.4 I25.1
I25.1 J98.4
I73.9 J98.4
Y83.1 J98.4
J98.4 I73.9
J98.4 Y83.1
I42.2 I25.5
I25.5 I42.2
I34.0 I42.2
A41.9 I42.2
I42.2 I34.0
I42.2 A41.9
J90.X I25.1
I25.1 J90.X
A41.9 J90.X
J90.X A41.9
R55.X I25.8
R55.X I20.0
R55.X I70.9
I25.8 R55.X
I20.0 R55.X
I70.9 R55.X
I49.8 I71.3
I70.9 I71.3
R57.1 I71.3
I71.3 I49.8
I97.1 I49.8
R57.1 I49.8
I71.3 I70.9
I97.1 I70.9
I49.8 I97.1
I70.9 I97.1
I71.3 R57.1
I49.8 R57.1
I21.4 I21.2
I21.2 I21.4
I34.0 I21.4
I21.4 I34.0
I36.1 I20.0
I20.0 I36.1
I48.X I06.2
I06.2 I48.X
I49.8 I09.1
I49.8 I06.0
I09.1 I49.8
I06.0 I49.8
I44.1 I25.2
I25.2 I44.1
J18.9 Q24.8
J44.9 Q24.8
Q24.8 J18.9
Q24.8 J44.9
N18.9 I20.9
I20.9 N18.9
T82.0 N39.0
N39.0 T82.0
E87.0 N18.9
E87.0 E11.7
N18.9 E87.0
E11.7 E87.0
I46.1 E87.0
E87.0 I46.1
I71.3 I71.4
I71.4 I71.3
Y83.1 I71.3
Z45.2 I71.3
I71.3 Y83.1
I71.3 Z45.2
R57.1 Z45.2
Z45.2 R57.1
J44.1 N17.9
J84.8 N17.9
B59.X N17.9
N17.9 J44.1
J84.8 J44.1
B59.X J44.1
N17.9 J84.8
J44.1 J84.8
B59.X J84.8
N17.9 B59.X
J44.1 B59.X
J84.8 B59.X
Z01.7 B59.X
B59.X Z01.7
I10.X N01.9
I44.3 N01.9
E11.9 N01.9
Z01.7 N01.9
N01.9 I10.X
N01.9 I44.3
N01.9 E11.9
N01.9 Z01.7
I47.1 N18.9
I11.0 T86.1
I47.1 T86.1
T86.1 I11.0
N18.9 I47.1
T86.1 I47.1
I20.9 I25.4
I25.4 I20.9
I87.2 N18.9
I82.8 N18.9
I87.2 T86.1
I82.8 T86.1
N18.9 I87.2
T86.1 I87.2
I82.8 I87.2
N18.9 I82.8
T86.1 I82.8
I87.2 I82.8
C74.9 N18.9
C74.9 T86.1
N18.9 C74.9
T86.1 C74.9
I87.2 C74.9
Z01.7 C74.9
C74.9 I87.2
C74.9 Z01.7
I09.1 Q24.8
Q24.8 I09.1
Q24.5 I09.1
Q26.8 I09.1
I09.1 Q24.5
I09.1 Q26.8
I44.1 I35.2
I35.2 I44.1
I44.2 Q24.8
T82.1 Q24.8
Q24.8 I44.2
Q24.8 T82.1
C71.0 I25.8
C71.0 I20.9
C71.0 I49.8
I25.8 C71.0
I20.9 C71.0
I49.8 C71.0
Z01.7 C71.0
C71.0 Z01.7
I44.2 I47.1
I47.1 I44.2
T82.0 I06.2
I06.2 T82.0
Y83.1 I44.7
I44.7 Y83.1
Z95.5 I71.4
I71.4 Z95.5
E11.9 I31.3
I31.3 E11.9
I26.9 I35.2
I35.2 I26.9
I34.0 I71.4
I36.1 I71.4
I71.4 I34.0
I71.4 I36.1
I44.0 J90.X
J90.X I44.0
I51.3 I35.0
I35.0 I51.3
I64.X I51.3
I48.X I51.3
I51.3 I64.X
I51.3 I48.X
Q21.0 I25.4
I25.4 Q21.0
I44.7 J90.X
J90.X I44.7
Q24.5 I21.1
Q24.5 I20.0
I21.1 Q24.5
I20.0 Q24.5
E85.4 N18.9
N18.9 E85.4
T85.6 E85.4
Z49.2 E85.4
Z01.7 E85.4
E85.4 T85.6
E85.4 Z49.2
E85.4 Z01.7
N03.8 N18.9
N18.9 N03.8
I10.X N03.8
E11.9 N03.8
Z49.2 N03.8
N03.8 I10.X
N03.8 E11.9
N03.8 Z49.2
M86.0 I10.X
I10.X M86.0
I34.0 I23.2
I36.1 I23.2
I23.2 I34.0
I23.2 I36.1
A16.5 I31.3
A16.5 J90.X
I31.3 A16.5
J90.X A16.5
I49.8 A16.5
Z01.7 A16.5
A16.5 I49.8
A16.5 Z01.7
I70.9 Q25.4
Q25.4 I70.9
I72.4 I72.3
J18.9 I72.3
I50.9 I72.3
I72.3 I72.4
J18.9 I72.4
I50.9 I72.4
I72.3 J18.9
I72.4 J18.9
I72.3 I50.9
I72.4 I50.9
I49.8 I72.4
I72.4 I49.8
I45.5 I42.0
I45.5 I34.0
I45.5 I36.1
I42.0 I45.5
I34.0 I45.5
I36.1 I45.5
Z01.7 I45.5
I45.5 Z01.7
I45.1 I51.7
I51.7 I45.1
I49.5 I21.0
I21.0 I49.5
R07.4 J94.8
J94.8 R07.4
I23.6 I25.8
I23.6 I21.1
I23.6 I25.4
I25.8 I23.6
I21.1 I23.6
I25.4 I23.6
Z01.7 I23.6
I23.6 Z01.7
I35.1 I71.4
I35.1 I74.0
I71.4 I35.1
I74.0 I35.1
J44.1 I11.0
J22.X I11.0
J22.X J98.4
I11.0 J44.1
J22.X J44.1
I11.0 J22.X
J98.4 J22.X
J44.1 J22.X
Q61.3 N18.9
Q61.3 I70.1
Q61.3 Z49.1
N18.9 Q61.3
I70.1 Q61.3
Z49.1 Q61.3
Z01.7 Q61.3
Q61.3 Z01.7
I25.8 I06.0
I06.0 I25.8
T82.0 I25.8
I25.8 T82.0
D64.9 I25.8
I13.2 I21.0
D64.9 I21.0
D64.9 I70.9
I21.0 I13.2
D64.9 I13.2
I25.8 D64.9
I21.0 D64.9
I70.9 D64.9
I13.2 D64.9
Z99.2 I25.5
I25.5 Z99.2
Z95.5 Z99.2
I46.1 Z99.2
Z99.2 Z95.5
Z99.2 I46.1
E14.9 N18.9
E14.9 N03.1
N18.9 E14.9
N03.1 E14.9
Z01.7 E14.9
E14.9 Z01.7
E66.9 N18.9
N18.9 E66.9
E79.0 E66.9
E66.9 E79.0
Q25.1 I25.8
Q25.1 I25.1
I25.8 Q25.1
I25.1 Q25.1
I10.X Q25.1
Q25.1 I10.X
I25.2 I25.4
I25.4 I25.2
I34.0 B57.2
I36.1 B57.2
B57.2 I34.0
B57.2 I36.1
Q23.2 Q24.8
Q22.4 Q24.8
I42.4 Q24.8
Q24.8 Q23.2
Q22.4 Q23.2
I42.4 Q23.2
Z01.7 Q23.2
Q24.8 Q22.4
Q23.2 Q22.4
I42.4 Q22.4
Z01.7 Q22.4
Q24.8 I42.4
Q23.2 I42.4
Q22.4 I42.4
Z01.7 I42.4
Q23.2 Z01.7
Q22.4 Z01.7
I42.4 Z01.7
I25.2 I51.4
I50.9 I51.4
I51.4 I25.2
I51.4 I50.9
I73.9 I21.0
I21.0 I73.9
J44.9 I35.2
I35.2 J44.9
J44.1 I27.2
N17.9 J84.1
I27.2 J44.1
J84.1 N17.9
Q25.1 I25.2
I25.2 Q25.1
S36.1 I10.X
S27.8 I10.X
S29.8 I10.X
I10.X S36.1
S27.8 S36.1
S29.8 S36.1
Z01.7 S36.1
I10.X S27.8
S36.1 S27.8
S29.8 S27.8
Z01.7 S27.8
I10.X S29.8
S36.1 S29.8
S27.8 S29.8
Z01.7 S29.8
S36.1 Z01.7
S27.8 Z01.7
S29.8 Z01.7
Z45.0 I33.0
I33.0 Z45.0
I49.5 I07.1
Z45.0 I07.1
I07.1 I49.5
I07.1 Z45.0
Z49.1 I35.2
I35.2 Z49.1
I72.3 I35.0
I35.0 I72.3
I21.2 I25.2
I25.2 I21.2
I71.2 I25.8
I71.2 I25.4
I71.0 I25.4
I25.8 I71.2
I25.4 I71.2
I71.0 I71.2
I25.4 I71.0
I71.2 I71.0
I05.1 I51.5
I09.1 I44.2
I05.1 I44.2
I44.2 I09.1
I51.5 I05.1
I44.2 I05.1
G93.1 I25.8
G93.1 I50.1
I25.8 G93.1
I50.1 G93.1
I10.X G93.1
Z01.7 G93.1
G93.1 I10.X
G93.1 Z01.7
I70.9 I99.X
I10.X I99.X
I99.X I70.9
I99.X I10.X
I20.8 I25.5
I25.5 I20.8
I34.0 I09.1
I21.9 I09.1
I09.1 I34.0
I09.1 I21.9
T82.7 I42.0
I33.0 I42.0
I42.0 T82.7
I42.0 I33.0
I44.3 I25.2
I44.3 I49.5
I25.2 I44.3
I49.5 I44.3
I51.5 I06.0
I44.7 I06.0
I06.0 I51.5
I06.0 I44.7
I48.X Z49.2
I48.X E11.2
Z49.2 I48.X
E11.2 I48.X
I60.9 I25.8
I60.9 I24.8
I25.8 I60.9
I24.8 I60.9
I49.8 I60.9
I60.9 I49.8
N40.X I44.7
I44.7 N40.X
I69.4 I25.8
I69.4 I21.1
I69.4 I51.3
I25.8 I69.4
I21.1 I69.4
I51.3 I69.4
I24.8 I26.0
I26.0 I24.8
I44.2 I25.4
I25.4 I44.2
N02.8 N17.9
C90.0 N17.9
S37.0 N17.9
N17.9 N02.8
C90.0 N02.8
S37.0 N02.8
Z01.7 N02.8
N17.9 C90.0
N02.8 C90.0
N17.9 S37.0
N02.8 S37.0
N02.8 Z01.7
I20.0 I20.8
I20.8 I20.0
L40.9 I25.8
L40.9 I21.1
L40.9 I70.9
L40.9 Y83.1
I25.8 L40.9
I21.1 L40.9
I70.9 L40.9
Y83.1 L40.9
Y92.1 I25.8
Y92.1 I21.0
Y92.1 I70.9
I25.8 Y92.1
I21.0 Y92.1
I70.9 Y92.1
R57.0 Y92.1
Y92.1 R57.0
G03.X I25.8
D69.9 I25.8
G03.X I10.X
D69.9 I10.X
I25.8 G03.X
I10.X G03.X
D69.9 G03.X
Z01.7 G03.X
I25.8 D69.9
I10.X D69.9
G03.X D69.9
Z01.7 D69.9
G03.X Z01.7
D69.9 Z01.7
I65.2 I21.0
I21.0 I65.2
I10.X I65.2
I65.2 I10.X
I15.1 Z49.2
I15.1 E11.2
Z49.2 I15.1
E11.2 I15.1
I44.0 I25.5
I25.5 I44.0
Q21.0 I25.5
Q26.4 I25.5
I25.5 Q21.0
Q26.4 Q21.0
I25.5 Q26.4
Q21.0 Q26.4
I50.9 I34.1
I49.8 I34.1
I34.1 I50.9
I34.1 I49.8
I49.8 Q23.3
Q23.3 I49.8
Q21.0 Q24.8
Q24.8 Q21.0
I50.9 Q21.0
Q21.0 I50.9
I25.2 I22.1
I22.1 I25.2
E11.3 I10.X
I10.X E11.3
S37.0 E11.3
E11.3 S37.0
E11.5 I44.2
E11.5 I10.X
E11.5 Z45.0
E11.5 Z45.9
I44.2 E11.5
I10.X E11.5
Z45.0 E11.5
Z45.9 E11.5
E14.9 I25.8
E14.9 I21.0
E14.9 Y83.1
I25.8 E14.9
I21.0 E14.9
Y83.1 E14.9
I49.8 I64.X
I64.X I49.8
E11.9 C38.0
C38.0 E11.9
I49.8 M31.4
I50.9 M31.4
I10.X M31.4
Z01.7 M31.4
M31.4 I49.8
M31.4 I50.9
M31.4 I10.X
M31.4 Z01.7
I25.8 Q23.3
Q23.3 I25.8
I34.0 I34.2
I27.8 I34.2
I34.2 I34.0
I27.8 I34.0
I27.8 I35.1
I34.2 I27.8
I34.0 I27.8
I35.1 I27.8
N05.X N18.9
N18.9 N05.X
E11.9 N05.X
I35.2 N05.X
Z01.7 N05.X
N05.X E11.9
N05.X I35.2
N05.X Z01.7
I44.0 I20.0
I44.0 I21.9
I20.0 I44.0
I21.9 I44.0
I44.1 I21.1
I21.1 I44.1
I47.1 I64.X
I47.2 I64.X
I64.X I47.1
I64.X I47.2
I49.4 I35.2
I49.4 I36.1
I49.4 I45.1
I35.2 I49.4
I36.1 I49.4
I45.1 I49.4
I50.1 I50.9
I50.9 I50.1
I51.3 I34.0
I34.0 I51.3
I69.4 I21.0
I21.0 I69.4
S37.0 T86.1
T86.1 S37.0
Z95.1 I25.8
Z95.1 I25.2
Z95.1 I70.9
I25.8 Z95.1
I25.2 Z95.1
I70.9 Z95.1
Z01.7 Z95.1
Z95.1 Z01.7
I15.9 N40.X
N40.X I15.9
Z01.7 I15.9
I15.9 Z01.7
A41.9 I25.2
I25.2 A41.9
N18.9 I21.9
I21.9 N18.9
E10.2 N18.9
E10.2 Z49.2
E10.2 I10.X
N18.9 E10.2
Z49.2 E10.2
I10.X E10.2
Z01.7 E10.2
E10.2 Z01.7
I25.5 T82.4
I25.5 Z49.1
T82.4 I25.5
Z49.1 I25.5
I31.9 I21.2
I21.2 I31.9
I71.2 N18.9
I71.2 Z49.1
N18.9 I71.2
Z49.1 I71.2
I48.X I71.2
I71.2 I48.X
I20.1 I21.0
I21.0 I20.1
I72.3 I25.4
I25.4 I72.3
I10.X I51.3
J44.9 I51.3
I51.3 I10.X
I51.3 J44.9
Z95.8 I48.X
S06.9 I48.X
S06.9 I10.X
I48.X Z95.8
S06.9 Z95.8
I48.X S06.9
I10.X S06.9
Z95.8 S06.9
Z01.7 S06.9
S06.9 Z01.7
Z45.0 I25.3
I25.3 Z45.0
I25.8 N08.3
Z49.1 N08.3
Z01.7 N08.3
N08.3 I25.8
N08.3 Z49.1
N08.3 Z01.7
Z95.1 I20.8
Z95.1 Y83.1
I20.8 Z95.1
Y83.1 Z95.1
Z95.2 Z95.1
Z95.1 Z95.2
D50.8 I25.8
D50.8 I25.1
D50.8 I20.9
I25.8 D50.8
I25.1 D50.8
I20.9 D50.8
Z01.7 D50.8
D50.8 Z01.7
I36.1 I71.2
I71.2 I36.1
I49.8 I06.2
I50.9 I06.2
I06.2 I49.8
I06.2 I50.9
I51.5 I20.0
I20.0 I51.5
J90.X I35.1
I35.1 J90.X
T82.3 I74.0
Z45.2 I74.0
I74.0 T82.3
Z45.2 T82.3
Z01.7 T82.3
I74.0 Z45.2
T82.3 Z45.2
T82.3 Z01.7
Z95.5 I21.2
I21.2 Z95.5
Z99.2 I35.0
I35.0 Z99.2
I44.0 I31.3
I31.3 I44.0
A41.9 I44.0
I44.0 A41.9
I10.9 I42.0
I10.9 I48.X
I42.0 I10.9
I48.X I10.9
E11.9 I10.9
Z01.7 I10.9
I10.9 E11.9
I10.9 Z01.7
E78.2 N18.9
E78.2 N03.1
E78.2 I10.X
N18.9 E78.2
N03.1 E78.2
I10.X E78.2
Z01.7 E78.2
E78.2 Z01.7
E78.2 N26.X
D64.9 N26.X
E88.0 N26.X
Z01.7 N26.X
N26.X E78.2
D64.9 E78.2
E88.0 E78.2
N26.X D64.9
E78.2 D64.9
E88.0 D64.9
Z01.7 D64.9
N26.X E88.0
E78.2 E88.0
D64.9 E88.0
Z01.7 E88.0
N26.X Z01.7
D64.9 Z01.7
E88.0 Z01.7
I69.4 N26.X
I10.X N26.X
N26.X I69.4
I10.X I69.4
N26.X I10.X
I69.4 I10.X
N02.9 N18.9
N02.9 N39.1
I10.X N39.1
Z01.7 N39.1
N18.9 N02.9
N39.1 N02.9
I10.X N02.9
Z01.7 N02.9
N39.1 I10.X
N02.9 I10.X
N39.1 Z01.7
N02.9 Z01.7
I21.2 I11.0
I11.0 I21.2
I31.3 I21.2
I21.2 I31.3
I48.X I20.9
I20.9 I48.X
I50.9 T82.7
I49.8 T82.7
T82.7 I50.9
T82.7 I49.8
I50.1 I44.7
I44.7 I50.1
I87.1 I10.X
I10.X I87.1
N20.0 N18.9
N13.3 N18.9
N20.0 N39.0
N13.3 N39.0
N18.9 N20.0
N39.0 N20.0
N13.3 N20.0
N18.9 N13.3
N39.0 N13.3
N20.0 N13.3
Z01.7 N13.3
N13.3 Z01.7
N30.0 N18.9
N39.0 N03.1
N30.0 N03.1
N03.1 N39.0
N30.0 N39.0
N18.9 N30.0
N03.1 N30.0
N39.0 N30.0
Z01.7 N30.0
N30.0 Z01.7
Q24.4 Q24.8
Q24.3 Q24.8
Q24.8 Q24.4
Q24.3 Q24.4
Z01.7 Q24.4
Q24.8 Q24.3
Q24.4 Q24.3
Z01.7 Q24.3
Q24.4 Z01.7
Q24.3 Z01.7
R07.4 I45.1
I45.1 R07.4
T82.8 I25.5
T82.8 I20.9
I25.5 T82.8
I20.9 T82.8
T82.8 I21.1
I21.1 T82.8
I44.7 I25.2
I25.2 I44.7
T82.1 I44.7
I44.7 T82.1
N30.1 N18.9
N18.9 N30.1
Z43.6 N30.1
Z49.1 N30.1
Z01.7 N30.1
N30.1 Z43.6
N30.1 Z49.1
N30.1 Z01.7
I97.1 I27.9
I97.1 I48.X
I27.9 I97.1
I48.X I97.1
A41.9 I97.1
I97.1 A41.9
I73.9 I09.1
I09.1 I73.9
J44.9 I73.9
A41.9 I73.9
I73.9 J44.9
I73.9 A41.9
I50.1 I51.7
I51.7 I50.1
I10.X Q24.5
Q24.5 I10.X
I31.9 I24.8
I31.9 I25.4
I24.8 I31.9
I25.4 I31.9
I35.0 I20.0
I20.0 I35.0
I26.9 I27.9
I27.9 I26.9
I49.8 I26.9
I50.9 I26.9
I26.9 I49.8
I26.9 I50.9
Q21.1 I34.0
Q21.1 I34.1
Q21.1 I36.1
I34.0 Q21.1
I34.1 Q21.1
I36.1 Q21.1
T82.7 I09.1
T82.7 I48.X
T82.7 I27.0
I09.1 T82.7
I48.X T82.7
I27.0 T82.7
Y83.1 I74.3
I74.3 Y83.1
Z44.2 I51.5
Z44.2 I45.2
I51.5 Z44.2
I45.2 Z44.2
Z45.0 Z44.2
Z01.7 Z44.2
Z44.2 Z45.0
Z44.2 Z01.7
G90.9 I10.X
I10.X G90.9
Z45.0 G90.9
Z45.9 G90.9
Z01.7 G90.9
G90.9 Z45.0
G90.9 Z45.9
G90.9 Z01.7
Z49.1 I51.5
Z49.2 I51.5
Z49.1 N17.9
Z49.2 N17.9
I51.5 Z49.1
N17.9 Z49.1
I51.5 Z49.2
N17.9 Z49.2
Z95.1 I20.0
I20.0 Z95.1
Z95.2 I31.3
I31.3 Z95.2
I44.2 I21.9
I21.9 I44.2
I45.3 I20.9
I20.9 I45.3
Y83.1 I09.1
Y83.1 T82.0
I09.1 Y83.1
T82.0 Y83.1
I62.X I25.8
I62.X I24.8
I62.X I70.9
I25.8 I62.X
I24.8 I62.X
I70.9 I62.X
Z01.7 I62.X
I62.X Z01.7
N17.9 I47.2
I47.2 N17.9
T82.3 I70.0
N17.9 I70.0
T82.3 I70.9
I70.0 T82.3
I70.9 T82.3
N17.9 T82.3
I70.0 N17.9
T82.3 N17.9
R07.1 I50.9
R07.1 I49.8
R07.1 I64.X
I50.9 R07.1
I49.8 R07.1
I64.X R07.1
Z01.7 R07.1
R07.1 Z01.7
I50.1 I47.2
I47.2 I50.1
Z45.0 T81.0
T81.0 Z45.0
N05.1 N18.9
N18.9 N05.1
S37.0 N05.1
Z01.7 N05.1
N05.1 S37.0
N05.1 Z01.7
I25.2 T85.6
I25.2 Z49.2
T85.6 I25.2
Z49.2 I25.2
I33.0 I71.4
I65.2 I71.4
I65.2 I71.2
I71.4 I33.0
I65.2 I33.0
I71.4 I65.2
I71.2 I65.2
I33.0 I65.2
J44.9 I25.5
I25.5 J44.9
L80.X I35.0
L80.X I10.X
L80.X I49.8
I35.0 L80.X
I10.X L80.X
I49.8 L80.X
T82.1 I34.0
I34.0 T82.1
I48.X I44.1
I44.1 I48.X
Z45.9 I24.8
I24.8 Z45.9
Z95.9 I49.5
Z95.0 I44.0
Z95.9 I44.0
I44.0 Z95.0
Z95.9 Z95.0
I49.5 Z95.9
I44.0 Z95.9
Z95.0 Z95.9
Z01.7 Z95.9
Z95.9 Z01.7
I71.3 I25.5
T82.3 I25.5
I95.1 I25.5
R57.1 I25.5
I25.5 I71.3
T82.3 I71.3
I95.1 I71.3
I25.5 T82.3
I71.3 T82.3
I95.1 T82.3
I25.5 I95.1
I71.3 I95.1
T82.3 I95.1
R57.1 I95.1
I25.5 R57.1
I95.1 R57.1
I20.0 Q24.8
I20.0 Q21.1
Q24.8 I20.0
Q21.1 I20.0
I49.8 I20.1
I20.1 I49.8
Z01.6 I35.0
Z01.6 I10.X
Z01.6 I50.9
Z01.6 I49.8
I35.0 Z01.6
I10.X Z01.6
I50.9 Z01.6
I49.8 Z01.6
I50.9 T82.0
T82.0 I50.9
S27.2 I71.0
S27.2 J94.2
I64.X J94.2
Z01.7 J94.2
I71.0 S27.2
J94.2 S27.2
I64.X S27.2
Z01.7 S27.2
J94.2 I64.X
S27.2 I64.X
J94.2 Z01.7
S27.2 Z01.7
Z95.1 I26.0
I26.0 Z95.1
I70.0 I20.8
I73.9 I20.8
I20.8 I70.0
I73.9 I70.0
I20.8 I73.9
I70.0 I73.9
B97.8 N18.9
B97.8 T86.1
N26.X T86.1
N18.9 B97.8
T86.1 B97.8
N26.X B97.8
Z01.7 B97.8
T86.1 N26.X
B97.8 N26.X
B97.8 Z01.7
I27.2 I27.0
I27.0 I27.2
Q25.4 I25.8
Q25.4 I24.8
Q25.4 I25.4
I25.8 Q25.4
I24.8 Q25.4
I25.4 Q25.4
I49.4 I44.2
I44.2 I49.4
N40.X I11.0
N40.X I51.7
R57.1 I51.7
I11.0 N40.X
I51.7 N40.X
R57.1 N40.X
I51.7 R57.1
N40.X R57.1
J90.X I26.0
I26.0 J90.X
J90.X I27.0
I27.0 J90.X
I49.8 N39.0
N39.0 I49.8
I44.0 I35.1
I35.1 I44.0
K29.1 I50.9
K57.3 I50.9
K29.1 I49.8
K57.3 I49.8
I50.9 K29.1
I49.8 K29.1
K57.3 K29.1
Z01.7 K29.1
I50.9 K57.3
I49.8 K57.3
K29.1 K57.3
Z01.7 K57.3
K29.1 Z01.7
K57.3 Z01.7
K85.9 N18.9
E87.2 N18.9
K85.9 Z49.1
E87.2 Z49.1
N18.9 K85.9
Z49.1 K85.9
E87.2 K85.9
Z01.7 K85.9
N18.9 E87.2
Z49.1 E87.2
K85.9 E87.2
K85.9 Z01.7
E11.2 N03.2
I15.8 N03.2
N03.2 E11.2
I15.8 E11.2
N03.2 I15.8
E11.2 I15.8
Z01.7 I15.8
I15.8 Z01.7
I27.0 Z95.2
Z95.2 I27.0
I44.1 I21.9
I21.9 I44.1
I44.1 I65.2
I65.2 I44.1
I71.3 I25.8
I71.3 I25.1
I25.8 I71.3
I25.1 I71.3
R10.3 N18.9
R10.3 Z49.1
R10.3 E11.7
N18.9 R10.3
Z49.1 R10.3
E11.7 R10.3
Z01.7 R10.3
R10.3 Z01.7
Y60.0 I25.8
Y60.0 I48.X
Y60.0 J85.3
I25.8 Y60.0
I48.X Y60.0
J85.3 Y60.0
Z95.1 I35.0
I35.0 Z95.1
E14.9 N03.2
I25.8 N03.2
N03.2 E14.9
N03.2 I25.8
E78.2 I35.0
E78.2 I49.8
E78.2 I50.9
I35.0 E78.2
I49.8 E78.2
I50.9 E78.2
I42.0 I09.1
I42.0 I06.2
I42.0 I05.0
I09.1 I42.0
I06.2 I42.0
I05.0 I42.0
I50.0 Q25.0
Q24.8 Q25.0
I72.9 Q25.0
Z01.7 Q25.0
Q25.0 I50.0
Q24.8 I50.0
I72.9 I50.0
Q25.0 Q24.8
I50.0 Q24.8
I72.9 Q24.8
Q25.0 I72.9
I50.0 I72.9
Q24.8 I72.9
Q25.0 Z01.7
I26.0 I51.5
I80.2 I51.5
I26.0 I49.5
I80.2 I49.5
I51.5 I26.0
I49.5 I26.0
I51.5 I80.2
I49.5 I80.2
I80.1 Y83.1
Y83.1 I80.1
J85.1 I51.5
J85.1 I49.5
J85.1 I48.X
I51.5 J85.1
I49.5 J85.1
I48.X J85.1
Z01.7 J85.1
J85.1 Z01.7
T81.0 I09.1
I09.1 T81.0
Z95.1 I20.9
I20.9 Z95.1
Z95.1 I25.5
Z95.1 I48.X
I25.5 Z95.1
I48.X Z95.1
R57.0 I27.2
I27.2 R57.0
I20.1 I25.5
I20.1 I21.1
I25.5 I20.1
I21.1 I20.1
I51.5 I20.1
I20.1 I51.5
I35.1 I24.8
I24.8 I35.1
I70.9 I71.9
I71.9 I70.9
I10.X I27.9
I27.9 I10.X
I47.2 I42.2
T82.1 I42.2
Z45.0 I42.2
I42.2 I47.2
I42.2 T82.1
I42.2 Z45.0
I44.0 I47.1
I47.1 I44.0
I44.0 I44.7
I44.7 I44.0
I72.4 I10.X
I10.X I72.4
I46.1 I45.1
I45.1 I46.1
E11.9 I44.1
I44.1 E11.9
I33.0 I08.1
I08.1 I33.0
I48.X I33.0
I33.0 I48.X
I47.2 I51.5
I47.2 I44.1
I51.5 I47.2
I44.1 I47.2
Z45.0 I35.1
I35.1 Z45.0
R57.0 I49.8
I49.8 R57.0
I73.9 I21.9
I21.9 I73.9
G00.8 I35.0
I35.0 G00.8
I49.8 G00.8
E11.9 G00.8
Z01.7 G00.8
G00.8 I49.8
G00.8 E11.9
G00.8 Z01.7
E83.3 N18.9
E83.3 Z49.1
N18.9 E83.3
Z49.1 E83.3
E87.2 E83.3
Z01.7 E83.3
E83.3 E87.2
E83.3 Z01.7
I69.4 I25.5
I27.9 I25.5
I25.5 I69.4
I27.9 I69.4
I25.5 I27.9
I69.4 I27.9
T81.4 I20.0
I20.0 T81.4
I35.2 I71.4
I35.2 I21.0
I71.4 I35.2
I21.0 I35.2
I36.1 I25.3
I25.3 I36.1
I44.3 I45.5
T82.1 I45.5
Z45.0 I45.5
I45.5 I44.3
I45.5 T82.1
I45.5 Z45.0
I45.2 I49.5
I49.5 I45.2
T82.0 I44.7
I44.7 T82.0
Z45.9 T82.0
T82.0 Z45.9
C73.X I50.9
I50.9 C73.X
I49.8 C73.X
Z01.7 C73.X
C73.X I49.8
C73.X Z01.7
Z49.2 I15.9
I15.9 Z49.2
Z01.7 E61.1
E61.1 Z01.7
I40.X I27.9
I40.X I27.2
I40.X I44.7
I27.9 I40.X
I27.2 I40.X
I44.7 I40.X
Z01.7 I40.X
I40.X Z01.7
Y44.2 I48.X
I48.X Y44.2
E11.9 I13.2
I13.2 E11.9
G45.3 I25.8
G45.3 I25.2
G45.3 I70.9
I25.8 G45.3
I25.2 G45.3
I70.9 G45.3
Z01.7 G45.3
G45.3 Z01.7
I45.3 I21.0
I45.3 I20.0
I21.0 I45.3
I20.0 I45.3
J15.9 I26.0
J84.9 I26.0
I26.0 J15.9
J84.9 J15.9
I49.8 J15.9
Z01.7 J15.9
I26.0 J84.9
J15.9 J84.9
J15.9 I49.8
J15.9 Z01.7
I44.6 I44.1
I44.1 I44.6
Z45.0 I44.6
I44.6 Z45.0
Z95.1 I24.8
I24.8 Z95.1
C90.0 N40.X
C90.0 N39.0
N40.X C90.0
N39.0 C90.0
I10.X I42.5
J90.X I42.5
J96.9 I42.5
I46.1 I42.5
I42.5 I10.X
J96.9 I10.X
I42.5 J90.X
J96.9 J90.X
I42.5 J96.9
I10.X J96.9
J90.X J96.9
I46.1 J96.9
I42.5 I46.1
J96.9 I46.1
G45.9 I21.0
G45.9 I51.3
I21.0 G45.9
I51.3 G45.9
Y83.1 I82.8
I10.X I82.8
I82.8 Y83.1
I82.8 I10.X
I27.2 I13.2
I27.2 Z49.1
I13.2 I27.2
Z49.1 I27.2
I31.3 C38.1
I50.9 C38.1
I49.8 C38.1
Z01.7 C38.1
C38.1 I31.3
C38.1 I50.9
C38.1 I49.8
C38.1 Z01.7
I25.8 D15.1
I60.9 D15.1
I49.8 D15.1
Z01.7 D15.1
D15.1 I25.8
D15.1 I60.9
D15.1 I49.8
D15.1 Z01.7
I64.X I21.2
I21.2 I64.X
I44.7 I20.8
I20.8 I44.7
I51.3 I25.2
I25.2 I51.3
I71.2 I71.6
I71.5 I71.6
I71.6 I71.2
I71.5 I71.2
I71.5 I74.0
I71.6 I71.5
I71.2 I71.5
I74.0 I71.5
Z01.7 I71.5
I71.5 Z01.7
R31.X I10.X
R31.X I70.9
I10.X R31.X
I70.9 R31.X
Z01.7 R31.X
R31.X Z01.7
F82.1 I51.5
F82.1 I44.2
I51.5 F82.1
I44.2 F82.1
Z45.0 F82.1
Z01.7 F82.1
F82.1 Z45.0
F82.1 Z01.7
Z45.9 I47.1
I47.1 Z45.9
I40.1 Q24.8
I40.1 Q23.1
Q24.8 I40.1
Q23.1 I40.1
I10.X I40.1
I40.1 I10.X
I44.0 I25.2
I25.2 I44.0
I47.1 I25.5
I47.1 I25.1
I47.1 I70.9
I25.5 I47.1
I25.1 I47.1
I70.9 I47.1
I49.4 I25.5
I49.4 I48.X
I25.5 I49.4
I48.X I49.4
K92.8 I25.8
K92.8 I20.0
K92.8 Q24.5
I25.8 K92.8
I20.0 K92.8
Q24.5 K92.8
Z01.7 K92.8
K92.8 Z01.7
T82.1 I20.0
I20.0 T82.1
T82.0 I51.5
I51.5 T82.0
I65.8 N18.9
N18.9 I65.8
Y83.1 I65.8
Z99.2 I65.8
Z01.7 I65.8
I65.8 Y83.1
Z99.2 Y83.1
I65.8 Z99.2
Y83.1 Z99.2
I65.8 Z01.7
E10.9 N05.2
Z01.7 N05.2
N05.2 E10.9
S37.0 E10.9
E10.9 S37.0
N05.2 Z01.7
I05.0 I05.2
E11.9 I05.2
I05.2 I05.0
I05.2 E11.9
I82.8 I35.2
I35.2 I82.8
I46.1 I82.8
I82.8 I46.1
I10.X I51.1
I51.1 I10.X
I10.X I74.3
I74.3 I10.X
Q25.1 I20.8
I20.8 Q25.1
T81.0 I35.1
T81.0 I71.2
I35.1 T81.0
I71.2 T81.0
I10.X T81.0
T81.0 I10.X
Y83.2 I25.8
Y83.2 I35.2
I25.8 Y83.2
I35.2 Y83.2
I10.X Y83.2
Z01.7 Y83.2
Y83.2 I10.X
Y83.2 Z01.7
Q25.4 Q23.1
Q23.1 Q25.4
Q22.8 Q25.4
Q25.4 Q22.8
I31.9 I42.0
Y44.2 I42.0
I42.0 I31.9
Y44.2 I31.9
I42.0 Y44.2
I31.9 Y44.2
Y83.1 I22.0
I22.0 Y83.1
Z41.9 I11.0
Z41.9 I34.0
Z41.9 J90.X
Z41.9 J18.9
I11.0 Z41.9
I34.0 Z41.9
J90.X Z41.9
J18.9 Z41.9
Q25.0 I36.1
Q25.0 I34.0
Q25.0 I35.1
I36.1 Q25.0
I34.0 Q25.0
I35.1 Q25.0
A41.9 Q25.0
Q25.0 A41.9
J85.3 I71.0
M86.9 I71.0
M86.9 I25.8
I71.0 J85.3
M86.9 J85.3
I46.1 J85.3
I71.0 M86.9
I25.8 M86.9
J85.3 M86.9
I46.1 M86.9
J85.3 I46.1
M86.9 I46.1
I45.1 I26.0
K72.9 I26.0
R57.0 I26.0
I26.0 I45.1
K72.9 I45.1
R57.0 I45.1
K72.9 I49.8
I26.0 K72.9
I45.1 K72.9
I49.8 K72.9
R57.0 K72.9
I26.0 R57.0
I45.1 R57.0
K72.9 R57.0
T82.0 I34.2
T85.8 I34.2
R57.0 I34.2
T82.0 I36.1
I34.2 T82.0
I36.1 T82.0
T85.8 T82.0
I34.2 T85.8
T82.0 T85.8
R57.0 T85.8
I34.2 R57.0
T85.8 R57.0
I09.1 I25.1
I09.1 I20.8
I25.1 I09.1
I20.8 I09.1
I35.1 Z45.2
Z45.2 I35.1
I49.4 I20.0
I20.0 I49.4
I99.X I42.2
I42.2 I99.X
I11.9 D64.9
S37.0 D64.9
D64.9 I11.9
S37.0 I11.9
D64.9 S37.0
I11.9 S37.0
I64.X Q21.1
T81.0 Q21.1
Q21.1 I64.X
T81.0 I64.X
Q21.1 T81.0
I64.X T81.0
Y83.1 I20.1
I20.1 Y83.1
T82.1 I45.1
I45.1 T82.1
M31.4 I11.0
Z45.2 I11.0
I11.0 M31.4
Y83.1 M31.4
Z45.2 M31.4
M31.4 Y83.1
I11.0 Z45.2
M31.4 Z45.2
Z45.9 I42.2
I42.2 Z45.9
Z46.5 N18.9
Z46.5 T85.6
N18.9 Z46.5
T85.6 Z46.5
Z49.2 Z46.5
Z01.7 Z46.5
Z46.5 Z49.2
Z46.5 Z01.7
Z95.2 Q21.1
Q21.1 Z95.2
I07.0 T82.0
I07.0 I05.1
T82.0 I07.0
I05.1 I07.0
I07.0 I07.1
I07.1 I07.0
I26.0 I35.0
I35.0 I26.0
I20.8 I20.1
I20.1 I20.8
I42.0 I05.2
I05.2 I42.0
I44.5 I51.5
I44.5 I35.2
I51.5 I44.5
I35.2 I44.5
Q22.8 Q21.0
Q21.0 Q22.8
I48.X Q22.8
Q22.8 I48.X
I25.2 I74.3
I74.3 I25.2
R07.4 I25.8
R07.4 N40.X
I25.8 R07.4
N40.X R07.4
I40.1 I42.0
I42.0 I40.1
Z45.0 I40.1
Z45.9 I40.1
I40.1 Z45.0
I40.1 Z45.9
N39.0 Q24.8
Q24.8 N39.0
G72.2 N17.9
G72.2 I50.9
N17.9 G72.2
I50.9 G72.2
Z01.7 G72.2
G72.2 Z01.7
A41.9 I20.8
I20.8 A41.9
I06.2 I06.0
D69.6 I06.0
I06.0 I06.2
D69.6 I06.2
I06.0 D69.6
I06.2 D69.6
E78.2 I11.0
E74.3 I11.0
E78.2 I48.X
E74.3 I48.X
I11.0 E78.2
I48.X E78.2
E74.3 E78.2
I11.0 E74.3
I48.X E74.3
E78.2 E74.3
Z01.7 E74.3
E74.3 Z01.7
I51.1 I35.0
I35.0 I51.1
J90.X I27.9
I27.9 J90.X
I34.2 I21.9
I21.9 I34.2
I44.2 Q23.3
I44.2 Q22.8
Q23.3 I44.2
Q22.8 I44.2
I05.1 I09.0
I06.1 I09.0
I48.X I09.0
Z01.7 I09.0
I09.0 I05.1
I09.0 I06.1
I09.0 I48.X
I09.0 Z01.7
I09.8 I05.1
I05.1 I09.8
I48.X I09.8
I09.8 I48.X
Q24.5 I20.1
I50.9 I20.1
I20.1 Q24.5
I50.9 Q24.5
I49.8 Q24.5
I20.1 I50.9
Q24.5 I50.9
Q24.5 I49.8
J84.8 I35.0
J84.8 I34.0
J84.8 I51.1
I35.0 J84.8
I34.0 J84.8
I51.1 J84.8
Q23.1 I21.0
I21.0 Q23.1
T81.2 I51.5
T81.2 I44.2
I51.5 T81.2
I44.2 T81.2
Z45.0 T81.2
Z01.7 T81.2
T81.2 Z45.0
T81.2 Z01.7
I46.1 I27.9
I10.X J44.1
I46.1 J44.1
J44.1 I10.X
I27.9 I46.1
J44.1 I46.1
R57.0 I05.1
R57.0 I06.1
I05.1 R57.0
I06.1 R57.0
I50.9 C38.0
C38.0 I50.9
I06.0 Q24.8
I09.1 Q21.1
I06.0 Q21.1
Q21.1 I09.1
Q24.8 I06.0
Q21.1 I06.0
I10.9 I25.8
I10.9 I21.1
I10.9 I25.1
I25.8 I10.9
I21.1 I10.9
I25.1 I10.9
I21.4 I25.5
I25.5 I21.4
I25.4 I21.9
I21.9 I25.4
I25.8 C38.2
I20.0 C38.2
I25.1 C38.2
Z01.7 C38.2
C38.2 I25.8
C38.2 I20.0
C38.2 I25.1
C38.2 Z01.7
I35.0 Q24.8
Q24.8 I35.0
I50.0 I25.5
I50.0 I70.9
I25.5 I50.0
I70.9 I50.0
I72.0 I25.8
I72.0 I24.8
I25.8 I72.0
I24.8 I72.0
I70.9 I72.0
I72.0 I70.9
N27.0 I09.1
N27.0 I05.0
N27.0 I48.X
I09.1 N27.0
I05.0 N27.0
I48.X N27.0
Z01.7 N27.0
N27.0 Z01.7
I25.1 Q21.1
Q21.1 I25.1
Q23.3 I25.1
I25.1 Q23.3
I34.0 I36.0
T85.8 I36.0
Z95.2 I36.0
Z01.7 I36.0
I36.0 I34.0
T85.8 I34.0
I36.0 T85.8
I34.0 T85.8
I36.0 Z95.2
I36.0 Z01.7
I77.0 N18.9
I77.0 Z49.1
N18.9 I77.0
Z49.1 I77.0
Z01.7 I77.0
I77.0 Z01.7
I35.1 I34.8
I33.0 I34.8
I10.X I34.8
A41.9 I34.8
I34.8 I35.1
I34.8 I33.0
I34.8 I10.X
I34.8 A41.9
A41.9 I11.0
I11.0 A41.9
I67.8 I35.0
I35.0 I67.8
I49.8 I67.8
I50.9 I67.8
E11.9 I67.8
I67.8 I49.8
I67.8 I50.9
I67.8 E11.9
F32.9 I25.8
F32.9 I48.X
F32.9 I70.9
F32.9 Y83.1
I25.8 F32.9
I48.X F32.9
I70.9 F32.9
Y83.1 F32.9
I64.X I21.9
I21.9 I64.X
I20.0 I63.9
I70.9 I63.9
I46.1 I63.9
I63.9 I20.0
I63.9 I70.9
I63.9 I46.1
I25.1 I06.0
I25.1 I05.0
I06.0 I25.1
I05.0 I25.1
I44.7 I49.5
I49.5 I44.7
I47.2 I35.0
I35.0 I47.2
J18.9 I45.1
J18.9 I44.4
I45.1 J18.9
I44.4 J18.9
I10.X I44.6
I44.6 I10.X
I49.4 I42.0
I49.4 I51.3
I42.0 I49.4
I51.3 I49.4
N40.X I09.1
N40.X I05.1
I09.1 N40.X
I05.1 N40.X
T82.0 Q21.1
Q21.1 T82.0
A41.9 I45.1
I45.1 A41.9
I45.1 I31.3
I31.3 I45.1
I48.X I42.5
I50.9 I42.5
I42.5 I48.X
I42.5 I50.9
T82.1 I44.0
I44.0 T82.1
Q24.5 I21.9
I21.9 Q24.5
N40.X I25.2
I25.2 N40.X
Q24.5 I20.8
I20.8 Q24.5
E03.9 N18.9
E03.9 Z49.2
N18.9 E03.9
Z49.2 E03.9
I25.4 I11.0
I11.0 I25.4
M06.1 I47.1
M06.1 I49.8
I47.1 M06.1
I49.8 M06.1
Z01.7 M06.1
M06.1 Z01.7
K72.0 I71.0
K72.0 I70.9
K72.0 I48.X
I71.0 K72.0
I70.9 K72.0
I48.X K72.0
A41.9 K72.0
K72.0 A41.9
I44.1 I22.1
I44.2 I22.1
I22.1 I44.1
I46.1 I44.1
I22.1 I44.2
I44.1 I46.1
I21.2 I25.0
I25.0 I21.2
N27.0 I35.0
I35.0 N27.0
I50.9 N27.0
I49.8 N27.0
N27.0 I50.9
N27.0 I49.8
I63.9 I21.1
I21.1 I63.9
I77.1 I25.8
I25.8 I77.1
I45.1 I77.1
I70.9 I77.1
I77.1 I45.1
I77.1 I70.9
I47.1 I49.5
I49.5 I47.1
Z45.0 I47.1
I47.1 Z45.0
T82.7 I49.5
I49.5 T82.7
Z95.5 I26.0
I26.0 Z95.5
I60.9 I10.X
G93.6 I10.X
I10.X I60.9
G93.6 I60.9
I11.0 I60.9
I46.1 I60.9
I10.X G93.6
I60.9 G93.6
I11.0 G93.6
I46.1 G93.6
I60.9 I11.0
G93.6 I11.0
I60.9 I46.1
G93.6 I46.1
J43.9 I27.9
J43.9 I27.2
I46.1 I27.2
I27.9 J43.9
I27.2 J43.9
J44.9 J43.9
I46.1 J43.9
J43.9 J44.9
I27.2 I46.1
J43.9 I46.1
R57.0 I27.9
R57.0 I50.9
I27.9 R57.0
I50.9 R57.0
I24.5 I21.2
I24.5 I25.8
I21.2 I24.5
I25.8 I24.5
I70.9 I24.5
R57.0 I24.5
I24.5 I70.9
I24.5 R57.0
E11.2 I15.9
I15.9 E11.2
I08.0 I06.2
I06.2 I08.0
Z46.6 N18.9
Z96.0 N18.9
N18.9 Z46.6
Z96.0 Z46.6
I10.X Z46.6
N18.9 Z96.0
Z46.6 Z96.0
I10.X Z96.0
Z01.7 Z96.0
Z46.6 I10.X
Z96.0 I10.X
Z96.0 Z01.7
I27.2 I44.2
J90.X I44.2
I44.2 I27.2
J90.X I27.2
I44.2 J90.X
I27.2 J90.X
N17.9 T82.0
T82.0 N17.9
Q24.8 I27.0
Q21.1 J44.9
I27.0 Q24.8
J44.9 Q21.1
Y83.1 I65.2
I65.2 Y83.1
R00.1 I10.X
I10.X R00.1
E78.2 R00.1
R00.1 E78.2
N18.9 Z94.0
Z01.7 Z94.0
Z94.0 N18.9
Z94.0 Z01.7
I44.2 I21.4
R57.0 I21.4
I21.4 I44.2
I21.4 R57.0
R57.0 J90.X
J90.X R57.0
J44.9 I33.0
N39.0 I33.0
J44.9 I51.5
N39.0 I51.5
I33.0 J44.9
I51.5 J44.9
N39.0 J44.9
I33.0 N39.0
I51.5 N39.0
J44.9 N39.0
T82.1 I06.1
I06.1 T82.1
T82.1 I36.1
I36.1 T82.1
I72.4 I71.0
I35.0 I71.0
I71.0 I72.4
I35.0 I72.4
R57.1 I72.4
I71.0 I35.0
I72.4 I35.0
R57.1 I35.0
I72.4 R57.1
I35.0 R57.1
E78.2 I51.5
E78.2 I49.5
E78.2 I44.7
I51.5 E78.2
I49.5 E78.2
I44.7 E78.2
H25.9 I35.0
H25.9 I36.1
H25.9 I49.8
I35.0 H25.9
I36.1 H25.9
I49.8 H25.9
Z01.7 H25.9
H25.9 Z01.7
I21.9 I21.1
I21.1 I21.9
I72.4 I20.8
I44.0 I20.8
I20.8 I72.4
I44.0 I72.4
I20.8 I44.0
I72.4 I44.0
I50.0 I44.2
I50.0 Z45.9
I44.2 I50.0
Z45.9 I50.0
Z43.2 N17.9
E43.X N17.9
N17.9 Z43.2
E43.X Z43.2
Z01.7 Z43.2
N17.9 E43.X
Z43.2 E43.X
Z01.7 E43.X
Z43.2 Z01.7
E43.X Z01.7
A41.9 I42.0
A41.9 I44.7
I42.0 A41.9
I44.7 A41.9
I49.8 I21.4
I21.4 I49.8
R57.1 I42.0
R57.1 J90.X
I42.0 R57.1
J90.X R57.1
I24.8 Q24.8
Q24.8 I24.8
K63.8 I71.4
I71.4 K63.8
I49.8 K63.8
I50.9 K63.8
Z01.7 K63.8
K63.8 I49.8
K63.8 I50.9
K63.8 Z01.7
I70.0 I11.0
I11.0 I70.0
N05.2 N18.9
N18.9 N05.2
E10.2 N05.2
N05.2 E10.2
S37.0 E10.2
E10.2 S37.0
I10.X N04.2
E70.9 N04.2
Z29.2 N04.2
Z01.7 N04.2
N04.2 I10.X
E70.9 I10.X
Z29.2 I10.X
N04.2 E70.9
I10.X E70.9
Z29.2 E70.9
N04.2 Z29.2
I10.X Z29.2
E70.9 Z29.2
Z01.7 Z29.2
N04.2 Z01.7
Z29.2 Z01.7
Z45.2 T85.7
T85.7 Z45.2
E12.6 N18.9
N18.9 E12.6
Z01.7 E12.6
E12.6 Z01.7
K92.2 N18.9
K92.2 Z49.1
N18.9 K92.2
Z49.1 K92.2
Z01.7 K92.2
K92.2 Z01.7
Z29.2 N04.9
Z01.7 N04.9
N04.9 Z29.2
N04.9 Z01.7
N17.9 I11.0
I11.0 N17.9
I49.8 N17.9
N17.9 I49.8
E10.7 N18.9
E10.7 Z49.1
N18.9 E10.7
Z49.1 E10.7
I10.X E10.7
Z01.7 E10.7
E10.7 I10.X
E10.7 Z01.7
I25.2 C38.0
C38.0 I25.2
I72.8 I25.8
I72.8 I25.2
I25.8 I72.8
I25.2 I72.8
I70.9 I72.8
I72.8 I70.9
J44.9 I24.8
I24.8 J44.9
J98.4 I35.0
I35.0 J98.4
J80.X I11.0
I11.0 J80.X
N18.9 J80.X
J80.X N18.9
I10.X N05.2
Z29.2 N05.2
N05.2 I10.X
Z29.2 E10.9
N05.2 Z29.2
E10.9 Z29.2
N11.1 N39.0
N11.1 N13.3
Z46.6 N13.3
N39.0 N11.1
N13.3 N11.1
Z46.6 N11.1
Z01.7 N11.1
N13.3 Z46.6
N11.1 Z46.6
N11.1 Z01.7
E14.2 Z49.1
Z49.1 E14.2
N13.9 I12.9
E87.1 I12.9
Z01.7 I12.9
I12.9 N13.9
E87.1 N13.9
Z01.7 N13.9
I12.9 E87.1
N13.9 E87.1
Z01.7 E87.1
I12.9 Z01.7
N13.9 Z01.7
E87.1 Z01.7
Z45.9 C38.0
C38.0 Z45.9
Z46.6 N20.1
Z96.0 N20.1
I10.X N20.1
Z01.7 N20.1
N20.1 Z46.6
N20.1 Z96.0
N20.1 I10.X
N20.1 Z01.7
I49.8 I65.2
I50.9 I65.2
I65.2 I49.8
I65.2 I50.9
J98.4 N18.9
N18.9 J98.4
I71.2 I51.3
I51.3 I71.2
I45.1 I49.5
I44.6 I49.5
I49.5 I45.1
I49.5 I44.6
N20.1 N18.9
N18.9 N20.1
N39.0 N20.1
N20.1 N39.0
R63.4 I25.8
R63.4 I21.1
R63.4 I24.8
R63.4 I25.1
I25.8 R63.4
I21.1 R63.4
I24.8 R63.4
I25.1 R63.4
I44.7 C38.0
C38.0 I44.7
J22.X I44.0
J84.1 I44.0
I44.0 J22.X
J84.1 J22.X
J84.8 J22.X
I44.0 J84.1
J22.X J84.1
J22.X J84.8
I48.X N06.9
S37.0 N06.9
N06.9 I48.X
S37.0 I48.X
N06.9 S37.0
I48.X S37.0
T82.8 I20.8
I20.8 T82.8
I20.8 I42.0
I42.0 I20.8
I27.2 T82.0
I27.2 Z95.2
T82.0 I27.2
Z95.2 I27.2
I74.5 I25.5
I25.5 I74.5
I48.X I74.5
I48.X I71.4
I74.5 I48.X
I71.4 I48.X
I26.0 I25.2
I25.2 I26.0
I64.X I26.0
I26.0 I64.X
I71.2 I25.2
I25.2 I71.2
I72.3 I71.2
I71.2 I72.3
J18.1 I50.9
I50.9 J18.1
I49.8 J18.1
E11.9 J18.1
A41.9 J18.1
J18.1 I49.8
J18.1 E11.9
J18.1 A41.9
Q21.0 I21.1
I21.1 Q21.0
A41.9 Q21.0
A41.9 I25.3
Q21.0 A41.9
I25.3 A41.9
I27.2 I64.X
I27.2 I24.8
I64.X I27.2
I24.8 I27.2
K42.9 I51.5
K42.9 I44.2
K42.9 I49.8
K42.9 I50.9
I51.5 K42.9
I44.2 K42.9
I49.8 K42.9
I50.9 K42.9
I13.2 I35.0
I13.2 I48.X
I35.0 I13.2
I48.X I13.2
I49.0 I35.0
I49.0 I34.0
I35.0 I49.0
I34.0 I49.0
Z95.1 I10.X
Z95.1 J18.9
I10.X Z95.1
J18.9 Z95.1
M31.5 J90.X
J90.X M31.5
I10.X M31.5
I50.9 M31.5
Z01.7 M31.5
M31.5 I10.X
M31.5 I50.9
M31.5 Z01.7
I10.X Z94.0
E10.9 Z94.0
E10.9 N18.9
Z94.0 I10.X
Z94.0 E10.9
N18.9 E10.9
N04.9 N06.9
E83.3 N06.9
N06.9 N04.9
I10.X N04.9
E83.3 N04.9
N04.9 I10.X
E83.3 I10.X
N06.9 E83.3
N04.9 E83.3
I10.X E83.3
G47.3 I27.0
G47.3 I10.X
I27.0 G47.3
I10.X G47.3
Z01.7 G47.3
G47.3 Z01.7
I73.9 I74.3
I74.3 I73.9
I13.2 I25.5
I13.2 I25.1
I25.5 I13.2
I25.1 I13.2
I27.0 I44.0
I44.0 I27.0
I35.1 I20.8
I20.8 I35.1
I40.9 I25.8
I40.9 I21.1
I40.9 I21.4
I25.8 I40.9
I21.1 I40.9
I21.4 I40.9
I69.4 I05.2
I05.2 I69.4
I87.2 I34.2
I34.2 I87.2
T81.4 T81.0
J85.3 T81.0
T81.0 T81.4
T81.0 J85.3
M10.3 N18.9
D64.9 Z49.2
M10.3 Z49.2
Z49.2 D64.9
M10.3 D64.9
N18.9 M10.3
Z49.2 M10.3
D64.9 M10.3
Z01.7 M10.3
M10.3 Z01.7
Z96.8 Z46.6
Z46.6 Z96.8
I22.9 I21.3
I25.8 I21.3
I34.0 I21.3
A41.9 I21.3
I21.3 I22.9
I34.0 I22.9
A41.9 I22.9
I21.3 I25.8
I21.3 I34.0
I22.9 I34.0
I21.3 A41.9
I22.9 A41.9
I51.5 I21.9
R04.8 I21.9
I21.9 I51.5
R04.8 I51.5
R04.8 I70.9
I21.9 R04.8
I51.5 R04.8
I70.9 R04.8
A41.9 R04.8
R04.8 A41.9
I06.2 I64.X
I64.X I06.2
I46.1 I06.2
I06.2 I46.1
M8000/ C34.9
C41.9 C34.9
I46.1 C34.9
C34.9 M8000/
C41.9 M8000/
I46.1 M8000/
C34.9 C41.9
M8000/ C41.9
I46.1 C41.9
C34.9 I46.1
M8000/ I46.1
C41.9 I46.1
R57.8 I47.2
R57.8 I25.5
I47.2 R57.8
I25.5 R57.8
E10.9 Z96.8
Z96.8 E10.9
E11.9 I06.0
I06.0 E11.9
I22.0 I25.5
I25.5 I22.0
I48.X I22.0
I22.0 I48.X
I31.3 I30.9
I30.9 I31.3
I49.8 I34.2
I34.2 I49.8
I51.7 I21.9
I51.7 I24.8
I21.9 I51.7
I24.8 I51.7
I70.5 I25.8
I70.5 I21.9
I70.5 I25.1
I25.8 I70.5
I21.9 I70.5
I25.1 I70.5
Z01.7 I70.5
I70.5 Z01.7
T82.8 I21.9
I21.9 T82.8
I20.1 N18.9
N18.9 I20.1
I13.2 I42.0
I42.0 I13.2
I49.0 I35.2
I35.2 I49.0
R57.0 I49.0
I49.0 R57.0
Z95.3 I35.1
Z95.3 I10.X
I35.1 Z95.3
I10.X Z95.3
I50.9 Z95.3
Z01.7 Z95.3
Z95.3 I50.9
Z95.3 Z01.7
I64.X I22.0
I22.0 I64.X
N17.0 I25.5
N17.0 I10.X
N17.0 I70.9
I25.5 N17.0
I10.X N17.0
I70.9 N17.0
Z01.7 N17.0
N17.0 Z01.7
Z95.1 I21.2
I21.2 Z95.1
I50.9 I45.6
Z01.7 I45.6
I45.6 I50.9
I45.6 Z01.7
I49.8 I25.2
I25.2 I49.8
T66.X I49.8
R07.2 I49.8
C26.9 I49.8
I49.8 T66.X
R07.2 T66.X
C26.9 T66.X
Z01.7 T66.X
I49.8 R07.2
T66.X R07.2
C26.9 R07.2
Z01.7 R07.2
I49.8 C26.9
T66.X C26.9
R07.2 C26.9
Z01.7 C26.9
T66.X Z01.7
R07.2 Z01.7
C26.9 Z01.7
Z49.0 N18.9
N18.9 Z49.0
I15.9 Z49.0
E11.9 Z49.0
Z01.7 Z49.0
Z49.0 I15.9
E11.9 I15.9
Z49.0 E11.9
I15.9 E11.9
Z49.0 Z01.7
E87.5 N18.9
E87.8 N18.9
N18.9 E87.5
E87.2 E87.5
E87.8 E87.5
Z01.7 E87.5
E87.5 E87.2
E87.8 E87.2
N18.9 E87.8
E87.5 E87.8
E87.2 E87.8
Z01.7 E87.8
E87.5 Z01.7
E87.8 Z01.7
I20.8 I21.4
I21.4 I20.8
I45.1 I26.9
I26.9 I45.1
I27.0 I45.1
I45.1 I27.0
I44.1 I42.0
I44.1 I34.0
I42.0 I44.1
I34.0 I44.1
I31.9 I71.0
I31.9 I74.0
I48.X I74.0
I71.0 I31.9
I74.0 I31.9
I74.0 I48.X
K92.2 I25.8
K92.2 I21.0
I25.8 K92.2
I21.0 K92.2
I49.8 K92.2
K92.2 I49.8
T81.0 I34.2
I34.2 T81.0
I49.8 T81.0
T81.0 I49.8
I70.9 Q25.1
Q25.1 I70.9
J18.9 I24.8
I24.8 J18.9
J18.9 I44.2
I44.2 J18.9
K42.9 N18.9
Z43.6 Z49.2
K42.9 Z49.2
Z49.2 Z43.6
K42.9 Z43.6
N18.9 K42.9
Z49.2 K42.9
Z43.6 K42.9
Z01.7 K42.9
K42.9 Z01.7
N17.9 I25.2
I25.2 N17.9
N17.9 I71.4
N17.9 Z95.8
I71.4 N17.9
Z95.8 N17.9
T82.0 Q23.3
Z95.2 Q23.3
Q23.3 T82.0
Q23.3 Z95.2
Z95.5 I65.2
I65.2 Z95.5
E10.9 Z49.2
Z49.2 E10.9
C90.0 N18.9
C90.0 Z49.1
N18.9 C90.0
Z49.1 C90.0
N17.9 I07.1
I07.1 N17.9
R68.8 I06.2
R68.8 I05.2
R68.8 I07.1
I06.2 R68.8
I05.2 R68.8
I07.1 R68.8
I27.2 N18.9
E03.9 Z49.1
N18.9 I27.2
E03.9 I27.2
Z49.1 E03.9
I27.2 E03.9
I99.X N18.9
I99.X Z49.1
N18.9 I99.X
Z49.1 I99.X
J38.1 I10.X
I10.X J38.1
I50.9 J38.1
I49.8 J38.1
Z01.7 J38.1
J38.1 I50.9
J38.1 I49.8
J38.1 Z01.7
I64.X I05.2
I05.2 I64.X
I21.0 I51.5
I51.5 I21.0
I25.1 I34.2
I34.2 I25.1
I99.X I21.9
I99.X I24.8
I21.9 I99.X
I24.8 I99.X
K42.9 Z49.1
Z49.1 K42.9
K83.0 I35.2
K91.5 I35.2
K83.0 I10.X
K91.5 I10.X
I35.2 K83.0
I10.X K83.0
K91.5 K83.0
Z01.7 K83.0
I35.2 K91.5
I10.X K91.5
K83.0 K91.5
Z01.7 K91.5
K83.0 Z01.7
K91.5 Z01.7
N18.9 I25.4
I25.4 N18.9
Q23.1 I33.0
Q23.0 I33.0
I33.0 Q23.1
I33.0 Q23.0
S37.0 I15.9
I15.9 S37.0
Z49.1 I70.0
I70.0 Z49.1
E03.9 E11.2
E11.2 E03.9
R57.0 I20.9
I20.9 R57.0
R57.0 Q24.8
Q24.8 R57.0
R07.1 I10.X
T65.8 I50.9
T65.8 I49.8
I10.X R07.1
T65.8 R07.1
I50.9 T65.8
I49.8 T65.8
R07.1 T65.8
I15.9 Q24.8
I15.9 Q25.1
I15.9 Y83.1
Q24.8 I15.9
Q25.1 I15.9
Y83.1 I15.9
I31.3 I51.5
I31.3 I44.2
I51.5 I31.3
I44.2 I31.3
I50.9 I69.4
I49.8 I69.4
I69.4 I50.9
I69.4 I49.8
I51.3 I51.5
I51.5 I51.3
I47.2 Q24.8
Q24.8 I47.2
T82.8 I25.3
I25.3 T82.8
Y83.1 I10.9
I10.9 Y83.1
I20.8 I42.9
Z95.5 I42.9
I42.9 I20.8
I42.9 Z95.5
Z95.2 Q22.8
Q22.8 Z95.2
Z96.8 E11.9
E11.9 Z96.8
N03.9 N18.9
Z29.2 N18.9
N18.9 N03.9
Z29.2 N03.9
Z01.7 N03.9
N18.9 Z29.2
N03.9 Z29.2
N03.9 Z01.7
B57.2 I21.0
I21.0 B57.2
A41.9 B57.2
B57.2 A41.9
J90.X I21.9
I21.9 J90.X
N40.X I34.0
N40.X I35.1
N40.X I70.9
I34.0 N40.X
I35.1 N40.X
I70.9 N40.X
A41.9 N40.X
N40.X A41.9
I49.0 I10.X
I10.X I49.0
I44.0 I49.0
I49.0 I44.0
I46.1 I44.0
I44.0 I46.1
K57.0 I21.9
K57.0 I25.8
K57.0 I35.0
K57.0 I34.2
I21.9 K57.0
I25.8 K57.0
I35.0 K57.0
I34.2 K57.0
I31.3 T81.0
T81.0 I31.3
I44.7 Q24.8
Q24.8 I44.7
I47.2 I44.7
I44.7 I47.2
J44.9 I26.0
I26.0 J44.9
K26.9 I25.8
K26.9 I21.9
K26.9 I70.9
I25.8 K26.9
I21.9 K26.9
I70.9 K26.9
Z01.7 K26.9
K26.9 Z01.7
I49.5 I49.4
I49.4 I49.5
N13.1 N18.9
N18.9 N13.1
N20.0 N13.1
Z46.6 N13.1
Z01.7 N13.1
N13.1 N20.0
Z46.6 N20.0
N13.1 Z46.6
N20.0 Z46.6
N13.1 Z01.7
N20.9 N18.9
E21.2 N18.9
Z93.6 N18.9
N18.9 N20.9
E21.2 N20.9
Z93.6 N20.9
Z01.7 N20.9
N18.9 E21.2
N20.9 E21.2
Z93.6 E21.2
Z01.7 E21.2
N18.9 Z93.6
N20.9 Z93.6
E21.2 Z93.6
N20.9 Z01.7
E21.2 Z01.7
I70.9 I60.9
Z95.1 I60.9
I60.9 I70.9
I60.9 Z95.1
H91.8 I35.0
H91.8 I49.8
I35.0 H91.8
I49.8 H91.8
Z01.7 H91.8
H91.8 Z01.7
I46.1 I20.8
I20.8 I46.1
I33.0 I21.9
T82.7 I21.9
I21.9 I33.0
I64.X I33.0
I33.0 I64.X
T82.7 I64.X
I21.9 T82.7
I64.X T82.7
I46.1 T82.7
T82.7 I46.1
Z95.4 I05.0
I05.0 Z95.4
I21.0 I22.1
I22.1 I21.0
J98.6 I35.0
I35.0 J98.6
I50.9 J98.6
I49.8 J98.6
Z01.7 J98.6
J98.6 I50.9
J98.6 I49.8
J98.6 Z01.7
I49.5 I05.0
I05.0 I49.5
I44.6 I71.4
N40.X I71.4
I77.3 I71.4
I71.4 I44.6
N40.X I44.6
I77.3 I44.6
I71.4 N40.X
I44.6 N40.X
I77.3 N40.X
I71.4 I77.3
I44.6 I77.3
N40.X I77.3
Z01.7 I77.3
I77.3 Z01.7
I37.1 I11.0
I37.1 I36.1
I11.0 I37.1
I36.1 I37.1
J18.9 I37.1
Z01.7 I37.1
I37.1 J18.9
I37.1 Z01.7
J18.1 J44.1
J44.1 J18.1
T82.8 I35.0
T82.8 I71.2
T82.8 T81.0
I35.0 T82.8
I71.2 T82.8
T81.0 T82.8
I44.2 I06.0
T82.1 I06.0
I06.0 I44.2
I06.0 T82.1
T85.8 I35.1
I35.1 T85.8
I10.9 I20.8
I20.8 I10.9
I10.9 I21.0
I21.0 I10.9
I33.0 I25.8
I25.8 I33.0
I67.8 I42.0
I67.8 I34.0
I67.8 I36.1
I42.0 I67.8
I34.0 I67.8
I36.1 I67.8
J90.X Z49.1
J90.X Z49.2
Z49.1 J90.X
Z49.2 J90.X
C18.3 C34.9
C18.3 M8000/
Z01.7 M8000/
C34.9 C18.3
M8000/ C18.3
Z01.7 C18.3
M8000/ Z01.7
C18.3 Z01.7
T82.7 I25.8
T82.7 I25.2
T82.7 I70.9
I25.8 T82.7
I25.2 T82.7
I70.9 T82.7
I87.1 I27.2
I27.2 I87.1
T82.7 I44.1
I44.1 T82.7
Z49.1 T85.6
T85.6 Z49.1
D59.4 N18.9
D59.4 Z49.2
D59.4 I10.X
N18.9 D59.4
Z49.2 D59.4
I10.X D59.4
I69.4 I64.X
I64.X I69.4
I20.0 Q21.0
Q21.0 I20.0
I44.6 I25.8
I44.6 I21.2
I25.8 I44.6
I21.2 I44.6
T81.4 I71.3
T81.4 Y83.1
T81.4 Z45.2
I71.3 T81.4
Y83.1 T81.4
Z45.2 T81.4
I22.2 I25.8
I25.8 I22.2
I70.9 I22.2
T82.8 I22.2
Z01.7 I22.2
I22.2 I70.9
I22.2 T82.8
I22.2 Z01.7
T85.6 K65.0
K65.0 T85.6
Z43.6 T85.6
T85.6 Z43.6
Z95.5 I42.2
I42.2 Z95.5
I24.8 I61.9
K92.2 I61.9
I49.8 I61.9
A41.9 I61.9
I61.9 I24.8
K92.2 I24.8
I61.9 K92.2
I24.8 K92.2
A41.9 K92.2
I61.9 I49.8
I61.9 A41.9
K92.2 A41.9
I31.9 Y83.1
Y83.1 I31.9
E11.9 I31.9
I31.9 E11.9
R57.1 I44.7
I44.7 R57.1
T65.8 Y83.1
Y83.1 T65.8
N11.1 Z52.4
I48.X Z52.4
I10.X Z52.4
Z52.4 N11.1
I48.X N11.1
I10.X N11.1
Z52.4 I48.X
N11.1 I48.X
Z52.4 I10.X
N11.1 I10.X
I20.0 I47.1
I47.1 I20.0
I21.9 I61.5
I24.8 I61.5
I70.9 I61.5
Z01.7 I61.5
I61.5 I21.9
I61.5 I24.8
I61.5 I70.9
I61.5 Z01.7
I38.1 I22.9
I38.1 I21.9
I22.9 I38.1
I21.9 I38.1
I24.8 I38.1
A41.9 I38.1
I38.1 I24.8
I38.1 A41.9
E66.9 I25.5
E66.9 E11.9
I25.5 E66.9
E11.9 E66.9
I25.8 N28.1
N28.1 I25.8
I21.1 I27.9
I25.4 I27.9
I27.9 I21.1
I27.9 I25.4
I49.0 I11.0
I11.0 I49.0
I27.2 I49.0
I49.0 I27.2
I35.1 I21.9
I21.9 I35.1
I36.1 I44.1
I44.1 I36.1
Z45.0 R55.X
Z45.9 R55.X
I49.8 R55.X
R55.X Z45.0
R55.X Z45.9
R55.X I49.8
I99.X I20.0
I99.X I45.1
I20.0 I99.X
I45.1 I99.X
Q21.0 I22.1
I49.8 I22.1
I22.1 Q21.0
I49.8 Q21.0
R57.0 Q21.0
I22.1 I49.8
Q21.0 I49.8
Q21.0 R57.0
I44.5 I25.2
I44.5 I44.7
I25.2 I44.5
I44.7 I44.5
R57.1 I44.5
I44.5 R57.1
I25.8 I33.9
I35.0 I33.9
I34.8 I33.9
Z01.7 I33.9
I33.9 I25.8
I34.8 I25.8
I33.9 I35.0
I34.8 I35.0
I33.9 I34.8
I25.8 I34.8
I35.0 I34.8
I33.9 Z01.7
I26.0 I42.0
I26.0 I51.3
I49.8 I51.3
I42.0 I26.0
I51.3 I26.0
I51.3 I49.8
I70.9 I05.0
I05.0 I70.9
R07.1 J44.9
J44.9 R07.1
I44.2 I51.7
T82.1 I51.7
Z45.0 I51.7
I51.7 I44.2
I51.7 T82.1
I51.7 Z45.0
L03.1 N18.9
L03.1 Z49.1
N18.9 L03.1
Z49.1 L03.1
N17.9 I45.1
N17.9 I44.0
I45.1 N17.9
I44.0 N17.9
R10.0 I70.9
R10.0 Y83.1
I70.9 R10.0
Y83.1 R10.0
D50.9 I35.2
D50.9 I34.0
D50.9 I48.X
I35.2 D50.9
I34.0 D50.9
I48.X D50.9
Z01.7 D50.9
D50.9 Z01.7
I35.1 I21.4
I21.4 I35.1
I21.1 I13.2
I44.2 I13.2
I13.2 I21.1
I13.2 I44.2
I21.9 I11.0
I11.0 I21.9
I35.2 I25.2
I25.2 I35.2
I70.1 I20.8
I20.8 I70.1
Y83.1 I70.1
I70.1 Y83.1
N40.X I25.5
I25.5 N40.X
E11.9 N40.X
N40.X E11.9
C91.1 I25.8
C91.1 I21.1
C91.1 I70.9
C91.1 Y83.1
I25.8 C91.1
I21.1 C91.1
I70.9 C91.1
Y83.1 C91.1
I49.0 I21.9
I49.0 I25.1
I21.9 I49.0
I25.1 I49.0
R57.0 I20.8
I20.8 R57.0
R57.0 I51.7
I51.7 R57.0
I49.5 I25.4
I25.4 I49.5
E87.1 N18.9
M06.1 N18.9
N18.9 E87.1
I10.X E87.1
M06.1 E87.1
E87.1 I10.X
M06.1 I10.X
N18.9 M06.1
E87.1 M06.1
I10.X M06.1
R50.9 I35.2
R50.9 I50.9
R50.9 I49.8
I35.2 R50.9
I50.9 R50.9
I49.8 R50.9
R57.0 R50.9
R50.9 R57.0
I49.8 J98.4
J98.4 I49.8
I64.X I25.4
I25.4 I64.X
I49.4 I25.2
I25.2 I49.4
I73.9 I11.0
I11.0 I73.9
J44.1 I09.1
J44.1 I07.1
I09.1 J44.1
I07.1 J44.1
J84.8 I25.8
J84.8 I25.2
J84.8 I70.9
I25.8 J84.8
I25.2 J84.8
I70.9 J84.8
I70.2 I25.8
I25.8 I70.2
I70.9 I70.2
Z95.8 I70.2
Z01.7 I70.2
I70.2 I70.9
I70.2 Z95.8
I70.2 Z01.7
I50.X I21.0
I50.X I24.8
I50.X I25.8
I50.X I70.9
I21.0 I50.X
I24.8 I50.X
I25.8 I50.X
I70.9 I50.X
J84.1 I34.0
I34.0 J84.1
I48.X J84.1
I48.X J84.8
J84.1 I48.X
J84.8 I48.X
I70.0 I21.0
I21.0 I70.0
M51.2 N18.9
M51.2 E12.6
N18.9 M51.2
E12.6 M51.2
Z01.7 M51.2
M51.2 Z01.7
J90.X C34.9
I48.X C34.9
J90.X M8000/
I48.X M8000/
C34.9 J90.X
M8000/ J90.X
C34.9 I48.X
M8000/ I48.X
I49.9 I33.0
I49.9 I35.0
I33.0 I49.9
I35.0 I49.9
R57.0 I11.0
I11.0 R57.0
Z01.7 I24.9
I24.9 Z01.7
M06.1 N17.9
M06.1 I48.X
N17.9 M06.1
I48.X M06.1
D50.9 I51.5
D50.9 I44.2
D50.9 T82.1
D50.9 Z45.0
I51.5 D50.9
I44.2 D50.9
T82.1 D50.9
Z45.0 D50.9
R00.1 I21.9
R00.1 I24.8
I21.9 R00.1
I24.8 R00.1
I31.3 I21.1
I21.1 I31.3
Z95.4 I34.0
I34.0 Z95.4
K65.0 I42.0
K65.0 I21.1
K65.0 I34.0
I42.0 K65.0
I21.1 K65.0
I34.0 K65.0
I34.1 I25.8
I34.1 I21.9
I25.8 I34.1
I21.9 I34.1
I49.1 I51.5
I49.1 I44.1
I49.1 I45.2
I51.5 I49.1
I44.1 I49.1
I45.2 I49.1
Z01.7 I49.1
I49.1 Z01.7
N39.0 I21.0
I21.0 N39.0
Z96.6 I27.9
I49.8 J44.1
Z96.6 J44.1
J44.1 I49.8
Z96.6 I49.8
I27.9 Z96.6
J44.1 Z96.6
I49.8 Z96.6
Z01.7 Z96.6
Z96.6 Z01.7
Y83.1 Z95.4
Z95.4 Y83.1
K35.0 N06.9
B24.X N06.9
N06.9 K35.0
B24.X K35.0
S37.0 K35.0
Z01.7 K35.0
N06.9 B24.X
K35.0 B24.X
S37.0 B24.X
Z01.7 B24.X
K35.0 S37.0
B24.X S37.0
K35.0 Z01.7
B24.X Z01.7
N20.0 I25.8
T81.1 I25.8
I25.8 N20.0
T81.1 N20.0
A41.9 N20.0
T81.1 N18.9
I25.8 T81.1
N20.0 T81.1
N18.9 T81.1
A41.9 T81.1
N20.0 A41.9
T81.1 A41.9
E11.9 I21.2
I21.2 E11.9
Z95.1 I72.4
I72.4 Z95.1
T82.3 I71.2
Z95.8 I71.2
I71.2 T82.3
Z95.8 T82.3
I48.X T82.3
I71.2 Z95.8
T82.3 Z95.8
T82.3 I48.X
Y83.1 I70.2
I70.2 Y83.1
I25.5 I62.0
I44.0 I62.0
I48.X I62.0
I46.1 I62.0
I62.0 I25.5
I62.0 I44.0
I62.0 I48.X
I62.0 I46.1
J18.0 I25.5
J18.0 I25.1
J18.0 I25.2
I25.5 J18.0
I25.1 J18.0
I25.2 J18.0
Z01.7 J18.0
J18.0 Z01.7
I45.1 I11.0
I11.0 I45.1
I49.0 I51.5
I51.5 I49.0
Z45.0 I49.0
I49.0 Z45.0
I24.1 I25.8
I25.8 I24.1
I70.9 I24.1
Y83.1 I24.1
R57.0 I24.1
I24.1 I70.9
I24.1 Y83.1
I24.1 R57.0
Z95.8 I71.0
I71.0 Z95.8
I50.9 Z95.8
Z95.8 I50.9
M31.4 Q24.8
Z95.1 Q24.8
M31.4 Q23.1
Z95.1 Q23.1
Q24.8 M31.4
Q23.1 M31.4
Z95.1 M31.4
Q24.8 Z95.1
Q23.1 Z95.1
M31.4 Z95.1
Z95.1 I21.9
I21.9 Z95.1
D46.9 I25.8
D46.9 I21.9
D46.9 I70.9
I25.8 D46.9
I21.9 D46.9
I70.9 D46.9
Z01.7 D46.9
D46.9 Z01.7
I48.X I34.1
I48.X I51.1
I34.1 I48.X
I51.1 I48.X
G47.3 I27.9
I27.9 G47.3
I50.9 G47.3
G47.3 I50.9
I49.8 I42.2
E11.9 I42.2
I42.2 I49.8
I42.2 E11.9
I10.X I42.2
I42.2 I10.X
S37.0 Z96.8
Z96.8 S37.0
E85.4 N05.9
I82.9 N05.9
N05.9 E85.4
I82.9 E85.4
N05.9 I82.9
E85.4 I82.9
Z01.7 I82.9
I82.9 Z01.7
I97.1 I35.1
I97.1 I35.0
I35.1 I97.1
I35.0 I97.1
Q21.0 I33.0
I33.0 Q21.0
Q23.1 Q21.0
Q21.0 Q23.1
A41.9 Q23.1
Q23.1 A41.9
Z95.4 Q24.8
Z95.4 I48.X
Q24.8 Z95.4
I48.X Z95.4
I26.0 I21.9
I21.9 I26.0
Z95.1 I25.1
I25.1 Z95.1
I35.0 I20.1
I20.1 I35.0
I13.2 I51.3
I13.2 I10.X
I51.3 I13.2
I10.X I13.2
I70.0 I44.2
I70.0 I49.5
I44.2 I70.0
I49.5 I70.0
I33.0 I21.0
I71.2 I21.0
I21.0 I33.0
I21.0 I71.2
R57.0 I71.2
I71.2 R57.0
K92.0 I25.1
J69.0 I25.1
K92.0 I13.2
J69.0 I13.2
I25.1 K92.0
I13.2 K92.0
J69.0 K92.0
I46.1 K92.0
I25.1 J69.0
I13.2 J69.0
K92.0 J69.0
I46.1 J69.0
K92.0 I46.1
J69.0 I46.1
I20.8 I13.2
N05.2 I13.2
I13.2 I20.8
N05.2 I20.8
N17.9 I20.8
I13.2 N05.2
I20.8 N05.2
N17.9 N05.2
I46.1 N05.2
I20.8 N17.9
N05.2 N17.9
N05.2 I46.1
Y83.1 Q23.1
Y83.1 Q23.0
Q23.1 Y83.1
Q23.0 Y83.1
I15.0 I25.8
I15.0 I21.0
I15.0 I71.4
I25.8 I15.0
I21.0 I15.0
I71.4 I15.0
Z01.7 I15.0
I15.0 Z01.7
I10.X I49.3
I50.9 I49.3
I49.3 I10.X
I49.3 I50.9
I31.3 I23.2
I46.1 I23.2
I23.2 I31.3
I23.2 I46.1
I82.8 I27.2
I82.8 I11.0
I27.2 I82.8
I11.0 I82.8
I70.9 I44.5
I44.5 I70.9
Z96.8 N05.9
N05.9 Z96.8
E14.9 T85.6
E14.9 K65.0
T85.6 E14.9
K65.0 E14.9
I25.3 I25.5
I25.5 I25.3
I49.0 I20.0
I20.0 I49.0
I44.0 I71.2
I71.2 I44.0
I35.0 I21.2
I21.2 I35.0
I46.1 I51.5
I51.5 I46.1
D48.6 I44.2
D48.6 I49.8
D48.6 I50.9
I44.2 D48.6
I49.8 D48.6
I50.9 D48.6
Z01.7 D48.6
D48.6 Z01.7
I49.5 I24.8
I24.8 I49.5
I49.8 I62.0
I50.9 I62.0
I10.X I62.0
I62.0 I49.8
I62.0 I50.9
I62.0 I10.X
I44.1 I25.5
I25.5 I44.1
I44.7 I06.2
I06.2 I44.7
I30.9 I25.5
I30.9 I21.0
I25.5 I30.9
I21.0 I30.9
I21.0 I27.9
I21.0 I27.2
I27.9 I21.0
I27.2 I21.0
M18.9 I25.8
M18.9 I35.2
M18.9 I27.0
I25.8 M18.9
I35.2 M18.9
I27.0 M18.9
Z01.7 M18.9
M18.9 Z01.7
I27.0 J44.0
I49.8 J44.0
I50.9 J44.0
Z01.7 J44.0
J44.0 I27.0
J44.0 I49.8
J44.0 I50.9
J44.0 Z01.7
I44.0 I21.2
I21.2 I44.0
R00.1 I42.1
I42.1 R00.1
Y84.1 N18.9
N18.9 Y84.1
E11.9 Y84.1
Z49.2 Y84.1
Z01.7 Y84.1
Y84.1 E11.9
Y84.1 Z49.2
Y84.1 Z01.7
G20.X N18.9
G20.X E11.9
N18.9 G20.X
E11.9 G20.X
Z01.7 G20.X
G20.X Z01.7
I35.2 I25.5
I35.2 I21.9
I25.5 I35.2
I21.9 I35.2
N13.5 I35.1
N13.5 I45.1
N13.5 N18.9
I35.1 N13.5
I45.1 N13.5
N18.9 N13.5
Z01.7 N13.5
N13.5 Z01.7
I06.1 I06.0
I06.0 I06.1
J80.X I21.0
J80.X I70.9
I21.0 J80.X
I70.9 J80.X
R57.0 J80.X
J80.X R57.0
I70.4 I25.8
I70.4 I21.9
I70.4 I25.1
I25.8 I70.4
I21.9 I70.4
I25.1 I70.4
Z01.7 I70.4
I70.4 Z01.7
I25.4 I30.8
I50.9 I30.8
I30.8 I25.4
I30.8 I50.9
I64.X I13.2
I49.5 I13.2
I13.2 I64.X
I13.2 I49.5
I51.3 I25.3
I25.3 I51.3
Q23.0 Q25.1
Q25.1 Q23.0
I42.2 I64.X
I42.2 I69.4
I64.X I42.2
I69.4 I42.2
Z49.1 I15.1
E14.9 I15.1
I15.1 Z49.1
E14.9 Z49.1
I15.1 E14.9
Z49.1 E14.9
E78.2 Z52.4
Z52.4 E78.2
I24.1 I21.0
I21.0 I24.1
Z01.7 I24.1
I24.1 Z01.7
I44.2 I21.2
I21.2 I44.2
I97.1 I10.X
I10.X I97.1
I46.1 I97.1
I97.1 I46.1
I49.5 I35.0
I35.0 I49.5
I50.0 I49.5
I49.5 I50.0
C92.1 I35.0
M9863/ I35.0
C92.1 I10.X
M9863/ I10.X
I35.0 C92.1
I10.X C92.1
M9863/ C92.1
Z01.7 C92.1
I35.0 M9863/
I10.X M9863/
C92.1 M9863/
Z01.7 M9863/
C92.1 Z01.7
M9863/ Z01.7
M19.9 I35.2
M19.9 I34.0
M19.9 I44.1
M19.9 I10.X
I35.2 M19.9
I34.0 M19.9
I44.1 M19.9
I10.X M19.9
I31.9 I35.2
I35.2 I31.9
A41.9 I31.9
I31.9 A41.9
I82.8 I34.0
I34.0 I82.8
Z00.5 Z52.4
Z52.4 Z00.5
Z01.7 Z00.5
Z00.5 Z01.7
I31.3 I21.9
I21.9 I31.3
I51.7 I25.2
I51.7 I70.9
I25.2 I51.7
I70.9 I51.7
I73.9 J90.X
J90.X I73.9
I35.1 B57.2
R57.0 B57.2
B57.2 I35.1
B57.2 R57.0
Z45.9 I35.1
I35.1 Z45.9
T82.0 I42.9
Z95.2I I42.9
I27.2 I42.9
I42.9 T82.0
Z95.2I T82.0
I42.9 Z95.2I
T82.0 Z95.2I
I27.2 Z95.2I
Z01.7 Z95.2I
I42.9 I27.2
Z95.2I I27.2
Z95.2I Z01.7
I21.9 Q24.8
Q24.8 I21.9
R50.9 I44.2
I44.2 R50.9
Z01.7 R50.9
R50.9 Z01.7
G01.X I25.8
G01.X I33.0
I70.9 I33.0
I25.8 G01.X
I33.0 G01.X
I70.9 G01.X
Z01.7 G01.X
I33.0 I70.9
G01.X I70.9
G01.X Z01.7
E87.2 I50.9
I50.9 E87.2
I46.1 E87.2
E87.2 I46.1
I70.0 I42.9
I42.9 I70.0
E74.3 Z52.4
Z52.4 E74.3
Z00.5 E74.3
E74.3 Z00.5
Z49.1 I20.1
D64.9 I20.1
I20.1 Z49.1
D64.9 Z49.1
I20.1 D64.9
Z49.1 D64.9
I44.2 I60.9
Z45.0 I60.9
I60.9 I44.2
I60.9 Z45.0
I70.X I25.8
I70.X I21.1
I70.X I31.3
I25.8 I70.X
I21.1 I70.X
I31.3 I70.X
Z01.7 I70.X
I70.X Z01.7
I44.3 I11.0
I44.3 I44.1
I11.0 I44.3
I44.1 I44.3
I20.8 I11.0
I11.0 I20.8
I82.8 I25.5
I82.8 I25.1
I25.5 I82.8
I25.1 I82.8
I23.1 I25.8
I23.1 I21.9
I25.8 I23.1
I21.9 I23.1
I34.0 I23.1
Z01.7 I23.1
I23.1 I34.0
I23.1 Z01.7
N18.9 I20.8
I20.8 N18.9
I25.5 I26.0
I26.0 I25.5
I47.1 I26.0
I47.1 I27.2
I47.1 I82.8
I26.0 I47.1
I27.2 I47.1
I82.8 I47.1
I49.0 I36.1
I36.1 I49.0
T81.4 I35.2
T81.4 I36.1
I35.2 T81.4
I36.1 T81.4
I27.0 I44.2
I44.2 I27.0
Z45.0 I27.0
I27.0 Z45.0
I42.8 I47.2
I47.2 I42.8
T82.1 I42.8
Z45.0 I42.8
Z01.7 I42.8
I42.8 T82.1
I42.8 Z45.0
I42.8 Z01.7
I45.3 I51.5
I45.3 I35.2
I51.5 I45.3
I35.2 I45.3
I49.5 Q24.8
Q24.8 I49.5
Y83.1 Q22.8
Q22.8 Y83.1
Y83.1 Q21.0
Q21.0 Y83.1
Y45.1 Z52.4
Z52.4 Y45.1
Z00.5 Y45.1
Z01.7 Y45.1
Y45.1 Z00.5
Y45.1 Z01.7
R57.0 I46.1
I46.1 R57.0
I34.8 I44.2
I44.2 I34.8
N18.9 I34.8
I34.8 N18.9
I71.6 I71.0
I71.0 I71.6
I50.9 I71.6
I71.6 I50.9
I31.3 I35.1
J98.5 I35.1
I31.3 I35.2
I35.1 I31.3
I35.2 I31.3
J98.5 I31.3
I35.1 J98.5
I31.3 J98.5
I71.2 I25.1
I25.1 I71.2
A09.X I26.9
A09.X I27.0
I26.9 A09.X
I27.0 A09.X
I49.8 A09.X
Z01.7 A09.X
A09.X I49.8
A09.X Z01.7
I37.1 I27.2
I27.2 I37.1
I27.0 I34.2
I34.2 I27.0
I11.9 I42.0
I42.0 I11.9
I05.1 I05.2
I49.8 I05.2
I05.2 I05.1
I49.8 I05.1
I05.2 I49.8
I05.1 I49.8
T65.8 I48.X
I48.X T65.8
Z01.7 T65.8
T65.8 Z01.7
I50.1 I34.0
I50.1 I36.1
I34.0 I50.1
I36.1 I50.1
I20.X I25.5
I20.X I25.8
I20.X I25.1
I25.5 I20.X
I25.8 I20.X
I25.1 I20.X
Z01.7 I20.X
I20.X Z01.7
I70.2 I25.2
I25.2 I70.2
I73.9 I40.9
I49.0 I40.9
I10.X I40.9
I46.1 I40.9
I40.9 I73.9
I49.0 I73.9
I40.9 I49.0
I73.9 I49.0
I40.9 I10.X
I40.9 I46.1
I31.3 I30.1
I25.2 I30.1
R57.2 I30.1
I30.1 I31.3
I25.2 I31.3
R57.2 I31.3
R57.2 I25.8
I30.1 I25.2
I31.3 I25.2
R57.2 I25.2
I30.1 R57.2
I31.3 R57.2
I25.8 R57.2
I25.2 R57.2
N18.9 Z45.0
Z45.0 N18.9
I72.4 I21.0
I72.4 I20.0
I21.0 I72.4
I20.0 I72.4
I63.1 I25.8
I63.1 I21.9
I25.8 I63.1
I21.9 I63.1
I48.X I63.1
Z01.7 I63.1
I63.1 I48.X
I63.1 Z01.7
I34.2 I51.5
I51.5 I34.2
I64.X I34.2
I34.2 I64.X
J44.9 T82.0
T82.0 J44.9
I99.X I20.1
I20.1 I99.X
I99.X I27.9
Z45.0 I27.9
I27.9 I99.X
Z45.0 I99.X
I27.9 Z45.0
I99.X Z45.0
I25.4 Q23.3
Q23.3 I25.4
I87.2 I25.5
R68.8 I25.5
R68.8 I34.0
I25.5 I87.2
R68.8 I87.2
I25.5 R68.8
I34.0 R68.8
I87.2 R68.8
I71.0 I21.1
I21.1 I71.0
I42.0 Q24.8
N17.9 Q24.8
I46.1 Q24.8
I42.0 Q21.0
N17.9 Q21.0
Q24.8 I42.0
Q21.0 I42.0
Q24.8 N17.9
Q21.0 N17.9
Q24.8 I46.1
J84.8 N18.9
N18.9 J84.8
I50.9 J84.8
J84.8 I50.9
I44.6 I35.2
I44.6 I45.2
I35.2 I44.6
I45.2 I44.6
I71.2 I09.1
I71.2 I06.2
I25.1 I06.2
I09.1 I71.2
I06.2 I71.2
I06.2 I25.1
Z45.9 I45.1
I45.1 Z45.9
I31.3 I34.2
I34.2 I31.3
E79.9 I35.0
E79.9 I10.X
E79.9 I49.8
I35.0 E79.9
I10.X E79.9
I49.8 E79.9
Z01.7 E79.9
E79.9 Z01.7
I24.8 I13.2
I35.8 I13.2
I13.2 I24.8
I35.8 I24.8
I13.2 I35.8
I24.8 I35.8
I70.9 I35.8
I35.8 I70.9
I33.0 I25.5
I25.5 I33.0
Z95.5 I33.0
I33.0 Z95.5
Z45.2 I48.X
Z45.2 Z45.0
Z45.2 Z45.9
I48.X Z45.2
Z45.0 Z45.2
Z45.9 Z45.2
J94.2 I27.2
J18.9 I27.2
J94.2 I27.9
J18.9 I27.9
I27.2 J94.2
I27.9 J94.2
J18.9 J94.2
I27.2 J18.9
I27.9 J18.9
J94.2 J18.9
I44.5 I21.0
I21.0 I44.5
T82.1 I47.1
I47.1 T82.1
N18.9 I71.0
I71.0 N18.9
Z45.0 I25.2
I25.2 Z45.0
J98.4 I21.0
J98.4 I42.0
J98.4 I25.8
I21.0 J98.4
I42.0 J98.4
I25.8 J98.4
R57.0 J98.4
J98.4 R57.0
K75.0 I25.8
K75.0 I70.9
K75.0 Z95.5
I25.8 K75.0
I70.9 K75.0
Z95.5 K75.0
Z01.7 K75.0
K75.0 Z01.7
I64.X J98.4
I64.X J44.9
J98.4 I64.X
J44.9 I64.X
Z95.4 I33.0
R57.2 I33.0
T82.0 T82.6
Z95.4 T82.6
R57.2 T82.6
T82.6 T82.0
R57.2 T82.0
I33.0 Z95.4
T82.6 Z95.4
R57.2 Z95.4
I33.0 R57.2
T82.6 R57.2
T82.0 R57.2
Z95.4 R57.2
G90.9 I49.4
N40.X I49.4
I49.4 G90.9
N40.X G90.9
I49.4 N40.X
G90.9 N40.X
Y83.1 I34.2
I34.2 Y83.1
Q25.4 Q23.0
Q23.0 Q25.4
I64.X T82.6
T82.6 I64.X
I44.6 I44.2
I44.6 I44.0
I44.2 I44.6
I44.0 I44.6
I72.0 I71.2
I72.8 I71.2
J44.9 I71.2
I71.2 I72.0
I72.8 I72.0
J44.9 I72.0
I71.2 I72.8
I72.0 I72.8
J44.9 I72.8
I71.2 J44.9
I72.0 J44.9
I72.8 J44.9
Z99.2 I27.9
I27.9 Z99.2
I31.3 C34.9
I50.9 C34.9
I31.3 M8000/
I50.9 M8000/
C34.9 I31.3
M8000/ I31.3
C34.9 I50.9
M8000/ I50.9
I70.0 I44.7
I44.7 I70.0
I34.1 I27.9
I27.9 I34.1
I10.X T82.0
T82.0 I10.X
R50.9 I30.9
I30.9 R50.9
I45.3 I36.1
I45.3 I34.0
I36.1 I45.3
I34.0 I45.3
12.40 I25.8
I47.2 I35.2
12.40 I35.2
I35.2 I47.2
12.40 I47.2
12.40 I70.9
I25.8 12.40
I35.2 12.40
I47.2 12.40
I70.9 12.40
I37.1 I27.9
I27.9 I37.1
R00.1 I35.0
I35.0 R00.1
E11.9 R00.1
R00.1 E11.9
I49.4 I20.8
I20.8 I49.4
Z45.0 Y83.1
Y83.1 Z45.0
I71.3 I21.0
I21.0 I71.3
I07.2 I09.1
I09.1 I07.2
I05.2 I07.2
I06.2 I07.2
Z01.7 I07.2
I07.2 I05.2
I07.2 I06.2
I07.2 Z01.7
E03.9 I21.0
E03.9 I21.2
I21.0 E03.9
I21.2 E03.9
I35.1 I22.0
I22.0 I35.1
I44.1 I32.0
I10.X I32.0
T82.0 I32.0
Z01.7 I32.0
I32.0 I44.1
T82.0 I44.1
I32.0 I10.X
I32.0 T82.0
I44.1 T82.0
I32.0 Z01.7
C64.X I44.0
C64.X Z45.0
C64.X Z45.9
I44.0 C64.X
Z45.0 C64.X
Z45.9 C64.X
I21.9 I62.9
I10.X I62.9
I64.X I62.9
Z01.7 I62.9
I62.9 I21.9
I62.9 I10.X
I62.9 I64.X
I62.9 Z01.7
I31.3 I71.4
K55.0 I71.4
K72.0 I71.4
I31.3 I74.0
K55.0 I74.0
K72.0 I74.0
I71.4 I31.3
I74.0 I31.3
K55.0 I31.3
K72.0 I31.3
I71.4 K55.0
I74.0 K55.0
I31.3 K55.0
K72.0 K55.0
I71.4 K72.0
I74.0 K72.0
I31.3 K72.0
K55.0 K72.0
J47.X I35.0
J84.8 I45.1
J47.X I45.1
I45.1 J84.8
J47.X J84.8
R57.0 J84.8
I35.0 J47.X
I45.1 J47.X
J84.8 J47.X
R57.0 J47.X
J84.8 R57.0
J47.X R57.0
R57.2 I09.1
R57.2 I48.X
R57.2 I10.X
I09.1 R57.2
I48.X R57.2
I10.X R57.2
R57.0 I06.0
I06.0 R57.0
E87.2 I24.8
E87.2 I25.8
I24.8 E87.2
I25.8 E87.2
T82.6 I35.0
R57.2 I35.0
I35.0 T82.6
R57.2 Z95.2
I35.0 R57.2
Z95.2 R57.2
K65.0 Q24.8
K92.0 Q24.8
K65.0 I48.X
Q24.8 K65.0
I48.X K65.0
K92.0 K65.0
I46.1 K65.0
Q24.8 K92.0
K65.0 K92.0
K65.0 I46.1
Z95.0 I35.0
I35.0 Z95.0
IZ9.5 I25.8
I34.2 I21.1
IZ9.5 I21.1
I21.1 I34.2
IZ9.5 I34.2
IZ9.5 I35.2
I25.8 IZ9.5
I21.1 IZ9.5
I34.2 IZ9.5
I35.2 IZ9.5
G95.2 I25.8
G95.2 I21.0
G95.2 I70.9
I25.8 G95.2
I21.0 G95.2
I70.9 G95.2
Z01.7 G95.2
G95.2 Z01.7
I21.9 B57.2
B57.2 I21.9
E87.1 I11.0
I11.0 E87.1
R55.X E87.1
I49.8 E87.1
E87.1 R55.X
E87.1 I49.8
I42.2 I11.0
I11.0 I42.2
I36.1 I42.2
I37.1 I42.2
I42.2 I36.1
I42.2 I37.1
R09.2 I11.0
R09.2 I24.8
I11.0 R09.2
I24.8 R09.2
J14.X I20.8
R57.2 I20.8
J14.X I34.0
R57.2 I34.0
I20.8 J14.X
I34.0 J14.X
I10.X J14.X
R57.2 J14.X
J14.X I10.X
I20.8 R57.2
I34.0 R57.2
J14.X R57.2
C38.3 I31.3
M8000/0 I31.3
I31.3 C38.3
M8000/0 C38.3
I10.X C38.3
Z01.7 C38.3
I31.3 M8000/0
C38.3 M8000/0
I10.X M8000/0
Z01.7 M8000/0
C38.3 I10.X
M8000/0 I10.X
C38.3 Z01.7
M8000/0 Z01.7
R57.0 I71.0
I31.9 I11.0
I11.0 I31.9
I71.0 R57.0
Z95.1 I51.5
I51.5 Z95.1
E85.4 I42.5
R57.2 I42.5
E85.4 I50.9
R57.2 I50.9
I42.5 E85.4
I50.9 E85.4
R57.2 E85.4
I42.5 R57.2
I50.9 R57.2
E85.4 R57.2
I87.2 I33.0
I33.0 I87.2
I46.1 I87.2
I87.2 I46.1
I44.0 I05.1
I44.0 I07.1
I05.1 I44.0
I07.1 I44.0
I45.7 I25.5
I25.5 I45.7
I49.8 I45.7
I10.X I45.7
Z01.7 I45.7
I45.7 I49.8
I45.7 I10.X
I45.7 Z01.7
Y44.2 I27.9
I50.0 I27.9
Y44.2 I27.0
I27.9 Y44.2
I27.0 Y44.2
I50.0 Y44.2
I27.9 I50.0
Y44.2 I50.0
I50.9 J44.1
J44.1 I50.9
I82.8 I35.0
I27.9 I35.0
I35.0 I82.8
N17.9 I82.8
I35.0 I27.9
I82.8 N17.9
J84.9 I25.2
J84.9 I45.1
I25.2 J84.9
I45.1 J84.9
T85.7 N17.9
N17.9 T85.7
H26.2 N18.9
H26.2 E11.2
H26.2 Z49.1
N18.9 H26.2
E11.2 H26.2
Z49.1 H26.2
Z01.7 H26.2
H26.2 Z01.7
E04.1 N18.9
E04.1 E11.2
E04.1 Z49.1
N18.9 E04.1
E11.2 E04.1
Z49.1 E04.1
Z01.7 E04.1
E04.1 Z01.7
G45.9 I64.X
I64.X G45.9
I50.0 I09.1
I48.9 I09.1
I09.1 I50.0
I48.9 I50.0
I09.1 I48.9
I50.0 I48.9
R57.2 I21.0
R57.2 I25.1
R57.2 I70.9
I21.0 R57.2
I25.1 R57.2
I70.9 R57.2
T81.4 I20.8
I20.8 T81.4
T82.7 I25.5
I25.2 I33.0
E78.5 I33.0
I25.5 T82.7
E78.5 T82.7
I33.0 I25.2
I33.0 E78.5
T82.7 E78.5
Y83.1 I25.0
I25.0 Y83.1
I49.8 I48.9
I48.9 I49.8
Z95.1 I25.4
I25.4 Z95.1
Z49.2 T85.7
T85.7 Z49.2
Z46.5 Z49.1
Z46.5 K65.0
Z49.1 Z46.5
K65.0 Z46.5
I10.X I23.2
I23.2 I10.X
I25.8 I63.4
I24.8 I63.4
I70.9 I63.4
Z01.7 I63.4
I63.4 I25.8
I63.4 I24.8
I63.4 I70.9
I63.4 Z01.7
I45.1 I33.0
I44.7 I33.0
I33.0 I45.1
I33.0 I44.7
D64.9 N17.9
D64.9 I49.8
N17.9 D64.9
I49.8 D64.9
I48.0 I35.2
I48.0 I34.0
I35.2 I48.0
I34.0 I48.0
I49.8 I48.0
Z01.7 I48.0
I48.0 I49.8
I48.0 Z01.7
I48.9 I07.1
I07.1 I48.9
I10.X I48.9
I48.9 I10.X
I77.8 I71.3
I77.8 I74.0
I71.3 I77.8
I74.0 I77.8
Y83.1 I77.8
I77.8 Y83.1
I51.7 I27.9
G40.3 I27.9
I27.9 I51.7
G40.3 I51.7
G40.3 J44.9
I27.9 G40.3
I51.7 G40.3
J44.9 G40.3
Z01.7 G40.3
G40.3 Z01.7
I70.9 I48.9
Y83.1 I48.9
I48.9 I70.9
I48.9 Y83.1
I44.2 I48.9
T82.1 I48.9
I48.9 I44.2
I48.9 T82.1
I31.9 I25.5
E87.1 I25.5
I25.5 I31.9
E87.1 I31.9
E87.1 I25.1
I25.5 E87.1
I31.9 E87.1
I25.1 E87.1
R57.0 E87.1
E87.1 R57.0
R57.2 I06.1
R57.2 I05.1
R57.2 I07.1
I06.1 R57.2
I05.1 R57.2
I07.1 R57.2
I74.3 I71.2
N18.3 I71.2
I74.3 Z95.8
N18.3 Z95.8
I71.2 I74.3
Z95.8 I74.3
N18.3 I74.3
I71.2 N18.3
Z95.8 N18.3
I74.3 N18.3
Z01.7 N18.3
N18.3 Z01.7
N03.7 N18.5
D64.9 N18.5
Z01.7 N18.5
N18.5 N03.7
D64.9 N03.7
N18.5 D64.9
N03.7 D64.9
N18.5 Z01.7
E14.9 I35.0
E14.9 I49.8
I35.0 E14.9
I49.8 E14.9
I48.9 I51.5
I51.5 I48.9
I48.9 I42.2
I49.0 I42.2
I42.2 I48.9
I49.0 I48.9
Z45.0 I48.9
I42.2 I49.0
I48.9 I49.0
I48.9 Z45.0
I48.9 I25.1
I25.1 I48.9
I48.9 B57.2
I48.9 I41.2
I48.9 I42.0
B57.2 I48.9
I41.2 I48.9
I42.0 I48.9
E23.0 I25.8
E23.0 I24.8
E23.0 I70.9
E23.0 Y83.1
I25.8 E23.0
I24.8 E23.0
I70.9 E23.0
Y83.1 E23.0
R00.0 I21.0
K92.0 I21.0
R00.0 I70.9
K92.0 I70.9
I21.0 R00.0
I70.9 R00.0
K92.0 R00.0
R57.0 R00.0
I21.0 K92.0
I70.9 K92.0
R00.0 K92.0
R57.0 K92.0
R00.0 R57.0
K92.0 R57.0
T82.6 I34.0
I34.0 T82.6
I50.0 I11.0
I11.0 I50.0
Z95.1 I44.2
I44.2 Z95.1
I74.4 I74.3
I35.0 I74.3
I34.2 I74.3
I74.3 I74.4
I35.0 I74.4
I34.2 I74.4
Z01.7 I74.4
I74.3 I35.0
I74.4 I35.0
I74.3 I34.2
I74.4 I34.2
I74.4 Z01.7
R57.0 I23.5
I23.5 R57.0
L03.9 I25.8
L03.9 I21.0
L03.9 I20.0
L03.9 I70.9
I25.8 L03.9
I21.0 L03.9
I20.0 L03.9
I70.9 L03.9
I11.9 I11.0
I11.0 I11.9
I48.9 I25.5
I48.9 I21.1
I25.5 I48.9
I21.1 I48.9
I48.9 I05.2
I05.2 I48.9
I10.X I72.3
I72.3 I10.X
I99.X I49.5
I49.5 I99.X
Z45.9 I99.X
I99.X Z45.9
I44.0 I48.0
I10.X I48.0
I48.0 I44.0
I48.0 I10.X
Y60.0 I25.5
Y60.0 I47.2
Y60.0 T82.1
I25.5 Y60.0
I47.2 Y60.0
T82.1 Y60.0
I25.4 I25.0
I25.0 I25.4
J44.9 I21.1
I21.1 J44.9
M8000/ C38.0
I64.X C38.0
I44.2 C38.0
C38.0 M8000/
I64.X M8000/
I44.2 M8000/
C38.0 I64.X
M8000/ I64.X
C38.0 I44.2
M8000/ I44.2
I48.0 I25.8
I48.0 I24.8
I25.8 I48.0
I24.8 I48.0
I70.9 I48.0
I48.0 I70.9
Z45.1 I49.5
Z45.1 T82.1
Z45.1 Z45.0
I49.5 Z45.1
T82.1 Z45.1
Z45.0 Z45.1
Z01.7 Z45.1
Z45.1 Z01.7
K76.9 I35.0
K76.9 Z95.2
K76.9 N18.9
I35.0 K76.9
Z95.2 K76.9
N18.9 K76.9
Z01.7 K76.9
K76.9 Z01.7
I24.9 I21.1
I21.1 I24.9
I70.9 I24.9
I24.9 I70.9
N19.X I27.0
K72.9 I27.0
I27.0 N19.X
K72.9 N19.X
I50.0 N19.X
R57.0 N19.X
I27.0 K72.9
N19.X K72.9
I50.0 K72.9
N19.X I50.0
K72.9 I50.0
N19.X R57.0
I31.9 I35.0
I31.9 Q23.1
J85.3 Q23.1
I35.0 I31.9
Q23.1 I31.9
J85.3 I31.9
Q23.1 J85.3
I31.9 J85.3
Y44.2 I48.9
Y44.2 I50.9
I48.9 Y44.2
I50.9 Y44.2
T66.X I42.0
C85.9 I42.0
M9593/ I42.0
I42.0 T66.X
C85.9 T66.X
M9593/ T66.X
R57.0 T66.X
I42.0 C85.9
T66.X C85.9
M9593/ C85.9
R57.0 C85.9
I42.0 M9593/
T66.X M9593/
C85.9 M9593/
R57.0 M9593/
T66.X R57.0
C85.9 R57.0
M9593/ R57.0
I44.4 I25.4
I25.4 I44.4
I48.0 I25.5
I48.0 I21.0
I25.5 I48.0
I21.0 I48.0
K10.1 I21.0
K10.1 I25.8
K10.1 I36.1
K10.1 I34.0
I21.0 K10.1
I25.8 K10.1
I36.1 K10.1
I34.0 K10.1
Z49.1 N18.5
S37.0 N18.5
E85.4 N18.5
N18.5 Z49.1
E85.4 Z49.1
N18.5 S37.0
E85.4 S37.0
N18.5 E85.4
Z49.1 E85.4
S37.0 E85.4
I23.1 I21.1
I21.1 I23.1
Z95.5 I23.1
I23.1 Z95.5
E87.2 I48.9
R57.2 I48.9
R57.2 N17.9
I48.9 E87.2
R57.2 E87.2
I48.9 R57.2
N17.9 R57.2
E87.2 R57.2
I48.0 I34.2
I34.2 I48.0
I64.X I48.0
I48.0 I64.X
I44.7 I35.2
I35.2 I44.7
N40.X Q24.8
N40.X Q23.1
N40.X Q23.0
Q24.8 N40.X
Q23.1 N40.X
Q23.0 N40.X
M8000/ C38.3
I25.8 C38.3
I20.8 C38.3
C38.3 M8000/
I25.8 M8000/
I20.8 M8000/
C38.3 I25.8
M8000/ I25.8
C38.3 I20.8
M8000/ I20.8
I72.3 I21.9
I21.9 I72.3
I20.8 I71.4
I71.4 I20.8
A49.8 I71.2
I71.2 A49.8
I44.0 A49.8
I10.X A49.8
Z01.7 A49.8
A49.8 I44.0
A49.8 I10.X
A49.8 Z01.7
I48.9 I05.0
I05.0 I48.9
Q24.8 I64.X
Q23.1 I64.X
Q25.4 I64.X
I64.X Q24.8
I64.X Q23.1
I46.1 Q23.1
I64.X Q25.4
I46.1 Q25.4
Q23.1 I46.1
Q25.4 I46.1
Q21.1 I35.0
I35.0 Q21.1
I50.9 Q21.1
I49.8 Q21.1
Q21.1 I50.9
Q21.1 I49.8
L02.2 I10.X
I10.X L02.2
Z45.9 I64.X
I25.9 I64.X
I25.9 I44.2
I64.X Z45.9
I25.9 Z45.9
I64.X I25.9
I44.2 I25.9
Z45.9 I25.9
I11.9 I27.9
I27.9 I11.9
I37.1 I11.9
I11.9 I37.1
I37.1 I27.0
I27.0 I37.1
