# Supplementary material for: Comorbidity patterns in cardiovascular diseases: the role of life-stage and socioeconomic status
Source: Front Cardiovasc Med. 2024 Feb 13;11:1215458. doi: 10.3389/fcvm.2024.1215458 (PMC10897012; doi:10.3389/fcvm.2024.1215458)
Supplement: Supplementary file 1 [file Datasheet1.zip › Supplementary/Supplementary_Male_networks/CoNet_MortMale_41_60_lowSEL.txt]

N17.9 I27.9
A41.9 I27.9
I47.2 I27.9
G47.3 I27.9
I27.9 N17.9
A41.9 N17.9
I47.2 N17.9
G47.3 N17.9
I27.9 A41.9
N17.9 A41.9
I47.2 A41.9
G47.3 A41.9
I27.9 I47.2
N17.9 I47.2
A41.9 I47.2
G47.3 I47.2
I27.9 G47.3
N17.9 G47.3
A41.9 G47.3
I47.2 G47.3
Z49.1 N17.9
E11.9 N17.9
I10.X N17.9
I46.1 N17.9
N17.9 Z49.1
E11.9 Z49.1
I10.X Z49.1
I46.1 Z49.1
N17.9 E11.9
Z49.1 E11.9
I10.X E11.9
I46.1 E11.9
N17.9 I10.X
Z49.1 I10.X
E11.9 I10.X
I46.1 I10.X
N17.9 I46.1
Z49.1 I46.1
E11.9 I46.1
I10.X I46.1
N18.9 C90.0
T85.7 C90.0
D64.9 C90.0
A41.9 C90.0
C90.0 N18.9
T85.7 N18.9
D64.9 N18.9
A41.9 N18.9
C90.0 T85.7
N18.9 T85.7
D64.9 T85.7
A41.9 T85.7
C90.0 D64.9
N18.9 D64.9
T85.7 D64.9
A41.9 D64.9
C90.0 A41.9
N18.9 A41.9
T85.7 A41.9
D64.9 A41.9
I50.9 I42.0
I46.1 I42.0
I42.0 I50.9
I46.1 I50.9
I42.0 I46.1
I50.9 I46.1
I71.6 I71.0
I10.X I71.0
Q87.4 I71.0
I46.1 I71.0
I71.0 I71.6
I10.X I71.6
Q87.4 I71.6
I46.1 I71.6
I71.0 I10.X
I71.6 I10.X
Q87.4 I10.X
I71.0 Q87.4
I71.6 Q87.4
I10.X Q87.4
I46.1 Q87.4
I71.0 I46.1
I71.6 I46.1
Q87.4 I46.1
I08.3 I71.0
Z49.1 I71.0
I71.0 I08.3
I10.X I08.3
Z49.1 I08.3
I46.1 I08.3
I08.3 I10.X
I71.0 Z49.1
I08.3 Z49.1
I08.3 I46.1
I05.0 I09.1
I08.2 I09.1
N17.9 I09.1
A41.9 I09.1
I09.1 I05.0
I08.2 I05.0
N17.9 I05.0
A41.9 I05.0
I09.1 I08.2
I05.0 I08.2
N17.9 I08.2
A41.9 I08.2
I09.1 N17.9
I05.0 N17.9
I08.2 N17.9
I09.1 A41.9
I05.0 A41.9
I08.2 A41.9
I21.0 I25.8
I47.2 I25.8
I48.X I25.8
R57.0 I25.8
I25.8 I21.0
I47.2 I21.0
I48.X I21.0
R57.0 I21.0
I25.8 I47.2
I21.0 I47.2
I48.X I47.2
R57.0 I47.2
I25.8 I48.X
I21.0 I48.X
I47.2 I48.X
R57.0 I48.X
I25.8 R57.0
I21.0 R57.0
I47.2 R57.0
I48.X R57.0
I26.0 C38.0
I50.0 C38.0
K72.0 C38.0
R57.0 C38.0
C38.0 I26.0
I50.0 I26.0
K72.0 I26.0
R57.0 I26.0
C38.0 I50.0
I26.0 I50.0
K72.0 I50.0
R57.0 I50.0
C38.0 K72.0
I26.0 K72.0
I50.0 K72.0
R57.0 K72.0
C38.0 R57.0
I26.0 R57.0
I50.0 R57.0
K72.0 R57.0
Q23.1 Q24.8
Q23.3 Q24.8
Q22.8 Q24.8
E78.0 Q24.8
Q24.8 Q23.1
Q23.3 Q23.1
Q22.8 Q23.1
E78.0 Q23.1
Q24.8 Q23.3
Q23.1 Q23.3
Q22.8 Q23.3
E78.0 Q23.3
Q24.8 Q22.8
Q23.1 Q22.8
Q23.3 Q22.8
E78.0 Q22.8
Q24.8 E78.0
Q23.1 E78.0
Q23.3 E78.0
Q22.8 E78.0
I08.1 I35.0
I42.0 I35.0
R57.0 I35.0
I35.0 I08.1
I42.0 I08.1
R57.0 I08.1
I35.0 I42.0
I08.1 I42.0
R57.0 I42.0
I35.0 R57.0
I08.1 R57.0
I42.0 R57.0
I06.0 I09.1
I33.0 I09.1
I46.1 I09.1
I09.1 I06.0
I05.0 I06.0
I33.0 I06.0
I46.1 I06.0
I06.0 I05.0
I33.0 I05.0
I46.1 I05.0
I09.1 I33.0
I06.0 I33.0
I05.0 I33.0
I46.1 I33.0
I09.1 I46.1
I06.0 I46.1
I05.0 I46.1
I33.0 I46.1
N17.9 I42.0
L03.1 I42.0
A41.9 I42.0
I42.0 N17.9
I50.9 N17.9
L03.1 N17.9
N17.9 I50.9
L03.1 I50.9
A41.9 I50.9
I42.0 L03.1
N17.9 L03.1
I50.9 L03.1
A41.9 L03.1
I42.0 A41.9
I50.9 A41.9
L03.1 A41.9
I05.2 I09.1
I06.2 I09.1
I08.3 I09.1
I09.1 I05.2
I06.2 I05.2
I08.3 I05.2
A41.9 I05.2
I09.1 I06.2
I05.2 I06.2
I08.3 I06.2
A41.9 I06.2
I09.1 I08.3
I05.2 I08.3
I06.2 I08.3
A41.9 I08.3
I05.2 A41.9
I06.2 A41.9
I08.3 A41.9
N08.8 N18.9
B18.2 N18.9
K29.0 N18.9
R57.1 N18.9
N18.9 N08.8
B18.2 N08.8
K29.0 N08.8
R57.1 N08.8
N18.9 B18.2
N08.8 B18.2
K29.0 B18.2
R57.1 B18.2
N18.9 K29.0
N08.8 K29.0
B18.2 K29.0
R57.1 K29.0
N18.9 R57.1
N08.8 R57.1
B18.2 R57.1
K29.0 R57.1
I71.0 I42.0
G45.9 I42.0
Z45.2 I42.0
I42.0 I71.0
G45.9 I71.0
Z45.2 I71.0
I42.0 G45.9
I71.0 G45.9
Z45.2 G45.9
I46.1 G45.9
I42.0 Z45.2
I71.0 Z45.2
G45.9 Z45.2
I46.1 Z45.2
G45.9 I46.1
Z45.2 I46.1
I22.0 I25.8
I70.9 I25.8
J96.0 I25.8
I25.8 I22.0
I70.9 I22.0
J96.0 I22.0
R57.0 I22.0
I25.8 I70.9
I22.0 I70.9
J96.0 I70.9
R57.0 I70.9
I25.8 J96.0
I22.0 J96.0
I70.9 J96.0
R57.0 J96.0
I22.0 R57.0
I70.9 R57.0
J96.0 R57.0
I06.1 I09.1
I05.1 I09.1
T82.0 I09.1
R57.0 I09.1
I09.1 I06.1
I05.1 I06.1
T82.0 I06.1
R57.0 I06.1
I09.1 I05.1
I06.1 I05.1
T82.0 I05.1
R57.0 I05.1
I09.1 T82.0
I06.1 T82.0
I05.1 T82.0
R57.0 T82.0
I09.1 R57.0
I06.1 R57.0
I05.1 R57.0
T82.0 R57.0
I34.0 I35.2
I10.X I35.2
I50.9 I35.2
R57.8 I35.2
I35.2 I34.0
I10.X I34.0
I50.9 I34.0
R57.8 I34.0
I35.2 I10.X
I34.0 I10.X
I50.9 I10.X
R57.8 I10.X
I35.2 I50.9
I34.0 I50.9
I10.X I50.9
R57.8 I50.9
I35.2 R57.8
I34.0 R57.8
I10.X R57.8
I50.9 R57.8
I26.0 I82.8
J18.9 I82.8
K72.0 I82.8
D69.6 I82.8
I82.8 I26.0
J18.9 I26.0
D69.6 I26.0
I82.8 J18.9
I26.0 J18.9
K72.0 J18.9
D69.6 J18.9
I82.8 K72.0
J18.9 K72.0
D69.6 K72.0
I82.8 D69.6
I26.0 D69.6
J18.9 D69.6
K72.0 D69.6
I21.1 I25.8
I44.2 I25.8
I25.8 I21.1
I44.2 I21.1
I70.9 I21.1
R57.0 I21.1
I25.8 I44.2
I21.1 I44.2
I70.9 I44.2
R57.0 I44.2
I21.1 I70.9
I44.2 I70.9
I21.1 R57.0
I44.2 R57.0
I10.X J44.9
I50.1 J44.9
Z49.1 J44.9
A41.9 J44.9
J44.9 I10.X
I50.1 I10.X
A41.9 I10.X
J44.9 I50.1
I10.X I50.1
Z49.1 I50.1
A41.9 I50.1
J44.9 Z49.1
I50.1 Z49.1
A41.9 Z49.1
J44.9 A41.9
I10.X A41.9
I50.1 A41.9
Z49.1 A41.9
E11.9 I25.8
E11.9 I21.1
E11.9 I70.9
I25.8 E11.9
I21.1 E11.9
I70.9 E11.9
R57.0 E11.9
E11.9 R57.0
I33.0 Q23.1
T82.0 Q23.1
Z95.2 Q23.1
I46.1 Q23.1
Q23.1 I33.0
T82.0 I33.0
Z95.2 I33.0
Q23.1 T82.0
I33.0 T82.0
Z95.2 T82.0
I46.1 T82.0
Q23.1 Z95.2
I33.0 Z95.2
T82.0 Z95.2
I46.1 Z95.2
Q23.1 I46.1
T82.0 I46.1
Z95.2 I46.1
Y83.1 I25.8
J18.9 I25.8
A41.9 I25.8
Y83.1 I21.0
J18.9 I21.0
A41.9 I21.0
I25.8 Y83.1
I21.0 Y83.1
J18.9 Y83.1
A41.9 Y83.1
I25.8 J18.9
I21.0 J18.9
Y83.1 J18.9
A41.9 J18.9
I25.8 A41.9
I21.0 A41.9
Y83.1 A41.9
J18.9 A41.9
I21.0 I25.1
Y83.1 I25.1
I31.9 I25.1
I46.1 I25.1
I25.1 I21.0
I31.9 I21.0
I46.1 I21.0
I25.1 Y83.1
I31.9 Y83.1
I46.1 Y83.1
I25.1 I31.9
I21.0 I31.9
Y83.1 I31.9
I46.1 I31.9
I25.1 I46.1
I21.0 I46.1
Y83.1 I46.1
I31.9 I46.1
I21.9 I25.8
I10.X I25.8
I25.8 I21.9
J18.9 I21.9
I10.X I21.9
R57.0 I21.9
I21.9 J18.9
I10.X J18.9
R57.0 J18.9
I25.8 I10.X
I21.9 I10.X
J18.9 I10.X
R57.0 I10.X
I21.9 R57.0
J18.9 R57.0
I10.X R57.0
I35.0 I25.8
T82.0 I25.8
T81.0 I25.8
I25.8 I35.0
T82.0 I35.0
T81.0 I35.0
I25.8 T82.0
I35.0 T82.0
T81.0 T82.0
I25.8 T81.0
I35.0 T81.0
T82.0 T81.0
R57.0 T81.0
T81.0 R57.0
N18.9 I25.5
I49.0 I25.5
I46.1 I25.5
I25.5 N18.9
I49.0 N18.9
I46.1 N18.9
I25.5 I49.0
N18.9 I49.0
I46.1 I49.0
I25.5 I46.1
N18.9 I46.1
I49.0 I46.1
I35.1 I71.0
E11.9 I71.0
I97.1 I71.0
R57.1 I71.0
I71.0 I35.1
E11.9 I35.1
I97.1 I35.1
R57.1 I35.1
I71.0 E11.9
I35.1 E11.9
I97.1 E11.9
R57.1 E11.9
I71.0 I97.1
I35.1 I97.1
E11.9 I97.1
R57.1 I97.1
I71.0 R57.1
I35.1 R57.1
E11.9 R57.1
I97.1 R57.1
I25.2 I25.8
I24.8 I25.8
I46.1 I25.8
I25.8 I25.2
I24.8 I25.2
I70.9 I25.2
I46.1 I25.2
I25.8 I24.8
I25.2 I24.8
I70.9 I24.8
I46.1 I24.8
I25.2 I70.9
I24.8 I70.9
I46.1 I70.9
I25.8 I46.1
I25.2 I46.1
I24.8 I46.1
I70.9 I46.1
I48.X I09.1
I27.2 I09.1
K72.1 I09.1
I09.1 I48.X
I27.2 I48.X
K72.1 I48.X
I46.1 I48.X
I09.1 I27.2
I48.X I27.2
K72.1 I27.2
I46.1 I27.2
I09.1 K72.1
I48.X K72.1
I27.2 K72.1
I46.1 K72.1
I48.X I46.1
I27.2 I46.1
K72.1 I46.1
I22.9 I25.8
N18.9 I25.8
M40.5 I25.8
I25.8 I22.9
R57.0 I22.9
N18.9 I22.9
M40.5 I22.9
I22.9 R57.0
N18.9 R57.0
M40.5 R57.0
I25.8 N18.9
I22.9 N18.9
R57.0 N18.9
M40.5 N18.9
I25.8 M40.5
I22.9 M40.5
R57.0 M40.5
N18.9 M40.5
I25.3 I25.8
I25.4 I25.8
R57.1 I25.8
I25.3 I21.1
I25.4 I21.1
R57.1 I21.1
I25.8 I25.3
I21.1 I25.3
I25.4 I25.3
R57.1 I25.3
I25.8 I25.4
I21.1 I25.4
I25.3 I25.4
R57.1 I25.4
I25.8 R57.1
I21.1 R57.1
I25.3 R57.1
I25.4 R57.1
I27.0 I25.5
Z45.9 I25.5
T82.1 I25.5
I25.5 I27.0
Z45.9 I27.0
T82.1 I27.0
I46.1 I27.0
I25.5 Z45.9
I27.0 Z45.9
T82.1 Z45.9
I46.1 Z45.9
I25.5 T82.1
I27.0 T82.1
Z45.9 T82.1
I46.1 T82.1
I27.0 I46.1
Z45.9 I46.1
T82.1 I46.1
Q25.3 Q24.8
R57.0 Q24.8
Q25.3 Q23.1
R57.0 Q23.1
Q24.8 Q25.3
Q23.1 Q25.3
Q23.3 Q25.3
R57.0 Q25.3
Q25.3 Q23.3
R57.0 Q23.3
Q24.8 R57.0
Q23.1 R57.0
Q25.3 R57.0
Q23.3 R57.0
I64.X I71.0
I71.0 I64.X
I46.1 I64.X
I64.X I46.1
I34.0 I11.9
I47.1 I11.9
I49.8 I11.9
A41.9 I11.9
I11.9 I34.0
I47.1 I34.0
I49.8 I34.0
A41.9 I34.0
I11.9 I47.1
I34.0 I47.1
I49.8 I47.1
A41.9 I47.1
I11.9 I49.8
I34.0 I49.8
I47.1 I49.8
A41.9 I49.8
I11.9 A41.9
I34.0 A41.9
I47.1 A41.9
I49.8 A41.9
I27.2 I42.0
I70.9 I42.0
I42.0 I27.2
N17.9 I27.2
I70.9 I27.2
A41.9 I27.2
I27.2 N17.9
I70.9 N17.9
I42.0 I70.9
I27.2 I70.9
N17.9 I70.9
A41.9 I70.9
I27.2 A41.9
I70.9 A41.9
T86.1 N18.9
Z96.8 N18.9
Z49.1 N18.9
N18.9 T86.1
Z96.8 T86.1
Z49.1 T86.1
R57.0 T86.1
N18.9 Z96.8
T86.1 Z96.8
Z49.1 Z96.8
R57.0 Z96.8
N18.9 Z49.1
T86.1 Z49.1
Z96.8 Z49.1
R57.0 Z49.1
T86.1 R57.0
Z96.8 R57.0
Z49.1 R57.0
E11.2 N18.9
Z49.2 N18.9
J96.0 N18.9
N18.9 E11.2
Z49.2 E11.2
J96.0 E11.2
I46.1 E11.2
N18.9 Z49.2
E11.2 Z49.2
J96.0 Z49.2
I46.1 Z49.2
N18.9 J96.0
E11.2 J96.0
Z49.2 J96.0
I46.1 J96.0
E11.2 I46.1
Z49.2 I46.1
J96.0 I46.1
I07.1 I09.1
Z95.2 I09.1
I07.1 I06.0
Z95.2 I06.0
R57.0 I06.0
I09.1 I07.1
I06.0 I07.1
Z95.2 I07.1
R57.0 I07.1
I09.1 Z95.2
I06.0 Z95.2
I07.1 Z95.2
R57.0 Z95.2
I06.0 R57.0
I07.1 R57.0
Z95.2 R57.0
I34.0 I42.0
I36.1 I42.0
I31.9 I42.0
I42.0 I34.0
I36.1 I34.0
I31.9 I34.0
R57.0 I34.0
I42.0 I36.1
I34.0 I36.1
I31.9 I36.1
R57.0 I36.1
I42.0 I31.9
I34.0 I31.9
I36.1 I31.9
R57.0 I31.9
I34.0 R57.0
I36.1 R57.0
I31.9 R57.0
I49.8 Q24.8
I49.8 Q23.1
I49.8 Q25.3
Q24.8 I49.8
Q23.1 I49.8
Q25.3 I49.8
R57.0 I49.8
I49.8 R57.0
Y44.2 I09.1
R68.8 I09.1
Z95.2 I48.X
Y44.2 I48.X
R68.8 I48.X
I48.X Z95.2
Y44.2 Z95.2
R68.8 Z95.2
I09.1 Y44.2
I48.X Y44.2
Z95.2 Y44.2
R68.8 Y44.2
I09.1 R68.8
I48.X R68.8
Z95.2 R68.8
Y44.2 R68.8
I50.9 Q24.8
Q24.8 I50.9
R57.0 I50.9
I50.9 R57.0
I70.9 I21.0
I21.0 I70.9
Y83.1 I70.9
I70.9 Y83.1
R57.0 Y83.1
Y83.1 R57.0
I10.X I09.1
I05.1 I06.2
I10.X I06.2
I06.2 I05.1
I10.X I05.1
A41.9 I05.1
I09.1 I10.X
I06.2 I10.X
I05.1 I10.X
I05.1 A41.9
I11.9 N18.9
Z99.2 N18.9
I61.9 N18.9
N18.9 I11.9
Z99.2 I11.9
I61.9 I11.9
I46.1 I11.9
N18.9 Z99.2
I11.9 Z99.2
I61.9 Z99.2
I46.1 Z99.2
N18.9 I61.9
I11.9 I61.9
Z99.2 I61.9
I46.1 I61.9
I11.9 I46.1
Z99.2 I46.1
I61.9 I46.1
I49.0 I25.8
Z45.0 I25.8
I49.0 I21.0
Z45.0 I21.0
I25.8 I49.0
I21.0 I49.0
Z45.0 I49.0
R57.0 I49.0
I25.8 Z45.0
I21.0 Z45.0
I49.0 Z45.0
R57.0 Z45.0
I49.0 R57.0
Z45.0 R57.0
Y83.1 I21.1
I46.1 I21.1
I21.1 Y83.1
I21.1 I46.1
I20.0 I25.8
I20.0 I21.0
I25.8 I20.0
I21.0 I20.0
I70.9 I20.0
R57.0 I20.0
I20.0 I70.9
I20.0 R57.0
I25.1 I25.8
I25.1 I21.1
I25.8 I25.1
I21.1 I25.1
I70.9 I25.1
R57.0 I25.1
I25.1 I70.9
I25.1 R57.0
I44.2 I21.0
I21.0 I44.2
I25.1 I09.1
I21.9 I09.1
I25.1 I05.0
I21.9 I05.0
I09.1 I25.1
I05.0 I25.1
I21.9 I25.1
A41.9 I25.1
I09.1 I21.9
I05.0 I21.9
I25.1 I21.9
A41.9 I21.9
I25.1 A41.9
I21.9 A41.9
J90.X I42.0
I44.0 I42.0
I73.9 I42.0
I42.0 J90.X
I44.0 J90.X
I73.9 J90.X
I46.1 J90.X
I42.0 I44.0
J90.X I44.0
I73.9 I44.0
I46.1 I44.0
I42.0 I73.9
J90.X I73.9
I44.0 I73.9
I46.1 I73.9
J90.X I46.1
I44.0 I46.1
I73.9 I46.1
I27.0 J98.4
Z93.0 J98.4
I10.X J98.4
I46.1 J98.4
J98.4 I27.0
Z93.0 I27.0
I10.X I27.0
J98.4 Z93.0
I27.0 Z93.0
I10.X Z93.0
I46.1 Z93.0
J98.4 I10.X
I27.0 I10.X
Z93.0 I10.X
J98.4 I46.1
Z93.0 I46.1
I20.0 I21.9
I47.2 I21.9
I46.1 I21.9
I21.9 I20.0
I47.2 I20.0
I46.1 I20.0
I21.9 I47.2
I20.0 I47.2
I46.1 I47.2
I21.9 I46.1
I20.0 I46.1
I47.2 I46.1
I49.8 I25.8
R09.2 I25.8
I49.8 I21.0
R09.2 I21.0
I49.8 I20.0
R09.2 I20.0
I25.8 I49.8
I21.0 I49.8
I20.0 I49.8
R09.2 I49.8
I25.8 R09.2
I21.0 R09.2
I20.0 R09.2
I49.8 R09.2
I50.1 I25.8
I50.1 I21.0
I50.1 I20.0
I25.8 I50.1
I21.0 I50.1
I20.0 I50.1
R57.0 I50.1
I50.1 R57.0
I26.0 I25.8
J44.8 I25.8
I26.0 I24.8
J44.8 I24.8
R57.0 I24.8
I25.8 I26.0
I24.8 I26.0
J44.8 I26.0
I25.8 J44.8
I24.8 J44.8
I26.0 J44.8
R57.0 J44.8
I24.8 R57.0
J44.8 R57.0
I70.9 I35.2
A41.9 I35.2
I70.9 I34.0
I35.2 I70.9
I34.0 I70.9
I10.X I70.9
I70.9 I10.X
I35.2 A41.9
I48.X I42.0
I10.X I42.0
I48.X I50.9
I42.0 I48.X
I50.9 I48.X
I10.X I48.X
I42.0 I10.X
I48.X I10.X
I50.0 I25.8
I50.0 I35.0
I10.X I35.0
I46.1 I35.0
I25.8 I50.0
I35.0 I50.0
I10.X I50.0
I46.1 I50.0
I35.0 I10.X
I50.0 I10.X
I35.0 I46.1
I50.0 I46.1
I31.9 I30.9
I23.3 I30.9
N17.9 I30.9
I46.1 I30.9
I30.9 I31.9
I23.3 I31.9
N17.9 I31.9
I30.9 I23.3
I31.9 I23.3
N17.9 I23.3
I46.1 I23.3
I30.9 N17.9
I31.9 N17.9
I23.3 N17.9
I30.9 I46.1
I23.3 I46.1
I35.1 I42.0
I42.0 I35.1
I50.9 I35.1
I46.1 I35.1
I35.1 I50.9
I35.1 I46.1
J90.X I25.8
J90.X I20.0
A41.9 I20.0
I25.8 J90.X
I20.0 J90.X
A41.9 J90.X
I20.0 A41.9
J90.X A41.9
I36.1 I11.0
Z95.2 I11.0
T82.0 I11.0
R57.1 I11.0
I11.0 I36.1
Z95.2 I36.1
T82.0 I36.1
R57.1 I36.1
I11.0 Z95.2
I36.1 Z95.2
R57.1 Z95.2
I11.0 T82.0
I36.1 T82.0
R57.1 T82.0
I11.0 R57.1
I36.1 R57.1
Z95.2 R57.1
T82.0 R57.1
I34.0 I25.8
I36.1 I25.8
I34.0 I25.1
I36.1 I25.1
I25.8 I34.0
I25.1 I34.0
I25.8 I36.1
I25.1 I36.1
A41.9 I36.1
I36.1 A41.9
I34.0 I25.5
I36.1 I25.5
I13.1 I25.5
I25.5 I34.0
I13.1 I34.0
I46.1 I34.0
I25.5 I36.1
I13.1 I36.1
I46.1 I36.1
I25.5 I13.1
I34.0 I13.1
I36.1 I13.1
I46.1 I13.1
I34.0 I46.1
I36.1 I46.1
I13.1 I46.1
J90.X C38.0
I31.3 C38.0
J84.8 C38.0
A41.9 C38.0
C38.0 J90.X
I31.3 J90.X
J84.8 J90.X
C38.0 I31.3
J90.X I31.3
J84.8 I31.3
A41.9 I31.3
C38.0 J84.8
J90.X J84.8
I31.3 J84.8
A41.9 J84.8
C38.0 A41.9
I31.3 A41.9
J84.8 A41.9
E11.9 I42.0
L08.8 I42.0
E11.9 I50.9
L08.8 I50.9
I42.0 E11.9
I50.9 E11.9
L08.8 E11.9
A41.9 E11.9
I42.0 L08.8
I50.9 L08.8
E11.9 L08.8
A41.9 L08.8
E11.9 A41.9
L08.8 A41.9
J44.9 I25.5
I50.0 I25.5
I10.X I25.5
I25.5 J44.9
I50.0 J44.9
I46.1 J44.9
I25.5 I50.0
J44.9 I50.0
I25.5 I10.X
J44.9 I46.1
I35.2 I71.2
T81.1 I71.2
I50.0 I71.2
I46.1 I71.2
I71.2 I35.2
T81.1 I35.2
I50.0 I35.2
I46.1 I35.2
I71.2 T81.1
I35.2 T81.1
I50.0 T81.1
I46.1 T81.1
I71.2 I50.0
I35.2 I50.0
T81.1 I50.0
I71.2 I46.1
I35.2 I46.1
T81.1 I46.1
I50.1 I42.0
J18.9 I42.0
J44.9 I42.0
I42.0 I50.1
J18.9 I50.1
I46.1 I50.1
I42.0 J18.9
I50.1 J18.9
J44.9 J18.9
I46.1 J18.9
I42.0 J44.9
J18.9 J44.9
I50.1 I46.1
J18.9 I46.1
I21.9 I35.0
Q23.1 I35.0
E78.0 I35.0
R57.1 I35.0
I35.0 I21.9
Q23.1 I21.9
E78.0 I21.9
R57.1 I21.9
I35.0 Q23.1
I21.9 Q23.1
R57.1 Q23.1
I35.0 E78.0
I21.9 E78.0
R57.1 E78.0
I35.0 R57.1
I21.9 R57.1
Q23.1 R57.1
E78.0 R57.1
I33.0 Q24.8
I46.1 Q24.8
I33.0 Q23.3
I46.1 Q23.3
Q24.8 I33.0
Q23.3 I33.0
Q24.8 I46.1
Q23.3 I46.1
Z45.9 I42.0
I64.X I42.0
Z45.9 I48.X
I64.X I48.X
A41.9 I48.X
I42.0 Z45.9
I48.X Z45.9
I64.X Z45.9
A41.9 Z45.9
I42.0 I64.X
I48.X I64.X
Z45.9 I64.X
A41.9 I64.X
I48.X A41.9
Z45.9 A41.9
I64.X A41.9
I47.2 I42.0
I49.0 I42.0
R57.1 I42.0
I42.0 I47.2
I49.0 I47.2
I50.9 I47.2
R57.1 I47.2
I42.0 I49.0
I47.2 I49.0
I50.9 I49.0
R57.1 I49.0
I47.2 I50.9
I49.0 I50.9
R57.1 I50.9
I42.0 R57.1
I47.2 R57.1
I49.0 R57.1
I50.9 R57.1
M32.1 N18.9
T81.4 N18.9
I64.X N18.9
N18.9 M32.1
T81.4 M32.1
I64.X M32.1
A41.9 M32.1
N18.9 T81.4
M32.1 T81.4
I64.X T81.4
A41.9 T81.4
N18.9 I64.X
M32.1 I64.X
T81.4 I64.X
M32.1 A41.9
T81.4 A41.9
I42.4 Q24.8
I27.0 Q24.8
I42.4 Q23.1
I27.0 Q23.1
Q24.8 I42.4
Q23.1 I42.4
I27.0 I42.4
I46.1 I42.4
Q24.8 I27.0
Q23.1 I27.0
I42.4 I27.0
I42.4 I46.1
I45.9 I21.9
I21.9 I45.9
I46.1 I45.9
I45.9 I46.1
I25.2 I25.5
I25.2 I34.0
I25.2 I36.1
I25.5 I25.2
I34.0 I25.2
I36.1 I25.2
I21.0 I25.5
I20.0 I25.5
Y83.1 I25.5
A41.9 I25.5
I25.5 I21.0
I25.5 I20.0
Y83.1 I20.0
I25.5 Y83.1
I20.0 Y83.1
I25.5 A41.9
I78.0 I27.2
R04.2 I27.2
I27.2 I78.0
R04.2 I78.0
N17.9 I78.0
I46.1 I78.0
I27.2 R04.2
I78.0 R04.2
N17.9 R04.2
I46.1 R04.2
I78.0 N17.9
R04.2 N17.9
I78.0 I46.1
R04.2 I46.1
I35.2 I42.0
R00.0 I42.0
I42.0 I35.2
I36.1 I35.2
R00.0 I35.2
R57.0 I35.2
I35.2 I36.1
R00.0 I36.1
I42.0 R00.0
I35.2 R00.0
I36.1 R00.0
R57.0 R00.0
I35.2 R57.0
R00.0 R57.0
D70.X N18.9
Z49.1 E11.2
D70.X E11.2
A41.9 E11.2
E11.2 Z49.1
D70.X Z49.1
N18.9 D70.X
E11.2 D70.X
Z49.1 D70.X
A41.9 D70.X
E11.2 A41.9
D70.X A41.9
Y83.1 I24.8
N18.9 I24.8
I24.8 Y83.1
N18.9 Y83.1
I24.8 N18.9
Y83.1 N18.9
E11.9 I21.0
E11.9 Y83.1
I21.0 E11.9
Y83.1 E11.9
Z95.5 I25.8
Z95.5 I21.9
Z45.0 I21.9
I25.8 Z95.5
I21.9 Z95.5
Z45.0 Z95.5
R57.0 Z95.5
I21.9 Z45.0
Z95.5 Z45.0
Z95.5 R57.0
I70.9 I71.3
T65.8 I71.3
I49.8 I71.3
I46.1 I71.3
I71.3 I70.9
T65.8 I70.9
I49.8 I70.9
I71.3 T65.8
I70.9 T65.8
I49.8 T65.8
I46.1 T65.8
I71.3 I49.8
I70.9 I49.8
T65.8 I49.8
I46.1 I49.8
I71.3 I46.1
T65.8 I46.1
I49.8 I46.1
I71.3 I71.0
I71.3 I35.1
I71.0 I71.3
I35.1 I71.3
I97.1 I71.3
R57.1 I71.3
I71.3 I97.1
I71.3 R57.1
I34.0 I42.9
I36.1 I42.9
I45.1 I42.9
A41.9 I42.9
I42.9 I34.0
I45.1 I34.0
I42.9 I36.1
I45.1 I36.1
I42.9 I45.1
I34.0 I45.1
I36.1 I45.1
A41.9 I45.1
I42.9 A41.9
I45.1 A41.9
I34.0 I21.0
I21.0 I34.0
I45.1 I25.8
I21.9 I24.8
I45.1 I24.8
I24.8 I21.9
I45.1 I21.9
I25.8 I45.1
I24.8 I45.1
I21.9 I45.1
R57.0 I45.1
I45.1 R57.0
I64.X I09.1
I46.X I09.1
I09.1 I64.X
I33.0 I64.X
I46.X I64.X
I64.X I33.0
I46.X I33.0
I09.1 I46.X
I64.X I46.X
I33.0 I46.X
E11.9 I21.9
I21.9 E11.9
I34.0 I21.1
A41.9 I21.1
I21.1 I34.0
Y83.1 I34.0
I34.0 Y83.1
I21.1 A41.9
I49.5 I25.8
Z95.4 I25.8
I25.8 I49.5
Z95.5 I49.5
Z95.4 I49.5
I46.1 I49.5
I49.5 Z95.5
Z95.4 Z95.5
I46.1 Z95.5
I25.8 Z95.4
I49.5 Z95.4
Z95.5 Z95.4
I46.1 Z95.4
I49.5 I46.1
Z95.5 I46.1
Z95.4 I46.1
R58.X I25.8
R58.X I21.0
I49.0 I70.9
R58.X I70.9
I70.9 I49.0
R58.X I49.0
I25.8 R58.X
I21.0 R58.X
I70.9 R58.X
I49.0 R58.X
M31.7 N18.9
M31.3 N18.9
N18.9 M31.7
M31.3 M31.7
D70.X M31.7
I46.1 M31.7
N18.9 M31.3
M31.7 M31.3
D70.X M31.3
I46.1 M31.3
M31.7 D70.X
M31.3 D70.X
I46.1 D70.X
M31.7 I46.1
M31.3 I46.1
D70.X I46.1
I47.2 E11.9
E11.9 I47.2
Z95.5 I47.2
I70.9 I47.2
I47.2 Z95.5
I70.9 Z95.5
I47.2 I70.9
Z95.5 I70.9
Q23.0 Q24.8
I25.8 Q24.8
Q23.0 Q23.1
I25.8 Q23.1
Q24.8 Q23.0
Q23.1 Q23.0
I25.8 Q23.0
R57.0 Q23.0
Q24.8 I25.8
Q23.1 I25.8
Q23.0 I25.8
Q23.0 R57.0
N17.9 I35.0
I49.8 I35.0
I35.0 N17.9
I49.8 N17.9
R57.0 N17.9
I49.8 I10.X
I35.0 I49.8
N17.9 I49.8
I10.X I49.8
N17.9 R57.0
I21.1 I21.0
I21.0 I21.1
I20.0 I25.1
I20.0 I34.0
I25.1 I20.0
I34.0 I20.0
G93.1 I25.8
G93.1 I21.9
I25.8 G93.1
I21.9 G93.1
R57.0 G93.1
G93.1 R57.0
Y83.1 I21.9
I21.9 Y83.1
I21.9 I21.0
I25.4 I21.0
I21.0 I21.9
I25.4 I21.9
I21.0 I25.4
I21.9 I25.4
R57.0 I25.4
I25.4 R57.0
N17.9 I25.8
R57.8 I25.8
N17.9 I21.0
R57.8 I21.0
I25.8 N17.9
I21.0 N17.9
R57.8 N17.9
R57.8 E11.9
I25.8 R57.8
I21.0 R57.8
N17.9 R57.8
E11.9 R57.8
J44.9 I27.0
J18.9 I27.0
A41.9 I27.0
I27.0 J44.9
I27.0 J18.9
I27.0 A41.9
I21.2 I25.8
I21.2 I21.0
I21.2 I25.1
I25.8 I21.2
I21.0 I21.2
I25.1 I21.2
I46.1 I21.2
I21.2 I46.1
Q21.1 Q24.8
I26.0 Q24.8
Q24.8 Q21.1
I26.0 Q21.1
I27.0 Q21.1
I46.1 Q21.1
Q24.8 I26.0
Q21.1 I26.0
I27.0 I26.0
I46.1 I26.0
Q21.1 I27.0
I26.0 I27.0
Q21.1 I46.1
I26.0 I46.1
I23.5 I25.8
I23.5 I21.9
I34.0 I21.9
I25.8 I23.5
I21.9 I23.5
I34.0 I23.5
R57.0 I23.5
I21.9 I34.0
I23.5 I34.0
I23.5 R57.0
I05.2 I64.X
I64.X I05.2
I48.X I05.2
I05.2 I48.X
E87.5 I27.9
Z49.1 I27.9
E87.5 N17.9
I27.9 E87.5
N17.9 E87.5
Z49.1 E87.5
A41.9 E87.5
I27.9 Z49.1
E87.5 Z49.1
E87.5 A41.9
Z95.4 I09.1
T82.0 I07.1
Z95.4 I07.1
A41.9 I07.1
I07.1 T82.0
Z95.4 T82.0
A41.9 T82.0
I09.1 Z95.4
I07.1 Z95.4
T82.0 Z95.4
A41.9 Z95.4
I07.1 A41.9
T82.0 A41.9
Z95.4 A41.9
Z95.5 I24.8
I24.8 Z95.5
E11.9 I09.1
I07.1 I05.1
E11.9 I05.1
I05.1 I07.1
E11.9 I07.1
I09.1 E11.9
I05.1 E11.9
I07.1 E11.9
I06.2 I05.0
I10.X I05.0
I05.0 I06.2
I05.0 I10.X
I51.3 I25.8
I51.3 I21.0
I25.8 I51.3
I21.0 I51.3
I70.9 I51.3
R57.0 I51.3
I51.3 I70.9
I51.3 R57.0
E11.9 N18.9
N39.0 N18.9
N18.9 E11.9
N39.0 E11.9
N18.9 N39.0
E11.9 N39.0
A41.9 N39.0
N39.0 A41.9
Z49.1 I25.8
I10.X N18.9
I25.8 Z49.1
N18.9 I10.X
I70.9 I35.0
E11.9 I35.0
I35.0 I70.9
I35.0 E11.9
Y83.1 Q24.8
I26.0 Q23.1
Y83.1 Q23.1
Q23.1 I26.0
Y83.1 I26.0
Q24.8 Y83.1
Q23.1 Y83.1
I26.0 Y83.1
I50.0 I42.0
J15.2 I42.0
I42.0 I50.0
J15.2 I50.0
A41.9 I50.0
I42.0 J15.2
I50.0 J15.2
A41.9 J15.2
I50.0 A41.9
J15.2 A41.9
I07.0 I09.1
I07.0 I06.0
A41.9 I06.0
I07.0 I05.0
I09.1 I07.0
I06.0 I07.0
I05.0 I07.0
A41.9 I07.0
I06.0 A41.9
I07.0 A41.9
I44.7 I25.8
I44.7 I25.1
I25.8 I44.7
I25.1 I44.7
I34.0 I44.7
R57.0 I44.7
I44.7 I34.0
I44.7 R57.0
K81.0 I49.8
Z49.1 I49.8
E11.9 I49.8
I49.8 K81.0
Z49.1 K81.0
E11.9 K81.0
A41.9 K81.0
I49.8 Z49.1
K81.0 Z49.1
I49.8 E11.9
K81.0 E11.9
K81.0 A41.9
I42.0 I25.8
I25.8 I42.0
I34.0 I35.0
I35.0 I34.0
E14.1 I25.8
E14.1 I21.0
E14.1 N17.9
I25.8 E14.1
I21.0 E14.1
N17.9 E14.1
R57.0 E14.1
E14.1 R57.0
I51.3 I25.5
R57.0 I25.5
I51.3 I34.0
I51.3 I36.1
I25.5 I51.3
I34.0 I51.3
I36.1 I51.3
I25.5 R57.0
N18.9 I21.9
Z49.1 I21.9
I21.9 N18.9
I21.9 Z49.1
I10.X I21.0
I21.0 I10.X
I77.9 I71.0
I49.8 I71.0
I50.9 I71.0
R09.2 I71.0
I71.0 I77.9
I49.8 I77.9
I50.9 I77.9
R09.2 I77.9
I71.0 I49.8
I77.9 I49.8
I50.9 I49.8
I71.0 I50.9
I77.9 I50.9
I49.8 I50.9
R09.2 I50.9
I71.0 R09.2
I77.9 R09.2
I50.9 R09.2
R57.0 I71.0
I97.1 I10.X
R57.1 I10.X
I10.X I97.1
R57.0 I97.1
I10.X R57.1
R57.0 R57.1
I71.0 R57.0
I97.1 R57.0
R57.1 R57.0
Z95.2 I35.1
B24.X I35.1
J18.9 I35.1
A41.9 I35.1
I35.1 Z95.2
B24.X Z95.2
J18.9 Z95.2
A41.9 Z95.2
I35.1 B24.X
Z95.2 B24.X
J18.9 B24.X
A41.9 B24.X
I35.1 J18.9
Z95.2 J18.9
B24.X J18.9
I35.1 A41.9
Z95.2 A41.9
B24.X A41.9
I50.0 I42.2
I47.2 I42.2
I46.1 I42.2
I42.2 I50.0
I47.2 I50.0
I42.2 I47.2
I50.0 I47.2
I42.2 I46.1
J90.X I09.1
I27.0 I09.1
I09.1 J90.X
I48.X J90.X
I27.0 J90.X
R57.0 J90.X
J90.X I48.X
I27.0 I48.X
I09.1 I27.0
J90.X I27.0
I48.X I27.0
R57.0 I27.0
J90.X R57.0
I27.0 R57.0
R57.0 Q22.8
Q22.8 R57.0
I60.9 N18.9
I60.9 Z49.1
N18.9 I60.9
Z49.1 I60.9
I46.1 I60.9
I60.9 I46.1
I11.0 I25.8
I11.0 I21.1
I11.0 I34.0
I25.8 I11.0
I21.1 I11.0
I34.0 I11.0
I46.1 I11.0
I11.0 I46.1
I23.3 I25.8
I97.1 I25.8
I25.8 I23.3
I10.X I23.3
I97.1 I23.3
R57.0 I23.3
I23.3 I10.X
I25.8 I97.1
I23.3 I97.1
I23.3 R57.0
N18.9 I33.0
Z49.1 I33.0
A41.9 I33.0
I33.0 N18.9
I33.0 Z49.1
I64.X Z49.1
Z49.1 I64.X
I33.0 A41.9
I50.9 I25.8
I50.9 I21.0
I50.9 Y83.1
I25.8 I50.9
I21.0 I50.9
Y83.1 I50.9
I24.8 I35.2
E78.5 I35.2
I35.2 I24.8
I10.X I24.8
E78.5 I24.8
I24.8 I10.X
E78.5 I10.X
I35.2 E78.5
I24.8 E78.5
I10.X E78.5
R57.0 E78.5
E78.5 R57.0
I10.X I64.X
E11.9 I64.X
I64.X I10.X
I64.X E11.9
I69.4 I09.1
I69.4 I48.X
I69.4 I27.0
I09.1 I69.4
I48.X I69.4
I27.0 I69.4
A41.9 I69.4
I69.4 A41.9
T82.0 I48.X
T82.0 I27.2
I48.X T82.0
I27.2 T82.0
I27.0 J84.9
I50.9 J84.9
I46.1 J84.9
J84.9 I27.0
I50.9 I27.0
J84.9 I50.9
I27.0 I50.9
J84.9 I46.1
I71.0 I71.9
I10.X I71.9
N28.9 I71.9
I46.1 I71.9
I71.9 I71.0
N28.9 I71.0
I71.9 I10.X
N28.9 I10.X
I71.9 N28.9
I71.0 N28.9
I10.X N28.9
I46.1 N28.9
I71.9 I46.1
N28.9 I46.1
Q21.0 Q24.8
Q22.1 Q24.8
Q24.8 Q21.0
Q22.1 Q21.0
Q22.8 Q21.0
R57.0 Q21.0
Q24.8 Q22.1
Q21.0 Q22.1
Q22.8 Q22.1
R57.0 Q22.1
Q21.0 Q22.8
Q22.1 Q22.8
Q21.0 R57.0
Q22.1 R57.0
Z94.0 N18.9
Z52.4 N18.9
N18.9 Z94.0
Z52.4 Z94.0
Z49.2 Z94.0
A41.9 Z94.0
N18.9 Z52.4
Z94.0 Z52.4
Z49.2 Z52.4
A41.9 Z52.4
Z94.0 Z49.2
Z52.4 Z49.2
A41.9 Z49.2
Z94.0 A41.9
Z52.4 A41.9
Z49.2 A41.9
I21.1 Q24.8
I25.8 Q21.0
I21.1 Q21.0
I46.1 Q21.0
Q21.0 I25.8
Q24.8 I21.1
Q21.0 I21.1
Q21.0 I46.1
I64.X I25.8
I64.X I21.0
I25.8 I64.X
I21.0 I64.X
I70.9 I64.X
I64.X I70.9
I22.0 I21.0
I21.0 I22.0
A41.9 Q24.8
A41.9 Q23.1
A41.9 Q22.8
A41.9 Q23.3
Q24.8 A41.9
Q23.1 A41.9
Q22.8 A41.9
Q23.3 A41.9
I35.1 I42.2
E11.9 I42.2
I49.8 I42.2
I42.2 I35.1
I49.8 I35.1
I42.2 E11.9
I42.2 I49.8
I35.1 I49.8
I48.X I35.0
I50.9 I35.0
J96.0 I35.0
I35.0 I48.X
J96.0 I48.X
I35.0 I50.9
J96.0 I50.9
I35.0 J96.0
I48.X J96.0
I50.9 J96.0
E87.2 N18.9
E87.1 N18.9
E87.5 N18.9
N18.9 E87.2
E87.1 E87.2
E87.5 E87.2
I46.1 E87.2
N18.9 E87.1
E87.2 E87.1
E87.5 E87.1
I46.1 E87.1
N18.9 E87.5
E87.2 E87.5
E87.1 E87.5
I46.1 E87.5
E87.2 I46.1
E87.1 I46.1
E87.5 I46.1
I24.8 I35.0
Z95.5 I35.0
I35.0 I24.8
Z95.5 I10.X
I35.0 Z95.5
I10.X Z95.5
E10.X I35.0
E10.X E11.9
I35.0 E10.X
E11.9 E10.X
I50.9 E10.X
I46.1 E10.X
E10.X I50.9
E10.X I46.1
B44.0 I42.0
Z95.4 I42.0
B44.0 J18.9
Z95.4 J18.9
I42.0 B44.0
J18.9 B44.0
Z95.4 B44.0
I46.1 B44.0
I42.0 Z95.4
J18.9 Z95.4
B44.0 Z95.4
B44.0 I46.1
I61.1 I63.5
I25.8 I63.5
Z95.5 I63.5
I46.1 I63.5
I63.5 I61.1
I25.8 I61.1
Z95.5 I61.1
I46.1 I61.1
I63.5 I25.8
I61.1 I25.8
I63.5 Z95.5
I61.1 Z95.5
I63.5 I46.1
I61.1 I46.1
I36.1 I21.1
I10.X I21.1
I21.1 I36.1
I10.X I36.1
I21.1 I10.X
I36.1 I10.X
I70.9 I11.0
Y83.1 I11.0
R57.0 I11.0
I11.0 I70.9
I11.0 Y83.1
I11.0 R57.0
T82.6 I35.0
Z95.2 I35.0
Z95.4 I35.0
I35.0 T82.6
Z95.2 T82.6
Z95.4 T82.6
R57.0 T82.6
I35.0 Z95.2
T82.6 Z95.2
Z95.4 Z95.2
I35.0 Z95.4
T82.6 Z95.4
Z95.2 Z95.4
R57.0 Z95.4
T82.6 R57.0
Z95.4 R57.0
I33.0 I34.0
E11.9 I34.0
I33.0 I36.1
E11.9 I36.1
I34.0 I33.0
I36.1 I33.0
E11.9 I33.0
I34.0 E11.9
I36.1 E11.9
I33.0 E11.9
Z95.2 I25.8
I25.8 Z95.2
I25.2 I21.0
I21.0 I25.2
R57.0 I25.2
I25.2 R57.0
Z49.1 M32.1
E87.2 M32.1
I46.1 M32.1
M32.1 Z49.1
E87.2 Z49.1
M32.1 E87.2
Z49.1 E87.2
M32.1 I46.1
I35.1 I34.0
I71.2 I34.0
I48.X I34.0
I34.0 I35.1
I71.2 I35.1
I48.X I35.1
I34.0 I71.2
I35.1 I71.2
I48.X I71.2
I34.0 I48.X
I35.1 I48.X
I71.2 I48.X
R57.1 I09.1
I07.1 I05.2
R57.1 I05.2
I05.2 I07.1
I48.X I07.1
R57.1 I07.1
I07.1 I48.X
R57.1 I48.X
I09.1 R57.1
I05.2 R57.1
I07.1 R57.1
I48.X R57.1
I47.2 I25.2
I25.2 I47.2
Q25.1 Q24.8
Q25.0 Q24.8
Q24.8 Q25.1
Q25.0 Q25.1
Q23.1 Q25.1
R57.0 Q25.1
Q24.8 Q25.0
Q25.1 Q25.0
Q23.1 Q25.0
R57.0 Q25.0
Q25.1 Q23.1
Q25.0 Q23.1
Q25.1 R57.0
Q25.0 R57.0
Y83.1 I35.0
A41.9 I35.0
I35.0 Y83.1
I49.8 Y83.1
Y83.1 I49.8
I35.0 A41.9
T82.0 Q24.8
T82.0 Q23.0
A41.9 Q23.0
Q24.8 T82.0
Q23.0 T82.0
Q23.0 A41.9
I48.X I71.0
I71.0 I48.X
E85.4 N18.9
G93.1 N18.9
N18.9 E85.4
G93.1 E85.4
I46.1 E85.4
N18.9 G93.1
E85.4 G93.1
I46.1 G93.1
E85.4 I46.1
G93.1 I46.1
I70.9 I21.9
I21.9 I70.9
A41.9 Z95.5
Z95.5 A41.9
E66.9 I71.0
E66.9 I10.X
I71.0 E66.9
I10.X E66.9
I49.8 E66.9
R57.1 E66.9
E66.9 I49.8
R57.1 I49.8
E66.9 R57.1
I49.8 R57.1
T82.7 I33.0
I44.2 I33.0
I47.2 I33.0
I33.0 T82.7
I44.2 T82.7
I47.2 T82.7
A41.9 T82.7
I33.0 I44.2
T82.7 I44.2
I47.2 I44.2
A41.9 I44.2
I33.0 I47.2
T82.7 I47.2
I44.2 I47.2
T82.7 A41.9
I44.2 A41.9
T82.0 I34.2
T85.8 I34.2
N18.9 I34.2
R57.0 I34.2
I34.2 T82.0
T85.8 T82.0
N18.9 T82.0
I34.2 T85.8
T82.0 T85.8
N18.9 T85.8
R57.0 T85.8
I34.2 N18.9
T82.0 N18.9
T85.8 N18.9
I34.2 R57.0
T85.8 R57.0
I07.1 I05.0
I64.X I05.0
I05.0 I07.1
I64.X I07.1
I46.1 I07.1
I05.0 I64.X
I07.1 I64.X
I07.1 I46.1
I20.8 Q24.8
I20.8 Q21.0
T82.0 Q21.0
A41.9 Q21.0
Q24.8 I20.8
Q21.0 I20.8
T82.0 I20.8
A41.9 I20.8
Q21.0 T82.0
I20.8 T82.0
Q21.0 A41.9
I20.8 A41.9
I06.2 I06.0
I05.1 I06.0
I06.0 I06.2
I46.1 I06.2
I06.0 I05.1
I46.1 I05.1
I06.2 I46.1
I05.1 I46.1
I21.2 I21.1
I21.1 I21.2
R57.0 I21.2
I21.2 R57.0
I63.1 I25.8
I63.1 I34.0
I63.1 I25.2
I25.8 I63.1
I34.0 I63.1
I25.2 I63.1
I46.1 I63.1
I63.1 I46.1
I50.0 I09.1
I50.0 I05.2
R57.0 I05.2
I50.0 I06.2
R57.0 I06.2
I09.1 I50.0
I05.2 I50.0
I06.2 I50.0
I05.2 R57.0
I06.2 R57.0
I21.1 I25.5
I25.1 I25.5
R57.1 I25.5
I25.5 I21.1
I20.0 I21.1
I21.1 I20.0
R57.1 I20.0
I25.5 I25.1
R57.1 I25.1
I25.5 R57.1
I20.0 R57.1
I25.1 R57.1
T82.8 I09.1
T81.0 I09.1
T82.8 T82.0
R68.8 T82.0
I09.1 T82.8
T82.0 T82.8
T81.0 T82.8
R68.8 T82.8
I09.1 T81.0
T82.8 T81.0
R68.8 T81.0
T82.0 R68.8
T82.8 R68.8
T81.0 R68.8
Q23.3 Q23.0
Q23.0 Q23.3
I47.2 I35.0
I20.0 I35.0
I35.0 I47.2
I35.0 I20.0
I70.9 I21.2
Y83.1 I21.2
I21.2 I70.9
I21.2 Y83.1
Z95.5 I34.0
I34.0 Z95.5
Z45.0 I42.0
Z45.0 J44.9
Z45.9 J44.9
I42.0 Z45.0
J44.9 Z45.0
Z45.9 Z45.0
A41.9 Z45.0
J44.9 Z45.9
Z45.0 Z45.9
Z45.0 A41.9
I48.X I25.5
I25.2 I25.1
I48.X I25.1
I25.1 I25.2
I48.X I25.2
I25.5 I48.X
I25.1 I48.X
I25.2 I48.X
I30.8 I31.3
N17.9 I31.3
J85.1 I31.3
I31.3 I30.8
N17.9 I30.8
J85.1 I30.8
A41.9 I30.8
I31.3 N17.9
I30.8 N17.9
J85.1 N17.9
I31.3 J85.1
I30.8 J85.1
N17.9 J85.1
A41.9 J85.1
I30.8 A41.9
J85.1 A41.9
J84.8 I27.0
I36.1 I27.0
I49.8 I27.0
I27.0 J84.8
I36.1 J84.8
I49.8 J84.8
I46.1 J84.8
I27.0 I36.1
J84.8 I36.1
I49.8 I36.1
I27.0 I49.8
J84.8 I49.8
I36.1 I49.8
J84.8 I46.1
I31.9 I31.3
I49.8 I31.3
N00.5 I31.3
I31.3 I31.9
I49.8 I31.9
N00.5 I31.9
A41.9 I31.9
I31.3 I49.8
I31.9 I49.8
N00.5 I49.8
I31.3 N00.5
I31.9 N00.5
I49.8 N00.5
A41.9 N00.5
I31.9 A41.9
N00.5 A41.9
Q23.0 I63.9
Q24.8 I63.9
Q25.4 I63.9
I46.1 I63.9
I63.9 Q23.0
Q25.4 Q23.0
I46.1 Q23.0
I63.9 Q24.8
Q25.4 Q24.8
I63.9 Q25.4
Q23.0 Q25.4
Q24.8 Q25.4
I46.1 Q25.4
I63.9 I46.1
Q23.0 I46.1
Q25.4 I46.1
E85.4 I42.1
I45.1 I42.1
J18.9 I42.1
R57.8 I42.1
I42.1 E85.4
I45.1 E85.4
J18.9 E85.4
R57.8 E85.4
I42.1 I45.1
E85.4 I45.1
J18.9 I45.1
R57.8 I45.1
I42.1 J18.9
E85.4 J18.9
I45.1 J18.9
R57.8 J18.9
I42.1 R57.8
E85.4 R57.8
I45.1 R57.8
J18.9 R57.8
J90.X I27.9
I31.3 I27.9
I49.8 I27.9
I27.9 J90.X
I49.8 J90.X
I27.9 I31.3
I27.9 I49.8
J90.X I49.8
I09.1 I71.0
I06.1 I71.0
I05.1 I71.0
I71.0 I09.1
I71.0 I06.1
I71.0 I05.1
I10.X I44.2
I44.2 I10.X
I31.3 I21.9
I31.3 I47.2
I34.0 I47.2
I21.9 I31.3
I47.2 I31.3
I34.0 I31.3
R57.0 I31.3
I47.2 I34.0
I31.3 I34.0
I31.3 R57.0
I35.0 I35.2
I49.8 I35.2
I35.2 I35.0
I35.2 I49.8
N17.9 I26.0
R00.0 I26.0
I26.0 N17.9
R00.0 N17.9
I26.0 R00.0
N17.9 R00.0
I35.1 I33.0
G00.8 I33.0
I33.0 I35.1
G00.8 I35.1
G00.8 I34.0
I33.0 G00.8
I35.1 G00.8
I34.0 G00.8
A41.9 G00.8
G00.8 A41.9
I27.0 I42.0
I27.0 I34.0
I42.0 I27.0
I34.0 I27.0
I44.2 I25.1
I25.1 I44.2
Z95.5 I25.1
I25.1 Z95.5
Q23.1 I64.X
Q23.0 I64.X
Q23.1 I09.1
Q23.0 I09.1
I64.X Q23.1
I09.1 Q23.1
I64.X Q23.0
I09.1 Q23.0
T85.8 Q24.8
T85.8 I33.0
Q24.8 T85.8
I33.0 T85.8
I46.1 T85.8
T85.8 I46.1
R10.0 I09.1
R10.0 I05.2
R10.0 I07.1
I09.1 R10.0
I05.2 R10.0
I07.1 R10.0
A41.9 R10.0
R10.0 A41.9
I36.1 I42.5
I34.0 I42.5
I35.1 I42.5
R57.0 I42.5
I42.5 I36.1
I35.1 I36.1
I42.5 I34.0
I42.5 I35.1
I36.1 I35.1
R57.0 I35.1
I42.5 R57.0
I35.1 R57.0
I21.9 I21.1
I21.1 I21.9
I36.1 I21.9
I21.9 I36.1
Q23.3 Y83.1
Y83.1 Q23.3
I49.0 I09.1
I49.0 I05.0
I09.1 I49.0
I05.0 I49.0
N17.9 I49.0
I49.0 N17.9
I49.8 I21.9
I21.9 I49.8
I31.3 I42.5
I49.8 I42.5
I42.5 I31.3
I42.5 I49.8
I50.9 I09.1
I50.9 I05.2
I09.1 I50.9
I05.2 I50.9
M8000/ C78.0
I31.9 C78.0
I31.3 C78.0
I46.1 C78.0
C78.0 M8000/
I31.9 M8000/
I31.3 M8000/
I46.1 M8000/
C78.0 I31.9
M8000/ I31.9
C78.0 I31.3
M8000/ I31.3
I46.1 I31.3
C78.0 I46.1
M8000/ I46.1
I31.3 I46.1
E87.1 I35.0
N17.9 I34.0
E87.1 I34.0
I34.0 N17.9
E87.1 N17.9
I35.0 E87.1
I34.0 E87.1
N17.9 E87.1
R57.0 E87.1
E87.1 R57.0
I21.0 I21.4
I44.2 I21.4
I10.X I21.4
A41.9 I21.4
I21.4 I21.0
I21.4 I44.2
I21.4 I10.X
I21.4 A41.9
J18.9 I21.1
J18.9 I70.9
I21.1 J18.9
I70.9 J18.9
I49.8 I06.0
E11.9 I06.0
I63.5 I06.0
I06.0 I49.8
I63.5 I49.8
I06.0 E11.9
I63.5 E11.9
I06.0 I63.5
I49.8 I63.5
E11.9 I63.5
I51.3 I35.2
K72.0 I35.2
N17.9 I35.2
I35.2 I51.3
K72.0 I51.3
N17.9 I51.3
I46.1 I51.3
I35.2 K72.0
I51.3 K72.0
N17.9 K72.0
I46.1 K72.0
I35.2 N17.9
I51.3 N17.9
K72.0 N17.9
I51.3 I46.1
K72.0 I46.1
I24.8 I21.0
I36.1 I21.0
I21.0 I24.8
I34.0 I24.8
I36.1 I24.8
I24.8 I34.0
I21.0 I36.1
I24.8 I36.1
I24.1 I21.0
I24.1 I25.8
I21.0 I24.1
I25.8 I24.1
I70.9 I24.1
R57.0 I24.1
I24.1 I70.9
I24.1 R57.0
I20.8 I35.0
I35.0 I20.8
I25.8 I20.8
I10.X I20.8
R57.0 I20.8
I20.8 I25.8
I20.8 I10.X
I20.8 R57.0
I13.2 I11.0
I44.2 I11.0
Z45.0 I11.0
I11.0 I13.2
I44.2 I13.2
Z45.0 I13.2
I46.1 I13.2
I11.0 I44.2
I13.2 I44.2
Z45.0 I44.2
I46.1 I44.2
I11.0 Z45.0
I13.2 Z45.0
I44.2 Z45.0
I46.1 Z45.0
I13.2 I46.1
I44.2 I46.1
Z45.0 I46.1
Q24.8 I21.0
I21.0 Q24.8
I11.0 I21.9
I11.0 I25.1
I21.9 I11.0
I25.1 I11.0
I31.3 I21.1
I21.1 I31.3
I25.8 I31.3
I70.9 I31.3
I31.3 I25.8
I31.3 I70.9
T81.4 Z94.0
Z94.0 T81.4
R57.9 I71.0
R57.9 I97.1
I71.0 R57.9
I97.1 R57.9
J18.9 I71.0
N17.9 I71.0
K72.0 I71.0
A41.9 I71.0
I71.0 J18.9
N17.9 J18.9
I71.0 N17.9
J18.9 N17.9
I71.0 K72.0
A41.9 K72.0
I71.0 A41.9
K72.0 A41.9
I21.9 I64.X
I25.1 I64.X
I64.X I21.9
I64.X I25.1
K92.2 I42.0
Z49.2 I42.0
I42.0 K92.2
Z49.2 K92.2
R57.1 K92.2
I42.0 Z49.2
K92.2 Z49.2
R57.1 Z49.2
K92.2 R57.1
Z49.2 R57.1
Z45.9 I44.2
Y60.6 I44.2
Z01.7 I44.2
Y60.6 Z45.0
Z01.7 Z45.0
I44.2 Z45.9
Y60.6 Z45.9
Z01.7 Z45.9
I44.2 Y60.6
Z45.0 Y60.6
Z45.9 Y60.6
Z01.7 Y60.6
I44.2 Z01.7
Z45.0 Z01.7
Z45.9 Z01.7
Y60.6 Z01.7
Z01.7 I25.8
I25.3 I21.0
Z01.7 I21.0
I21.0 I25.3
Z01.7 I25.3
Z01.7 I21.1
I25.8 Z01.7
I21.0 Z01.7
I25.3 Z01.7
I21.1 Z01.7
I49.8 I24.8
I24.8 I49.8
I45.1 I49.8
I49.8 I45.1
Q21.8 I27.0
Q21.8 Q24.8
Q21.8 Q21.1
I27.0 Q21.8
Q24.8 Q21.8
Q21.1 Q21.8
I46.1 Q21.8
Q21.8 I46.1
I10.X I27.2
J80.X I27.2
J84.9 I27.2
I27.2 I10.X
J80.X I10.X
J84.9 I10.X
I27.2 J80.X
I10.X J80.X
J84.9 J80.X
I46.1 J80.X
I27.2 J84.9
I10.X J84.9
J80.X J84.9
J80.X I46.1
K72.0 N18.9
K72.0 Z49.1
N18.9 K72.0
Z49.1 K72.0
I23.2 I21.1
I21.1 I23.2
I25.8 I23.2
I70.9 I23.2
A41.9 I23.2
I23.2 I25.8
I23.2 I70.9
I23.2 A41.9
I21.9 Q24.8
I71.0 Q24.8
I71.0 Q23.1
Q24.8 I21.9
I71.0 I21.9
Q24.8 I71.0
Q23.1 I71.0
I21.9 I71.0
K85.0 N18.9
K85.0 Z94.0
I10.X Z94.0
N18.9 K85.0
Z94.0 K85.0
I10.X K85.0
A41.9 K85.0
Z94.0 I10.X
K85.0 I10.X
K85.0 A41.9
I25.5 I21.9
I25.2 I21.9
I21.9 I25.5
I21.9 I25.2
Z45.0 N18.9
E11.2 I33.0
Z45.0 I33.0
I33.0 E11.2
Z45.0 E11.2
N18.9 Z45.0
I33.0 Z45.0
E11.2 Z45.0
I97.1 I71.2
I50.1 I71.2
I97.1 I34.0
I50.1 I34.0
I71.2 I97.1
I34.0 I97.1
I50.1 I97.1
I46.1 I97.1
I71.2 I50.1
I34.0 I50.1
I97.1 I50.1
I97.1 I46.1
I51.3 I64.X
I64.X I51.3
A41.9 I51.3
I51.3 A41.9
A49.9 I10.X
I10.X A49.9
A41.9 A49.9
I46.1 A49.9
A49.9 A41.9
I46.1 A41.9
A49.9 I46.1
A41.9 I46.1
I11.0 I71.0
I71.0 I11.0
I49.8 I11.0
I97.1 I11.0
I11.0 I49.8
I97.1 I49.8
I11.0 I97.1
I49.8 I97.1
I49.8 I33.0
I33.0 I49.8
K72.9 I42.0
I49.8 I42.0
R57.9 I42.0
K72.9 N17.9
R57.9 N17.9
I42.0 K72.9
N17.9 K72.9
I49.8 K72.9
R57.9 K72.9
I42.0 I49.8
K72.9 I49.8
R57.9 I49.8
I42.0 R57.9
N17.9 R57.9
K72.9 R57.9
I49.8 R57.9
E11.9 I25.5
I25.5 E11.9
I31.3 I21.0
I21.0 I31.3
I63.9 I13.2
I35.0 I13.2
I31.3 I13.2
I13.2 I63.9
I35.0 I63.9
I31.3 I63.9
I13.2 I35.0
I63.9 I35.0
I31.3 I35.0
I13.2 I31.3
I63.9 I31.3
I35.0 I31.3
I21.9 I13.2
K65.0 I13.2
Z49.1 I13.2
I13.2 I21.9
K65.0 I21.9
I13.2 K65.0
I21.9 K65.0
Z49.1 K65.0
I46.1 K65.0
I13.2 Z49.1
K65.0 Z49.1
K65.0 I46.1
R57.0 I33.0
I33.0 R57.0
I71.2 I71.0
R57.2 I71.0
I71.0 I71.2
I10.X I71.2
R57.2 I71.2
I10.X I35.1
R57.2 I35.1
I71.2 I10.X
I35.1 I10.X
R57.2 I10.X
I71.0 R57.2
I71.2 R57.2
I35.1 R57.2
I10.X R57.2
G93.6 I63.9
I25.1 I63.9
I25.2 I63.9
I63.9 G93.6
I25.1 G93.6
I25.2 G93.6
I46.1 G93.6
I63.9 I25.1
G93.6 I25.1
I63.9 I25.2
G93.6 I25.2
G93.6 I46.1
I50.1 I25.1
I25.1 I50.1
I10.X I21.2
I21.2 I10.X
I36.1 I35.0
Q23.1 I34.0
I35.0 I36.1
Q23.1 I36.1
I34.0 Q23.1
I36.1 Q23.1
I51.7 I21.0
I51.7 I20.0
I51.7 I25.8
I21.0 I51.7
I20.0 I51.7
I25.8 I51.7
R57.0 I51.7
I51.7 R57.0
R57.9 I09.1
I48.X I06.0
R57.9 I06.0
I06.0 I48.X
I33.0 I48.X
R57.9 I48.X
I48.X I33.0
R57.9 I33.0
I09.1 R57.9
I06.0 R57.9
I48.X R57.9
I33.0 R57.9
R57.2 Q24.8
Q23.0 I33.0
R57.2 I33.0
I33.0 Q23.0
R57.2 Q23.0
R57.2 Q23.1
Q24.8 R57.2
I33.0 R57.2
Q23.0 R57.2
Q23.1 R57.2
I63.9 I61.9
I21.1 I61.9
I20.0 I61.9
I61.9 I63.9
I21.1 I63.9
I20.0 I63.9
I61.9 I21.1
I63.9 I21.1
I61.9 I20.0
I63.9 I20.0
R57.2 I21.1
R57.2 I25.8
R57.2 I70.9
I21.1 R57.2
I25.8 R57.2
I70.9 R57.2
T82.6 Q24.8
Z95.4 Q24.8
T82.6 I33.0
Z95.4 I33.0
Q24.8 T82.6
I33.0 T82.6
R57.2 T82.6
Q24.8 Z95.4
I33.0 Z95.4
R57.2 Z95.4
T82.6 R57.2
Z95.4 R57.2
K65.0 N17.9
J90.X N17.9
K72.1 N17.9
R57.2 N17.9
N17.9 K65.0
J90.X K65.0
K72.1 K65.0
R57.2 K65.0
N17.9 J90.X
K65.0 J90.X
K72.1 J90.X
R57.2 J90.X
N17.9 K72.1
K65.0 K72.1
J90.X K72.1
R57.2 K72.1
N17.9 R57.2
K65.0 R57.2
J90.X R57.2
K72.1 R57.2
I82.8 I64.X
I82.8 I42.0
I64.X I82.8
I42.0 I82.8
I48.X I82.8
I46.1 I82.8
I82.8 I48.X
I82.8 I46.1
Z95.2 Q24.8
Q24.8 Z95.2
I50.0 Q24.8
I50.1 Q24.8
I50.0 T82.0
I50.1 T82.0
Q24.8 I50.0
T82.0 I50.0
I50.1 I50.0
Q24.8 I50.1
T82.0 I50.1
I50.0 I50.1
R57.2 I09.1
I05.2 I05.0
R57.2 I05.0
I05.0 I05.2
R57.2 I05.2
R57.2 I07.1
I09.1 R57.2
I05.0 R57.2
I05.2 R57.2
I07.1 R57.2
I27.2 I35.0
I31.3 I36.1
I27.2 I36.1
I36.1 I31.3
I27.2 I31.3
I35.0 I27.2
I36.1 I27.2
I31.3 I27.2
I35.1 I25.5
I70.9 I25.5
I25.5 I35.1
I70.9 I35.1
I25.5 I70.9
I35.1 I70.9
I64.X Q24.8
Q24.8 I64.X
R57.2 I64.X
I64.X R57.2
Z01.7 I70.9
Z01.7 Y83.1
I70.9 Z01.7
Y83.1 Z01.7
I23.3 I21.0
I21.0 I23.3
I70.9 I23.3
I23.3 I70.9
T82.1 I33.0
Z45.9 I33.0
I44.3 I33.0
I33.0 T82.1
Z45.0 T82.1
I44.3 T82.1
T82.1 Z45.0
I44.3 Z45.0
I33.0 Z45.9
I44.3 Z45.9
I33.0 I44.3
T82.1 I44.3
Z45.0 I44.3
Z45.9 I44.3
I34.2 I05.9
I48.9 I05.9
I10.X I05.9
I46.1 I05.9
I05.9 I34.2
I48.9 I34.2
I10.X I34.2
I46.1 I34.2
I05.9 I48.9
I34.2 I48.9
I10.X I48.9
I46.1 I48.9
I05.9 I10.X
I34.2 I10.X
I48.9 I10.X
I05.9 I46.1
I34.2 I46.1
I48.9 I46.1
I51.3 I21.1
I51.3 I25.1
I21.1 I51.3
I25.1 I51.3
I20.8 I21.9
I20.8 I25.1
I21.9 I20.8
I25.1 I20.8
I46.1 I20.8
I20.8 I46.1
