# Supplementary material for: Comorbidity patterns in cardiovascular diseases: the role of life-stage and socioeconomic status
Source: Front Cardiovasc Med. 2024 Feb 13;11:1215458. doi: 10.3389/fcvm.2024.1215458 (PMC10897012; doi:10.3389/fcvm.2024.1215458)
Supplement: Supplementary file 1 [file Datasheet1.zip › Supplementary/Supplementary_Male_networks/CoNet_TotMale_41_60_highSEL.txt]

I10.X I48.X
I50.9 I48.X
I49.8 I48.X
Z01.7 I48.X
I48.X I10.X
I50.9 I10.X
I49.8 I10.X
Z01.7 I10.X
I48.X I50.9
I10.X I50.9
I49.8 I50.9
Z01.7 I50.9
I48.X I49.8
I10.X I49.8
I50.9 I49.8
Z01.7 I49.8
I48.X Z01.7
I10.X Z01.7
I50.9 Z01.7
I49.8 Z01.7
I21.0 I25.8
J98.4 I25.8
I50.9 I25.8
Z01.7 I25.8
I25.8 I21.0
J98.4 I21.0
I50.9 I21.0
Z01.7 I21.0
I25.8 J98.4
I21.0 J98.4
I50.9 J98.4
Z01.7 J98.4
I25.8 I50.9
I21.0 I50.9
J98.4 I50.9
I25.8 Z01.7
I21.0 Z01.7
J98.4 Z01.7
I21.1 I25.8
I70.9 I25.8
Y83.1 I25.8
I25.8 I21.1
I70.9 I21.1
Y83.1 I21.1
Z01.7 I21.1
I25.8 I70.9
I21.1 I70.9
Y83.1 I70.9
Z01.7 I70.9
I25.8 Y83.1
I21.1 Y83.1
I70.9 Y83.1
Z01.7 Y83.1
I21.1 Z01.7
I70.9 Z01.7
Y83.1 Z01.7
I50.9 I47.1
I49.8 I47.1
Z01.7 I47.1
I47.1 I50.9
I47.1 I49.8
I47.1 Z01.7
I49.8 I25.8
Y83.1 I21.0
I49.8 I21.0
I70.9 I21.0
I21.0 Y83.1
I49.8 Y83.1
I25.8 I49.8
I21.0 I49.8
Y83.1 I49.8
I70.9 I49.8
I21.0 I70.9
I49.8 I70.9
R07.4 I10.X
T65.8 I10.X
R07.4 I50.9
T65.8 I50.9
R07.4 I49.8
T65.8 I49.8
I10.X R07.4
I50.9 R07.4
I49.8 R07.4
T65.8 R07.4
I10.X T65.8
I50.9 T65.8
I49.8 T65.8
R07.4 T65.8
I45.1 I25.8
I45.1 I21.0
I45.1 I70.9
I25.8 I45.1
I21.0 I45.1
I70.9 I45.1
Z01.7 I45.1
I45.1 Z01.7
Y83.1 I71.0
I10.X I71.0
I49.8 I71.0
Z01.7 I71.0
I71.0 Y83.1
I10.X Y83.1
I71.0 I10.X
Y83.1 I10.X
I71.0 I49.8
I71.0 Z01.7
Z01.7 R07.4
R07.4 Z01.7
I42.1 C38.0
I50.9 C38.0
I49.8 C38.0
Z01.7 C38.0
C38.0 I42.1
I50.9 I42.1
I49.8 I42.1
Z01.7 I42.1
C38.0 I50.9
I42.1 I50.9
C38.0 I49.8
I42.1 I49.8
C38.0 Z01.7
I42.1 Z01.7
I25.1 I25.8
I25.1 I21.0
I25.8 I25.1
I21.0 I25.1
I70.9 I25.1
Z01.7 I25.1
I25.1 I70.9
I25.1 Z01.7
I36.1 I25.8
Z95.5 I25.8
E66.8 I25.8
I36.1 I21.1
Z95.5 I21.1
E66.8 I21.1
I25.8 I36.1
I21.1 I36.1
Z95.5 I36.1
E66.8 I36.1
I25.8 Z95.5
I21.1 Z95.5
I36.1 Z95.5
E66.8 Z95.5
I25.8 E66.8
I21.1 E66.8
I36.1 E66.8
Z95.5 E66.8
I50.9 I70.9
I70.9 I50.9
I24.8 I25.8
I25.8 I24.8
I70.9 I24.8
I50.9 I24.8
Z01.7 I24.8
I24.8 I70.9
I24.8 I50.9
I24.8 Z01.7
I51.3 I25.8
I51.3 I21.0
I25.8 I51.3
I21.0 I51.3
I70.9 I51.3
Z01.7 I51.3
I51.3 I70.9
I51.3 Z01.7
I50.9 I31.3
I49.8 I31.3
Z01.7 I31.3
I31.3 I50.9
I31.3 I49.8
I31.3 Z01.7
I50.9 R00.1
I49.8 R00.1
Z01.7 R00.1
R00.1 I50.9
R00.1 I49.8
R00.1 Z01.7
I50.9 G90.9
I49.8 G90.9
G90.9 I50.9
G90.9 I49.8
T65.8 I25.8
Z95.5 I21.0
T65.8 I21.0
Z95.5 I70.9
T65.8 I70.9
I21.0 Z95.5
I70.9 Z95.5
T65.8 Z95.5
I25.8 T65.8
I21.0 T65.8
I70.9 T65.8
Z95.5 T65.8
Z45.9 I42.0
I50.9 I42.0
E11.9 I42.0
Z01.7 I42.0
I42.0 Z45.9
I50.9 Z45.9
E11.9 Z45.9
Z01.7 Z45.9
I42.0 I50.9
Z45.9 I50.9
E11.9 I50.9
I42.0 E11.9
Z45.9 E11.9
I50.9 E11.9
Z01.7 E11.9
I42.0 Z01.7
Z45.9 Z01.7
E11.9 Z01.7
Q23.1 Q24.8
E78.0 Q24.8
E79.0 Q24.8
Z01.7 Q24.8
Q24.8 Q23.1
E78.0 Q23.1
E79.0 Q23.1
Z01.7 Q23.1
Q24.8 E78.0
Q23.1 E78.0
E79.0 E78.0
Z01.7 E78.0
Q24.8 E79.0
Q23.1 E79.0
E78.0 E79.0
Z01.7 E79.0
Q24.8 Z01.7
Q23.1 Z01.7
E78.0 Z01.7
E79.0 Z01.7
I49.0 I25.8
I49.0 I21.1
I25.8 I49.0
I21.1 I49.0
I70.9 I49.0
Z01.7 I49.0
I49.0 I70.9
I49.0 Z01.7
I45.1 I25.1
I25.1 I45.1
I10.X I35.1
I50.9 I35.1
I49.8 I35.1
Z01.7 I35.1
I35.1 I10.X
I35.1 I50.9
I35.1 I49.8
I35.1 Z01.7
Q21.1 Q24.8
Y83.1 Q24.8
I50.9 Q24.8
Q24.8 Q21.1
Y83.1 Q21.1
I50.9 Q21.1
Z01.7 Q21.1
Q24.8 Y83.1
Q21.1 Y83.1
I50.9 Y83.1
Q24.8 I50.9
Q21.1 I50.9
Y83.1 I50.9
Q21.1 Z01.7
I44.0 I25.8
I44.0 I24.8
I25.8 I44.0
I24.8 I44.0
I70.9 I44.0
Z01.7 I44.0
I44.0 I70.9
I44.0 Z01.7
Z95.5 Q24.8
I82.8 Q24.8
Z95.5 Q21.1
I82.8 Q21.1
Q24.8 Z95.5
Q21.1 Z95.5
I82.8 Z95.5
Z01.7 Z95.5
Q24.8 I82.8
Q21.1 I82.8
Z95.5 I82.8
Z01.7 I82.8
Z95.5 Z01.7
I82.8 Z01.7
Y83.1 I25.1
I25.1 Y83.1
I10.X I25.8
Y84.0 I25.8
I25.8 I10.X
I70.9 I10.X
Y84.0 I10.X
I10.X I70.9
Y84.0 I70.9
I25.8 Y84.0
I10.X Y84.0
I70.9 Y84.0
Z01.7 Y84.0
Y84.0 Z01.7
T82.1 I42.0
Z95.0 I42.0
I42.0 T82.1
Z95.0 T82.1
Z45.9 T82.1
Z01.7 T82.1
I42.0 Z95.0
T82.1 Z95.0
Z45.9 Z95.0
Z01.7 Z95.0
T82.1 Z45.9
Z95.0 Z45.9
T82.1 Z01.7
Z95.0 Z01.7
E03.9 I10.X
P28.2 I10.X
E03.9 I50.9
P28.2 I50.9
E03.9 I49.8
P28.2 I49.8
I10.X E03.9
I50.9 E03.9
I49.8 E03.9
P28.2 E03.9
I10.X P28.2
I50.9 P28.2
I49.8 P28.2
E03.9 P28.2
Y83.1 Z95.5
Z95.5 Y83.1
K90.4 I48.X
K90.4 I50.9
I48.X K90.4
I50.9 K90.4
Z01.7 K90.4
K90.4 Z01.7
I50.9 I27.9
I49.8 I27.9
E78.2 I27.9
Z01.7 I27.9
I27.9 I50.9
E78.2 I50.9
I27.9 I49.8
E78.2 I49.8
I27.9 E78.2
I50.9 E78.2
I49.8 E78.2
Z01.7 E78.2
I27.9 Z01.7
E78.2 Z01.7
Z95.2 I09.1
T82.0 I09.1
I44.0 I09.1
Z01.7 I09.1
I09.1 Z95.2
T82.0 Z95.2
I44.0 Z95.2
Z01.7 Z95.2
I09.1 T82.0
Z95.2 T82.0
I44.0 T82.0
Z01.7 T82.0
I09.1 I44.0
Z95.2 I44.0
T82.0 I44.0
I09.1 Z01.7
Z95.2 Z01.7
T82.0 Z01.7
I27.2 I27.9
I27.9 I27.2
I50.9 I27.2
I49.8 I27.2
Z01.7 I27.2
I27.2 I50.9
I27.2 I49.8
I27.2 Z01.7
I47.1 I48.X
I48.X I47.1
T82.8 I25.8
T82.8 I21.1
I25.8 T82.8
I21.1 T82.8
I70.9 T82.8
Z01.7 T82.8
T82.8 I70.9
T82.8 Z01.7
Q22.4 Q24.8
I48.X Q24.8
Q24.8 Q22.4
I48.X Q22.4
Y83.1 Q22.4
Z01.7 Q22.4
Q24.8 I48.X
Q22.4 I48.X
Y83.1 I48.X
Q22.4 Y83.1
I48.X Y83.1
Q22.4 Z01.7
Z95.5 I24.8
I24.8 Z95.5
E79.0 I25.8
I24.8 I21.1
E79.0 I21.1
I21.1 I24.8
Y83.1 I24.8
E79.0 I24.8
I24.8 Y83.1
E79.0 Y83.1
I25.8 E79.0
I21.1 E79.0
I24.8 E79.0
Y83.1 E79.0
I49.8 Z03.5
E78.0 Z03.5
E79.0 Z03.5
Z01.7 Z03.5
Z03.5 I49.8
E78.0 I49.8
E79.0 I49.8
Z03.5 E78.0
I49.8 E78.0
Z03.5 E79.0
I49.8 E79.0
Z03.5 Z01.7
Z49.1 N18.9
E85.3 N18.9
E85.4 N18.9
Z01.7 N18.9
N18.9 Z49.1
E85.3 Z49.1
E85.4 Z49.1
Z01.7 Z49.1
N18.9 E85.3
Z49.1 E85.3
E85.4 E85.3
Z01.7 E85.3
N18.9 E85.4
Z49.1 E85.4
E85.3 E85.4
Z01.7 E85.4
N18.9 Z01.7
Z49.1 Z01.7
E85.3 Z01.7
E85.4 Z01.7
I50.0 I42.5
I27.0 I42.5
E85.4 I42.5
Z01.7 I42.5
I42.5 I50.0
I27.0 I50.0
E85.4 I50.0
Z01.7 I50.0
I42.5 I27.0
I50.0 I27.0
E85.4 I27.0
Z01.7 I27.0
I42.5 E85.4
I50.0 E85.4
I27.0 E85.4
I42.5 Z01.7
I50.0 Z01.7
I27.0 Z01.7
T86.1 N18.9
Z96.8 N18.9
N18.9 T86.1
Z96.8 T86.1
E85.4 T86.1
Z01.7 T86.1
N18.9 Z96.8
T86.1 Z96.8
E85.4 Z96.8
Z01.7 Z96.8
T86.1 E85.4
Z96.8 E85.4
T86.1 Z01.7
Z96.8 Z01.7
I44.0 I11.0
I44.4 I11.0
I61.9 I11.0
Z01.7 I11.0
I11.0 I44.0
I44.4 I44.0
I61.9 I44.0
I11.0 I44.4
I44.0 I44.4
I61.9 I44.4
Z01.7 I44.4
I11.0 I61.9
I44.0 I61.9
I44.4 I61.9
Z01.7 I61.9
I11.0 Z01.7
I44.4 Z01.7
I61.9 Z01.7
I77.0 N18.9
I77.0 E85.4
I77.0 Z49.1
N18.9 I77.0
E85.4 I77.0
Z49.1 I77.0
Z01.7 I77.0
I77.0 Z01.7
T81.4 I25.8
J85.3 I25.8
T81.4 I25.1
J85.3 I25.1
I25.8 T81.4
I25.1 T81.4
J85.3 T81.4
Z01.7 T81.4
I25.8 J85.3
I25.1 J85.3
T81.4 J85.3
Z01.7 J85.3
T81.4 Z01.7
J85.3 Z01.7
T82.1 I49.5
Z95.0 I49.5
Z45.0 I49.5
Z01.7 I49.5
I49.5 T82.1
Z45.0 T82.1
I49.5 Z95.0
Z45.0 Z95.0
I49.5 Z45.0
T82.1 Z45.0
Z95.0 Z45.0
Z01.7 Z45.0
I49.5 Z01.7
Z45.0 Z01.7
N18.9 I69.4
N20.0 I69.4
Z49.1 I69.4
Z01.7 I69.4
I69.4 N18.9
N20.0 N18.9
I69.4 N20.0
N18.9 N20.0
Z49.1 N20.0
Z01.7 N20.0
I69.4 Z49.1
N20.0 Z49.1
I69.4 Z01.7
N20.0 Z01.7
D70.X N18.9
A41.9 N18.9
I46.1 N18.9
D70.X E85.4
A41.9 E85.4
I46.1 E85.4
N18.9 D70.X
E85.4 D70.X
A41.9 D70.X
I46.1 D70.X
N18.9 A41.9
E85.4 A41.9
D70.X A41.9
I46.1 A41.9
N18.9 I46.1
E85.4 I46.1
D70.X I46.1
A41.9 I46.1
I27.2 I42.0
K76.9 I42.0
I50.0 I42.0
I42.0 I27.2
K76.9 I27.2
I50.0 I27.2
I42.0 K76.9
I27.2 K76.9
I50.0 K76.9
Z01.7 K76.9
I42.0 I50.0
I27.2 I50.0
K76.9 I50.0
K76.9 Z01.7
I50.9 I25.1
I25.1 I50.9
I20.9 I25.8
I20.9 I21.1
I25.8 I20.9
I21.1 I20.9
I70.9 I20.9
Z01.7 I20.9
I20.9 I70.9
I20.9 Z01.7
I20.0 I25.8
I25.8 I20.0
I24.8 I20.0
I70.9 I20.0
Z01.7 I20.0
I20.0 I24.8
I20.0 I70.9
I20.0 Z01.7
I45.1 Q24.8
K58.9 Q24.8
I45.1 Q21.1
K58.9 Q21.1
I45.1 Y83.1
K58.9 Y83.1
Q24.8 I45.1
Q21.1 I45.1
Y83.1 I45.1
K58.9 I45.1
Q24.8 K58.9
Q21.1 K58.9
Y83.1 K58.9
I45.1 K58.9
I20.0 I21.1
I21.1 I20.0
I49.5 I48.X
Z45.0 I48.X
Z45.9 I48.X
I48.X I49.5
Z45.9 I49.5
I48.X Z45.0
Z45.9 Z45.0
I48.X Z45.9
I49.5 Z45.9
Z45.0 Z45.9
J98.4 I35.2
Z01.7 I35.2
I35.2 J98.4
I35.2 Z01.7
N17.9 C64.X
C34.9 C64.X
Q05.7 C64.X
I46.1 C64.X
C64.X N17.9
C34.9 N17.9
Q05.7 N17.9
I46.1 N17.9
C64.X C34.9
N17.9 C34.9
Q05.7 C34.9
I46.1 C34.9
C64.X Q05.7
N17.9 Q05.7
C34.9 Q05.7
I46.1 Q05.7
C64.X I46.1
N17.9 I46.1
C34.9 I46.1
Q05.7 I46.1
I21.2 I25.8
I21.4 I25.8
I25.8 I21.2
I21.0 I21.2
I21.4 I21.2
Z01.7 I21.2
I21.2 I21.0
I21.4 I21.0
I25.8 I21.4
I21.2 I21.4
I21.0 I21.4
Z01.7 I21.4
I21.2 Z01.7
I21.4 Z01.7
I34.0 I34.1
I50.9 I34.1
I49.8 I34.1
Z01.7 I34.1
I34.1 I34.0
I50.9 I34.0
I49.8 I34.0
Z01.7 I34.0
I34.1 I50.9
I34.0 I50.9
I34.1 I49.8
I34.0 I49.8
I34.1 Z01.7
I34.0 Z01.7
I45.1 I27.2
I27.2 I45.1
I50.9 I45.1
I49.8 I45.1
I45.1 I50.9
I45.1 I49.8
I45.1 I25.5
I70.9 I25.5
I50.9 I25.5
Z01.7 I25.5
I25.5 I45.1
I25.5 I70.9
I25.5 I50.9
I25.5 Z01.7
I25.2 I25.8
I47.2 I25.8
I25.8 I25.2
I47.2 I25.2
I70.9 I25.2
Z01.7 I25.2
I25.8 I47.2
I25.2 I47.2
I70.9 I47.2
Z01.7 I47.2
I25.2 I70.9
I47.2 I70.9
I25.2 Z01.7
I47.2 Z01.7
Y83.1 I20.0
I20.0 Y83.1
Y83.1 I20.9
I20.9 Y83.1
T82.1 I47.2
Z95.0 I47.2
Z45.0 I47.2
I47.2 T82.1
I47.2 Z95.0
I47.2 Z45.0
E11.7 N18.9
I10.X N18.9
E11.7 Z49.1
I10.X Z49.1
N18.9 E11.7
Z49.1 E11.7
I10.X E11.7
Z01.7 E11.7
N18.9 I10.X
Z49.1 I10.X
E11.7 I10.X
E11.7 Z01.7
I80.2 I25.8
I25.1 I21.1
I80.2 I21.1
I21.1 I25.1
I80.2 I25.1
I25.8 I80.2
I21.1 I80.2
I25.1 I80.2
Z01.7 I80.2
I80.2 Z01.7
E66.9 I25.8
I49.8 I25.1
E66.9 I25.1
I25.1 I49.8
E66.9 I49.8
E66.9 I50.9
I25.8 E66.9
I25.1 E66.9
I49.8 E66.9
I50.9 E66.9
I49.8 I21.1
I21.1 I49.8
I10.X Q24.8
I48.X Q21.1
I10.X Q21.1
Q21.1 I48.X
Q24.8 I10.X
Q21.1 I10.X
J92.9 I48.X
J92.9 I10.X
I48.X J92.9
I10.X J92.9
I49.8 J92.9
Z01.7 J92.9
J92.9 I49.8
J92.9 Z01.7
Z45.0 I45.3
Z45.9 I45.3
I50.9 I45.3
Z01.7 I45.3
I45.3 Z45.0
I50.9 Z45.0
I45.3 Z45.9
I45.3 I50.9
Z45.0 I50.9
I45.3 Z01.7
J18.9 I25.8
J18.9 I25.1
J18.9 I70.9
I25.8 J18.9
I25.1 J18.9
I70.9 J18.9
Z01.7 J18.9
J18.9 Z01.7
I44.3 Q24.8
Z45.0 Q24.8
I44.3 I48.X
Q24.8 I44.3
I48.X I44.3
Z45.0 I44.3
Z01.7 I44.3
Q24.8 Z45.0
I44.3 Z45.0
I44.3 Z01.7
E66.9 I24.8
E66.9 Y83.1
E66.9 I70.9
I24.8 E66.9
Y83.1 E66.9
I70.9 E66.9
I45.1 I24.8
I24.8 I45.1
I10.X I25.1
I25.1 I10.X
I25.5 I25.8
I25.8 I25.5
I25.1 I25.5
I20.9 I25.5
I25.5 I25.1
I20.9 I25.1
I25.5 I20.9
I25.1 I20.9
Y60.0 I71.0
I71.0 Y60.0
I10.X Y60.0
I49.8 Y60.0
Z01.7 Y60.0
Y60.0 I10.X
Y60.0 I49.8
Y60.0 Z01.7
I50.9 I71.0
I71.0 I50.9
I10.X I47.1
I47.1 I10.X
I10.X I42.1
I70.9 I42.1
I42.1 I10.X
I42.1 I70.9
I70.9 I21.2
I50.9 I21.2
I21.2 I70.9
I21.2 I50.9
I24.8 I21.0
I21.0 I24.8
I10.X I21.0
I21.0 I10.X
Z01.7 T65.8
T65.8 Z01.7
I49.8 I45.6
I10.X I45.6
F32.9 I45.6
I45.6 I49.8
F32.9 I49.8
I45.6 I10.X
F32.9 I10.X
I45.6 F32.9
I49.8 F32.9
I10.X F32.9
I10.X I35.0
Z01.7 I35.0
I35.0 I10.X
I35.0 Z01.7
I49.8 I08.0
Z01.7 I08.0
I08.0 I49.8
I08.0 Z01.7
E78.0 I25.8
E78.0 I21.0
E78.0 I25.1
E78.0 I70.9
I25.8 E78.0
I21.0 E78.0
I25.1 E78.0
I70.9 E78.0
Q25.1 Q24.8
I44.4 Q24.8
Q24.8 Q25.1
Q23.1 Q25.1
I44.4 Q25.1
Z01.7 Q25.1
Q25.1 Q23.1
I44.4 Q23.1
Q24.8 I44.4
Q25.1 I44.4
Q23.1 I44.4
Q25.1 Z01.7
I48.X I09.1
I50.9 I09.1
I49.8 I09.1
I09.1 I48.X
I09.1 I50.9
I09.1 I49.8
I20.9 Z95.5
Z95.5 I20.9
I21.1 I21.2
I21.2 I21.1
I22.1 I25.8
I22.1 I21.1
I25.8 I22.1
I21.1 I22.1
I70.9 I22.1
Z01.7 I22.1
I22.1 I70.9
I22.1 Z01.7
E78.5 I25.8
E78.5 I21.1
E78.5 Y83.1
I25.8 E78.5
I21.1 E78.5
Y83.1 E78.5
I49.8 I11.0
E78.2 I11.0
I11.0 I49.8
I11.0 E78.2
I27.2 I09.1
I09.1 I27.2
I50.0 I25.8
N18.9 I25.8
I25.8 I50.0
N18.9 I50.0
I49.8 I50.0
I70.9 I50.0
I25.8 N18.9
I50.0 N18.9
I49.8 N18.9
I70.9 N18.9
I50.0 I49.8
N18.9 I49.8
I50.0 I70.9
N18.9 I70.9
M10.9 I25.8
M10.9 I21.0
M10.9 Y83.1
M10.9 I70.9
I25.8 M10.9
I21.0 M10.9
Y83.1 M10.9
I70.9 M10.9
Q25.4 Q24.8
Q25.4 Q23.1
I10.X Q23.1
Q24.8 Q25.4
Q23.1 Q25.4
I10.X Q25.4
Z01.7 Q25.4
Q23.1 I10.X
Q25.4 I10.X
Q25.4 Z01.7
Z45.9 I47.1
I47.1 Z45.9
I10.X Z45.9
Z45.9 I10.X
C85.9 I48.X
J98.4 I48.X
I42.0 I48.X
I48.X C85.9
J98.4 C85.9
I42.0 C85.9
Z01.7 C85.9
I48.X J98.4
C85.9 J98.4
I42.0 J98.4
I48.X I42.0
C85.9 I42.0
J98.4 I42.0
C85.9 Z01.7
I34.0 I25.8
I48.9 I25.8
I34.0 I21.1
I48.9 I21.1
I25.8 I34.0
I21.1 I34.0
I48.9 I34.0
I25.8 I48.9
I21.1 I48.9
I34.0 I48.9
Z01.7 I48.9
I48.9 Z01.7
I35.2 I71.2
I10.X I71.2
I50.9 I71.2
Z01.7 I71.2
I71.2 I35.2
I10.X I35.2
I50.9 I35.2
I71.2 I10.X
I35.2 I10.X
I71.2 I50.9
I35.2 I50.9
I71.2 Z01.7
I51.1 I25.8
I51.5 I25.8
I25.8 I51.1
I36.1 I51.1
I51.5 I51.1
Z01.7 I51.1
I51.1 I36.1
I51.5 I36.1
Z01.7 I36.1
I25.8 I51.5
I51.1 I51.5
I36.1 I51.5
Z01.7 I51.5
I51.1 Z01.7
I36.1 Z01.7
I51.5 Z01.7
I25.4 I25.8
I87.2 I25.8
I25.4 I21.1
I87.2 I21.1
I25.8 I25.4
I21.1 I25.4
I87.2 I25.4
Z01.7 I25.4
I25.8 I87.2
I21.1 I87.2
I25.4 I87.2
Z01.7 I87.2
I25.4 Z01.7
I87.2 Z01.7
Y83.1 I21.2
I21.2 Y83.1
I07.1 I09.1
Z45.9 I09.1
I09.1 I07.1
Z95.2 I07.1
Z45.9 I07.1
Z01.7 I07.1
I07.1 Z95.2
Z45.9 Z95.2
I09.1 Z45.9
I07.1 Z45.9
Z95.2 Z45.9
I07.1 Z01.7
I49.8 I42.0
I42.0 I49.8
I21.9 I25.8
I25.8 I21.9
I25.1 I21.9
Y83.1 I21.9
E78.5 I21.9
I21.9 I25.1
E78.5 I25.1
I21.9 Y83.1
I21.9 E78.5
I25.1 E78.5
I49.8 I24.8
I24.8 I49.8
J98.4 C34.8
I27.9 C34.8
I50.9 C34.8
Z01.7 C34.8
C34.8 J98.4
I27.9 J98.4
C34.8 I27.9
J98.4 I27.9
C34.8 I50.9
C34.8 Z01.7
I21.9 I42.2
I48.X I42.2
I50.9 I42.2
Z01.7 I42.2
I42.2 I21.9
I48.X I21.9
I50.9 I21.9
Z01.7 I21.9
I42.2 I48.X
I21.9 I48.X
I42.2 I50.9
I21.9 I50.9
I42.2 Z01.7
I21.9 Z01.7
I70.9 I35.2
I35.2 I70.9
I50.9 I21.1
I21.1 I50.9
I20.0 I25.1
I25.1 I20.0
I50.9 Z03.5
I70.9 Z03.5
Z03.5 I50.9
Z03.5 I70.9
N18.9 I51.5
Z49.1 I51.5
I73.9 I51.5
I51.5 N18.9
I73.9 N18.9
I51.5 Z49.1
I73.9 Z49.1
I51.5 I73.9
N18.9 I73.9
Z49.1 I73.9
Z01.7 I73.9
I73.9 Z01.7
I45.1 I42.5
Y84.0 I42.5
S26.8 I42.5
I42.5 I45.1
Y84.0 I45.1
S26.8 I45.1
I42.5 Y84.0
I45.1 Y84.0
S26.8 Y84.0
I42.5 S26.8
I45.1 S26.8
Y84.0 S26.8
Z01.7 S26.8
S26.8 Z01.7
I33.0 I51.5
I51.5 I33.0
N18.9 I33.0
Z49.1 I33.0
Z01.7 I33.0
I33.0 N18.9
I33.0 Z49.1
I33.0 Z01.7
I48.X I42.1
I42.1 I48.X
E78.1 I25.8
I10.X I25.2
Y83.1 I25.2
E78.1 I25.2
I25.2 I10.X
E78.1 I10.X
I25.2 Y83.1
E78.1 Y83.1
I25.8 E78.1
I25.2 E78.1
I10.X E78.1
Y83.1 E78.1
T65.8 Y83.1
Y83.1 T65.8
E78.0 I48.X
E78.0 I50.9
I48.X E78.0
I50.9 E78.0
I35.0 I51.5
I25.1 I51.5
I10.X I51.5
I51.5 I35.0
I25.1 I35.0
I51.5 I25.1
I35.0 I25.1
I51.5 I10.X
I10.X I21.1
I21.1 I10.X
I48.X I25.8
I48.X I25.2
I45.1 I25.2
I25.8 I48.X
I25.2 I48.X
I45.1 I48.X
I25.2 I45.1
I48.X I45.1
I10.X I42.0
I42.0 I10.X
E11.5 I25.8
M00.9 I25.8
E11.5 I70.9
M00.9 I70.9
I25.8 E11.5
I70.9 E11.5
M00.9 E11.5
Z01.7 E11.5
I25.8 M00.9
I70.9 M00.9
E11.5 M00.9
Z01.7 M00.9
E11.5 Z01.7
M00.9 Z01.7
N20.0 I25.8
N20.0 I10.X
N20.0 I70.9
I25.8 N20.0
I10.X N20.0
I70.9 N20.0
I27.2 J44.9
R91.X J44.9
I50.9 J44.9
T65.8 J44.9
J44.9 I27.2
R91.X I27.2
T65.8 I27.2
J44.9 R91.X
I27.2 R91.X
I50.9 R91.X
T65.8 R91.X
J44.9 I50.9
R91.X I50.9
J44.9 T65.8
I27.2 T65.8
R91.X T65.8
E66.9 I42.0
E66.9 I48.X
I42.0 E66.9
I48.X E66.9
Z01.7 E66.9
E66.9 Z01.7
I21.0 I21.1
I21.1 I21.0
I20.0 I21.0
I21.0 I20.0
Z95.5 I25.2
I25.2 Z95.5
J44.9 I25.8
I70.9 I25.4
J44.9 I25.4
I25.4 I70.9
J44.9 I70.9
I25.8 J44.9
I25.4 J44.9
I70.9 J44.9
Z01.7 J44.9
J44.9 Z01.7
I20.8 I25.8
I25.8 I20.8
I21.1 I20.8
Y83.1 I20.8
I70.9 I20.8
I20.8 I21.1
I20.8 Y83.1
I20.8 I70.9
E11.2 Z03.5
H54.0 Z03.5
Z03.5 E11.2
I50.9 E11.2
H54.0 E11.2
Z01.7 E11.2
E11.2 I50.9
H54.0 I50.9
Z03.5 H54.0
E11.2 H54.0
I50.9 H54.0
Z01.7 H54.0
E11.2 Z01.7
H54.0 Z01.7
I20.8 I25.1
I25.1 I20.8
Z01.7 I20.8
I20.8 Z01.7
I24.8 I25.1
I25.1 I24.8
I74.3 I25.8
I74.3 I20.9
I25.8 I74.3
I20.9 I74.3
I70.9 I74.3
Z01.7 I74.3
I74.3 I70.9
I74.3 Z01.7
I49.3 I25.8
I25.8 I49.3
Z95.5 I49.3
I70.9 I49.3
Z01.7 I49.3
I49.3 Z95.5
I49.3 I70.9
I49.3 Z01.7
I73.9 I25.8
I73.9 I21.1
I25.8 I73.9
I21.1 I73.9
Y83.1 I73.9
I73.9 Y83.1
T82.1 I51.5
Z95.0 I51.5
Z45.0 I51.5
I51.5 T82.1
I51.5 Z95.0
I51.5 Z45.0
I71.0 I25.8
Z45.2 I25.8
I71.0 I21.1
Z45.2 I21.1
I25.8 I71.0
I21.1 I71.0
Z45.2 I71.0
I25.8 Z45.2
I21.1 Z45.2
I71.0 Z45.2
Z01.7 Z45.2
Z45.2 Z01.7
I36.1 I20.0
I20.0 I36.1
I70.9 I36.1
I36.1 I70.9
I45.1 G90.9
Z01.7 G90.9
G90.9 I45.1
G90.9 Z01.7
I48.X I11.0
I50.9 I11.0
I11.0 I48.X
I11.0 I50.9
I50.9 I49.4
I49.8 I49.4
C92.1 I49.4
Z01.7 I49.4
I49.4 I50.9
C92.1 I50.9
I49.4 I49.8
C92.1 I49.8
I49.4 C92.1
I50.9 C92.1
I49.8 C92.1
Z01.7 C92.1
I49.4 Z01.7
C92.1 Z01.7
I50.9 I47.2
I49.8 I47.2
E78.5 I47.2
I47.2 I50.9
E78.5 I50.9
I47.2 I49.8
E78.5 I49.8
I47.2 E78.5
I50.9 E78.5
I49.8 E78.5
Z01.7 E78.5
E78.5 Z01.7
I30.9 I25.8
I30.9 I21.1
I25.8 I30.9
I21.1 I30.9
Y83.1 I30.9
Z01.7 I30.9
I30.9 Y83.1
I30.9 Z01.7
I44.0 I48.X
I48.X I44.0
I50.9 I44.0
I49.8 I44.0
I44.0 I50.9
I44.0 I49.8
I50.9 I22.1
I22.1 I50.9
K31.8 I48.X
K31.8 I50.9
K31.8 I49.8
I48.X K31.8
I50.9 K31.8
I49.8 K31.8
Z01.7 K31.8
K31.8 Z01.7
Z45.0 I25.8
Z45.0 I21.1
Z45.0 I70.9
I25.8 Z45.0
I21.1 Z45.0
I70.9 Z45.0
E66.9 I47.1
E66.9 I10.X
I47.1 E66.9
I10.X E66.9
I72.4 Q24.8
I72.4 Q21.1
Q24.8 I72.4
Q21.1 I72.4
Z01.7 I72.4
I72.4 Z01.7
I10.X I24.8
I24.8 I10.X
N28.1 I28.8
E87.8 I28.8
I50.9 I28.8
Z01.7 I28.8
I28.8 N28.1
E87.8 N28.1
I50.9 N28.1
Z01.7 N28.1
I28.8 E87.8
N28.1 E87.8
I50.9 E87.8
Z01.7 E87.8
I28.8 I50.9
N28.1 I50.9
E87.8 I50.9
I28.8 Z01.7
N28.1 Z01.7
E87.8 Z01.7
I05.0 I09.1
I09.1 I05.0
I48.X I05.0
I50.9 I05.0
Z01.7 I05.0
I05.0 I48.X
I05.0 I50.9
I05.0 Z01.7
Z95.2 I35.1
C81.9 I35.1
J98.1 I35.1
I35.1 Z95.2
C81.9 Z95.2
J98.1 Z95.2
I35.1 C81.9
Z95.2 C81.9
J98.1 C81.9
Z01.7 C81.9
I35.1 J98.1
Z95.2 J98.1
C81.9 J98.1
Z01.7 J98.1
C81.9 Z01.7
J98.1 Z01.7
I40.9 I47.2
I42.9 I47.2
N17.9 I47.2
I47.2 I40.9
I42.9 I40.9
N17.9 I40.9
Z01.7 I40.9
I47.2 I42.9
I40.9 I42.9
N17.9 I42.9
Z01.7 I42.9
I47.2 N17.9
I40.9 N17.9
I42.9 N17.9
Z01.7 N17.9
I40.9 Z01.7
I42.9 Z01.7
N17.9 Z01.7
Q22.5 Q24.8
Z95.2 Q24.8
Q24.8 Q22.5
Z95.2 Q22.5
Q22.4 Q22.5
Z01.7 Q22.5
Q24.8 Z95.2
Q22.5 Z95.2
Q22.4 Z95.2
Q22.5 Q22.4
Z95.2 Q22.4
Q22.5 Z01.7
I10.X Z95.5
Z95.5 I10.X
I50.9 I20.9
I20.9 I50.9
I46.1 I25.8
I46.1 I25.1
I46.1 I21.0
I46.1 I24.8
I25.8 I46.1
I25.1 I46.1
I21.0 I46.1
I24.8 I46.1
Z95.0 Z03.5
Z03.5 Z95.0
I49.8 Z95.0
I50.9 Z95.0
Z95.0 I49.8
Z95.0 I50.9
Z45.9 I27.2
I27.2 Z45.9
I20.0 I25.2
I25.2 I20.0
I99.X I25.8
I99.X I20.9
I99.X I70.9
I25.8 I99.X
I20.9 I99.X
I70.9 I99.X
Z01.7 I99.X
I99.X Z01.7
Z95.5 I25.4
I25.4 Z95.5
I20.8 I21.0
I21.0 I20.8
I25.1 I21.4
I21.4 I25.1
I70.9 I20.1
I50.9 I20.1
I49.8 I20.1
Z01.7 I20.1
I20.1 I70.9
I20.1 I50.9
I20.1 I49.8
I20.1 Z01.7
L53.9 I48.X
L53.9 I50.9
L53.9 I49.8
I48.X L53.9
I50.9 L53.9
I49.8 L53.9
I50.9 I40.9
I49.8 I40.9
I40.9 I50.9
I40.9 I49.8
I74.9 I25.8
I74.9 I25.1
I25.8 I74.9
I25.1 I74.9
I20.8 I74.9
E78.5 I74.9
I74.9 I20.8
E78.5 I20.8
I74.9 E78.5
I20.8 E78.5
I70.0 I25.8
I25.8 I70.0
Z95.5 I70.0
I49.8 I70.0
E78.5 I70.0
I70.0 Z95.5
I49.8 Z95.5
E78.5 Z95.5
I70.0 I49.8
Z95.5 I49.8
I70.0 E78.5
Z95.5 E78.5
I49.8 I11.9
I50.9 I11.9
I10.X I11.9
Z01.8 I11.9
I11.9 I49.8
Z01.8 I49.8
I11.9 I50.9
Z01.8 I50.9
I11.9 I10.X
Z01.8 I10.X
I11.9 Z01.8
I49.8 Z01.8
I50.9 Z01.8
I10.X Z01.8
Q24.5 Q24.8
K86.9 Q24.8
Q24.8 Q24.5
K86.9 Q24.5
I10.X Q24.5
Z01.7 Q24.5
Q24.8 K86.9
Q24.5 K86.9
I10.X K86.9
Z01.7 K86.9
Q24.5 I10.X
K86.9 I10.X
Q24.5 Z01.7
K86.9 Z01.7
I34.0 I25.5
I36.1 I25.5
I34.0 I25.1
I36.1 I25.1
I25.5 I34.0
I25.1 I34.0
I36.1 I34.0
I25.5 I36.1
I25.1 I36.1
I34.0 I36.1
I44.2 I51.5
I45.2 I51.5
I45.1 I51.5
I51.5 I44.2
I45.2 I44.2
I45.1 I44.2
Z01.7 I44.2
I51.5 I45.2
I44.2 I45.2
I45.1 I45.2
Z01.7 I45.2
I51.5 I45.1
I44.2 I45.1
I45.2 I45.1
I44.2 Z01.7
I45.2 Z01.7
G62.2 I10.X
I10.X G62.2
I50.9 G62.2
I49.8 G62.2
Z01.7 G62.2
G62.2 I50.9
G62.2 I49.8
G62.2 Z01.7
I50.9 I25.4
I49.8 I25.4
I25.4 I50.9
I25.4 I49.8
I25.4 I25.1
I25.1 I25.4
I44.0 I21.1
I21.1 I44.0
E11.2 N18.9
Y83.1 N18.9
N18.9 E11.2
Z49.1 E11.2
Y83.1 E11.2
E11.2 Z49.1
Y83.1 Z49.1
N18.9 Y83.1
E11.2 Y83.1
Z49.1 Y83.1
I70.9 I21.4
Z95.5 I21.4
I21.4 I70.9
I21.4 Z95.5
I50.0 I48.X
I48.X I50.0
E11.9 I25.8
E11.9 I21.0
E11.9 I49.8
I25.8 E11.9
I21.0 E11.9
I49.8 E11.9
I10.X I20.8
I20.8 I10.X
Z95.2 Q23.1
Q23.1 Z95.2
I10.X Z95.2
Z95.2 I10.X
I36.1 I27.2
Y83.1 I27.2
I36.1 I27.9
Y83.1 I27.9
I27.2 I36.1
I27.9 I36.1
Y83.1 I36.1
I27.2 Y83.1
I27.9 Y83.1
I36.1 Y83.1
I31.9 I48.X
I48.X I31.9
I49.8 I31.9
Z01.7 I31.9
I31.9 I49.8
I31.9 Z01.7
I49.8 I80.1
I50.9 I80.1
Z01.7 I80.1
I80.1 I49.8
I80.1 I50.9
I80.1 Z01.7
Z95.5 I20.0
E11.9 I20.0
I20.0 Z95.5
E11.9 Z95.5
I20.0 E11.9
Z95.5 E11.9
I46.1 I70.9
I70.9 I46.1
E03.9 I48.X
I48.X E03.9
Z01.7 E03.9
E03.9 Z01.7
I10.X I21.2
I21.2 I10.X
I25.2 I21.1
I21.1 I25.2
I21.0 I25.2
I25.2 I21.0
I51.7 I35.0
I49.8 I35.0
I35.0 I51.7
I10.X I51.7
I49.8 I51.7
Z01.7 I51.7
I51.7 I10.X
I35.0 I49.8
I51.7 I49.8
I51.7 Z01.7
I27.0 I34.0
I34.0 I27.0
I50.9 I27.0
I49.8 I27.0
I27.0 I50.9
I27.0 I49.8
I70.9 I64.X
I50.9 I64.X
I49.8 I64.X
Z01.7 I64.X
I64.X I70.9
I64.X I50.9
I64.X I49.8
I64.X Z01.7
I99.X I24.8
I24.8 I99.X
I50.9 I99.X
I49.8 I99.X
I99.X I50.9
I99.X I49.8
I10.X I49.5
I50.9 I49.5
I49.5 I10.X
I49.5 I50.9
J93.1 I42.1
Y83.1 I42.1
J93.1 I48.X
I42.1 J93.1
I48.X J93.1
Y83.1 J93.1
Z01.7 J93.1
I42.1 Y83.1
J93.1 Y83.1
J93.1 Z01.7
Z95.5 I20.8
I20.8 Z95.5
I27.0 I25.8
I27.0 I21.9
I70.9 I21.9
I46.1 I21.9
I25.8 I27.0
I21.9 I27.0
I70.9 I27.0
I46.1 I27.0
I21.9 I70.9
I27.0 I70.9
I21.9 I46.1
I27.0 I46.1
E78.0 I10.X
I10.X E78.0
Z95.8 I71.0
T82.8 I71.0
I71.0 Z95.8
T82.8 Z95.8
I10.X Z95.8
Z01.7 Z95.8
I71.0 T82.8
Z95.8 T82.8
I10.X T82.8
Z95.8 I10.X
T82.8 I10.X
Z95.8 Z01.7
I25.4 I21.2
I21.2 I25.4
I49.8 Z95.8
Z95.8 I49.8
Z95.2 I35.2
I49.8 I35.2
I35.2 Z95.2
I50.9 Z95.2
I49.8 Z95.2
Z95.2 I50.9
I35.2 I49.8
Z95.2 I49.8
I44.7 I11.9
I48.9 I11.9
Z01.7 I11.9
I11.9 I44.7
I48.9 I44.7
I50.9 I44.7
Z01.7 I44.7
I11.9 I48.9
I44.7 I48.9
I50.9 I48.9
I44.7 I50.9
I48.9 I50.9
I11.9 Z01.7
I44.7 Z01.7
I25.1 I25.2
I25.2 I25.1
Q25.3 Q24.8
Q25.3 Q23.1
I45.1 Q23.1
Q24.8 Q25.3
Q23.1 Q25.3
I45.1 Q25.3
Z01.7 Q25.3
Q23.1 I45.1
Q25.3 I45.1
Q25.3 Z01.7
I50.9 I35.0
I35.0 I50.9
I50.9 I44.6
I49.8 I44.6
N40.X I44.6
Z01.7 I44.6
I44.6 I50.9
N40.X I50.9
I44.6 I49.8
N40.X I49.8
I44.6 N40.X
I50.9 N40.X
I49.8 N40.X
Z01.7 N40.X
I44.6 Z01.7
N40.X Z01.7
I34.0 I35.0
Z95.2 I35.0
T82.0 I35.0
I35.0 I34.0
Z95.2 I34.0
T82.0 I34.0
I35.0 Z95.2
I34.0 Z95.2
I35.0 T82.0
I34.0 T82.0
Z95.2 I25.8
Z95.2 I21.1
I25.8 Z95.2
I21.1 Z95.2
I50.X I48.X
E78.5 I48.X
Z03.5 I48.X
I48.X I50.X
I10.X I50.X
E78.5 I50.X
Z03.5 I50.X
I50.X I10.X
E78.5 I10.X
Z03.5 I10.X
I48.X E78.5
I50.X E78.5
I10.X E78.5
Z03.5 E78.5
I48.X Z03.5
I50.X Z03.5
I10.X Z03.5
E78.5 Z03.5
I49.4 I47.1
I47.1 I49.4
I48.X I49.4
I49.4 I48.X
I50.9 I45.6
Z01.7 I45.6
I45.6 I50.9
I45.6 Z01.7
I10.X I34.0
I34.0 I10.X
I46.1 I21.1
I21.1 I46.1
I70.9 I48.X
Z95.5 I48.X
I48.X I70.9
I48.X Z95.5
I50.9 Z95.5
Z95.5 I50.9
I34.0 I42.0
I36.1 I42.0
I42.0 I34.0
I48.X I34.0
I42.0 I36.1
I48.X I36.1
I34.0 I48.X
I36.1 I48.X
I34.0 I42.7
I36.1 I42.7
I48.X I42.7
Z01.7 I42.7
I42.7 I34.0
I42.7 I36.1
I42.7 I48.X
I42.7 Z01.7
M34.1 I27.2
M06.9 I27.2
I27.2 M34.1
M06.9 M34.1
T65.8 M34.1
Z01.7 M34.1
I27.2 M06.9
M34.1 M06.9
T65.8 M06.9
Z01.7 M06.9
M34.1 T65.8
M06.9 T65.8
M34.1 Z01.7
M06.9 Z01.7
C71.1 I10.X
C71.2 I10.X
E11.9 I10.X
I10.X C71.1
C71.2 C71.1
E11.9 C71.1
Z01.7 C71.1
I10.X C71.2
C71.1 C71.2
E11.9 C71.2
Z01.7 C71.2
I10.X E11.9
C71.1 E11.9
C71.2 E11.9
C71.1 Z01.7
C71.2 Z01.7
I50.9 I51.8
I49.8 I51.8
E78.0 I51.8
Z01.7 I51.8
I51.8 I50.9
I51.8 I49.8
I51.8 E78.0
I51.8 Z01.7
I34.0 I35.1
I36.1 I35.1
I33.0 I35.1
I35.1 I34.0
I33.0 I34.0
I35.1 I36.1
I33.0 I36.1
I35.1 I33.0
I34.0 I33.0
I36.1 I33.0
I45.8 I44.0
I44.0 I45.8
I50.9 I45.8
I49.8 I45.8
Z01.7 I45.8
I45.8 I50.9
I45.8 I49.8
I45.8 Z01.7
I44.7 I25.8
I44.7 I21.1
I44.7 I25.1
I25.8 I44.7
I21.1 I44.7
I25.1 I44.7
E78.5 I44.7
I44.7 E78.5
I71.4 I11.9
I49.5 I11.9
Z45.0 I11.9
I11.9 I71.4
I49.5 I71.4
Z45.0 I71.4
I10.X I71.4
I11.9 I49.5
I71.4 I49.5
I11.9 Z45.0
I71.4 Z45.0
I10.X Z45.0
I71.4 I10.X
Z45.0 I10.X
I48.X I25.5
E66.9 I25.5
I25.5 I48.X
I25.5 E66.9
I70.8 I25.8
I70.8 I20.0
I10.X I20.0
I25.8 I70.8
I20.0 I70.8
I10.X I70.8
Z01.7 I70.8
I20.0 I10.X
I70.8 I10.X
I70.8 Z01.7
I20.9 I21.0
I21.0 I20.9
I10.X I20.9
I49.8 I20.9
I20.9 I10.X
I20.9 I49.8
I71.4 I11.0
Z95.8 I11.0
I49.5 I11.0
I11.0 I71.4
Z95.8 I71.4
Z01.7 I71.4
I11.0 Z95.8
I71.4 Z95.8
I49.5 Z95.8
I11.0 I49.5
Z95.8 I49.5
I71.4 Z01.7
I36.1 I34.2
I48.X I34.2
I50.9 I34.2
Z01.7 I34.2
I34.2 I36.1
I50.9 I36.1
I34.2 I48.X
I34.2 I50.9
I36.1 I50.9
I34.2 Z01.7
I20.0 I21.4
I21.4 I20.0
I45.6 I25.8
I45.6 I25.1
I25.8 I45.6
I25.1 I45.6
I70.9 I45.6
I45.6 I70.9
N28.1 N18.9
N18.9 N28.1
T86.1 N28.1
Z96.8 N28.1
N28.1 T86.1
N28.1 Z96.8
I97.1 I25.8
I97.1 I24.8
I97.1 I70.9
I25.8 I97.1
I24.8 I97.1
I70.9 I97.1
I46.1 I97.1
I97.1 I46.1
T82.8 N18.9
Y84.1 N18.9
T82.8 Z49.1
Y84.1 Z49.1
N18.9 T82.8
Z49.1 T82.8
Y84.1 T82.8
N18.9 Y84.1
Z49.1 Y84.1
T82.8 Y84.1
Z01.7 Y84.1
Y84.1 Z01.7
I30.8 I48.X
I31.3 I48.X
I15.9 I48.X
I48.X I30.8
I31.3 I30.8
I15.9 I30.8
Z01.7 I30.8
I48.X I31.3
I30.8 I31.3
I15.9 I31.3
I48.X I15.9
I30.8 I15.9
I31.3 I15.9
Z01.7 I15.9
I30.8 Z01.7
I15.9 Z01.7
I45.1 Q25.4
Q25.4 I45.1
I50.1 I42.5
I10.X I42.5
I49.8 I42.5
I42.5 I50.1
I10.X I50.1
I49.8 I50.1
Z01.7 I50.1
I42.5 I10.X
I50.1 I10.X
I42.5 I49.8
I50.1 I49.8
I50.1 Z01.7
Q25.4 I42.0
I35.1 I42.0
I45.1 I42.0
I42.0 Q25.4
I35.1 Q25.4
I42.0 I35.1
Q25.4 I35.1
I45.1 I35.1
I42.0 I45.1
I35.1 I45.1
Y83.1 I82.2
N18.9 I82.2
Z49.1 I82.2
Z01.7 I82.2
I82.2 Y83.1
I82.2 N18.9
I82.2 Z49.1
I82.2 Z01.7
E78.5 I47.1
I47.1 E78.5
I49.0 I48.X
I48.X I49.0
I50.9 I49.0
I49.0 I50.9
I34.0 I31.1
I36.1 I31.1
I27.2 I31.1
Z01.7 I31.1
I31.1 I34.0
I27.2 I34.0
I31.1 I36.1
I31.1 I27.2
I34.0 I27.2
I31.1 Z01.7
I73.9 I25.2
I73.9 I70.9
I25.2 I73.9
I70.9 I73.9
E78.5 R07.4
R07.4 E78.5
J90.X I47.1
I47.1 J90.X
I50.9 J90.X
I49.8 J90.X
Z01.7 J90.X
J90.X I50.9
J90.X I49.8
J90.X Z01.7
E26.0 D35.0
I10.X D35.0
I49.8 D35.0
Z01.7 D35.0
D35.0 E26.0
I10.X E26.0
I49.8 E26.0
Z01.7 E26.0
D35.0 I10.X
E26.0 I10.X
D35.0 I49.8
E26.0 I49.8
D35.0 Z01.7
E26.0 Z01.7
I50.9 Q23.1
Q23.1 I50.9
T86.1 N19.X
Z96.8 N19.X
S37.0 N19.X
Z01.7 N19.X
N19.X T86.1
S37.0 T86.1
N19.X Z96.8
S37.0 Z96.8
N19.X S37.0
T86.1 S37.0
Z96.8 S37.0
Z01.7 S37.0
N19.X Z01.7
S37.0 Z01.7
N10.X N18.9
N18.9 N10.X
T86.1 N10.X
Z49.1 N10.X
Z01.7 N10.X
N10.X T86.1
Z49.1 T86.1
N10.X Z49.1
T86.1 Z49.1
N10.X Z01.7
I44.4 I42.4
T82.1 I42.4
Z95.0 I42.4
Z01.7 I42.4
I42.4 I44.4
T82.1 I44.4
Z95.0 I44.4
I42.4 T82.1
I44.4 T82.1
I42.4 Z95.0
I44.4 Z95.0
I42.4 Z01.7
I48.X Q23.1
I48.X Z95.2
Q23.1 I48.X
Z95.2 I48.X
I64.X I09.1
I64.X I05.0
I49.8 I05.0
I09.1 I64.X
I05.0 I64.X
I05.0 I49.8
I25.8 I11.0
I21.2 I11.0
I70.9 I11.0
I11.0 I25.8
I11.0 I21.2
I11.0 I70.9
I80.1 I35.1
N18.9 I35.1
I80.1 I10.X
I35.1 I80.1
I10.X I80.1
N18.9 I80.1
I35.1 N18.9
I80.1 N18.9
Q23.0 Q24.8
Q22.8 Q24.8
Q23.0 Q23.1
Q22.8 Q23.1
Q24.8 Q23.0
Q23.1 Q23.0
Q22.8 Q23.0
Z01.7 Q23.0
Q24.8 Q22.8
Q23.1 Q22.8
Q23.0 Q22.8
Z01.7 Q22.8
Q23.0 Z01.7
Q22.8 Z01.7
Q61.3 I35.1
Q61.3 I10.X
Q61.3 N18.9
I35.1 Q61.3
I10.X Q61.3
N18.9 Q61.3
Z01.7 Q61.3
Q61.3 Z01.7
T82.1 I42.2
Z95.0 I42.2
T82.1 I48.X
Z95.0 I48.X
I42.2 T82.1
I48.X T82.1
I42.2 Z95.0
I48.X Z95.0
J90.X Q24.8
J90.X Q23.1
Q24.8 J90.X
Q23.1 J90.X
I10.X J90.X
J90.X I10.X
I47.1 Q24.8
I47.1 Q21.1
Q24.8 I47.1
Q21.1 I47.1
I34.0 I24.8
I24.8 I34.0
I70.9 I34.0
I34.0 I70.9
I21.2 I25.1
I25.1 I21.2
I48.X I25.1
I25.1 I48.X
D35.2 I10.X
I10.X D35.2
I50.9 D35.2
I49.8 D35.2
Z01.7 D35.2
D35.2 I50.9
D35.2 I49.8
D35.2 Z01.7
Q87.4 I35.1
I71.2 I35.1
T81.0 I35.1
I35.1 Q87.4
I71.2 Q87.4
T81.0 Q87.4
Z01.7 Q87.4
I35.1 I71.2
Q87.4 I71.2
T81.0 I71.2
I35.1 T81.0
Q87.4 T81.0
I71.2 T81.0
Z01.7 T81.0
Q87.4 Z01.7
T81.0 Z01.7
J98.4 I10.X
E66.8 I10.X
I10.X J98.4
E66.8 J98.4
I10.X E66.8
J98.4 E66.8
Z01.7 E66.8
E66.8 Z01.7
I71.4 I25.8
I71.4 I21.1
I71.4 I25.1
I25.8 I71.4
I21.1 I71.4
I25.1 I71.4
I71.2 I71.0
I71.0 I71.2
I49.8 I71.2
I71.2 I49.8
Z45.9 I51.5
I51.5 Z45.9
I10.X I27.2
I27.2 I10.X
I23.4 I25.8
I23.4 I36.1
I20.9 I36.1
I25.8 I23.4
I36.1 I23.4
I20.9 I23.4
Z01.7 I23.4
I36.1 I20.9
I23.4 I20.9
I23.4 Z01.7
I25.8 Q24.8
I21.1 Q24.8
I25.8 Q23.1
I21.1 Q23.1
Q24.8 I25.8
Q23.1 I25.8
Q24.8 I21.1
Q23.1 I21.1
I47.2 I36.1
I47.2 I23.4
I36.1 I47.2
I23.4 I47.2
I05.2 I09.1
I09.1 I05.2
I07.1 I05.2
I48.X I05.2
Z01.7 I05.2
I05.2 I07.1
I48.X I07.1
I05.2 I48.X
I07.1 I48.X
I05.2 Z01.7
I28.0 I71.2
I71.2 I28.0
I10.X I28.0
I50.9 I28.0
Z01.7 I28.0
I28.0 I10.X
I28.0 I50.9
I28.0 Z01.7
I25.8 I09.1
I21.1 I09.1
I70.9 I09.1
I09.1 I25.8
I09.1 I21.1
I09.1 I70.9
J45.9 I42.0
J45.9 I34.0
J45.9 I10.X
I42.0 J45.9
I34.0 J45.9
I10.X J45.9
Z01.7 J45.9
J45.9 Z01.7
K29.5 I35.0
K29.5 I50.9
K29.5 I49.8
I35.0 K29.5
I50.9 K29.5
I49.8 K29.5
Z01.7 K29.5
K29.5 Z01.7
Y83.2 I25.8
Y83.2 I21.1
Y83.2 I70.9
I25.8 Y83.2
I21.1 Y83.2
I70.9 Y83.2
Z01.7 Y83.2
Y83.2 Z01.7
Z45.9 I34.0
I34.0 Z45.9
E03.9 Z03.5
Z03.5 E03.9
I25.5 Z94.1
I36.1 Z94.1
I45.1 Z94.1
Z01.7 Z94.1
Z94.1 I25.5
Z94.1 I36.1
I45.1 I36.1
Z94.1 I45.1
I36.1 I45.1
Z94.1 Z01.7
I50.9 Z95.8
Z95.8 I50.9
I50.9 I51.7
I51.7 I50.9
I64.X I25.8
I64.X I51.5
I64.X I36.1
I25.8 I64.X
I51.5 I64.X
I36.1 I64.X
I24.8 I21.9
I21.9 I24.8
Z95.4 I25.5
I72.4 I25.5
I25.5 Z95.4
I72.4 Z95.4
I70.9 Z95.4
Z01.7 Z95.4
I25.5 I72.4
Z95.4 I72.4
I70.9 I72.4
Z95.4 I70.9
I72.4 I70.9
Z95.4 Z01.7
T86.2 I25.5
I70.4 I25.5
I25.5 T86.2
Z95.4 T86.2
I70.4 T86.2
Z01.7 T86.2
T86.2 Z95.4
I70.4 Z95.4
I25.5 I70.4
T86.2 I70.4
Z95.4 I70.4
Z01.7 I70.4
T86.2 Z01.7
I70.4 Z01.7
T82.3 I71.0
Z45.2 Y83.1
T82.3 Y83.1
Y83.1 Z45.2
T82.3 Z45.2
I71.0 T82.3
Y83.1 T82.3
Z45.2 T82.3
Z01.7 T82.3
T82.3 Z01.7
Z95.5 I25.1
I25.1 Z95.5
I71.2 I25.8
Z95.5 I71.0
I46.1 I71.0
I25.8 I71.2
Z95.5 I71.2
I46.1 I71.2
I71.0 Z95.5
I71.2 Z95.5
I46.1 Z95.5
I71.0 I46.1
I71.2 I46.1
Z95.5 I46.1
I49.0 I11.0
E11.9 I11.0
E78.5 I11.0
I11.0 I49.0
E11.9 I49.0
E78.5 I49.0
I11.0 E11.9
I49.0 E11.9
E78.5 E11.9
I11.0 E78.5
I49.0 E78.5
E11.9 E78.5
I47.1 I25.8
I47.1 I25.2
I25.8 I47.1
I25.2 I47.1
Y83.1 I71.4
I50.9 I71.4
I71.4 Y83.1
I71.4 I50.9
I45.1 I45.8
I45.8 I45.1
I44.0 I45.1
I45.1 I44.0
Z95.8 T82.3
I50.9 T82.3
T82.3 Z95.8
T82.3 I50.9
I35.1 I25.8
I35.1 I25.1
I71.2 I25.1
I25.8 I35.1
I25.1 I35.1
I25.1 I71.2
Z45.2 I25.1
I25.1 Z45.2
R00.2 I50.9
G40.9 I50.9
R00.2 I49.8
G40.9 I49.8
I50.9 R00.2
I49.8 R00.2
G40.9 R00.2
Z01.7 R00.2
I50.9 G40.9
I49.8 G40.9
R00.2 G40.9
Z01.7 G40.9
R00.2 Z01.7
G40.9 Z01.7
I34.1 I45.6
I34.0 I45.6
I45.6 I34.1
I10.X I34.1
I45.6 I34.0
I34.1 I10.X
I47.2 I48.X
I47.2 I47.1
I48.X I47.2
I47.1 I47.2
I10.X I47.2
I47.2 I10.X
I40.1 I42.0
Q21.1 I42.0
I42.0 I40.1
Q21.1 I40.1
I50.9 I40.1
Z01.7 I40.1
I42.0 Q21.1
I40.1 Q21.1
I40.1 I50.9
I40.1 Z01.7
I45.1 I42.2
I64.X I42.2
I64.X I48.X
I42.2 I45.1
I64.X I45.1
I42.2 I64.X
I48.X I64.X
I45.1 I64.X
I34.0 I40.1
I40.1 I34.0
Q21.1 I34.0
I34.0 Q21.1
I44.7 I42.0
I42.0 I44.7
I10.X I44.7
I44.7 I10.X
I49.8 Q24.8
I50.9 Q24.5
I49.8 Q24.5
Q24.5 I50.9
Q24.8 I49.8
Q24.5 I49.8
I50.9 N03.2
I49.8 N03.2
Z01.7 N03.2
N03.2 I50.9
N03.2 I49.8
N03.2 Z01.7
Z01.7 N05.2
N05.2 Z01.7
E78.5 I25.2
E78.5 I70.9
I25.2 E78.5
I70.9 E78.5
I10.X I42.2
I49.8 I42.2
I10.X I45.1
I42.2 I10.X
I45.1 I10.X
I42.2 I49.8
I70.9 I25.9
N20.0 I25.9
I50.9 I25.9
Z01.7 I25.9
I25.9 I70.9
I25.9 N20.0
I50.9 N20.0
I25.9 I50.9
N20.0 I50.9
I25.9 Z01.7
I11.0 I21.0
I21.0 I11.0
I33.0 Q24.8
I33.0 Q23.1
I33.0 Q23.0
Q24.8 I33.0
Q23.1 I33.0
Q23.0 I33.0
I44.6 I34.1
I44.6 I34.0
I34.1 I44.6
I34.0 I44.6
I51.3 I25.1
I51.3 I25.2
I25.1 I51.3
I25.2 I51.3
S26.8 I80.1
Y83.1 I80.1
X95.X I80.1
I80.1 S26.8
Y83.1 S26.8
X95.X S26.8
I80.1 Y83.1
S26.8 Y83.1
X95.X Y83.1
I80.1 X95.X
S26.8 X95.X
Y83.1 X95.X
Z01.7 X95.X
X95.X Z01.7
Z01.7 Z52.4
Z52.4 Z01.7
F10.2 I48.X
F10.2 I10.X
F10.2 I50.9
I48.X F10.2
I10.X F10.2
I50.9 F10.2
Z01.7 F10.2
F10.2 Z01.7
I48.X I40.1
I40.1 I48.X
Y83.1 Q25.1
I10.X Q25.1
Q25.1 Y83.1
Q25.1 I10.X
I87.2 I26.0
I45.1 I26.0
I44.0 I26.0
Z01.7 I26.0
I26.0 I87.2
I45.1 I87.2
I44.0 I87.2
I26.0 I45.1
I87.2 I45.1
I26.0 I44.0
I87.2 I44.0
I26.0 Z01.7
I82.8 I27.9
N03.2 I27.9
S37.0 I27.9
I27.9 I82.8
N03.2 I82.8
S37.0 I82.8
I27.9 N03.2
I82.8 N03.2
S37.0 N03.2
I27.9 S37.0
I82.8 S37.0
N03.2 S37.0
I70.9 I47.1
Y83.1 I47.1
I47.1 I70.9
I47.1 Y83.1
I70.9 Q24.8
Q24.8 I70.9
I40.0 I42.0
I64.X I42.0
I49.4 I42.0
I42.0 I40.0
I64.X I40.0
I49.4 I40.0
Z01.7 I40.0
I42.0 I64.X
I40.0 I64.X
I49.4 I64.X
I42.0 I49.4
I40.0 I49.4
I64.X I49.4
I40.0 Z01.7
Z95.5 T82.8
T82.8 Z95.5
Q23.3 Q24.8
T82.0 Q24.8
A41.9 Q24.8
Q23.3 Q23.1
T82.0 Q23.1
A41.9 Q23.1
Q24.8 Q23.3
Q23.1 Q23.3
T82.0 Q23.3
A41.9 Q23.3
Q24.8 T82.0
Q23.1 T82.0
Q23.3 T82.0
A41.9 T82.0
Q24.8 A41.9
Q23.1 A41.9
Q23.3 A41.9
T82.0 A41.9
G40.9 I45.1
I45.1 G40.9
I31.3 I31.9
J90.X I31.9
I50.9 I31.9
I31.9 I31.3
J90.X I31.3
I31.9 J90.X
I31.3 J90.X
I31.9 I50.9
C34.8 I31.3
I31.3 C34.8
I49.8 C34.8
C34.8 I49.8
R57.0 I25.8
R57.0 I21.0
R57.0 I70.9
R57.0 I10.X
I25.8 R57.0
I21.0 R57.0
I70.9 R57.0
I10.X R57.0
I10.X I25.5
I25.5 I10.X
I23.0 I25.8
I31.9 I25.8
I23.0 I21.0
I31.9 I21.0
I25.8 I23.0
I21.0 I23.0
I31.9 I23.0
Z01.7 I23.0
I25.8 I31.9
I21.0 I31.9
I23.0 I31.9
I23.0 Z01.7
T82.7 I71.0
T82.7 Y83.1
T82.7 Z45.2
I71.0 T82.7
Y83.1 T82.7
Z45.2 T82.7
Z01.7 T82.7
T82.7 Z01.7
I47.2 I11.0
I11.0 I47.2
E78.1 I48.X
E78.1 I50.9
E78.1 I49.8
I48.X E78.1
I50.9 E78.1
I49.8 E78.1
Z01.7 E78.1
E78.1 Z01.7
I27.2 I35.0
I27.2 I51.7
I35.0 I27.2
I51.7 I27.2
I27.2 I26.0
Y83.1 I26.0
I10.X I26.0
I26.0 I27.2
I26.0 Y83.1
I26.0 I10.X
Z01.9 I25.8
I48.X I25.4
Z01.9 I25.4
I25.4 I48.X
Z01.9 I48.X
Z01.9 I50.9
I25.8 Z01.9
I25.4 Z01.9
I48.X Z01.9
I50.9 Z01.9
I49.8 I20.8
I50.9 I20.8
I20.8 I49.8
I20.8 I50.9
I64.X I34.0
I34.0 I64.X
I51.7 I25.8
I20.9 I25.2
I51.7 I25.2
I25.2 I20.9
I51.7 I20.9
I25.8 I51.7
I25.2 I51.7
I20.9 I51.7
I48.X I35.0
N17.9 I35.0
I35.0 I48.X
N17.9 I48.X
N17.9 I10.X
I35.0 N17.9
I48.X N17.9
I10.X N17.9
I49.8 I51.5
I51.5 I49.8
E88.9 I49.8
E88.9 I50.9
E88.9 E78.0
I49.8 E88.9
I50.9 E88.9
E78.0 E88.9
Z01.7 E88.9
E88.9 Z01.7
I25.2 I25.5
I25.5 I25.2
I70.9 I35.0
I35.0 I70.9
Q87.4 Q24.8
Q87.4 Q23.1
Q24.8 Q87.4
Q23.1 Q87.4
I50.9 Q87.4
Q87.4 I50.9
I21.4 I24.8
I24.8 I21.4
I49.8 I71.4
E02.X I71.4
E02.X I10.X
I71.4 I49.8
E02.X I49.8
I71.4 E02.X
I10.X E02.X
I49.8 E02.X
Z01.7 E02.X
E02.X Z01.7
I70.4 I25.8
I70.4 I20.0
N18.9 I20.0
I25.8 I70.4
I20.0 I70.4
N18.9 I70.4
I20.0 N18.9
I70.4 N18.9
Y83.1 I25.5
I25.5 Y83.1
I71.2 I11.0
Y83.1 I11.0
Z45.2 I11.0
I11.0 I71.2
Y83.1 I71.2
Z45.2 I71.2
I11.0 Y83.1
I71.2 Y83.1
I11.0 Z45.2
I71.2 Z45.2
D44.1 I10.X
H81.0 I10.X
D44.1 I49.8
H81.0 I49.8
I10.X D44.1
I49.8 D44.1
H81.0 D44.1
Z01.7 D44.1
I10.X H81.0
I49.8 H81.0
D44.1 H81.0
Z01.7 H81.0
D44.1 Z01.7
H81.0 Z01.7
I50.9 I20.0
I20.0 I50.9
I25.4 I51.5
I70.9 I51.5
I51.5 I25.4
I51.5 I70.9
I49.4 I25.8
I44.2 I25.8
I25.8 I49.4
I44.2 I49.4
I70.9 I49.4
I25.8 I44.2
I49.4 I44.2
I70.9 I44.2
I49.4 I70.9
I44.2 I70.9
I06.2 I09.1
I09.1 I06.2
I49.8 I06.2
Z01.7 I06.2
I06.2 I49.8
I06.2 Z01.7
I21.4 I21.1
I21.1 I21.4
I27.2 J45.9
J45.9 I27.2
I34.0 I20.0
I34.0 I25.2
I20.0 I34.0
I25.2 I34.0
I44.0 J85.3
I70.9 J85.3
J85.3 I44.0
J85.3 I70.9
I70.9 T86.2
T86.2 I70.9
N39.0 I09.1
N39.0 I50.9
N39.0 Z95.2
I09.1 N39.0
I50.9 N39.0
Z95.2 N39.0
Z01.7 N39.0
N39.0 Z01.7
T82.3 I71.2
I70.9 I71.2
I71.2 T82.3
I70.9 T82.3
I10.X T82.3
I71.2 I70.9
T82.3 I70.9
T82.3 I10.X
I45.1 Z95.4
I45.1 T86.2
Z95.4 I45.1
T86.2 I45.1
I10.X I44.0
I44.0 I10.X
J32.9 I45.1
J32.9 T86.2
J32.9 I70.9
I45.1 J32.9
T86.2 J32.9
I70.9 J32.9
Z01.7 J32.9
J32.9 Z01.7
Z01.9 I51.5
Z45.0 I44.2
Z45.9 I44.2
Z01.9 I44.2
I44.2 Z45.0
Z01.9 Z45.0
I44.2 Z45.9
Z01.9 Z45.9
I51.5 Z01.9
I44.2 Z01.9
Z45.0 Z01.9
Z45.9 Z01.9
I49.8 I20.0
I20.0 I49.8
I49.4 I47.2
I47.2 I49.4
I64.X I10.X
I10.X I64.X
I49.5 I09.1
Z45.0 I09.1
I49.5 I05.2
Z45.0 I05.2
I09.1 I49.5
I05.2 I49.5
I09.1 Z45.0
I05.2 Z45.0
T82.1 I44.3
Z45.9 I44.3
I44.3 T82.1
I44.3 Z45.9
I20.9 Q24.8
I20.9 Q23.1
I20.9 Q23.0
Q24.8 I20.9
Q23.1 I20.9
Q23.0 I20.9
I48.X I44.1
I49.8 I44.1
I50.9 I44.1
Z01.7 I44.1
I44.1 I48.X
I44.1 I49.8
I44.1 I50.9
I44.1 Z01.7
I50.9 Q23.0
I50.9 Q22.8
Q23.0 I50.9
Q22.8 I50.9
I45.1 I99.X
I99.X I45.1
I35.1 I71.0
I71.0 I35.1
Z45.2 I35.1
Y83.1 I35.1
I35.1 Z45.2
I35.1 Y83.1
I44.2 I42.2
I42.2 I44.2
I49.8 I44.2
I44.2 I49.8
I50.9 C38.3
I49.8 C38.3
Z01.7 C38.3
C38.3 I50.9
C38.3 I49.8
C38.3 Z01.7
Y83.1 I42.2
I42.2 Y83.1
E11.9 E78.1
E78.1 E11.9
D75.1 G47.3
E78.5 G47.3
E66.9 G47.3
Z01.7 G47.3
G47.3 D75.1
E78.5 D75.1
E66.9 D75.1
Z01.7 D75.1
G47.3 E78.5
D75.1 E78.5
E66.9 E78.5
G47.3 E66.9
D75.1 E66.9
E78.5 E66.9
G47.3 Z01.7
D75.1 Z01.7
E78.1 I11.0
I11.0 E78.1
I21.0 I25.5
I49.8 I25.5
I25.5 I21.0
I25.5 I49.8
I63.9 I35.1
A41.9 I35.1
I63.9 I33.0
I49.8 I33.0
A41.9 I33.0
I35.1 I63.9
I33.0 I63.9
I49.8 I63.9
A41.9 I63.9
I33.0 I49.8
I63.9 I49.8
A41.9 I49.8
I35.1 A41.9
I33.0 A41.9
I63.9 A41.9
I49.8 A41.9
L92.8 I50.9
L92.8 I49.8
I50.9 L92.8
I49.8 L92.8
E78.1 L92.8
Z01.7 L92.8
L92.8 E78.1
L92.8 Z01.7
I64.X I35.1
I44.0 I35.1
I35.1 I64.X
I44.0 I64.X
I33.0 I64.X
A41.9 I64.X
I35.1 I44.0
I64.X I44.0
I33.0 I44.0
A41.9 I44.0
I64.X I33.0
I44.0 I33.0
I64.X A41.9
I44.0 A41.9
E11.9 I47.1
Z01.0 I47.1
Z01.0 I49.8
Z01.0 I50.9
I47.1 E11.9
Z01.0 E11.9
I47.1 Z01.0
I49.8 Z01.0
I50.9 Z01.0
E11.9 Z01.0
E78.1 I34.0
I34.0 E78.1
I45.1 I35.0
I44.7 I35.0
I45.1 I34.0
I44.7 I34.0
I35.0 I45.1
I34.0 I45.1
I44.7 I45.1
I35.0 I44.7
I34.0 I44.7
I45.1 I44.7
R00.2 I47.1
I47.1 R00.2
R04.8 I25.5
J15.2 I25.5
R57.0 I25.5
R04.8 T86.2
J15.2 T86.2
R57.0 T86.2
I25.5 R04.8
T86.2 R04.8
J15.2 R04.8
R57.0 R04.8
I25.5 J15.2
T86.2 J15.2
R04.8 J15.2
R57.0 J15.2
I25.5 R57.0
T86.2 R57.0
R04.8 R57.0
J15.2 R57.0
E78.1 I45.6
I45.6 E78.1
I44.6 I34.2
I49.8 I34.2
I34.2 I44.6
I34.2 I49.8
I40.0 I25.5
I25.5 I40.0
I70.9 I40.0
Y83.1 I40.0
I40.0 I70.9
I40.0 Y83.1
N17.9 I35.1
J69.0 I35.1
R57.0 I35.1
N17.9 I71.0
J69.0 I71.0
R57.0 I71.0
I35.1 N17.9
I71.0 N17.9
J69.0 N17.9
R57.0 N17.9
I35.1 J69.0
I71.0 J69.0
N17.9 J69.0
R57.0 J69.0
I35.1 R57.0
I71.0 R57.0
N17.9 R57.0
J69.0 R57.0
I20.9 I25.4
I44.0 I25.4
I25.4 I20.9
I44.0 I20.9
I25.4 I44.0
I20.9 I44.0
I51.7 I09.1
I51.7 I05.0
I09.1 I51.7
I05.0 I51.7
I48.X I51.7
I51.7 I48.X
I47.2 Q24.8
T82.1 Q24.8
Z45.9 Q24.8
Q24.8 I47.2
Z45.9 I47.2
Q24.8 T82.1
Q24.8 Z45.9
I47.2 Z45.9
Z95.1 I25.8
Z95.1 I25.2
Z95.1 I70.9
I25.8 Z95.1
I25.2 Z95.1
I70.9 Z95.1
Z01.7 Z95.1
Z95.1 Z01.7
I20.1 I25.8
I25.8 I20.1
I10.X I20.1
I20.1 I10.X
I82.8 I26.0
I50.1 I26.0
I26.0 I82.8
Y83.1 I82.8
I50.1 I82.8
I82.8 Y83.1
I50.1 Y83.1
I26.0 I50.1
I82.8 I50.1
Y83.1 I50.1
E66.9 I11.0
I11.0 E66.9
I49.8 Q23.1
Q23.1 I49.8
I33.0 I09.1
I09.1 I33.0
I50.9 I33.0
I33.0 I50.9
R07.4 I48.X
I48.X R07.4
I70.9 R07.4
R07.4 I70.9
I20.8 I25.5
I25.5 I20.8
Z45.9 I25.8
I25.8 Z45.9
Z95.5 I21.9
I21.9 Z95.5
Z45.0 I42.0
I42.0 Z45.0
J18.9 N18.9
J91.X N18.9
N18.9 J18.9
J91.X J18.9
Z96.8 J18.9
A41.9 J18.9
N18.9 J91.X
J18.9 J91.X
Z96.8 J91.X
A41.9 J91.X
J18.9 Z96.8
J91.X Z96.8
A41.9 Z96.8
J18.9 A41.9
J91.X A41.9
Z96.8 A41.9
G44.2 I50.9
A05.9 I50.9
G44.2 R00.1
A05.9 R00.1
I50.9 G44.2
R00.1 G44.2
A05.9 G44.2
Z01.7 G44.2
I50.9 A05.9
R00.1 A05.9
G44.2 A05.9
Z01.7 A05.9
G44.2 Z01.7
A05.9 Z01.7
N18.9 Z94.0
B16.9 Z94.0
D64.9 Z94.0
Z01.7 Z94.0
Z94.0 N18.9
B16.9 N18.9
D64.9 N18.9
Z94.0 B16.9
N18.9 B16.9
D64.9 B16.9
Z01.7 B16.9
Z94.0 D64.9
N18.9 D64.9
B16.9 D64.9
Z01.7 D64.9
Z94.0 Z01.7
B16.9 Z01.7
D64.9 Z01.7
E11.9 R07.4
R07.4 E11.9
E78.2 I45.1
E78.2 I10.X
I45.1 E78.2
I10.X E78.2
I25.4 I25.2
I25.2 I25.4
G90.9 I10.X
I10.X G90.9
I47.1 I45.6
I45.6 I47.1
I44.6 I11.0
R07.4 I11.0
I11.0 I44.6
I70.9 I44.6
R07.4 I44.6
I44.6 I70.9
I11.0 R07.4
I44.6 R07.4
I05.1 I09.1
I07.1 I06.2
I05.1 I06.2
I06.2 I07.1
I05.1 I07.1
I09.1 I05.1
I06.2 I05.1
I07.1 I05.1
Z01.7 I05.1
I05.1 Z01.7
I25.2 I21.9
I25.5 I21.9
I21.9 I25.2
I21.9 I25.5
I20.0 I25.5
I25.5 I20.0
I24.8 I25.5
I25.5 I24.8
T82.8 I20.9
I20.9 T82.8
I21.9 I21.1
I21.1 I21.9
I73.1 I25.8
I77.6 I25.8
I25.8 I73.1
I71.4 I73.1
I77.6 I73.1
Z01.7 I73.1
I73.1 I71.4
I77.6 I71.4
I25.8 I77.6
I73.1 I77.6
I71.4 I77.6
Z01.7 I77.6
I73.1 Z01.7
I77.6 Z01.7
I49.X I47.1
I10.X I49.4
I49.X I49.4
I49.4 I10.X
I49.X I10.X
I47.1 I49.X
I49.4 I49.X
I10.X I49.X
Z01.7 I49.X
I49.X Z01.7
K80.2 I10.X
K80.2 I70.9
K80.2 I49.8
I10.X K80.2
I70.9 K80.2
I49.8 K80.2
Z01.7 K80.2
K80.2 Z01.7
I10.9 I25.8
I10.9 I20.0
I25.8 I10.9
I20.0 I10.9
Y83.1 I10.9
Z01.7 I10.9
I10.9 Y83.1
I10.9 Z01.7
Z95.1 I20.8
I20.8 Z95.1
Z95.1 I25.1
I25.1 Z95.1
Z53.0 I49.8
Z53.0 Z03.5
I49.8 Z53.0
Z03.5 Z53.0
Z01.7 Z53.0
Z53.0 Z01.7
I10.X I27.0
I27.0 I10.X
I20.9 I34.0
I34.0 I20.9
Z53.0 I47.1
Z53.0 I50.9
I47.1 Z53.0
I50.9 Z53.0
I48.X I51.5
I51.5 I48.X
I48.X I21.1
I21.1 I48.X
R78.1 I10.X
R78.1 I49.8
R78.1 R07.4
I10.X R78.1
I49.8 R78.1
R07.4 R78.1
Z01.7 R78.1
R78.1 Z01.7
T82.8 I24.8
I24.8 T82.8
I44.2 I21.1
I44.2 I21.0
I21.1 I44.2
I21.0 I44.2
I10.X I27.9
I48.X I27.9
I27.9 I10.X
I27.9 I48.X
I44.4 I45.2
I70.9 I45.2
I44.4 I45.1
I45.2 I44.4
I45.1 I44.4
I70.9 I44.4
I45.2 I70.9
I44.4 I70.9
Z95.8 I27.9
Z95.8 I48.X
I27.9 Z95.8
I48.X Z95.8
Z03.5 I45.6
I45.6 Z03.5
I70.9 I71.0
I71.0 I70.9
I21.9 I20.8
I20.8 I21.9
I26.9 I42.0
I82.8 I42.0
I48.9 I42.0
I42.0 I26.9
I82.8 I26.9
I48.9 I26.9
Z01.7 I26.9
I42.0 I82.8
I26.9 I82.8
I48.9 I82.8
I42.0 I48.9
I26.9 I48.9
I82.8 I48.9
I26.9 Z01.7
I35.1 I71.8
I48.9 I71.8
I50.9 I71.8
Z01.7 I71.8
I71.8 I35.1
I48.9 I35.1
I71.8 I48.9
I35.1 I48.9
I71.8 I50.9
I71.8 Z01.7
N13.2 I25.8
I25.8 N13.2
I10.X N13.2
I70.9 N13.2
Z01.7 N13.2
N13.2 I10.X
N13.2 I70.9
N13.2 Z01.7
Q45.9 Q40.9
Q27.3 Q40.9
Y83.1 Q40.9
Z01.7 Q40.9
Q40.9 Q45.9
Q27.3 Q45.9
Y83.1 Q45.9
Z01.7 Q45.9
Q40.9 Q27.3
Q45.9 Q27.3
Y83.1 Q27.3
Z01.7 Q27.3
Q40.9 Y83.1
Q45.9 Y83.1
Q27.3 Y83.1
Q40.9 Z01.7
Q45.9 Z01.7
Q27.3 Z01.7
Z95.1 I25.5
Z95.1 T86.2
Z95.1 Z95.4
I25.5 Z95.1
T86.2 Z95.1
Z95.4 Z95.1
E87.6 N17.9
I50.9 N17.9
I49.8 N17.9
N17.9 E87.6
I50.9 E87.6
I49.8 E87.6
Z01.7 E87.6
N17.9 I50.9
E87.6 I50.9
N17.9 I49.8
E87.6 I49.8
E87.6 Z01.7
Q25.5 Q24.8
Z95.8 Q24.8
Q24.8 Q25.5
Z95.8 Q25.5
I49.8 Q25.5
Z01.7 Q25.5
Q24.8 Z95.8
Q25.5 Z95.8
Q25.5 I49.8
Q25.5 Z01.7
I10.X Q23.0
Q23.0 I10.X
I64.X Q24.8
T82.8 Q24.8
I44.2 Q24.8
Q24.8 I64.X
T82.8 I64.X
I44.2 I64.X
Q24.8 T82.8
I64.X T82.8
I44.2 T82.8
Q24.8 I44.2
I64.X I44.2
T82.8 I44.2
I49.8 I44.7
R07.1 I44.7
R07.1 I50.9
I44.7 I49.8
R07.1 I49.8
I44.7 R07.1
I50.9 R07.1
I49.8 R07.1
Z01.7 R07.1
R07.1 Z01.7
T82.1 I44.2
I44.2 T82.1
T85.7 N18.9
N18.9 T85.7
Z49.1 T85.7
E11.2 T85.7
Z01.7 T85.7
T85.7 Z49.1
T85.7 E11.2
T85.7 Z01.7
C71.0 I48.X
F33.2 I48.X
C71.0 I49.8
F33.2 I49.8
I48.X C71.0
I49.8 C71.0
F33.2 C71.0
Z01.7 C71.0
I48.X F33.2
I49.8 F33.2
C71.0 F33.2
Z01.7 F33.2
C71.0 Z01.7
F33.2 Z01.7
I25.8 Q23.0
Q23.0 I25.8
I71.1 I35.1
I45.2 I35.1
I35.1 I71.1
I45.2 I71.1
I49.8 I71.1
Z01.7 I71.1
I35.1 I45.2
I71.1 I45.2
I49.8 I45.2
I71.1 I49.8
I45.2 I49.8
I71.1 Z01.7
G90.9 Q24.8
Q24.8 G90.9
Q28.2 Q24.8
I64.X Q21.1
Q28.2 Q21.1
Q21.1 I64.X
Q28.2 I64.X
Q24.8 Q28.2
Q21.1 Q28.2
I64.X Q28.2
Z01.7 Q28.2
Q28.2 Z01.7
Y83.1 I64.X
I64.X Y83.1
I25.2 I20.8
I20.8 I25.2
R00.2 I10.X
I10.X R00.2
I70.1 I13.2
N18.9 I13.2
Z49.1 I13.2
Z01.7 I13.2
I13.2 I70.1
N18.9 I70.1
Z49.1 I70.1
Z01.7 I70.1
I13.2 N18.9
I70.1 N18.9
I13.2 Z49.1
I70.1 Z49.1
I13.2 Z01.7
I70.1 Z01.7
R07.3 N40.X
R07.3 I50.9
R07.3 I49.8
N40.X R07.3
I50.9 R07.3
I49.8 R07.3
Z01.7 R07.3
R07.3 Z01.7
Q24.5 G90.9
G47.3 G90.9
G90.9 Q24.5
G47.3 Q24.5
G47.3 I50.9
G90.9 G47.3
Q24.5 G47.3
I50.9 G47.3
I35.2 I42.0
I70.9 I42.0
I42.0 I35.2
I42.0 I70.9
I49.0 I34.0
I49.0 I35.1
I48.X I35.1
I34.0 I49.0
I35.1 I49.0
I35.1 I48.X
I33.0 I42.1
I42.1 I33.0
I71.2 I35.0
I44.2 I35.0
Z45.0 I35.0
I35.0 I71.2
I44.2 I71.2
Z45.0 I71.2
I35.0 I44.2
I71.2 I44.2
I35.0 Z45.0
I71.2 Z45.0
I26.0 Q24.8
I80.2 Q24.8
Q24.8 I26.0
I80.2 I26.0
I50.9 I26.0
Q24.8 I80.2
I26.0 I80.2
I50.9 I80.2
I26.0 I50.9
I80.2 I50.9
R00.0 I44.0
R00.0 I50.9
R00.0 I49.8
I44.0 R00.0
I50.9 R00.0
I49.8 R00.0
Z01.7 R00.0
R00.0 Z01.7
I45.2 I48.X
I48.X I45.2
Z03.5 I45.2
I45.2 Z03.5
J90.X I35.1
J96.0 I35.1
I46.1 I35.1
I35.1 J90.X
J96.0 J90.X
Z95.2 J90.X
I46.1 J90.X
I35.1 J96.0
J90.X J96.0
Z95.2 J96.0
I46.1 J96.0
J90.X Z95.2
J96.0 Z95.2
I46.1 Z95.2
I35.1 I46.1
J90.X I46.1
J96.0 I46.1
Z95.2 I46.1
I47.2 I21.1
I47.2 I24.8
I21.1 I47.2
I24.8 I47.2
I36.1 I51.7
I51.7 I36.1
I44.0 I27.9
N05.2 I27.9
I27.9 I44.0
I82.8 I44.0
N05.2 I44.0
I44.0 I82.8
N05.2 I82.8
I27.9 N05.2
I44.0 N05.2
I82.8 N05.2
B24.X I50.9
B24.X I49.8
I50.9 B24.X
I49.8 B24.X
E66.9 B24.X
Z01.7 B24.X
B24.X E66.9
B24.X Z01.7
I36.1 I35.0
I35.0 I36.1
I70.2 I73.9
Z99.2 I73.9
I73.9 I70.2
N18.9 I70.2
Z99.2 I70.2
Z01.7 I70.2
I70.2 N18.9
Z99.2 N18.9
I73.9 Z99.2
I70.2 Z99.2
N18.9 Z99.2
Z01.7 Z99.2
I70.2 Z01.7
Z99.2 Z01.7
I48.X I44.2
Z95.0 I44.2
I44.2 I48.X
I44.2 Z95.0
R00.1 I11.0
G47.3 I11.0
G47.3 I49.8
I11.0 R00.1
G47.3 R00.1
I11.0 G47.3
I49.8 G47.3
R00.1 G47.3
I35.1 I35.0
I35.0 I35.1
J93.1 I35.0
I35.0 J93.1
I50.9 J93.1
I49.8 J93.1
J93.1 I50.9
J93.1 I49.8
I74.0 I71.0
I71.0 I74.0
T82.3 I74.0
Z95.8 I74.0
Z01.7 I74.0
I74.0 T82.3
I74.0 Z95.8
I74.0 Z01.7
I44.4 I25.8
N40.X I25.8
I44.4 I99.X
N40.X I99.X
I25.8 I44.4
I99.X I44.4
N40.X I44.4
I25.8 N40.X
I99.X N40.X
I44.4 N40.X
T82.8 I25.2
I25.2 T82.8
E03.9 R07.4
R07.4 E03.9
E79.9 I48.X
E79.9 I49.8
E79.9 I64.X
I48.X E79.9
I49.8 E79.9
I64.X E79.9
Z01.7 E79.9
E79.9 Z01.7
I35.0 I25.8
I35.0 I24.8
I25.8 I35.0
I24.8 I35.0
Q21.0 Q24.8
Q26.1 Q24.8
I27.9 Q24.8
Q24.8 Q21.0
Q26.1 Q21.0
I27.9 Q21.0
Z01.7 Q21.0
Q24.8 Q26.1
Q21.0 Q26.1
I27.9 Q26.1
Z01.7 Q26.1
Q24.8 I27.9
Q21.0 I27.9
Q26.1 I27.9
Q21.0 Z01.7
Q26.1 Z01.7
I27.0 I36.1
I36.1 I27.0
I48.X I27.0
I27.0 I48.X
I36.1 I34.1
I48.X I34.1
I34.1 I36.1
I34.1 I48.X
I10.9 I10.X
I10.X I10.9
I50.9 I10.9
I10.9 I50.9
N48.9 I25.8
N48.9 I10.X
N40.X I10.X
I25.8 N48.9
I10.X N48.9
N40.X N48.9
Z01.7 N48.9
I10.X N40.X
N48.9 N40.X
N48.9 Z01.7
Q20.1 Q24.8
Q20.3 Q24.8
Q24.8 Q20.1
Q21.0 Q20.1
Q20.3 Q20.1
Z01.7 Q20.1
Q20.1 Q21.0
Q20.3 Q21.0
Q24.8 Q20.3
Q20.1 Q20.3
Q21.0 Q20.3
Z01.7 Q20.3
Q20.1 Z01.7
Q20.3 Z01.7
Z45.2 I71.4
I71.4 Z45.2
I10.X Z45.2
Z45.2 I10.X
I25.4 I21.0
I21.0 I25.4
I36.1 I25.2
I25.2 I36.1
I47.2 I42.2
I45.0 I42.2
I44.4 I42.2
I42.2 I47.2
I45.0 I47.2
I44.4 I47.2
I42.2 I45.0
I47.2 I45.0
I44.4 I45.0
Z01.7 I45.0
I42.2 I44.4
I47.2 I44.4
I45.0 I44.4
I45.0 Z01.7
I21.1 I25.5
I25.5 I21.1
Q24.5 I25.8
I25.8 Q24.5
I35.0 I25.2
I25.2 I35.0
I70.0 I21.1
I21.1 I70.0
I70.9 I70.0
Z01.7 I70.0
I70.0 I70.9
I70.0 Z01.7
C34.9 I25.8
C34.9 I20.8
C34.9 I70.9
I25.8 C34.9
I20.8 C34.9
I70.9 C34.9
Z01.7 C34.9
C34.9 Z01.7
I49.1 I71.2
Z95.8 I71.2
I71.2 I49.1
Z95.8 I49.1
I10.X I49.1
Z01.7 I49.1
I71.2 Z95.8
I49.1 Z95.8
I49.1 I10.X
I49.1 Z01.7
I21.0 I21.9
I21.9 I21.0
I24.8 I25.2
I25.2 I24.8
I42.2 I25.8
I42.2 I21.1
I25.8 I42.2
I21.1 I42.2
J45.9 I48.X
J93.1 I31.9
J45.9 I31.9
I31.9 J93.1
J45.9 J93.1
I48.X J45.9
I31.9 J45.9
J93.1 J45.9
G45.9 Q24.8
G45.9 Q21.1
G45.9 Y83.1
Q24.8 G45.9
Q21.1 G45.9
Y83.1 G45.9
Z01.7 G45.9
G45.9 Z01.7
I45.1 I44.3
I44.0 I44.3
I10.X I44.3
I44.3 I45.1
I44.3 I44.0
I44.3 I10.X
I21.9 I21.2
I24.8 I21.2
I21.2 I21.9
I21.2 I24.8
I36.1 I24.8
I24.8 I36.1
I45.0 I25.8
I25.8 I45.0
Z45.9 I45.0
I50.9 I45.0
I45.0 Z45.9
I45.0 I50.9
Z95.5 I25.5
I25.5 Z95.5
I70.9 T81.4
Z95.1 T81.4
T81.4 I70.9
T81.4 Z95.1
I44.0 I20.1
I20.1 I44.0
I50.9 Z52.4
I49.8 Z52.4
Z52.4 I50.9
Z52.4 I49.8
Z00.5 Z52.4
Z52.4 Z00.5
Z01.7 Z00.5
Z00.5 Z01.7
I50.9 I87.2
I49.8 I87.2
I87.2 I50.9
I87.2 I49.8
I49.5 I44.0
I44.0 I49.5
N00.8 N18.9
I47.1 N18.9
N18.9 N00.8
I47.1 N00.8
I49.8 N00.8
Z01.7 N00.8
N18.9 I47.1
N00.8 I47.1
N00.8 I49.8
N00.8 Z01.7
G47.3 I48.X
G47.3 I10.X
I48.X G47.3
I10.X G47.3
N18.9 I47.9
I10.X I47.9
I50.9 I47.9
Z01.7 I47.9
I47.9 N18.9
I50.9 N18.9
I47.9 I10.X
I47.9 I50.9
N18.9 I50.9
I47.9 Z01.7
I63.9 I71.0
I63.9 I10.X
I71.0 I63.9
I10.X I63.9
I50.9 I63.9
Z01.7 I63.9
I63.9 I50.9
I63.9 Z01.7
N05.9 N17.9
R80.X N17.9
S37.0 N17.9
N17.9 N05.9
R80.X N05.9
S37.0 N05.9
Z01.7 N05.9
N17.9 R80.X
N05.9 R80.X
S37.0 R80.X
Z01.7 R80.X
N17.9 S37.0
N05.9 S37.0
R80.X S37.0
N05.9 Z01.7
R80.X Z01.7
Y83.1 I63.9
Z45.2 I63.9
I63.9 Y83.1
I63.9 Z45.2
I11.0 I47.1
I47.1 I11.0
I70.2 I25.8
I25.8 I70.2
Y83.1 I70.2
I50.9 I70.2
I70.2 Y83.1
I70.2 I50.9
I51.7 I11.0
I51.7 I47.1
I11.0 I51.7
I47.1 I51.7
I49.8 Q87.4
J32.9 Q87.4
Q87.4 I49.8
J32.9 I49.8
J32.9 I50.9
Q87.4 J32.9
I49.8 J32.9
I50.9 J32.9
Z95.8 I25.8
Z01.8 I25.8
I70.2 I70.0
Z95.8 I70.0
Z01.8 I70.0
I70.0 I70.2
Z95.8 I70.2
Z01.8 I70.2
I25.8 Z95.8
I70.0 Z95.8
I70.2 Z95.8
Z01.8 Z95.8
I25.8 Z01.8
I70.0 Z01.8
I70.2 Z01.8
Z95.8 Z01.8
N18.9 I11.0
H35.0 I11.0
I11.0 N18.9
H35.0 N18.9
H35.0 I49.8
I11.0 H35.0
N18.9 H35.0
I49.8 H35.0
Z01.7 H35.0
H35.0 Z01.7
I49.4 I49.1
I45.1 I49.1
I48.X I49.1
I49.1 I49.4
I45.1 I49.4
I49.1 I45.1
I49.4 I45.1
I49.1 I48.X
I84.9 I44.0
I44.0 I84.9
I50.9 I84.9
I49.8 I84.9
Z01.7 I84.9
I84.9 I50.9
I84.9 I49.8
I84.9 Z01.7
I20.8 I20.1
I20.1 I20.8
I48.X I13.2
Z99.2 I13.2
J98.4 I13.2
I13.2 I48.X
Z99.2 I48.X
I13.2 Z99.2
I48.X Z99.2
J98.4 Z99.2
I13.2 J98.4
Z99.2 J98.4
M34.9 I48.X
M34.9 I50.9
M34.9 I49.8
I48.X M34.9
I50.9 M34.9
I49.8 M34.9
Z01.7 M34.9
M34.9 Z01.7
E78.2 I47.1
I47.1 E78.2
I20.0 I13.2
I70.9 I13.2
T81.0 I13.2
R57.0 I13.2
I13.2 I20.0
T81.0 I20.0
R57.0 I20.0
I13.2 I70.9
T81.0 I70.9
I13.2 T81.0
I20.0 T81.0
I70.9 T81.0
R57.0 T81.0
I13.2 R57.0
I20.0 R57.0
T81.0 R57.0
Q24.5 I21.9
I21.9 Q24.5
I70.9 Q24.5
Q24.5 I70.9
Q24.5 I24.8
I24.8 Q24.5
E11.9 I70.9
I70.9 E11.9
I46.1 E11.9
E11.9 I46.1
K29.5 I11.0
H53.2 I11.0
H53.2 I49.8
I11.0 K29.5
H53.2 K29.5
I11.0 H53.2
I49.8 H53.2
K29.5 H53.2
Z01.7 H53.2
H53.2 Z01.7
I10.X Z95.1
Z95.1 I10.X
R73.0 I47.1
R73.0 I49.8
I47.1 R73.0
I49.8 R73.0
Z01.7 R73.0
R73.0 Z01.7
I25.4 I20.0
I20.0 I25.4
I48.X Q24.5
I47.1 Q24.5
Q24.5 I48.X
Q24.5 I47.1
I80.2 I34.0
I34.0 I80.2
I49.8 I80.2
I80.2 I49.8
R07.1 I10.X
I10.X R07.1
J45.9 I47.1
J45.9 I50.9
J45.9 I49.8
I47.1 J45.9
I50.9 J45.9
I49.8 J45.9
E02.X I35.0
E02.X I50.9
I35.0 E02.X
I50.9 E02.X
I49.1 Q24.8
Z9.2 Q24.8
I49.1 Q23.1
Z9.2 Q23.1
I49.1 Q23.0
Z9.2 Q23.0
Q24.8 I49.1
Q23.1 I49.1
Q23.0 I49.1
Z9.2 I49.1
Q24.8 Z9.2
Q23.1 Z9.2
Q23.0 Z9.2
I49.1 Z9.2
I70.0 Q24.8
I44.7 Q24.8
I27.0 Q24.8
Q24.8 I70.0
I44.7 I70.0
I27.0 I70.0
Q24.8 I44.7
I70.0 I44.7
I27.0 I44.7
Q24.8 I27.0
I70.0 I27.0
I44.7 I27.0
I34.0 I20.8
I20.8 I34.0
Q24.5 I35.0
I35.0 Q24.5
I10.X I31.3
I31.3 I10.X
Q22.9 Q24.8
Q24.8 Q22.9
Q22.8 Q22.9
I50.9 Q22.9
Z01.7 Q22.9
Q22.9 Q22.8
Q22.9 I50.9
Q22.9 Z01.7
R06.0 I50.9
R06.0 I49.8
I50.9 R06.0
I49.8 R06.0
Z01.7 R06.0
R06.0 Z01.7
I97.1 I35.1
I71.2 I34.0
I97.1 I34.0
R57.0 I34.0
I34.0 I71.2
I97.1 I71.2
R57.0 I71.2
I35.1 I97.1
I34.0 I97.1
I71.2 I97.1
R57.0 I97.1
I34.0 R57.0
I71.2 R57.0
I97.1 R57.0
I44.7 I48.X
I48.X I44.7
I34.0 I21.9
I35.1 I21.9
I21.9 I34.0
I21.9 I35.1
I70.9 I35.1
I35.1 I70.9
K72.9 I25.8
K72.9 I20.1
K72.9 I10.X
I25.8 K72.9
I20.1 K72.9
I10.X K72.9
Z01.7 K72.9
K72.9 Z01.7
T81.0 I25.8
T81.0 I35.0
T81.0 I10.X
I25.8 T81.0
I35.0 T81.0
I10.X T81.0
I70.0 I44.2
I31.9 I44.2
I44.2 I70.0
I31.9 I70.0
Z45.0 I70.0
I44.2 I31.9
I70.0 I31.9
Z45.0 I31.9
I70.0 Z45.0
I31.9 Z45.0
Z95.5 I47.2
I47.2 Z95.5
G47.3 I44.0
I44.0 G47.3
I44.7 I20.0
I44.7 I25.2
I20.0 I44.7
I25.2 I44.7
N18.9 I44.7
I44.7 N18.9
I42.0 I25.8
I25.8 I42.0
I25.1 I42.0
I42.0 I25.1
Z95.1 I47.2
I47.2 Z95.1
I49.9 I50.9
I49.9 I49.8
I50.9 I49.9
I49.8 I49.9
E11.9 I49.9
Z01.7 I49.9
I49.9 E11.9
I49.9 Z01.7
E11.9 I48.X
I48.X E11.9
R00.1 I48.X
I48.X R00.1
E11.9 R00.1
R00.1 E11.9
T82.8 I21.0
I21.0 T82.8
Y83.1 I72.3
Z45.2 I72.3
I10.X I72.3
Z01.7 I72.3
I72.3 Y83.1
I72.3 Z45.2
I72.3 I10.X
I72.3 Z01.7
I67.8 I25.5
I42.0 I25.5
I67.8 I21.0
I42.0 I21.0
I25.5 I67.8
I21.0 I67.8
I42.0 I67.8
Z01.7 I67.8
I25.5 I42.0
I21.0 I42.0
I67.8 I42.0
I67.8 Z01.7
I51.1 I34.0
I51.1 I34.1
I34.0 I51.1
I34.1 I51.1
I48.X I51.1
I51.1 I48.X
I50.9 I49.1
I49.8 I49.1
I49.1 I50.9
I49.1 I49.8
I50.9 I51.1
I51.1 I50.9
E66.9 E11.9
E11.9 E66.9
I44.2 I42.0
I42.0 I44.2
I25.4 I21.9
I21.9 I25.4
I24.8 I25.4
I25.4 I24.8
G47.3 I47.1
I47.1 G47.3
Z45.0 I44.1
Z45.9 I44.1
I10.X I44.1
I44.1 Z45.0
I44.1 Z45.9
I44.1 I10.X
Q23.1 I71.2
Q23.1 I35.0
I71.2 Q23.1
I35.0 Q23.1
I31.3 I35.0
I35.0 I31.3
I34.2 I35.0
E11.9 I35.0
I35.0 I34.2
E11.9 I34.2
I35.0 E11.9
I34.2 E11.9
C61.X I35.1
C61.X I50.9
C61.X I49.8
I35.1 C61.X
I50.9 C61.X
I49.8 C61.X
Z01.7 C61.X
C61.X Z01.7
I49.8 I21.9
I21.9 I49.8
I70.0 I49.5
I35.1 I49.5
I49.5 I70.0
I35.1 I70.0
T82.1 I70.0
I49.5 I35.1
I70.0 I35.1
T82.1 I35.1
I70.0 T82.1
I35.1 T82.1
I34.0 Q24.8
Q24.8 I34.0
I42.8 N17.9
I42.8 I49.8
I42.8 I10.X
N17.9 I42.8
I49.8 I42.8
I10.X I42.8
Z01.7 I42.8
I42.8 Z01.7
I27.8 I26.0
I49.8 I26.0
I26.0 I27.8
I49.8 I27.8
I50.9 I27.8
Z01.7 I27.8
I26.0 I49.8
I27.8 I49.8
I27.8 I50.9
I27.8 Z01.7
I50.9 I44.2
Z45.0 I49.8
I44.2 I50.9
I49.8 Z45.0
I44.7 Q23.1
Q23.1 I44.7
I49.0 I25.2
I49.0 I47.2
I25.2 I49.0
I47.2 I49.0
I49.8 Q23.0
Q23.0 I49.8
Q24.2 Q24.8
Y44.2 Q24.8
Q24.8 Q24.2
Z95.2 Q24.2
Y44.2 Q24.2
Z01.7 Q24.2
Q24.2 Z95.2
Y44.2 Z95.2
Q24.8 Y44.2
Q24.2 Y44.2
Z95.2 Y44.2
Z01.7 Y44.2
Q24.2 Z01.7
Y44.2 Z01.7
I70.9 Q23.0
Q23.0 I70.9
I44.0 I71.0
I64.X I71.0
I71.0 I44.0
N17.9 I44.0
R57.0 I44.0
I71.0 I64.X
N17.9 I64.X
R57.0 I64.X
I44.0 N17.9
I64.X N17.9
I44.0 R57.0
I64.X R57.0
I40.1 I47.1
I47.1 I40.1
I49.8 I40.1
I40.1 I49.8
I49.8 I49.5
I49.5 I49.8
I48.X I63.9
I63.9 I48.X
I34.0 I21.0
I21.0 I34.0
I45.6 I27.0
I27.0 I45.6
I27.0 I35.1
I35.1 I27.0
I64.X I47.2
I47.2 I64.X
Z45.0 I71.0
Z45.9 I71.0
Z45.0 Y83.1
Z45.9 Y83.1
I71.0 Z45.0
Y83.1 Z45.0
I71.0 Z45.9
Y83.1 Z45.9
I73.9 I71.4
I70.9 I71.4
M75.5 I71.4
A41.9 I71.4
I71.4 I73.9
M75.5 I73.9
A41.9 I73.9
I71.4 I70.9
M75.5 I70.9
A41.9 I70.9
I71.4 M75.5
I73.9 M75.5
I70.9 M75.5
A41.9 M75.5
I71.4 A41.9
I73.9 A41.9
I70.9 A41.9
M75.5 A41.9
N18.9 I71.0
I71.0 N18.9
I26.9 I26.0
I26.0 I26.9
I49.8 I26.9
I50.9 I26.9
I26.9 I49.8
I26.9 I50.9
N00.1 N18.9
S37.0 N18.9
N18.9 N00.1
S37.0 N00.1
Z01.7 N00.1
N18.9 S37.0
N00.1 S37.0
N00.1 Z01.7
Q24.8 I25.5
Q23.1 I25.5
Q25.1 I25.5
I25.5 Q24.8
I25.5 Q23.1
I25.5 Q25.1
E66.9 I20.0
I20.0 E66.9
I11.9 I42.0
I42.0 I11.9
I35.1 I11.9
I34.0 I11.9
I11.9 I35.1
I11.9 I34.0
I10.X I11.0
I11.0 I10.X
E11.4 I50.9
E11.4 I49.8
E11.4 R00.1
I50.9 E11.4
I49.8 E11.4
R00.1 E11.4
Z01.7 E11.4
E11.4 Z01.7
I44.4 I20.1
I44.4 I20.8
I20.1 I44.4
I20.8 I44.4
I67.8 I48.X
I67.8 I49.8
I67.8 I50.9
I48.X I67.8
I49.8 I67.8
I50.9 I67.8
I10.X Q21.0
I50.9 Q21.0
Q21.0 I10.X
Q21.0 I50.9
K81.1 I45.1
K81.1 I49.8
I45.1 K81.1
I49.8 K81.1
Z01.7 K81.1
K81.1 Z01.7
I31.3 Q24.8
I31.3 I25.8
I31.3 I70.9
Q24.8 I31.3
I25.8 I31.3
I70.9 I31.3
G44.2 I11.0
G44.2 I49.8
I11.0 G44.2
I49.8 G44.2
E78.5 G44.2
G44.2 E78.5
Q23.2 Q24.8
Q23.2 Q25.1
Q24.8 Q23.2
Q25.1 Q23.2
I10.X Q23.2
Z01.7 Q23.2
Q23.2 I10.X
Q23.2 Z01.7
I20.1 Q24.8
I20.1 Q24.5
Q24.8 I20.1
Q24.5 I20.1
I50.9 I82.8
I49.8 I82.8
I82.8 I50.9
I82.8 I49.8
I77.1 I25.8
I77.1 I24.8
I25.8 I77.1
I24.8 I77.1
I70.9 I77.1
Z01.7 I77.1
I77.1 I70.9
I77.1 Z01.7
R57.0 Y83.1
Y83.1 R57.0
Y83.1 I35.0
I35.0 Y83.1
I44.7 Y83.1
Y83.1 I44.7
Z45.0 I42.2
Z45.9 I42.2
I42.2 Z45.0
I42.2 Z45.9
Z95.2 I34.2
I34.2 Z95.2
I34.0 I42.2
I36.1 I42.2
I42.2 I34.0
I42.2 I36.1
R07.2 I50.9
R07.2 I49.8
I50.9 R07.2
I49.8 R07.2
E78.5 R07.2
Z01.7 R07.2
R07.2 E78.5
R07.2 Z01.7
N28.1 Z52.4
N18.9 Z52.4
Z52.4 N28.1
Z52.4 N18.9
I49.4 I34.0
I49.4 I36.1
I34.0 I49.4
I36.1 I49.4
E78.2 I42.1
I42.1 E78.2
K44.9 I35.0
K44.9 I25.1
K44.9 I70.9
I35.0 K44.9
I25.1 K44.9
I70.9 K44.9
Z01.7 K44.9
K44.9 Z01.7
Q26.3 I25.8
Q26.3 I21.1
Q26.3 Q24.8
I25.8 Q26.3
I21.1 Q26.3
Q24.8 Q26.3
Z01.7 Q26.3
Q26.3 Z01.7
Q22.8 Q21.1
Q22.8 Y83.1
Q21.1 Q22.8
Y83.1 Q22.8
E11.9 I34.0
E11.9 I36.1
I34.0 E11.9
I36.1 E11.9
R07.1 N40.X
R07.4 N40.X
N40.X R07.1
R07.4 R07.1
N40.X R07.4
R07.1 R07.4
I49.1 I47.1
I47.1 I49.1
I44.7 I20.8
I20.8 I44.7
I70.9 I44.7
I44.7 I70.9
L08.8 I48.X
L08.8 I50.9
I48.X L08.8
I50.9 L08.8
Z95.2 L08.8
Z01.7 L08.8
L08.8 Z95.2
L08.8 Z01.7
Y83.1 I25.4
I25.4 Y83.1
I48.0 I42.9
I49.4 I42.9
K92.1 I42.9
I42.9 I48.0
I49.4 I48.0
K92.1 I48.0
Z01.7 I48.0
I42.9 I49.4
I48.0 I49.4
K92.1 I49.4
I42.9 K92.1
I48.0 K92.1
I49.4 K92.1
Z01.7 K92.1
I48.0 Z01.7
K92.1 Z01.7
I44.7 I42.9
K76.0 I42.9
I50.9 I42.9
I42.9 I44.7
K76.0 I44.7
I42.9 K76.0
I44.7 K76.0
I50.9 K76.0
Z01.7 K76.0
I42.9 I50.9
K76.0 I50.9
K76.0 Z01.7
Z45.0 I42.9
Z45.9 I42.9
Z45.0 I44.7
Z45.9 I44.7
I42.9 Z45.0
I44.7 Z45.0
I42.9 Z45.9
I44.7 Z45.9
I10.X I48.1
I51.7 I48.1
I50.9 I48.1
Z01.7 I48.1
I48.1 I10.X
I48.1 I51.7
I48.1 I50.9
I48.1 Z01.7
I47.2 I42.0
I49.0 I42.0
I47.2 I48.9
I49.0 I48.9
I42.0 I47.2
I48.9 I47.2
I42.0 I49.0
I48.9 I49.0
I24.1 I25.8
I25.8 I24.1
I70.9 I24.1
Z95.5 I24.1
Z01.7 I24.1
I24.1 I70.9
I24.1 Z95.5
I24.1 Z01.7
E11.2 N18.5
Z49.1 N18.5
I25.8 N18.5
Z01.7 N18.5
N18.5 E11.2
I25.8 E11.2
N18.5 Z49.1
I25.8 Z49.1
N18.5 I25.8
E11.2 I25.8
Z49.1 I25.8
N18.5 Z01.7
I25.2 I31.9
N18.9 I31.9
I31.9 I25.2
I49.8 I25.2
N18.9 I25.2
I25.2 I49.8
I31.9 N18.9
I25.2 N18.9
Q07.0 I71.0
Q07.0 I10.X
Q07.0 Z95.8
I71.0 Q07.0
I10.X Q07.0
Z95.8 Q07.0
Z01.7 Q07.0
Q07.0 Z01.7
Z46.6 N18.9
Z96.0 N18.9
N18.9 Z46.6
Z96.0 Z46.6
Z96.8 Z46.6
Z01.7 Z46.6
N18.9 Z96.0
Z46.6 Z96.0
Z96.8 Z96.0
Z01.7 Z96.0
Z46.6 Z96.8
Z96.0 Z96.8
Z46.6 Z01.7
Z96.0 Z01.7
Q50.X Q24.8
Q50.X Q24.5
Q24.8 Q50.X
Q24.5 Q50.X
I49.8 Q50.X
Z01.7 Q50.X
Q50.X I49.8
Q50.X Z01.7
Q26.3 Q21.1
Q21.1 Q26.3
I10.X Q26.3
Q26.3 I10.X
Q25.4 Q23.0
Q23.0 Q25.4
I21.0 I35.0
I35.0 I21.0
