# Supplementary material for: Comorbidity patterns in cardiovascular diseases: the role of life-stage and socioeconomic status
Source: Front Cardiovasc Med. 2024 Feb 13;11:1215458. doi: 10.3389/fcvm.2024.1215458 (PMC10897012; doi:10.3389/fcvm.2024.1215458)
Supplement: Supplementary file 1 [file Datasheet1.zip › Supplementary/Supplementary_Male_networks/CoNet_MortMale_0_20_lowSEL.txt]

Q22.1 Q24.8
Q25.0 Q24.8
Q21.1 Q24.8
A41.9 Q24.8
Q24.8 Q22.1
Q25.0 Q22.1
Q21.1 Q22.1
A41.9 Q22.1
Q24.8 Q25.0
Q22.1 Q25.0
Q21.1 Q25.0
A41.9 Q25.0
Q24.8 Q21.1
Q22.1 Q21.1
Q25.0 Q21.1
A41.9 Q21.1
Q24.8 A41.9
Q22.1 A41.9
Q25.0 A41.9
Q21.1 A41.9
Q25.1 Q24.8
Q25.4 Q24.8
I46.1 Q24.8
Q24.8 Q25.1
Q25.4 Q25.1
Q21.1 Q25.1
I46.1 Q25.1
Q24.8 Q25.4
Q25.1 Q25.4
Q21.1 Q25.4
I46.1 Q25.4
Q25.1 Q21.1
Q25.4 Q21.1
I46.1 Q21.1
Q24.8 I46.1
Q25.1 I46.1
Q25.4 I46.1
Q21.1 I46.1
Q22.6 Q24.8
Q25.5 Q24.8
Q24.8 Q22.6
Q25.5 Q22.6
Q25.0 Q22.6
I46.1 Q22.6
Q24.8 Q25.5
Q22.6 Q25.5
Q25.0 Q25.5
I46.1 Q25.5
Q22.6 Q25.0
Q25.5 Q25.0
I46.1 Q25.0
Q22.6 I46.1
Q25.5 I46.1
Q25.0 I46.1
Q20.5 Q24.8
Q20.1 Q24.8
Q24.8 Q20.5
Q20.1 Q20.5
Q25.5 Q20.5
I46.1 Q20.5
Q24.8 Q20.1
Q20.5 Q20.1
Q25.5 Q20.1
I46.1 Q20.1
Q20.5 Q25.5
Q20.1 Q25.5
Q20.5 I46.1
Q20.1 I46.1
Q21.2 Q24.8
Q24.5 Q24.8
R57.0 Q24.8
Q24.8 Q21.2
Q25.0 Q21.2
Q24.5 Q21.2
R57.0 Q21.2
Q21.2 Q25.0
Q24.5 Q25.0
R57.0 Q25.0
Q24.8 Q24.5
Q21.2 Q24.5
Q25.0 Q24.5
R57.0 Q24.5
Q24.8 R57.0
Q21.2 R57.0
Q25.0 R57.0
Q24.5 R57.0
Q23.4 Q24.8
Q24.8 Q23.4
Q25.1 Q23.4
Q25.0 Q23.4
R57.0 Q23.4
Q23.4 Q25.1
Q25.0 Q25.1
R57.0 Q25.1
Q23.4 Q25.0
Q25.1 Q25.0
Q23.4 R57.0
Q25.1 R57.0
R57.8 Q24.8
R57.8 Q25.1
A41.9 Q25.1
Q24.8 R57.8
Q25.1 R57.8
A41.9 R57.8
Q25.1 A41.9
R57.8 A41.9
Q26.2 Q24.8
P36.4 Q24.8
Q24.8 Q26.2
Q21.1 Q26.2
P36.4 Q26.2
R57.8 Q26.2
Q26.2 Q21.1
P36.4 Q21.1
R57.8 Q21.1
Q24.8 P36.4
Q26.2 P36.4
Q21.1 P36.4
R57.8 P36.4
Q26.2 R57.8
Q21.1 R57.8
P36.4 R57.8
Q23.2 Q24.8
Q23.0 Q24.8
Q24.8 Q23.2
Q23.0 Q23.2
Q25.1 Q23.2
I46.1 Q23.2
Q24.8 Q23.0
Q23.2 Q23.0
Q25.1 Q23.0
I46.1 Q23.0
Q23.2 Q25.1
Q23.0 Q25.1
Q23.2 I46.1
Q23.0 I46.1
Q21.0 Q24.8
Q21.0 Q25.1
Q21.0 Q25.4
R57.0 Q25.4
Q24.8 Q21.0
Q25.1 Q21.0
Q25.4 Q21.0
R57.0 Q21.0
Q25.4 R57.0
Q21.0 R57.0
Q25.5 Q25.1
Q25.1 Q25.5
Q21.0 Q25.5
Q25.5 Q21.0
I46.1 Q21.0
Q21.0 I46.1
Q23.4 Q20.1
R57.8 Q20.1
Q20.1 Q23.4
R57.8 Q23.4
I46.1 Q23.4
Q20.1 R57.8
Q23.4 R57.8
I46.1 R57.8
Q23.4 I46.1
R57.8 I46.1
I97.1 Q24.8
I50.1 Q24.8
I97.1 Q23.4
I50.1 Q23.4
Q24.8 I97.1
Q23.4 I97.1
I50.1 I97.1
R57.0 I97.1
Q24.8 I50.1
Q23.4 I50.1
I97.1 I50.1
R57.0 I50.1
I97.1 R57.0
I50.1 R57.0
Q20.3 Q24.8
Q24.8 Q20.3
Q21.1 Q20.3
R57.0 Q20.3
Q20.3 Q21.1
R57.0 Q21.1
Q20.3 R57.0
Q21.1 R57.0
Q89.3 Q24.8
Q24.8 Q89.3
Q21.2 Q89.3
Q23.4 Q89.3
A41.9 Q89.3
Q89.3 Q21.2
Q23.4 Q21.2
A41.9 Q21.2
Q89.3 Q23.4
Q21.2 Q23.4
A41.9 Q23.4
Q89.3 A41.9
Q21.2 A41.9
Q23.4 A41.9
Q25.1 Q26.2
I97.1 Q26.2
I46.1 Q26.2
Q26.2 Q25.1
I97.1 Q25.1
Q26.2 I97.1
Q25.1 I97.1
I46.1 I97.1
Q26.2 I46.1
I97.1 I46.1
R09.2 Q24.8
Q21.0 Q26.2
R09.2 Q26.2
Q21.0 Q21.1
R09.2 Q21.1
Q26.2 Q21.0
Q21.1 Q21.0
R09.2 Q21.0
Q24.8 R09.2
Q26.2 R09.2
Q21.1 R09.2
Q21.0 R09.2
Q21.0 Q20.1
Q21.1 Q20.1
Q20.1 Q21.0
R57.8 Q21.0
Q20.1 Q21.1
Q21.0 R57.8
P36.9 Q24.8
R68.8 Q24.8
Q24.8 P36.9
R57.8 P36.9
Q20.1 P36.9
R68.8 P36.9
P36.9 R57.8
R68.8 R57.8
P36.9 Q20.1
R68.8 Q20.1
Q24.8 R68.8
P36.9 R68.8
R57.8 R68.8
Q20.1 R68.8
Q22.0 Q24.8
Q22.4 Q24.8
Q24.8 Q22.0
Q22.4 Q22.0
Q22.6 Q22.0
R57.0 Q22.0
Q24.8 Q22.4
Q22.0 Q22.4
Q22.6 Q22.4
R57.0 Q22.4
Q22.0 Q22.6
Q22.4 Q22.6
R57.0 Q22.6
Q22.0 R57.0
Q22.4 R57.0
Q22.6 R57.0
Q25.6 Q24.8
Q25.6 Q25.5
R57.8 Q25.5
Q25.6 Q21.0
Q24.8 Q25.6
Q25.5 Q25.6
Q21.0 Q25.6
R57.8 Q25.6
Q25.5 R57.8
Q25.6 R57.8
R57.0 Q26.2
Q26.2 R57.0
I27.0 Q24.8
I27.0 Q26.2
Q24.8 I27.0
Q26.2 I27.0
R57.0 I27.0
I27.0 R57.0
Q22.1 Q20.1
R57.0 Q20.1
Q20.1 Q22.1
Q21.0 Q22.1
R57.0 Q22.1
Q22.1 Q21.0
Q20.1 R57.0
Q22.1 R57.0
T82.8 Q24.8
I45.8 Q24.8
T82.8 Q21.2
I45.8 Q21.2
Q24.8 T82.8
Q21.2 T82.8
I45.8 T82.8
R57.0 T82.8
Q24.8 I45.8
Q21.2 I45.8
T82.8 I45.8
R57.0 I45.8
T82.8 R57.0
I45.8 R57.0
Z95.5 Q24.8
Q21.2 Q22.4
Z95.5 Q22.4
Q22.4 Q21.2
Z95.5 Q21.2
Q24.8 Z95.5
Q22.4 Z95.5
Q21.2 Z95.5
R57.0 Z95.5
Z95.5 R57.0
I35.0 I25.8
I24.8 I25.8
E78.0 I25.8
I46.1 I25.8
I25.8 I35.0
I24.8 I35.0
E78.0 I35.0
I46.1 I35.0
I25.8 I24.8
I35.0 I24.8
E78.0 I24.8
I46.1 I24.8
I25.8 E78.0
I35.0 E78.0
I24.8 E78.0
I46.1 E78.0
I25.8 I46.1
I35.0 I46.1
I24.8 I46.1
E78.0 I46.1
I97.0 Q24.8
Q21.0 Q20.3
I97.0 Q20.3
I46.1 Q20.3
Q20.3 Q21.0
I97.0 Q21.0
Q24.8 I97.0
Q20.3 I97.0
Q21.0 I97.0
I46.1 I97.0
Q20.3 I46.1
I97.0 I46.1
I97.0 Q20.1
I50.1 Q20.1
Q20.1 I97.0
I50.1 I97.0
Q20.1 I50.1
I97.0 I50.1
I46.1 I50.1
I50.1 I46.1
I97.1 C38.0
J15.0 C38.0
A04.7 C38.0
A41.9 C38.0
C38.0 I97.1
J15.0 I97.1
A04.7 I97.1
A41.9 I97.1
C38.0 J15.0
I97.1 J15.0
A04.7 J15.0
A41.9 J15.0
C38.0 A04.7
I97.1 A04.7
J15.0 A04.7
A41.9 A04.7
C38.0 A41.9
I97.1 A41.9
J15.0 A41.9
A04.7 A41.9
I71.0 Q24.8
I71.3 Q24.8
I27.2 Q24.8
Q24.8 I71.0
I71.3 I71.0
I27.2 I71.0
I46.1 I71.0
Q24.8 I71.3
I71.0 I71.3
I27.2 I71.3
I46.1 I71.3
Q24.8 I27.2
I71.0 I27.2
I71.3 I27.2
I46.1 I27.2
I71.0 I46.1
I71.3 I46.1
I27.2 I46.1
Q20.2 Q24.8
Q24.8 Q20.2
Q20.1 Q20.2
Q25.0 Q20.2
I46.1 Q20.2
Q20.2 Q20.1
Q25.0 Q20.1
Q20.2 Q25.0
Q20.1 Q25.0
Q20.2 I46.1
I47.2 I42.0
I46.1 I42.0
I42.0 I47.2
I46.1 I47.2
I42.0 I46.1
I47.2 I46.1
I49.8 Q24.8
I50.9 Q24.8
I49.8 Q89.3
I50.9 Q89.3
I46.1 Q89.3
Q24.8 I49.8
Q89.3 I49.8
I50.9 I49.8
I46.1 I49.8
Q24.8 I50.9
Q89.3 I50.9
I49.8 I50.9
I46.1 I50.9
Q89.3 I46.1
I49.8 I46.1
I50.9 I46.1
Q23.8 Q24.8
Q25.2 Q24.8
Q24.8 Q23.8
Q23.2 Q23.8
Q25.2 Q23.8
I46.1 Q23.8
Q23.8 Q23.2
Q25.2 Q23.2
Q24.8 Q25.2
Q23.8 Q25.2
Q23.2 Q25.2
I46.1 Q25.2
Q23.8 I46.1
Q25.2 I46.1
Q24.0 Q24.8
Q24.8 Q24.0
Q22.0 Q24.0
Q21.0 Q24.0
A41.9 Q24.0
Q24.0 Q22.0
Q21.0 Q22.0
A41.9 Q22.0
Q24.0 Q21.0
Q22.0 Q21.0
A41.9 Q21.0
Q24.0 A41.9
Q22.0 A41.9
Q21.0 A41.9
I97.1 Q21.2
I50.1 Q21.2
I46.1 Q21.2
Q21.2 I97.1
Q21.2 I50.1
Q21.2 I46.1
Q25.0 Q26.2
Q26.2 Q25.0
I27.0 Q23.0
R57.0 Q23.0
I27.0 Q25.1
Q23.0 I27.0
Q25.1 I27.0
Q23.0 R57.0
I49.9 Q24.8
Q25.0 Q20.3
I49.9 Q20.3
Q20.3 Q25.0
I49.9 Q25.0
Q24.8 I49.9
Q20.3 I49.9
Q25.0 I49.9
R57.0 I49.9
I49.9 R57.0
Q21.3 Q24.8
Q21.3 Q22.0
Q21.3 Q21.0
Q24.8 Q21.3
Q22.0 Q21.3
Q21.0 Q21.3
R57.0 Q21.3
Q21.3 R57.0
Q21.2 Q24.0
Q25.5 Q24.0
R57.0 Q24.0
Q24.0 Q21.2
Q25.5 Q21.2
Q24.0 Q25.5
Q21.2 Q25.5
R57.0 Q25.5
Q24.0 R57.0
Q25.5 R57.0
Q20.0 Q24.8
Q24.8 Q20.0
Q25.4 Q20.0
Q25.5 Q20.0
R57.0 Q20.0
Q20.0 Q25.4
Q25.5 Q25.4
Q20.0 Q25.5
Q25.4 Q25.5
Q20.0 R57.0
Q20.6 Q24.8
Q20.6 Q24.0
Q26.2 Q24.0
Q24.8 Q20.6
Q24.0 Q20.6
Q26.2 Q20.6
R57.0 Q20.6
Q24.0 Q26.2
Q20.6 Q26.2
Q20.6 R57.0
Y83.1 Q24.8
Q25.6 Q22.0
Y83.1 Q22.0
Q22.0 Q25.6
Y83.1 Q25.6
R57.0 Q25.6
Q24.8 Y83.1
Q22.0 Y83.1
Q25.6 Y83.1
R57.0 Y83.1
Q25.6 R57.0
Y83.1 R57.0
Q25.0 Q23.0
Q23.4 Q23.0
Q23.0 Q25.0
Q23.0 Q23.4
Q24.3 Q24.8
Q24.3 Q25.1
Q24.3 Q25.0
Q24.8 Q24.3
Q25.1 Q24.3
Q25.0 Q24.3
I46.1 Q24.3
Q24.3 I46.1
I50.0 Q24.8
I50.0 Q20.3
I50.0 Q25.0
Q24.8 I50.0
Q20.3 I50.0
Q25.0 I50.0
R57.0 I50.0
I50.0 R57.0
Q21.0 Q21.2
Q25.4 Q21.2
Q21.2 Q21.0
Q21.2 Q25.4
Q25.3 Q24.8
Q25.3 Q21.0
Q24.8 Q25.3
Q21.0 Q25.3
Q25.1 Q25.3
R57.0 Q25.3
Q25.3 Q25.1
Q25.3 R57.0
Z95.8 Q24.8
Q25.6 Q20.1
Z95.8 Q20.1
Q20.1 Q25.6
Z95.8 Q25.6
Q24.8 Z95.8
Q20.1 Z95.8
Q25.6 Z95.8
R57.8 Z95.8
Z95.8 R57.8
Q20.8 Q24.8
R57.1 Q24.8
Q24.8 Q20.8
Q21.0 Q20.8
Q25.0 Q20.8
R57.1 Q20.8
Q20.8 Q21.0
Q25.0 Q21.0
R57.1 Q21.0
Q20.8 Q25.0
Q21.0 Q25.0
R57.1 Q25.0
Q24.8 R57.1
Q20.8 R57.1
Q21.0 R57.1
Q25.0 R57.1
Q23.1 Q24.8
Z01.7 Q24.8
Q25.0 Q25.3
Q23.1 Q25.3
Z01.7 Q25.3
Q25.3 Q25.0
Q23.1 Q25.0
Z01.7 Q25.0
Q24.8 Q23.1
Q25.3 Q23.1
Q25.0 Q23.1
Z01.7 Q23.1
Q24.8 Z01.7
Q25.3 Z01.7
Q25.0 Z01.7
Q23.1 Z01.7
Q26.1 Q24.8
Q20.4 Q24.8
Q26.1 Q26.2
Q20.4 Q26.2
Q24.8 Q26.1
Q26.2 Q26.1
Q20.4 Q26.1
R57.0 Q26.1
Q24.8 Q20.4
Q26.2 Q20.4
Q26.1 Q20.4
R57.0 Q20.4
Q26.1 R57.0
Q20.4 R57.0
Q24.3 Q20.8
R57.0 Q20.8
Q24.3 Q21.0
Q20.8 Q24.3
Q21.0 Q24.3
R57.0 Q24.3
Q20.8 R57.0
Q24.3 R57.0
R57.0 Q23.2
Q23.2 R57.0
Y84.0 Q24.8
Y83.1 Q23.0
Y84.0 Q23.0
Q23.0 Y83.1
Y84.0 Y83.1
Q24.8 Y84.0
Q23.0 Y84.0
Y83.1 Y84.0
R57.0 Y84.0
Y84.0 R57.0
I50.0 Q26.2
I50.0 I27.0
I46.1 I27.0
Q26.2 I50.0
I27.0 I50.0
I46.1 I50.0
I27.0 I46.1
I50.0 I46.1
I27.2 Q21.2
I27.2 Q25.0
Q21.2 I27.2
Q25.0 I27.2
R57.0 I27.2
I27.2 R57.0
Q22.1 Q25.3
I97.1 Q25.3
Q25.3 Q22.1
I97.1 Q22.1
Q25.3 I97.1
Q22.1 I97.1
Q20.3 Q24.0
Q24.0 Q20.3
I97.1 Q20.3
I97.1 Q21.1
Q20.3 I97.1
Q21.1 I97.1
N17.9 Q24.8
Q21.3 Q20.1
N17.9 Q20.1
Q20.1 Q21.3
N17.9 Q21.3
Q24.8 N17.9
Q20.1 N17.9
Q21.3 N17.9
R57.0 N17.9
N17.9 R57.0
Q22.1 Q20.3
Q20.3 Q22.1
Q25.4 Q25.0
R57.8 Q25.0
Q25.0 Q25.4
R57.8 Q25.4
Q25.0 R57.8
Q25.4 R57.8
I42.4 Q24.8
Q23.3 Q24.8
Q24.8 I42.4
Q23.3 I42.4
I50.0 I42.4
I46.1 I42.4
Q24.8 Q23.3
I42.4 Q23.3
I50.0 Q23.3
I46.1 Q23.3
I42.4 I50.0
Q23.3 I50.0
I42.4 I46.1
Q23.3 I46.1
I46.1 Q21.3
Q21.3 I46.1
I49.8 Q23.0
I49.8 Q23.2
Q23.0 I49.8
Q23.2 I49.8
R57.0 I49.8
I49.8 R57.0
Q21.2 Q22.0
Q20.4 Q22.0
I46.1 Q22.0
Q22.0 Q21.2
Q20.4 Q21.2
Q22.0 Q20.4
Q21.2 Q20.4
I46.1 Q20.4
Q22.0 I46.1
Q20.4 I46.1
Q25.4 Q20.3
Q20.3 Q25.4
Q23.2 Q21.2
Q21.2 Q23.2
Q25.4 Q23.2
Q23.2 Q25.4
Q25.4 Q23.0
Q23.0 Q25.4
I49.8 Q23.4
Q23.4 I49.8
I49.8 Q25.3
Q25.3 I49.8
Z01.7 I49.8
I49.8 Z01.7
Q24.2 Q24.8
Q27.8 Q24.8
Q24.2 Q21.2
Q27.8 Q21.2
Q24.8 Q24.2
Q21.2 Q24.2
Q27.8 Q24.2
I46.1 Q24.2
Q24.8 Q27.8
Q21.2 Q27.8
Q24.2 Q27.8
I46.1 Q27.8
Q24.2 I46.1
Q27.8 I46.1
Q22.8 Q24.8
Q22.2 Q24.8
Q22.8 Q21.0
Q22.2 Q21.0
Q24.8 Q22.8
Q21.0 Q22.8
Q22.2 Q22.8
R57.0 Q22.8
Q24.8 Q22.2
Q21.0 Q22.2
Q22.8 Q22.2
R57.0 Q22.2
Q22.8 R57.0
Q22.2 R57.0
Q26.2 Q21.2
Q22.1 Q21.2
Q21.2 Q26.2
Q22.1 Q26.2
Q21.2 Q22.1
Q26.2 Q22.1
Q24.4 Q24.8
Q24.4 Q21.0
Q24.4 Q22.8
Q24.8 Q24.4
Q21.0 Q24.4
Q22.8 Q24.4
R57.0 Q24.4
Q24.4 R57.0
Q26.4 Q24.8
Q24.8 Q26.4
Q20.1 Q26.4
Q25.5 Q26.4
R57.0 Q26.4
Q26.4 Q20.1
Q26.4 Q25.5
Q26.4 R57.0
R57.8 Q20.3
Q20.3 R57.8
Q25.5 Q20.4
R57.8 Q20.4
Q20.4 Q25.5
Q20.4 R57.8
I45.8 Q23.4
Q23.4 I45.8
Q63.2 Q24.8
Q63.2 Q21.3
Q63.2 Q21.0
Q24.8 Q63.2
Q21.3 Q63.2
Q21.0 Q63.2
R57.0 Q63.2
Q63.2 R57.0
Q25.4 Q20.1
Q25.4 Q23.4
Q20.1 Q25.4
Q23.4 Q25.4
A41.9 Q20.3
Q20.3 A41.9
Q23.2 Q23.4
Q23.4 Q23.2
Q23.2 Q20.1
Q23.2 Q21.0
Q20.1 Q23.2
Q21.0 Q23.2
Q25.7 Q24.8
Q24.8 Q25.7
Q21.1 Q25.7
Q25.0 Q25.7
R57.0 Q25.7
Q25.7 Q21.1
Q25.7 Q25.0
Q25.7 R57.0
Q24.4 Q20.1
Q20.1 Q24.4
R57.8 Q24.4
Q24.4 R57.8
Q25.7 Q25.5
Q25.5 Q25.7
Q25.4 Q25.7
I46.1 Q25.7
Q25.7 Q25.4
Q25.7 I46.1
Q22.1 Q23.0
Q23.0 Q22.1
I49.8 Q22.1
I46.1 Q22.1
Q22.1 I49.8
Q22.1 I46.1
Q20.3 Q22.4
Q21.1 Q22.4
Q22.4 Q20.3
Q22.4 Q21.1
Q24.3 Q20.4
Q22.1 Q20.4
Q20.4 Q24.3
Q22.1 Q24.3
Q20.4 Q22.1
Q24.3 Q22.1
Z45.0 Q24.6
Z45.9 Q24.6
J85.3 Q24.6
A41.9 Q24.6
Q24.6 Z45.0
Z45.9 Z45.0
J85.3 Z45.0
A41.9 Z45.0
Q24.6 Z45.9
Z45.0 Z45.9
J85.3 Z45.9
A41.9 Z45.9
Q24.6 J85.3
Z45.0 J85.3
Z45.9 J85.3
A41.9 J85.3
Q24.6 A41.9
Z45.0 A41.9
Z45.9 A41.9
J85.3 A41.9
Q20.5 Q89.3
Q20.3 Q89.3
R57.0 Q89.3
Q89.3 Q20.5
Q20.3 Q20.5
R57.0 Q20.5
Q89.3 Q20.3
Q20.5 Q20.3
Q89.3 R57.0
Q20.5 R57.0
Q25.0 Q20.0
I49.8 Q20.0
Q20.0 Q25.0
I49.8 Q25.0
Q20.0 I49.8
Q25.0 I49.8
Q21.4 Q24.8
Q21.4 Q22.0
Q21.4 Q21.0
Q24.8 Q21.4
Q22.0 Q21.4
Q21.0 Q21.4
R57.0 Q21.4
Q21.4 R57.0
Q22.5 Q24.8
Q24.8 Q22.5
Q22.8 Q22.5
Q23.4 Q22.5
R57.0 Q22.5
Q22.5 Q22.8
Q23.4 Q22.8
Q22.5 Q23.4
Q22.8 Q23.4
Q22.5 R57.0
I44.2 Q24.8
Z45.0 Q24.8
I44.2 Q21.3
Z45.0 Q21.3
Q24.8 I44.2
Q21.3 I44.2
Z45.0 I44.2
R57.0 I44.2
Q24.8 Z45.0
Q21.3 Z45.0
I44.2 Z45.0
R57.0 Z45.0
I44.2 R57.0
Z45.0 R57.0
Q21.1 Q22.5
I97.1 Q22.5
I46.1 Q22.5
Q22.5 Q21.1
Q22.5 I97.1
Q22.5 I46.1
Q21.0 Q22.4
Z95.8 Q22.4
I46.1 Q22.4
Q22.4 Q21.0
Z95.8 Q21.0
Q22.4 Z95.8
Q21.0 Z95.8
I46.1 Z95.8
Q22.4 I46.1
Z95.8 I46.1
Q23.1 Q23.0
Q24.5 Q23.0
Q23.0 Q23.1
Q24.5 Q23.1
R57.0 Q23.1
Q23.0 Q24.5
Q23.1 Q24.5
Q23.1 R57.0
Q21.0 Q23.1
Q25.1 Q23.1
R57.1 Q23.1
Q23.1 Q21.0
Q23.1 Q25.1
R57.1 Q25.1
Q23.1 R57.1
Q25.1 R57.1
Q22.9 Q24.8
Q24.8 Q22.9
Q22.8 Q22.9
I42.4 Q22.9
R57.0 Q22.9
Q22.9 Q22.8
I42.4 Q22.8
Q22.9 I42.4
Q22.8 I42.4
R57.0 I42.4
Q22.9 R57.0
I42.4 R57.0
Q22.8 Q22.0
I49.8 Q22.0
Q22.0 Q22.8
I49.8 Q22.8
Q22.0 I49.8
Q22.8 I49.8
Q25.4 Q21.3
Q25.4 Q22.0
Q21.3 Q25.4
Q22.0 Q25.4
P36.1 Q24.8
P36.1 Q25.0
P36.1 Q21.1
Q24.8 P36.1
Q25.0 P36.1
Q21.1 P36.1
R57.8 P36.1
P36.1 R57.8
Q20.4 Q21.1
Q21.1 Q20.4
Q20.3 Q20.4
Q20.4 Q20.3
Q21.0 Q20.0
Q21.1 Q20.0
Q20.0 Q21.0
Q20.0 Q21.1
Q24.5 Q20.1
I27.0 Q20.1
Q20.1 Q24.5
I27.0 Q24.5
Q20.1 I27.0
Q24.5 I27.0
Q24.3 Q20.3
Q20.3 Q24.3
Y83.1 Q25.0
T82.8 Q25.0
Q25.0 Y83.1
T82.8 Y83.1
Q25.0 T82.8
Y83.1 T82.8
R57.1 Q21.3
R57.1 Q20.1
Q21.3 R57.1
Q20.1 R57.1
Q22.8 Q24.3
Q24.3 Q22.8
Q25.1 Q21.2
Q21.2 Q25.1
I21.9 Q24.8
I21.9 Q20.4
I21.9 Q22.1
Q24.8 I21.9
Q20.4 I21.9
Q22.1 I21.9
I46.1 I21.9
I21.9 I46.1
I50.0 Q22.5
I50.0 I97.1
Q22.5 I50.0
I97.1 I50.0
J85.1 Q24.8
J85.1 Q20.3
J85.1 Q21.1
Q24.8 J85.1
Q20.3 J85.1
Q21.1 J85.1
A41.9 J85.1
J85.1 A41.9
I31.3 Q24.8
Q23.3 Q23.1
I31.3 Q23.1
I46.1 Q23.1
Q23.1 Q23.3
I31.3 Q23.3
Q24.8 I31.3
Q23.1 I31.3
Q23.3 I31.3
I46.1 I31.3
Q23.1 I46.1
I31.3 I46.1
I21.4 Q24.8
I21.2 Q24.8
I21.4 Q25.4
I21.2 Q25.4
Q24.8 I21.4
Q25.4 I21.4
I21.2 I21.4
R57.0 I21.4
Q24.8 I21.2
Q25.4 I21.2
I21.4 I21.2
R57.0 I21.2
I21.4 R57.0
I21.2 R57.0
I30.9 Q24.8
I30.9 Q23.1
I30.9 I31.3
Q24.8 I30.9
Q23.1 I30.9
I31.3 I30.9
I46.1 I30.9
I30.9 I46.1
Q21.8 Q24.8
Q21.8 Q25.0
Q21.8 I27.2
Q24.8 Q21.8
Q25.0 Q21.8
I27.2 Q21.8
R57.0 Q21.8
Q21.8 R57.0
Y83.1 Q21.0
Q21.0 Y83.1
I46.1 Y83.1
Y83.1 I46.1
I28.0 Q24.8
I28.0 Q21.2
I28.0 Q22.1
Q24.8 I28.0
Q21.2 I28.0
Q22.1 I28.0
R57.0 I28.0
I28.0 R57.0
Q26.4 Q22.1
Q22.1 Q26.4
Q21.0 Q26.4
Q26.4 Q21.0
I33.0 Q24.8
I33.0 Q21.0
I97.1 Q21.0
Q24.8 I33.0
Q21.0 I33.0
I97.1 I33.0
I46.1 I33.0
Q21.0 I97.1
I33.0 I97.1
I33.0 I46.1
I33.0 Q23.1
Q23.1 I33.0
A41.9 Q25.4
Q25.4 A41.9
I27.0 Q21.0
Q21.0 I27.0
Q25.4 I27.0
I27.0 Q25.4
I27.0 Q21.1
Q21.1 I27.0
Q25.0 Q24.4
Q24.4 Q25.0
Q26.1 Q22.0
Q22.0 Q26.1
I65.2 Q24.8
I65.2 Q25.6
Q24.8 I65.2
Q25.6 I65.2
Y83.1 I65.2
R57.0 I65.2
I65.2 Y83.1
I65.2 R57.0
I97.1 Q21.3
I50.9 Q21.3
Q21.3 I97.1
I50.9 I97.1
Q21.3 I50.9
I97.1 I50.9
Q26.2 Q23.4
Q26.2 Q23.2
Q23.4 Q26.2
Q23.2 Q26.2
Q20.4 Q20.8
Q21.1 Q20.8
Q20.8 Q20.4
Q20.8 Q21.1
Q20.1 Q21.2
Q21.2 Q20.1
Q25.0 Q21.3
Q21.3 Q25.0
Q20.4 Q89.3
Q25.5 Q89.3
Q89.3 Q20.4
Q89.3 Q25.5
I69.4 Q24.8
Q24.8 I69.4
Z95.8 I69.4
I49.8 I69.4
R57.0 I69.4
I69.4 Z95.8
I49.8 Z95.8
R57.0 Z95.8
I69.4 I49.8
Z95.8 I49.8
I69.4 R57.0
Z95.8 R57.0
X70.9 Q24.8
Q22.0 Q22.5
X70.9 Q22.5
Q22.5 Q22.0
Q21.1 Q22.0
X70.9 Q22.0
Q22.0 Q21.1
X70.9 Q21.1
Q24.8 X70.9
Q22.5 X70.9
Q22.0 X70.9
Q21.1 X70.9
Q21.5 Q24.8
Q24.8 Q21.5
Y83.1 Q21.5
I97.1 Q21.5
R57.8 Q21.5
Q21.5 Y83.1
I97.1 Y83.1
R57.8 Y83.1
Q21.5 I97.1
Y83.1 I97.1
R57.8 I97.1
Q21.5 R57.8
Y83.1 R57.8
I97.1 R57.8
I40.9 I42.0
I49.5 I42.0
I48.X I42.0
R57.0 I42.0
I42.0 I40.9
I49.5 I40.9
I48.X I40.9
R57.0 I40.9
I42.0 I49.5
I40.9 I49.5
I48.X I49.5
R57.0 I49.5
I42.0 I48.X
I40.9 I48.X
I49.5 I48.X
R57.0 I48.X
I42.0 R57.0
I40.9 R57.0
I49.5 R57.0
I48.X R57.0
Q20.4 Q23.2
Q20.4 Q20.1
Q23.2 Q20.4
Q20.1 Q20.4
I51.7 Q24.8
I51.7 Q20.0
I27.0 Q20.0
I46.1 Q20.0
Q24.8 I51.7
Q20.0 I51.7
I27.0 I51.7
I46.1 I51.7
Q20.0 I27.0
I51.7 I27.0
Q20.0 I46.1
I51.7 I46.1
Q22.1 Q22.4
Q22.4 Q22.1
Q25.1 Q20.1
Q20.1 Q25.1
Q25.0 Q22.5
Q25.0 Q22.0
Q22.5 Q25.0
Q22.0 Q25.0
Z45.9 Q24.8
I50.1 Q23.3
Z45.9 Q23.3
R57.0 Q23.3
Q23.3 I50.1
Z45.9 I50.1
Q24.8 Z45.9
Q23.3 Z45.9
I50.1 Z45.9
R57.0 Z45.9
Q23.3 R57.0
Z45.9 R57.0
Z95.8 Q21.2
I49.8 Q21.2
Q21.2 Z95.8
Q21.2 I49.8
Q24.3 Q21.3
Z95.5 Q21.3
Q21.3 Q24.3
Z95.5 Q24.3
Q21.3 Z95.5
Q24.3 Z95.5
Q25.4 Q24.0
I46.1 Q24.0
Q24.0 Q25.4
Q24.0 I46.1
Y60.5 Q24.8
Y60.5 Q25.0
Y60.5 Y83.1
Q24.8 Y60.5
Q25.0 Y60.5
Y83.1 Y60.5
R57.0 Y60.5
Y60.5 R57.0
K55.0 I42.0
N17.9 I42.0
K55.0 I48.X
N17.9 I48.X
I42.0 K55.0
I48.X K55.0
N17.9 K55.0
R57.0 K55.0
I42.0 N17.9
I48.X N17.9
K55.0 N17.9
K55.0 R57.0
R57.8 Q22.0
Q22.0 R57.8
I31.3 Q21.0
Q21.0 I31.3
Q22.8 I31.3
R57.0 I31.3
I31.3 Q22.8
I31.3 R57.0
Y83.1 Q20.3
Y83.1 Q21.1
Q20.3 Y83.1
Q21.1 Y83.1
Q21.1 Q24.0
Q20.4 Q24.0
R57.8 Q24.0
Q24.0 Q21.1
Q24.0 Q20.4
Q24.0 R57.8
Q25.6 Q21.3
Q21.3 Q25.6
Q25.0 Q25.6
R57.1 Q25.6
Q25.6 Q25.0
Q25.6 R57.1
I47.2 Q24.8
I47.2 Q26.2
Q24.8 I47.2
Q26.2 I47.2
R57.0 I47.2
I47.2 R57.0
Z95.8 Q21.3
I49.8 Q21.3
Q21.3 Z95.8
Q21.3 I49.8
Q22.6 Q20.2
Q20.3 Q20.2
R57.0 Q20.2
Q20.2 Q22.6
Q20.3 Q22.6
Q20.2 Q20.3
Q22.6 Q20.3
Q20.2 R57.0
Q23.3 Q21.0
Q21.0 Q23.3
Q25.0 Q23.3
Q23.3 Q25.0
Q25.7 Q20.1
Q25.7 Q21.0
Q20.1 Q25.7
Q21.0 Q25.7
Q21.2 Q20.3
Q25.1 Q20.3
Q20.3 Q21.2
Q20.3 Q25.1
Q25.0 I27.0
I27.0 Q25.0
Q26.1 Q21.3
Q26.1 Q20.1
Q21.3 Q26.1
Q20.1 Q26.1
Q21.2 Q20.6
Q20.1 Q20.6
Q20.6 Q21.2
Q20.6 Q20.1
Q22.0 Q20.0
Q20.0 Q22.0
Q26.3 Q24.8
Q26.3 Q21.3
Q21.1 Q21.3
Q24.8 Q26.3
Q21.3 Q26.3
Q21.1 Q26.3
R57.0 Q26.3
Q21.3 Q21.1
Q26.3 Q21.1
Q26.3 R57.0
Q22.1 Q20.2
Q20.2 Q22.1
Q23.0 Q23.3
Q23.3 Q23.0
R57.8 Q20.6
R57.8 Q21.2
Q20.6 R57.8
Q21.2 R57.8
Q22.8 Q23.1
Q22.8 Q23.3
Q23.1 Q22.8
Q23.3 Q22.8
Q26.8 Q24.8
Q26.8 Q26.3
I27.0 Q26.3
Q26.8 Q21.1
Q24.8 Q26.8
Q26.3 Q26.8
Q21.1 Q26.8
I27.0 Q26.8
Q26.3 I27.0
Q26.8 I27.0
Q21.1 Q22.6
Q22.6 Q21.1
Y83.1 Q25.5
Y83.1 Q22.6
Q25.5 Y83.1
Q22.6 Y83.1
Q21.1 Q22.2
Q22.2 Q21.1
I51.3 Q24.8
I51.3 Q22.1
I51.3 Q21.1
Q24.8 I51.3
Q22.1 I51.3
Q21.1 I51.3
I46.1 I51.3
I51.3 I46.1
N17.9 Q22.0
I97.1 Q22.0
Q22.0 N17.9
I97.1 N17.9
I46.1 N17.9
Q22.0 I97.1
N17.9 I97.1
N17.9 I46.1
Q21.1 Q25.5
Q25.5 Q21.1
Q21.2 Q25.6
Q25.6 Q21.2
Y83.1 Q25.1
Q25.1 Y83.1
Q25.4 Y83.1
Y83.1 Q25.4
G93.1 Q24.8
G93.6 Q24.8
G93.1 Q26.2
G93.6 Q26.2
Q24.8 G93.1
Q26.2 G93.1
G93.6 G93.1
R57.0 G93.1
Q24.8 G93.6
Q26.2 G93.6
G93.1 G93.6
R57.0 G93.6
G93.1 R57.0
G93.6 R57.0
I49.8 Q25.1
Q25.1 I49.8
Q20.3 Q20.6
Q20.6 Q20.3
N05.9 Q24.8
D69.3 Q24.8
N05.9 Q22.0
D69.3 Q22.0
Q24.8 N05.9
Q22.0 N05.9
D69.3 N05.9
I46.1 N05.9
Q24.8 D69.3
Q22.0 D69.3
N05.9 D69.3
I46.1 D69.3
N05.9 I46.1
D69.3 I46.1
Q24.1 Q24.8
Q24.1 Q89.3
Q21.1 Q89.3
Q24.8 Q24.1
Q89.3 Q24.1
Q21.1 Q24.1
R57.0 Q24.1
Q89.3 Q21.1
Q24.1 Q21.1
Q24.1 R57.0
I49.8 Q26.2
I49.8 Q21.1
Q26.2 I49.8
Q21.1 I49.8
Q24.3 Q23.0
Q23.0 Q24.3
Q60.0 Q24.8
Q60.0 Q22.4
Y83.1 Q22.4
Q24.8 Q60.0
Q22.4 Q60.0
Y83.1 Q60.0
R57.0 Q60.0
Q22.4 Y83.1
Q60.0 Y83.1
Q60.0 R57.0
Q25.7 Q21.3
Q25.7 Q25.6
Q21.3 Q25.7
Q25.6 Q25.7
I27.9 Q24.8
I27.9 Q26.3
I27.2 Q26.3
I46.1 Q26.3
Q24.8 I27.9
Q26.3 I27.9
I27.2 I27.9
I46.1 I27.9
Q26.3 I27.2
I27.9 I27.2
Q26.3 I46.1
I27.9 I46.1
I27.0 Q23.1
I49.8 Q23.1
Q23.1 I27.0
I49.8 I27.0
Q23.1 I49.8
I27.0 I49.8
I36.1 I42.0
I34.0 I42.0
J90.X I42.0
I42.0 I36.1
I34.0 I36.1
J90.X I36.1
R57.0 I36.1
I42.0 I34.0
I36.1 I34.0
J90.X I34.0
R57.0 I34.0
I42.0 J90.X
I36.1 J90.X
I34.0 J90.X
R57.0 J90.X
I36.1 R57.0
I34.0 R57.0
J90.X R57.0
Q21.1 Q20.2
Q21.0 Q20.2
A41.9 Q20.2
Q20.2 Q21.1
Q20.2 Q21.0
Q20.2 A41.9
I50.0 I42.0
I42.0 I50.0
I47.2 I50.0
I50.0 I47.2
Q23.2 Q22.8
Q20.4 Q22.8
Q22.8 Q23.2
Q22.8 Q20.4
Q22.2 Q23.3
Q23.3 Q22.2
Q21.1 Q21.2
Q21.2 Q21.1
I28.8 Q24.8
I28.8 Q22.1
Q24.8 I28.8
Q22.1 I28.8
I49.8 I28.8
R57.0 I28.8
I28.8 I49.8
I28.8 R57.0
Y83.1 Q22.1
Q22.1 Y83.1
Q89.3 Q22.0
Q20.8 Q22.0
Q22.0 Q89.3
Q20.8 Q89.3
Q22.0 Q20.8
Q89.3 Q20.8
I46.1 Q20.8
Q20.8 I46.1
I27.0 I27.2
I31.3 I27.2
I27.2 I27.0
I31.3 I27.0
I27.2 I31.3
I27.0 I31.3
Q22.6 Q21.2
Z01.7 Q21.2
Q22.6 Q21.0
Z01.7 Q21.0
Q21.2 Q22.6
Q21.0 Q22.6
Z01.7 Q22.6
Q21.2 Z01.7
Q21.0 Z01.7
Q22.6 Z01.7
I48.X Q24.8
Q26.2 Q26.4
I48.X Q26.4
Q26.4 Q26.2
I48.X Q26.2
Q24.8 I48.X
Q26.4 I48.X
Q26.2 I48.X
T82.5 Q24.8
T82.5 Q22.0
Q24.8 T82.5
Q22.0 T82.5
I49.8 T82.5
R57.0 T82.5
T82.5 I49.8
T82.5 R57.0
T86.1 N18.9
Z86.1 N18.9
Z96.8 N18.9
I46.1 N18.9
N18.9 T86.1
Z86.1 T86.1
Z96.8 T86.1
I46.1 T86.1
N18.9 Z86.1
T86.1 Z86.1
Z96.8 Z86.1
I46.1 Z86.1
N18.9 Z96.8
T86.1 Z96.8
Z86.1 Z96.8
I46.1 Z96.8
N18.9 I46.1
T86.1 I46.1
Z86.1 I46.1
Z96.8 I46.1
Q24.2 Q20.0
I33.0 Q20.0
Q20.0 Q24.2
I33.0 Q24.2
R57.0 Q24.2
Q20.0 I33.0
Q24.2 I33.0
R57.0 I33.0
Q24.2 R57.0
I33.0 R57.0
Q25.5 Q22.0
Q22.0 Q25.5
R04.8 Q24.8
R04.8 Q21.0
R04.8 I27.0
Q24.8 R04.8
Q21.0 R04.8
I27.0 R04.8
I46.1 R04.8
R04.8 I46.1
I42.2 Q24.8
Q23.3 Q20.1
I42.2 Q20.1
Q20.1 Q23.3
I42.2 Q23.3
Q24.8 I42.2
Q20.1 I42.2
Q23.3 I42.2
R57.0 I42.2
I42.2 R57.0
Q23.1 Q22.0
Q23.1 Q22.6
Q22.0 Q23.1
Q22.6 Q23.1
