# Supplementary material for: Comorbidity patterns in cardiovascular diseases: the role of life-stage and socioeconomic status
Source: Front Cardiovasc Med. 2024 Feb 13;11:1215458. doi: 10.3389/fcvm.2024.1215458 (PMC10897012; doi:10.3389/fcvm.2024.1215458)
Supplement: Supplementary file 1 [file Datasheet1.zip › Supplementary/Supplementary_Male_networks/CoNet_TotMale_81_highSEL.txt]

Z95.5 I25.8
I70.9 I25.8
E78.0 I25.8
Z01.7 I25.8
I25.8 Z95.5
I70.9 Z95.5
E78.0 Z95.5
Z01.7 Z95.5
I25.8 I70.9
Z95.5 I70.9
E78.0 I70.9
Z01.7 I70.9
I25.8 E78.0
Z95.5 E78.0
I70.9 E78.0
Z01.7 E78.0
I25.8 Z01.7
Z95.5 Z01.7
I70.9 Z01.7
E78.0 Z01.7
I24.8 I25.8
I10.X I25.8
I25.8 I24.8
I70.9 I24.8
I10.X I24.8
Z01.7 I24.8
I24.8 I70.9
I10.X I70.9
I25.8 I10.X
I24.8 I10.X
I70.9 I10.X
Z01.7 I10.X
I24.8 Z01.7
I10.X Z01.7
I34.2 I51.5
I48.X I51.5
I44.0 I51.5
Z01.7 I51.5
I51.5 I34.2
I48.X I34.2
I44.0 I34.2
Z01.7 I34.2
I51.5 I48.X
I34.2 I48.X
I44.0 I48.X
Z01.7 I48.X
I51.5 I44.0
I34.2 I44.0
I48.X I44.0
Z01.7 I44.0
I51.5 Z01.7
I34.2 Z01.7
I48.X Z01.7
I44.0 Z01.7
I05.2 I09.1
I08.8 I09.1
I48.X I09.1
Z01.7 I09.1
I09.1 I05.2
I08.8 I05.2
I48.X I05.2
Z01.7 I05.2
I09.1 I08.8
I05.2 I08.8
I48.X I08.8
Z01.7 I08.8
I09.1 I48.X
I05.2 I48.X
I08.8 I48.X
I09.1 Z01.7
I05.2 Z01.7
I08.8 Z01.7
I45.1 I25.8
I45.1 I24.8
I25.8 I45.1
I24.8 I45.1
I70.9 I45.1
Z01.7 I45.1
I45.1 I70.9
I45.1 Z01.7
I48.X I25.8
I48.X I24.8
I25.8 I48.X
I24.8 I48.X
I70.9 I48.X
I48.X I70.9
N18.9 I13.2
Z96.8 I13.2
M19.9 I13.2
Z01.7 I13.2
I13.2 N18.9
Z96.8 N18.9
M19.9 N18.9
Z01.7 N18.9
I13.2 Z96.8
N18.9 Z96.8
M19.9 Z96.8
Z01.7 Z96.8
I13.2 M19.9
N18.9 M19.9
Z96.8 M19.9
Z01.7 M19.9
I13.2 Z01.7
N18.9 Z01.7
Z96.8 Z01.7
M19.9 Z01.7
Y83.1 I25.8
Y83.1 I24.8
Y83.1 I70.9
I25.8 Y83.1
I24.8 Y83.1
I70.9 Y83.1
Z01.7 Y83.1
Y83.1 Z01.7
I44.2 I51.5
Z45.0 I51.5
Z45.9 I51.5
I51.5 I44.2
Z45.0 I44.2
Z45.9 I44.2
Z01.7 I44.2
I51.5 Z45.0
I44.2 Z45.0
Z45.9 Z45.0
Z01.7 Z45.0
I51.5 Z45.9
I44.2 Z45.9
Z45.0 Z45.9
Z01.7 Z45.9
I44.2 Z01.7
Z45.0 Z01.7
Z45.9 Z01.7
I65.2 I25.8
Z95.8 I25.8
I25.8 I65.2
I70.9 I65.2
Z95.8 I65.2
Z01.7 I65.2
I65.2 I70.9
Z95.8 I70.9
I25.8 Z95.8
I65.2 Z95.8
I70.9 Z95.8
Z01.7 Z95.8
I65.2 Z01.7
Z95.8 Z01.7
I50.9 I26.0
I49.8 I26.0
G20.X I26.0
Z01.7 I26.0
I26.0 I50.9
I49.8 I50.9
G20.X I50.9
Z01.7 I50.9
I26.0 I49.8
I50.9 I49.8
G20.X I49.8
Z01.7 I49.8
I26.0 G20.X
I50.9 G20.X
I49.8 G20.X
Z01.7 G20.X
I26.0 Z01.7
I50.9 Z01.7
I49.8 Z01.7
G20.X Z01.7
T81.0 I35.0
I48.X I35.0
I10.X I35.0
Z01.7 I35.0
I35.0 T81.0
I48.X T81.0
I10.X T81.0
Z01.7 T81.0
I35.0 I48.X
T81.0 I48.X
I10.X I48.X
I35.0 I10.X
T81.0 I10.X
I48.X I10.X
I35.0 Z01.7
T81.0 Z01.7
Q24.5 I25.8
I25.1 I25.8
I25.6 I25.8
I25.8 Q24.5
I25.1 Q24.5
I25.6 Q24.5
Z01.7 Q24.5
I25.8 I25.1
Q24.5 I25.1
I25.6 I25.1
Z01.7 I25.1
I25.8 I25.6
Q24.5 I25.6
I25.1 I25.6
Z01.7 I25.6
Q24.5 Z01.7
I25.1 Z01.7
I25.6 Z01.7
I21.9 I25.8
I11.0 I25.8
I48.0 I25.8
I25.8 I21.9
I11.0 I21.9
I48.0 I21.9
Z01.7 I21.9
I25.8 I11.0
I21.9 I11.0
I48.0 I11.0
Z01.7 I11.0
I25.8 I48.0
I21.9 I48.0
I11.0 I48.0
Z01.7 I48.0
I21.9 Z01.7
I11.0 Z01.7
I48.0 Z01.7
I50.9 I25.8
I49.8 I25.8
I50.9 I10.X
I49.8 I10.X
I25.8 I50.9
I10.X I50.9
I25.8 I49.8
I10.X I49.8
I49.5 I51.5
I50.9 I51.5
I49.8 I51.5
I51.5 I49.5
I50.9 I49.5
I49.8 I49.5
Z01.7 I49.5
I51.5 I50.9
I49.5 I50.9
I51.5 I49.8
I49.5 I49.8
I49.5 Z01.7
Z95.2 J44.9
I10.X J44.9
I50.9 J44.9
Z01.7 J44.9
J44.9 Z95.2
I10.X Z95.2
I50.9 Z95.2
Z01.7 Z95.2
J44.9 I10.X
Z95.2 I10.X
J44.9 I50.9
Z95.2 I50.9
J44.9 Z01.7
Z95.2 Z01.7
I21.1 I25.8
I20.9 I25.8
I25.8 I21.1
I20.9 I21.1
I70.9 I21.1
Z01.7 I21.1
I25.8 I20.9
I21.1 I20.9
I70.9 I20.9
Z01.7 I20.9
I21.1 I70.9
I20.9 I70.9
I21.1 Z01.7
I20.9 Z01.7
I35.0 I25.8
I44.3 I25.8
I25.8 I35.0
I44.3 I35.0
I70.9 I35.0
I25.8 I44.3
I35.0 I44.3
I70.9 I44.3
Z01.7 I44.3
I35.0 I70.9
I44.3 I70.9
I44.3 Z01.7
E74.3 I51.5
Z45.0 I48.X
Z45.9 I48.X
E74.3 I48.X
I48.X Z45.0
E74.3 Z45.0
I48.X Z45.9
E74.3 Z45.9
I51.5 E74.3
I48.X E74.3
Z45.0 E74.3
Z45.9 E74.3
Z95.0 I44.2
I49.8 I44.2
I10.X I44.2
Z95.0 Z45.0
I49.8 Z45.0
I10.X Z45.0
I44.2 Z95.0
Z45.0 Z95.0
I49.8 Z95.0
I10.X Z95.0
I44.2 I49.8
Z45.0 I49.8
Z95.0 I49.8
I44.2 I10.X
Z45.0 I10.X
Z95.0 I10.X
I22.1 I25.8
I44.0 I25.8
I46.1 I25.8
I22.1 I21.1
I44.0 I21.1
I46.1 I21.1
I25.8 I22.1
I21.1 I22.1
I44.0 I22.1
I46.1 I22.1
I25.8 I44.0
I21.1 I44.0
I22.1 I44.0
I46.1 I44.0
I25.8 I46.1
I21.1 I46.1
I22.1 I46.1
I44.0 I46.1
I10.X G90.9
I50.9 G90.9
I49.8 G90.9
Z01.7 G90.9
G90.9 I10.X
G90.9 I50.9
G90.9 I49.8
G90.9 Z01.7
I50.9 I48.X
I49.8 I48.X
I48.X I50.9
I48.X I49.8
I49.8 I70.9
I49.8 Y83.1
I70.9 I49.8
Y83.1 I49.8
I50.9 I21.1
I50.9 I70.9
I21.1 I50.9
I70.9 I50.9
J18.9 I25.8
J18.9 I48.X
J18.9 I70.9
I25.8 J18.9
I48.X J18.9
I70.9 J18.9
Z01.7 J18.9
J18.9 Z01.7
I21.4 I11.0
I70.9 I11.0
N18.9 I11.0
I11.0 I21.4
I70.9 I21.4
N18.9 I21.4
Z01.7 I21.4
I11.0 I70.9
I21.4 I70.9
N18.9 I70.9
I11.0 N18.9
I21.4 N18.9
I70.9 N18.9
I21.4 Z01.7
I70.9 I25.1
Y83.1 I25.1
I25.1 I70.9
I25.1 Y83.1
I50.0 I25.8
E11.9 I25.8
I50.0 I21.1
E11.9 I21.1
I50.0 I44.0
E11.9 I44.0
I25.8 I50.0
I21.1 I50.0
I44.0 I50.0
E11.9 I50.0
I25.8 E11.9
I21.1 E11.9
I44.0 E11.9
I50.0 E11.9
I21.0 I25.8
N18.9 I25.8
I25.8 I21.0
Z95.5 I21.0
N18.9 I21.0
I46.1 I21.0
I21.0 Z95.5
N18.9 Z95.5
I46.1 Z95.5
I25.8 N18.9
I21.0 N18.9
Z95.5 N18.9
I46.1 N18.9
I21.0 I46.1
Z95.5 I46.1
N18.9 I46.1
I70.9 I21.0
Y83.1 I21.0
Z01.7 I21.0
I21.0 I70.9
I21.0 Y83.1
I21.0 Z01.7
C18.9 I25.8
C18.9 Z95.5
C18.9 I70.9
I25.8 C18.9
Z95.5 C18.9
I70.9 C18.9
Z01.7 C18.9
C18.9 Z01.7
E87.5 I47.2
N17.9 I47.2
I10.X I47.2
Z01.7 I47.2
I47.2 E87.5
N17.9 E87.5
I10.X E87.5
Z01.7 E87.5
I47.2 N17.9
E87.5 N17.9
I10.X N17.9
Z01.7 N17.9
I47.2 I10.X
E87.5 I10.X
N17.9 I10.X
I47.2 Z01.7
E87.5 Z01.7
N17.9 Z01.7
Z95.5 I25.1
I25.1 Z95.5
N18.9 I44.2
N18.9 Z45.0
N18.9 Z45.9
I44.2 N18.9
Z45.0 N18.9
Z45.9 N18.9
I27.8 I51.5
I10.X I51.5
I27.8 I50.9
I51.5 I27.8
I50.9 I27.8
I10.X I27.8
Z01.7 I27.8
I51.5 I10.X
I27.8 I10.X
I27.8 Z01.7
I27.2 I51.5
N17.9 I51.5
I51.5 I27.2
N17.9 I27.2
I10.X I27.2
Z01.7 I27.2
I51.5 N17.9
I27.2 N17.9
I27.2 I10.X
I27.2 Z01.7
I25.8 I51.5
I25.1 I51.5
I51.5 I25.8
I44.2 I25.8
I51.5 I25.1
I44.2 I25.1
I25.8 I44.2
I25.1 I44.2
Z95.5 I51.5
Z95.5 I48.X
I51.5 Z95.5
I48.X Z95.5
Y83.1 I35.0
I50.9 I35.0
Y83.1 I48.X
I35.0 Y83.1
I48.X Y83.1
I50.9 Y83.1
I35.0 I50.9
Y83.1 I50.9
J90.X I25.8
J90.X I21.1
J90.X I70.9
I25.8 J90.X
I21.1 J90.X
I70.9 J90.X
Z01.7 J90.X
J90.X Z01.7
I70.9 I71.4
Y83.1 I71.4
I10.X I71.4
Z01.7 I71.4
I71.4 I70.9
I71.4 Y83.1
I10.X Y83.1
I71.4 I10.X
Y83.1 I10.X
I71.4 Z01.7
C83.3 I25.8
C83.3 I48.X
I25.8 C83.3
I48.X C83.3
I50.9 C83.3
Z01.7 C83.3
C83.3 I50.9
C83.3 Z01.7
I44.3 I64.X
I10.X I64.X
I50.9 I64.X
Z01.7 I64.X
I64.X I44.3
I10.X I44.3
I50.9 I44.3
I64.X I10.X
I44.3 I10.X
I64.X I50.9
I44.3 I50.9
I64.X Z01.7
I31.9 I51.5
I45.1 I51.5
I51.5 I31.9
I45.1 I31.9
I50.9 I31.9
Z01.7 I31.9
I51.5 I45.1
I31.9 I45.1
I50.9 I45.1
I31.9 I50.9
I45.1 I50.9
I31.9 Z01.7
I80.2 I51.5
T82.1 I51.5
Z95.0 I51.5
I51.5 I80.2
T82.1 I80.2
Z95.0 I80.2
Z01.7 I80.2
I51.5 T82.1
I80.2 T82.1
Z95.0 T82.1
Z01.7 T82.1
I51.5 Z95.0
I80.2 Z95.0
T82.1 Z95.0
Z01.7 Z95.0
I80.2 Z01.7
T82.1 Z01.7
Z95.0 Z01.7
I21.0 I21.1
I21.1 I21.0
I34.0 I25.8
I34.0 I24.8
I25.8 I34.0
I24.8 I34.0
I70.9 I34.0
Z01.7 I34.0
I34.0 I70.9
I34.0 Z01.7
Z45.0 T82.1
T82.1 Z45.0
Z45.9 I25.8
I46.1 I51.5
I25.8 Z45.9
Z95.5 Z45.9
I46.1 Z45.9
Z45.9 Z95.5
I51.5 I46.1
Z45.9 I46.1
T82.1 I49.5
Z95.0 I49.5
Z45.0 I49.5
I49.5 T82.1
I49.5 Z95.0
I49.5 Z45.0
I24.8 I25.1
I25.1 I24.8
A41.9 I25.8
I10.X I25.1
A41.9 I25.1
A41.9 I70.9
I25.1 I10.X
A41.9 I10.X
I25.8 A41.9
I25.1 A41.9
I70.9 A41.9
I10.X A41.9
J90.X I50.9
I50.9 J90.X
I10.X J90.X
I49.8 J90.X
J90.X I10.X
J90.X I49.8
N17.9 Z95.0
I50.9 Z95.0
Z95.0 N17.9
I50.9 N17.9
Z95.0 I50.9
N17.9 I50.9
J90.X I11.0
I48.X I11.0
I10.X I11.0
I11.0 J90.X
I48.X J90.X
I11.0 I48.X
J90.X I48.X
I11.0 I10.X
I50.1 I25.8
K92.2 I25.8
I50.1 I50.9
K92.2 I50.9
I25.8 I50.1
I50.9 I50.1
K92.2 I50.1
I10.X I50.1
I25.8 K92.2
I50.9 K92.2
I50.1 K92.2
I10.X K92.2
I50.1 I10.X
K92.2 I10.X
I45.1 I44.0
J90.X I44.0
I10.X I44.0
I44.0 I45.1
J90.X I45.1
I10.X I45.1
I44.0 J90.X
I45.1 J90.X
I44.0 I10.X
I45.1 I10.X
Z45.9 I49.5
I48.X I49.5
I49.5 Z45.9
I49.5 I48.X
I65.2 I25.1
I25.1 I65.2
I36.1 I25.8
I80.2 I25.8
I36.1 I34.0
I80.2 I34.0
I25.8 I36.1
I34.0 I36.1
I80.2 I36.1
Z01.7 I36.1
I25.8 I80.2
I34.0 I80.2
I36.1 I80.2
I36.1 Z01.7
I05.0 I09.1
Z95.2 I09.1
Z45.9 I09.1
I09.1 I05.0
Z95.2 I05.0
Z45.9 I05.0
Z01.7 I05.0
I09.1 Z95.2
I05.0 Z95.2
Z45.9 Z95.2
I09.1 Z45.9
I05.0 Z45.9
Z95.2 Z45.9
I05.0 Z01.7
I13.2 I25.5
I70.9 I25.5
Z95.8 I25.5
Z01.7 I25.5
I25.5 I13.2
I70.9 I13.2
Z95.8 I13.2
I25.5 I70.9
I13.2 I70.9
I25.5 Z95.8
I13.2 Z95.8
I25.5 Z01.7
I49.8 I21.0
I50.9 I21.0
I21.0 I49.8
I21.0 I50.9
I45.1 I48.X
G45.9 I48.X
I48.X I45.1
G45.9 I45.1
G45.9 I10.X
I48.X G45.9
I45.1 G45.9
I10.X G45.9
Z01.7 G45.9
G45.9 Z01.7
I10.X Z45.9
Z45.9 I10.X
I25.4 I51.5
I34.0 I51.5
I25.4 I25.1
I34.0 I25.1
I51.5 I25.4
I25.1 I25.4
I34.0 I25.4
Z01.7 I25.4
I51.5 I34.0
I25.1 I34.0
I25.4 I34.0
I25.4 Z01.7
I48.X I25.1
I25.1 I48.X
I49.8 I25.1
I50.9 I25.1
I25.1 I49.8
I25.1 I50.9
I20.0 I25.8
I25.8 I20.0
I44.0 I20.0
I70.9 I20.0
Z01.7 I20.0
I20.0 I44.0
I70.9 I44.0
I20.0 I70.9
I44.0 I70.9
I20.0 Z01.7
I45.1 I20.9
I20.9 I45.1
Z95.8 I71.4
J44.9 I71.4
I71.4 Z95.8
J44.9 Z95.8
J44.9 I70.9
I71.4 J44.9
Z95.8 J44.9
I70.9 J44.9
I44.2 I25.5
T82.1 I25.5
Z95.0 I25.5
I25.5 I44.2
T82.1 I44.2
I25.5 T82.1
I44.2 T82.1
I25.5 Z95.0
I49.1 I11.0
I49.8 I11.0
E11.9 I11.0
I11.0 I49.1
I49.8 I49.1
E11.9 I49.1
Z01.7 I49.1
I11.0 I49.8
I49.1 I49.8
E11.9 I49.8
I11.0 E11.9
I49.1 E11.9
I49.8 E11.9
Z01.7 E11.9
I49.1 Z01.7
E11.9 Z01.7
I70.9 I51.5
I51.5 I70.9
Z45.0 I25.8
Z45.0 I70.9
I25.8 Z45.0
I70.9 Z45.0
I27.9 J44.9
R23.0 J44.9
J44.9 I27.9
R23.0 I27.9
I10.X I27.9
Z01.7 I27.9
J44.9 R23.0
I27.9 R23.0
I10.X R23.0
Z01.7 R23.0
I27.9 I10.X
R23.0 I10.X
I27.9 Z01.7
R23.0 Z01.7
I20.0 I34.0
I34.0 I20.0
I64.X I45.6
I50.9 I45.6
Z45.9 I45.6
Z01.7 I45.6
I45.6 I64.X
Z45.9 I64.X
I45.6 I50.9
Z45.9 I50.9
I45.6 Z45.9
I64.X Z45.9
I50.9 Z45.9
I45.6 Z01.7
Z95.5 I20.9
I20.9 Z95.5
I45.8 I25.8
I48.X I21.0
I45.8 I21.0
I10.X I21.0
I21.0 I48.X
I45.8 I48.X
I25.8 I45.8
I21.0 I45.8
I48.X I45.8
I10.X I45.8
I21.0 I10.X
I45.8 I10.X
I80.2 I27.9
Z95.8 I27.9
C25.0 I27.9
I27.9 I80.2
Z95.8 I80.2
C25.0 I80.2
I27.9 Z95.8
I80.2 Z95.8
C25.0 Z95.8
I27.9 C25.0
I80.2 C25.0
Z95.8 C25.0
Z01.7 C25.0
C25.0 Z01.7
I25.4 I25.8
I25.8 I25.4
I20.9 I25.4
I10.X I25.4
I25.4 I20.9
I10.X I20.9
I25.4 I10.X
I20.9 I10.X
I50.9 I27.9
I50.9 I80.2
I50.9 Z95.8
I27.9 I50.9
I80.2 I50.9
Z95.8 I50.9
Z95.5 I21.1
I21.1 Z95.5
I25.2 I25.8
I49.5 I25.8
I25.8 I25.2
I44.0 I25.2
I49.5 I25.2
Z01.7 I25.2
I25.2 I44.0
I49.5 I44.0
I25.8 I49.5
I25.2 I49.5
I44.0 I49.5
I25.2 Z01.7
Z45.0 I45.1
Z45.9 I45.1
J93.1 I45.1
I45.1 Z45.0
J93.1 Z45.0
I45.1 Z45.9
J93.1 Z45.9
I45.1 J93.1
Z45.0 J93.1
Z45.9 J93.1
Z01.7 J93.1
J93.1 Z01.7
I36.1 I27.9
I27.2 I27.9
Y83.1 I27.9
I27.9 I36.1
I27.2 I36.1
Y83.1 I36.1
I27.9 I27.2
I36.1 I27.2
Y83.1 I27.2
I27.9 Y83.1
I36.1 Y83.1
I27.2 Y83.1
I44.3 I25.5
I50.9 I25.5
I25.5 I44.3
T82.1 I44.3
T82.1 I70.9
I44.3 T82.1
I70.9 T82.1
I50.9 T82.1
I25.5 I50.9
T82.1 I50.9
I34.0 I35.0
K92.2 I35.0
I35.0 I34.0
I48.X I34.0
I50.9 I34.0
K92.2 I34.0
I34.0 I48.X
K92.2 I48.X
I34.0 I50.9
I35.0 K92.2
I34.0 K92.2
I48.X K92.2
I45.1 I25.4
I48.X I25.4
I25.4 I45.1
I25.4 I48.X
I20.0 I25.1
I25.1 I20.0
Y44.2 I35.0
Y44.2 I48.X
Y44.2 I50.9
I35.0 Y44.2
I48.X Y44.2
I50.9 Y44.2
Z01.7 Y44.2
Y44.2 Z01.7
I73.9 I34.0
Z45.9 I34.0
I34.0 I73.9
I70.9 I73.9
Z45.9 I73.9
Z01.7 I73.9
I73.9 I70.9
Z45.9 I70.9
I34.0 Z45.9
I73.9 Z45.9
I70.9 Z45.9
I73.9 Z01.7
I44.0 I44.3
Z45.0 I44.3
Z45.9 I44.3
I44.3 I44.0
Z45.0 I44.0
Z45.9 I44.0
I44.3 Z45.0
I44.0 Z45.0
I44.3 Z45.9
I44.0 Z45.9
I70.9 I44.2
I44.2 I70.9
I49.8 J44.9
M19.9 J44.9
M19.9 I50.9
J44.9 I49.8
M19.9 I49.8
J44.9 M19.9
I50.9 M19.9
I49.8 M19.9
T82.1 I25.8
I25.8 T82.1
I21.1 I25.1
I25.1 I21.1
I24.8 I21.1
I21.1 I24.8
I70.9 I64.X
I49.8 I64.X
I64.X I70.9
I64.X I49.8
G93.4 I64.X
I64.X G93.4
I70.9 G93.4
I50.9 G93.4
Z01.7 G93.4
G93.4 I70.9
G93.4 I50.9
G93.4 Z01.7
I10.X I95.1
I50.9 I95.1
I49.8 I95.1
Z01.7 I95.1
I95.1 I10.X
I95.1 I50.9
I95.1 I49.8
I95.1 Z01.7
I27.2 I35.0
I51.7 I35.0
I50.1 I35.0
I35.0 I27.2
I51.7 I27.2
I50.1 I27.2
I35.0 I51.7
I27.2 I51.7
I50.1 I51.7
Z01.7 I51.7
I35.0 I50.1
I27.2 I50.1
I51.7 I50.1
Z01.7 I50.1
I51.7 Z01.7
I50.1 Z01.7
I35.0 I21.1
I21.1 I35.0
I25.1 I25.5
I24.8 I25.5
Z95.5 I25.5
I25.5 I25.1
I25.5 I24.8
Z95.5 I24.8
I25.5 Z95.5
I24.8 Z95.5
J84.8 I48.X
M06.1 I48.X
I46.1 I48.X
I48.X J84.8
M06.1 J84.8
J18.9 J84.8
I46.1 J84.8
I48.X M06.1
J84.8 M06.1
J18.9 M06.1
I46.1 M06.1
J84.8 J18.9
M06.1 J18.9
I46.1 J18.9
I48.X I46.1
J84.8 I46.1
M06.1 I46.1
J18.9 I46.1
I44.1 I25.8
I70.9 I25.2
I44.1 I25.2
I25.2 I70.9
I44.1 I70.9
I25.8 I44.1
I25.2 I44.1
I70.9 I44.1
Z01.7 I44.1
I44.1 Z01.7
I45.1 I42.0
I48.X I42.0
I50.0 I42.0
Z01.7 I42.0
I42.0 I45.1
I50.0 I45.1
I42.0 I48.X
I50.0 I48.X
I42.0 I50.0
I45.1 I50.0
I48.X I50.0
Z01.7 I50.0
I42.0 Z01.7
I50.0 Z01.7
Y83.1 I20.9
I20.9 Y83.1
Y83.1 I21.1
I21.1 Y83.1
I48.X I35.2
T82.1 I35.2
Z95.0 I35.2
Z01.7 I35.2
I35.2 I48.X
T82.1 I48.X
Z95.0 I48.X
I35.2 T82.1
I48.X T82.1
I35.2 Z95.0
I48.X Z95.0
I35.2 Z01.7
Z95.5 I25.2
I25.2 Z95.5
I49.8 T82.1
T82.1 I49.8
I27.0 I25.8
I27.0 I24.8
I27.0 I70.9
I25.8 I27.0
I24.8 I27.0
I70.9 I27.0
Z01.7 I27.0
I27.0 Z01.7
I31.3 I25.8
I31.3 I21.0
I31.3 I21.1
I25.8 I31.3
I21.0 I31.3
I21.1 I31.3
Z01.7 I31.3
I31.3 Z01.7
I45.1 I21.1
I21.1 I45.1
I84.9 I25.8
I25.2 I21.0
I84.9 I21.0
I21.0 I25.2
I84.9 I25.2
I25.8 I84.9
I21.0 I84.9
I25.2 I84.9
Z01.7 I84.9
I84.9 Z01.7
Z95.0 I25.8
T82.1 I44.1
Z95.0 I44.1
I44.1 T82.1
I25.8 Z95.0
I44.1 Z95.0
I64.X I48.X
I64.X I49.5
I46.1 I49.5
I48.X I64.X
I49.5 I64.X
I46.1 I64.X
I49.5 I46.1
I64.X I46.1
I35.0 I11.0
I44.7 I11.0
I11.0 I35.0
I44.7 I35.0
I11.0 I44.7
I35.0 I44.7
I10.X I44.7
Z01.7 I44.7
I44.7 I10.X
I44.7 Z01.7
I70.9 I70.0
Y83.1 I70.0
I50.9 I70.0
Z01.7 I70.0
I70.0 I70.9
I70.0 Y83.1
I70.0 I50.9
I70.0 Z01.7
I34.0 I11.0
I11.0 I34.0
I51.1 I34.0
I34.0 I51.1
I36.1 I51.1
I73.9 I51.1
Z01.7 I51.1
I51.1 I36.1
I73.9 I36.1
I51.1 I73.9
I36.1 I73.9
I51.1 Z01.7
T82.8 I25.8
T82.8 I21.0
T82.8 I70.9
I25.8 T82.8
I21.0 T82.8
I70.9 T82.8
Z01.7 T82.8
T82.8 Z01.7
I48.X I36.1
I10.X I36.1
Z95.2 I36.1
I36.1 I48.X
Z95.2 I48.X
I36.1 I10.X
I36.1 Z95.2
I48.X Z95.2
I51.5 I35.0
Z95.2 I35.0
Z95.2 I34.0
I35.0 I51.5
Z95.2 I51.5
I35.0 Z95.2
I34.0 Z95.2
I51.5 Z95.2
Z49.1 I25.8
N18.9 I25.1
Z49.1 I25.1
I25.1 N18.9
Z49.1 N18.9
A41.9 N18.9
I25.8 Z49.1
I25.1 Z49.1
N18.9 Z49.1
A41.9 Z49.1
N18.9 A41.9
Z49.1 A41.9
I46.1 I70.9
I46.1 Y83.1
I70.9 I46.1
Y83.1 I46.1
I44.4 I25.8
I44.4 I20.9
I25.8 I44.4
I20.9 I44.4
I10.X I44.4
Z01.7 I44.4
I44.4 I10.X
I44.4 Z01.7
I50.9 I25.2
I25.2 I50.9
I25.2 I25.5
I33.0 I25.5
I64.X I25.5
I25.5 I25.2
I33.0 I25.2
I64.X I25.2
I25.5 I33.0
I25.2 I33.0
I64.X I33.0
Z01.7 I33.0
I25.5 I64.X
I25.2 I64.X
I33.0 I64.X
I33.0 Z01.7
I51.5 I25.2
I25.2 I51.5
I35.2 I51.5
I65.2 I51.5
I70.1 I51.5
I51.5 I35.2
I65.2 I35.2
I70.1 I35.2
I51.5 I65.2
I35.2 I65.2
I70.1 I65.2
I51.5 I70.1
I35.2 I70.1
I65.2 I70.1
Z01.7 I70.1
I70.1 Z01.7
I74.3 I74.5
I77.1 I74.5
I73.9 I74.5
A41.9 I74.5
I74.5 I74.3
I77.1 I74.3
I73.9 I74.3
A41.9 I74.3
I74.5 I77.1
I74.3 I77.1
I73.9 I77.1
A41.9 I77.1
I74.5 I73.9
I74.3 I73.9
I77.1 I73.9
A41.9 I73.9
I74.5 A41.9
I74.3 A41.9
I77.1 A41.9
I73.9 A41.9
E78.5 I27.9
E78.5 I80.2
E78.5 Z95.8
E78.5 I50.9
I27.9 E78.5
I80.2 E78.5
Z95.8 E78.5
I50.9 E78.5
I74.0 I71.4
I51.5 I71.4
I49.5 I71.4
I71.4 I74.0
I51.5 I74.0
I49.5 I74.0
Z01.7 I74.0
I71.4 I51.5
I74.0 I51.5
I71.4 I49.5
I74.0 I49.5
I74.0 Z01.7
R07.4 I10.X
R07.4 I50.9
R07.4 I49.8
I10.X R07.4
I50.9 R07.4
I49.8 R07.4
Z01.7 R07.4
R07.4 Z01.7
I72.3 I71.4
Z45.2 I71.4
I71.4 I72.3
Y83.1 I72.3
Z45.2 I72.3
Z01.7 I72.3
I72.3 Y83.1
Z45.2 Y83.1
I71.4 Z45.2
I72.3 Z45.2
Y83.1 Z45.2
Z01.7 Z45.2
I72.3 Z01.7
Z45.2 Z01.7
I20.9 I25.2
I25.2 I20.9
I46.1 I25.1
I46.1 I24.8
I25.1 I46.1
I24.8 I46.1
I37.1 I27.9
I27.9 I37.1
I36.1 I37.1
I27.2 I37.1
Z01.7 I37.1
I37.1 I36.1
I37.1 I27.2
I37.1 Z01.7
I33.0 I25.8
I25.8 I33.0
I70.9 I33.0
T82.1 I33.0
I33.0 I70.9
I33.0 T82.1
Z45.9 I25.2
I25.2 Z45.9
J84.9 I10.X
E79.9 I10.X
I46.1 I10.X
I10.X J84.9
E79.9 J84.9
I50.9 J84.9
I46.1 J84.9
I10.X E79.9
J84.9 E79.9
I50.9 E79.9
I46.1 E79.9
J84.9 I50.9
E79.9 I50.9
I46.1 I50.9
I10.X I46.1
J84.9 I46.1
E79.9 I46.1
I50.9 I46.1
I24.8 I35.0
I35.0 I24.8
I20.0 I35.0
I35.0 I20.0
I51.5 I20.0
I20.0 I51.5
I51.5 I24.8
I24.8 I51.5
I51.5 I21.1
I21.1 I51.5
I20.8 I25.8
I25.8 I20.8
I45.1 I20.8
I70.9 I20.8
Z01.7 I20.8
I20.8 I45.1
I20.8 I70.9
I20.8 Z01.7
I44.7 I51.5
I51.5 I44.7
Z45.9 I44.7
I70.9 I44.7
I44.7 Z45.9
I44.7 I70.9
I34.0 I42.0
I50.9 I42.0
I42.0 I34.0
I42.0 I50.9
Q26.2 Q24.8
I49.8 Q24.8
Z01.7 Q24.8
Q24.8 Q26.2
I49.8 Q26.2
Z01.7 Q26.2
Q24.8 I49.8
Q26.2 I49.8
Q24.8 Z01.7
Q26.2 Z01.7
I45.2 I25.8
I44.2 I21.1
I45.2 I21.1
I21.9 I21.1
I21.1 I44.2
I45.2 I44.2
I21.9 I44.2
I25.8 I45.2
I21.1 I45.2
I44.2 I45.2
I21.9 I45.2
I21.1 I21.9
I44.2 I21.9
I45.2 I21.9
R57.0 I25.8
R57.0 I21.1
R57.0 I70.9
R57.0 Y83.1
I25.8 R57.0
I21.1 R57.0
I70.9 R57.0
Y83.1 R57.0
I44.2 I47.1
K70.3 I47.1
E11.9 I47.1
Z01.7 I47.1
I47.1 I44.2
K70.3 I44.2
E11.9 I44.2
I47.1 K70.3
I44.2 K70.3
E11.9 K70.3
Z01.7 K70.3
I47.1 E11.9
I44.2 E11.9
K70.3 E11.9
I47.1 Z01.7
K70.3 Z01.7
Z45.9 I49.8
I49.8 Z45.9
I20.9 I25.1
I25.2 I25.1
I25.1 I20.9
I25.1 I25.2
I49.0 I25.8
I49.0 I21.0
I49.0 I49.8
I25.8 I49.0
I21.0 I49.0
I49.8 I49.0
Z01.7 I49.0
I49.0 Z01.7
I10.X I34.0
N18.9 I34.0
N18.9 I36.1
I34.0 I10.X
N18.9 I10.X
I34.0 N18.9
I36.1 N18.9
I10.X N18.9
I44.0 I34.0
I44.0 I36.1
I34.0 I44.0
I36.1 I44.0
N18.9 I44.0
I44.0 N18.9
N39.0 I34.0
N39.0 I36.1
N39.0 I48.X
I34.0 N39.0
I36.1 N39.0
I48.X N39.0
Z01.7 N39.0
N39.0 Z01.7
Z95.5 I20.0
Y83.1 I20.0
I20.0 Z95.5
Y83.1 Z95.5
I20.0 Y83.1
Z95.5 Y83.1
I45.1 I44.2
I44.7 I44.2
I44.2 I45.1
I44.7 I45.1
I44.2 I44.7
I45.1 I44.7
Z45.0 I44.7
I44.7 Z45.0
I36.1 I35.0
I35.0 I36.1
I71.9 I51.5
N18.9 I51.5
I51.5 I71.9
N18.9 I71.9
I10.X I71.9
Z01.7 I71.9
I51.5 N18.9
I71.9 N18.9
I71.9 I10.X
I71.9 Z01.7
I50.9 I44.2
I50.9 Z45.0
I44.2 I50.9
Z45.0 I50.9
I34.0 I35.1
I36.1 I35.1
I37.1 I35.1
Z01.7 I35.1
I35.1 I34.0
I37.1 I34.0
I35.1 I36.1
I35.1 I37.1
I34.0 I37.1
I35.1 Z01.7
I77.5 I73.9
I49.8 I73.9
I73.9 I77.5
I70.9 I77.5
I49.8 I77.5
Z01.7 I77.5
I77.5 I70.9
I73.9 I49.8
I77.5 I49.8
I77.5 Z01.7
I70.9 I74.3
Z01.7 I74.3
I70.9 I77.1
Z01.7 I77.1
I74.3 I70.9
I77.1 I70.9
I74.3 Z01.7
I77.1 Z01.7
J43.9 J44.9
J98.4 J44.9
J18.9 J44.9
J44.9 J43.9
J98.4 J43.9
J18.9 J43.9
Z01.7 J43.9
J44.9 J98.4
J43.9 J98.4
J18.9 J98.4
Z01.7 J98.4
J44.9 J18.9
J43.9 J18.9
J98.4 J18.9
J43.9 Z01.7
J98.4 Z01.7
I44.5 I11.0
T82.1 I11.0
Z45.0 I11.0
I11.0 I44.5
T82.1 I44.5
Z45.0 I44.5
Z01.7 I44.5
I11.0 T82.1
I44.5 T82.1
I11.0 Z45.0
I44.5 Z45.0
I44.5 Z01.7
Y83.1 I73.9
Z95.8 I73.9
I73.9 Y83.1
Z95.8 Y83.1
I73.9 Z95.8
Y83.1 Z95.8
T82.0 I34.2
Z95.4 I34.2
A41.9 I34.2
I34.2 T82.0
Z95.4 T82.0
I48.X T82.0
A41.9 T82.0
I34.2 Z95.4
T82.0 Z95.4
I48.X Z95.4
A41.9 Z95.4
T82.0 I48.X
Z95.4 I48.X
A41.9 I48.X
I34.2 A41.9
T82.0 A41.9
Z95.4 A41.9
I48.X A41.9
I36.1 I11.0
I11.0 I36.1
I70.9 I73.0
Z95.8 I73.0
I49.8 I73.0
Z01.7 I73.0
I73.0 I70.9
I73.0 Z95.8
I49.8 Z95.8
I73.0 I49.8
Z95.8 I49.8
I73.0 Z01.7
I49.8 I20.0
I50.9 I20.0
I20.0 I49.8
I20.0 I50.9
I67.8 I71.4
J98.4 I71.4
I71.4 I67.8
J98.4 I67.8
I70.9 I67.8
Z01.7 I67.8
I71.4 J98.4
I67.8 J98.4
I70.9 J98.4
I67.8 I70.9
J98.4 I70.9
I67.8 Z01.7
I74.3 I25.8
I73.9 I25.8
I74.3 I65.2
I73.9 I65.2
I25.8 I74.3
I65.2 I74.3
I25.8 I73.9
I65.2 I73.9
I44.2 I48.X
I48.X I44.2
N17.9 I25.8
N17.9 I21.1
N17.9 I70.9
I25.8 N17.9
I21.1 N17.9
I70.9 N17.9
I45.2 I25.2
I25.2 I45.2
I44.0 I45.2
Z01.7 I45.2
I45.2 I44.0
I45.2 Z01.7
I27.0 I48.X
I27.0 I36.1
I50.9 I36.1
I48.X I27.0
I36.1 I27.0
I50.9 I27.0
I36.1 I50.9
I27.0 I50.9
N17.9 I34.0
N17.9 I36.1
I34.0 N17.9
I36.1 N17.9
I70.9 I72.3
I72.3 I70.9
N40.X I35.0
I35.0 N40.X
I50.9 N40.X
Z01.7 N40.X
N40.X I50.9
N40.X Z01.7
J90.X I26.0
C34.1 I26.0
I45.1 I26.0
I26.0 J90.X
C34.1 J90.X
I26.0 C34.1
J90.X C34.1
I45.1 C34.1
Z01.7 C34.1
I26.0 I45.1
C34.1 I45.1
C34.1 Z01.7
N17.9 J90.X
J90.X N17.9
C34.1 N17.9
I45.1 N17.9
N17.9 C34.1
N17.9 I45.1
I49.8 I45.1
I49.8 C34.1
I45.1 I49.8
C34.1 I49.8
I70.9 I49.5
I49.5 I70.9
G90.9 I49.5
I49.5 G90.9
Z45.0 G90.9
Z45.9 G90.9
G90.9 Z45.0
G90.9 Z45.9
Z95.5 I73.9
I73.9 Z95.5
J40.X I51.5
J40.X N18.9
J40.X I10.X
I51.5 J40.X
N18.9 J40.X
I10.X J40.X
Z01.7 J40.X
J40.X Z01.7
I74.3 I11.0
N39.0 I11.0
A41.9 I11.0
I11.0 I74.3
N18.9 I74.3
N39.0 I74.3
I74.3 N18.9
N39.0 N18.9
I11.0 N39.0
I74.3 N39.0
N18.9 N39.0
A41.9 N39.0
I11.0 A41.9
N39.0 A41.9
R57.0 I25.1
I25.1 R57.0
I35.1 I25.8
I25.8 I35.1
I44.0 I35.1
I35.1 I44.0
N17.9 I42.0
C61.X I42.0
E87.5 I42.0
I42.0 N17.9
C61.X N17.9
I42.0 C61.X
N17.9 C61.X
E87.5 C61.X
Z01.7 C61.X
I42.0 E87.5
C61.X E87.5
C61.X Z01.7
I21.0 I51.5
I51.5 I21.0
N40.X I10.X
I10.X N40.X
I49.8 N40.X
N40.X I49.8
N40.X I35.2
I50.9 I35.2
I49.8 I35.2
I35.2 N40.X
I35.2 I50.9
I35.2 I49.8
I44.0 I35.0
I44.0 I44.7
I50.9 I44.7
I35.0 I44.0
I44.7 I44.0
I50.9 I44.0
I44.7 I50.9
I44.0 I50.9
I11.0 I25.2
I25.2 I11.0
N40.X I44.7
N40.X I44.0
I44.7 N40.X
I44.0 N40.X
I63.9 I25.8
I63.9 I24.8
I25.8 I63.9
I24.8 I63.9
I48.X I63.9
I25.1 I63.9
I63.9 I48.X
I63.9 I25.1
G45.9 I25.8
I20.0 I21.0
G45.9 I21.0
I21.0 I20.0
G45.9 I20.0
I46.1 I20.0
I25.8 G45.9
I21.0 G45.9
I20.0 G45.9
I46.1 G45.9
I20.0 I46.1
G45.9 I46.1
A16.2 I10.X
A18.1 I10.X
A18.8 I10.X
I10.X A16.2
A18.1 A16.2
A18.8 A16.2
Z01.7 A16.2
I10.X A18.1
A16.2 A18.1
A18.8 A18.1
Z01.7 A18.1
I10.X A18.8
A16.2 A18.8
A18.1 A18.8
Z01.7 A18.8
A16.2 Z01.7
A18.1 Z01.7
A18.8 Z01.7
I13.2 I25.8
I25.8 I13.2
I10.X I13.2
I13.2 I10.X
J18.9 I11.0
J44.9 I11.0
J44.9 I48.X
I11.0 J18.9
I11.0 J44.9
I48.X J44.9
I36.1 I51.5
I51.5 I36.1
T82.1 I36.1
Z45.0 I36.1
I36.1 T82.1
I36.1 Z45.0
Z45.0 I44.1
I44.1 Z45.0
Z95.1 I25.8
Z95.1 I70.9
I25.8 Z95.1
I70.9 Z95.1
I50.9 Z95.1
Z01.7 Z95.1
Z95.1 I50.9
Z95.1 Z01.7
I44.1 I51.5
E11.9 I51.5
I51.5 I44.1
Z45.9 I44.1
E11.9 I44.1
E11.9 Z45.0
I44.1 Z45.9
E11.9 Z45.9
I51.5 E11.9
I44.1 E11.9
Z45.0 E11.9
Z45.9 E11.9
I44.1 I34.0
I44.1 I44.0
I34.0 I44.1
I44.0 I44.1
I20.0 I25.5
I49.8 I25.5
I25.5 I20.0
I25.5 I49.8
Z45.0 I25.2
I25.2 Z45.0
Q23.1 Q24.8
Q23.0 Q24.8
I20.9 Q24.8
Q24.8 Q23.1
Q23.0 Q23.1
I20.9 Q23.1
Z01.7 Q23.1
Q24.8 Q23.0
Q23.1 Q23.0
I20.9 Q23.0
Z01.7 Q23.0
Q24.8 I20.9
Q23.1 I20.9
Q23.0 I20.9
Q23.1 Z01.7
Q23.0 Z01.7
I48.X I35.1
I35.1 I48.X
I44.7 I49.5
I49.5 I44.7
N40.X I44.2
N40.X Z45.0
N40.X Z45.9
I44.2 N40.X
Z45.0 N40.X
Z45.9 N40.X
I21.3 I25.8
I25.8 I21.3
I21.1 I21.3
I70.9 I21.3
Z01.7 I21.3
I21.3 I21.1
I21.3 I70.9
I21.3 Z01.7
J15.5 I27.9
J15.2 I27.9
J15.5 J44.9
J15.2 J44.9
I27.9 J15.5
J44.9 J15.5
J15.2 J15.5
Z01.7 J15.5
I27.9 J15.2
J44.9 J15.2
J15.5 J15.2
Z01.7 J15.2
J15.5 Z01.7
J15.2 Z01.7
I34.0 I21.0
I24.8 I21.0
I21.0 I34.0
I21.0 I24.8
J15.2 J96.0
N17.9 J96.0
I49.8 J96.0
Z01.7 J96.0
J96.0 J15.2
N17.9 J15.2
I49.8 J15.2
J96.0 N17.9
J15.2 N17.9
I49.8 N17.9
J96.0 I49.8
J15.2 I49.8
N17.9 I49.8
J96.0 Z01.7
I71.4 I25.8
I71.4 I25.1
I25.8 I71.4
I25.1 I71.4
R10.4 I50.9
R10.4 N40.X
R10.4 I49.8
I50.9 R10.4
N40.X R10.4
I49.8 R10.4
Z01.7 R10.4
R10.4 Z01.7
Z95.1 I25.5
Z95.1 I25.2
I25.5 Z95.1
I25.2 Z95.1
I25.1 I35.0
I35.0 I25.1
I44.7 I25.8
I44.7 I25.2
I25.8 I44.7
I25.2 I44.7
I48.X I20.0
I20.0 I48.X
I21.2 I25.8
I21.2 I21.1
I25.8 I21.2
I21.1 I21.2
I70.9 I21.2
Z01.7 I21.2
I21.2 I70.9
I21.2 Z01.7
J90.X I35.0
N17.9 I35.0
I35.0 J90.X
I35.0 N17.9
I42.0 I51.5
I51.5 I42.0
I44.2 I42.0
I42.0 I44.2
I35.1 I11.0
I11.0 I35.1
I70.9 I35.1
I35.1 I70.9
J18.9 I50.9
J18.9 I10.X
I50.9 J18.9
I10.X J18.9
R07.2 I50.9
R07.2 I49.8
I50.9 R07.2
I49.8 R07.2
R07.4 R07.2
Z01.7 R07.2
R07.2 R07.4
R07.2 Z01.7
I45.3 I51.5
I45.3 I44.2
I51.5 I45.3
I44.2 I45.3
Z45.0 I45.3
Z01.7 I45.3
I45.3 Z45.0
I45.3 Z01.7
T82.7 I51.5
I51.5 T82.7
Z45.9 T82.7
I10.X T82.7
Z01.7 T82.7
T82.7 Z45.9
T82.7 I10.X
T82.7 Z01.7
I51.7 I11.0
I50.9 I11.0
I51.7 I48.X
I11.0 I51.7
I48.X I51.7
I50.9 I51.7
I11.0 I50.9
I51.7 I50.9
I47.2 I25.8
I25.8 I47.2
I48.X I47.2
Z45.0 I47.2
I47.2 I48.X
I47.2 Z45.0
I45.5 I51.5
I51.5 I45.5
T82.1 I45.5
Z45.0 I45.5
Z01.7 I45.5
I45.5 T82.1
I45.5 Z45.0
I45.5 Z01.7
I49.4 I47.1
Z45.0 I47.1
Z45.9 I47.1
I47.1 I49.4
Z45.0 I49.4
Z45.9 I49.4
Z01.7 I49.4
I47.1 Z45.0
I49.4 Z45.0
I47.1 Z45.9
I49.4 Z45.9
I49.4 Z01.7
I45.2 I51.5
I45.2 I49.5
I51.5 I45.2
I49.5 I45.2
Z45.0 I45.2
I45.2 Z45.0
I49.8 I35.0
Z95.5 I35.0
I35.0 I49.8
Z95.5 I49.8
Z95.5 I50.9
I35.0 Z95.5
I49.8 Z95.5
I50.9 Z95.5
E11.9 I35.0
N18.9 I35.0
I46.1 I35.0
E11.9 I10.X
I35.0 E11.9
I10.X E11.9
N18.9 E11.9
I46.1 E11.9
I35.0 N18.9
E11.9 N18.9
I35.0 I46.1
E11.9 I46.1
C45.0 I11.0
C45.0 I25.8
I11.0 C45.0
I25.8 C45.0
I70.9 C45.0
Z01.7 C45.0
C45.0 I70.9
C45.0 Z01.7
T82.7 I44.2
T82.7 T82.1
I44.2 T82.7
T82.1 T82.7
Z45.0 T82.7
T82.7 Z45.0
I25.8 I51.7
I44.0 I51.7
I45.1 I51.7
I51.7 I25.8
I51.7 I44.0
I51.7 I45.1
Y83.1 I34.0
I34.0 Y83.1
I51.5 Y83.1
Y83.1 I51.5
I35.1 I51.5
J44.9 I51.5
I51.5 I35.1
I65.2 I35.1
J44.9 I35.1
I35.1 I65.2
J44.9 I65.2
I51.5 J44.9
I35.1 J44.9
I65.2 J44.9
I34.2 I35.0
Z45.9 I35.0
I35.0 I34.2
Z45.9 I34.2
I35.0 Z45.9
I34.2 Z45.9
I24.8 I06.2
I44.2 I06.2
I49.8 I06.2
Z01.7 I06.2
I06.2 I24.8
I44.2 I24.8
I49.8 I24.8
I06.2 I44.2
I24.8 I44.2
I06.2 I49.8
I24.8 I49.8
I06.2 Z01.7
I25.2 I47.2
I70.9 I47.2
I47.2 I25.2
I47.2 I70.9
I44.2 I49.5
I49.5 I44.2
Z45.9 T82.1
T82.1 Z45.9
I44.7 I48.X
I25.2 I48.X
I48.X I44.7
T82.1 I44.7
I48.X I25.2
T82.1 I25.2
I44.7 T82.1
I25.2 T82.1
D64.9 I11.0
D64.9 I48.X
I11.0 D64.9
I48.X D64.9
Z01.7 D64.9
D64.9 Z01.7
I48.X I74.3
I50.9 I74.3
L08.8 I74.3
I74.3 I48.X
L08.8 I48.X
I74.3 I50.9
L08.8 I50.9
I74.3 L08.8
I48.X L08.8
I50.9 L08.8
Z01.7 L08.8
L08.8 Z01.7
I73.9 I10.X
I10.X I73.9
I33.0 I51.5
I44.0 I44.2
I33.0 I44.2
I44.2 I44.0
I33.0 I44.0
I51.5 I33.0
I44.2 I33.0
I44.0 I33.0
I21.9 I35.0
I20.8 I35.0
A41.9 I35.0
I35.0 I21.9
I20.8 I21.9
I70.9 I21.9
A41.9 I21.9
I35.0 I20.8
I21.9 I20.8
A41.9 I20.8
I21.9 I70.9
I35.0 A41.9
I21.9 A41.9
I20.8 A41.9
I10.9 I25.8
I25.1 I20.8
I10.9 I20.8
I20.8 I25.1
I10.9 I25.1
I25.8 I10.9
I20.8 I10.9
I25.1 I10.9
Z01.7 I10.9
I10.9 Z01.7
I20.8 I21.0
I20.8 I21.1
I21.0 I20.8
I21.1 I20.8
I25.5 I21.0
I47.2 I21.0
I21.0 I25.5
I47.2 I25.5
I46.1 I25.5
I21.0 I47.2
I25.5 I47.2
I49.8 I47.2
I46.1 I47.2
I47.2 I49.8
I46.1 I49.8
I25.5 I46.1
I47.2 I46.1
I49.8 I46.1
C18.9 I44.0
M8800/ I44.0
N18.9 I44.7
C18.9 I44.7
M8800/ I44.7
I44.7 N18.9
C18.9 N18.9
M8800/ N18.9
I44.0 C18.9
I44.7 C18.9
N18.9 C18.9
M8800/ C18.9
I44.0 M8800/
I44.7 M8800/
N18.9 M8800/
C18.9 M8800/
I72.4 I35.0
I31.9 I35.0
I72.4 Y83.1
I31.9 Y83.1
I35.0 I72.4
Y83.1 I72.4
I31.9 I72.4
Z01.7 I72.4
I35.0 I31.9
Y83.1 I31.9
I72.4 I31.9
I72.4 Z01.7
T82.1 I44.0
I44.0 T82.1
I49.8 J18.9
J18.9 I49.8
I20.0 I21.9
I25.1 I21.9
I21.9 I20.0
I21.9 I25.1
I50.9 Q24.8
I49.8 Q23.0
I50.9 Q23.0
Q23.0 I49.8
Q24.8 I50.9
Q23.0 I50.9
I27.0 I34.0
I27.0 I35.1
I34.0 I27.0
I35.1 I27.0
I45.1 I27.9
I27.9 I45.1
N08.3 I51.5
N08.3 I10.X
N08.3 E11.9
I51.5 N08.3
I10.X N08.3
E11.9 N08.3
Z01.7 N08.3
N08.3 Z01.7
I27.2 I50.9
I50.9 I27.2
I31.2 I35.0
I31.2 Y83.1
N18.9 Y83.1
I35.0 I31.2
Y83.1 I31.2
N18.9 I31.2
Z01.7 I31.2
Y83.1 N18.9
I31.2 N18.9
I31.2 Z01.7
I33.0 I35.2
T82.6 I35.2
Z95.4 I35.2
I35.2 I33.0
T82.6 I33.0
Z95.4 I33.0
I35.2 T82.6
I33.0 T82.6
Z95.4 T82.6
Z01.7 T82.6
I35.2 Z95.4
I33.0 Z95.4
T82.6 Z95.4
Z01.7 Z95.4
T82.6 Z01.7
Z95.4 Z01.7
I10.X I44.1
I44.1 I10.X
I47.1 N18.9
A16.2 N18.9
A18.1 N18.9
N18.9 I47.1
A16.2 I47.1
A18.1 I47.1
N18.9 A16.2
I47.1 A16.2
N18.9 A18.1
I47.1 A18.1
I35.0 I25.5
I25.5 I35.0
N17.9 I44.0
I44.0 N17.9
E78.5 I35.0
E78.5 I49.8
I35.0 E78.5
I49.8 E78.5
Z01.7 E78.5
E78.5 Z01.7
I83.1 I35.0
Z45.0 I35.0
I35.0 I83.1
Z45.0 I83.1
Z45.9 I83.1
Z01.7 I83.1
I35.0 Z45.0
I83.1 Z45.0
I83.1 Z45.9
I83.1 Z01.7
T82.0 I51.5
I51.5 T82.0
Z95.2 T82.0
Z01.7 T82.0
T82.0 Z95.2
T82.0 Z01.7
T82.0 I35.0
I35.0 T82.0
Y83.1 T82.0
T82.0 Y83.1
Z45.0 I71.4
Z45.9 I71.4
Z45.0 Y83.1
Z45.9 Y83.1
I71.4 Z45.0
Y83.1 Z45.0
I71.4 Z45.9
Y83.1 Z45.9
J47.X I10.X
J47.X J44.9
N40.X J44.9
I10.X J47.X
J44.9 J47.X
N40.X J47.X
Z01.7 J47.X
J44.9 N40.X
J47.X N40.X
J47.X Z01.7
I65.2 I11.0
Y83.1 I11.0
R00.1 I11.0
I65.2 I48.X
R00.1 I48.X
I11.0 I65.2
I48.X I65.2
Y83.1 I65.2
R00.1 I65.2
I11.0 Y83.1
I65.2 Y83.1
R00.1 Y83.1
I11.0 R00.1
I48.X R00.1
I65.2 R00.1
Y83.1 R00.1
I11.0 I69.4
I48.X I69.4
I49.8 I69.4
Z01.7 I69.4
I69.4 I11.0
I69.4 I48.X
I69.4 I49.8
I69.4 Z01.7
N39.0 I25.8
N40.X I25.8
N40.X I48.X
I25.8 N39.0
N40.X N39.0
I25.8 N40.X
I48.X N40.X
N39.0 N40.X
J90.X I11.9
I48.X I11.9
I50.9 I11.9
Z01.7 I11.9
I11.9 J90.X
I11.9 I48.X
I11.9 I50.9
I11.9 Z01.7
I69.4 I44.2
I44.2 I69.4
Z45.0 I69.4
Z45.9 I69.4
I69.4 Z45.0
I69.4 Z45.9
Z95.5 I20.8
I20.8 Z95.5
R51.4 I25.8
I24.8 I21.9
R51.4 I21.9
I21.9 I24.8
R51.4 I24.8
R51.4 I25.1
I25.8 R51.4
I21.9 R51.4
I24.8 R51.4
I25.1 R51.4
N30.0 I25.8
I64.X I25.8
N30.0 I70.9
I25.8 N30.0
I70.9 N30.0
I64.X N30.0
Z01.7 N30.0
I25.8 I64.X
N30.0 I64.X
N30.0 Z01.7
K56.6 I10.X
K56.6 I50.9
K56.6 I49.8
I10.X K56.6
I50.9 K56.6
I49.8 K56.6
Z01.7 K56.6
K56.6 Z01.7
N40.X I34.0
N40.X I36.1
N40.X N18.9
I34.0 N40.X
I36.1 N40.X
N18.9 N40.X
I25.8 I27.9
G20.X I27.9
I27.9 I25.8
G20.X I25.8
I27.9 G20.X
I25.8 G20.X
I31.3 I44.0
I44.0 I31.3
Z45.0 I31.3
Z45.9 I31.3
I31.3 Z45.0
I31.3 Z45.9
Y83.1 I71.2
I10.X I71.2
Z45.9 I71.2
Z01.7 I71.2
I71.2 Y83.1
I71.2 I10.X
I71.2 Z45.9
I71.2 Z01.7
I48.X I42.2
J90.X I42.2
Z45.9 I42.2
Z01.7 I42.2
I42.2 I48.X
I42.2 J90.X
Z45.9 J90.X
I42.2 Z45.9
J90.X Z45.9
I42.2 Z01.7
T82.1 I35.0
I35.0 T82.1
N18.8 I42.0
N18.8 I51.5
N18.8 I48.X
I42.0 N18.8
I51.5 N18.8
I48.X N18.8
Z01.7 N18.8
N18.8 Z01.7
I21.9 I51.5
I51.5 I21.9
I49.8 I21.9
I21.9 I49.8
I10.X I71.0
I49.8 I71.0
I50.9 I71.0
R57.1 I71.0
I71.0 I10.X
R57.1 I10.X
I71.0 I49.8
R57.1 I49.8
I71.0 I50.9
R57.1 I50.9
I71.0 R57.1
I10.X R57.1
I49.8 R57.1
I50.9 R57.1
I24.9 I25.8
I24.9 I21.9
I25.8 I24.9
I21.9 I24.9
I70.9 I24.9
Z01.7 I24.9
I24.9 I70.9
I24.9 Z01.7
Z95.2 Z95.5
Z95.5 Z95.2
I44.2 I34.0
I44.2 I36.1
Z45.9 I36.1
I34.0 I44.2
I36.1 I44.2
I36.1 Z45.9
I82.8 I27.9
I87.2 I27.9
N40.X I27.9
I27.9 I82.8
I87.2 I82.8
N40.X I82.8
Z01.7 I82.8
I27.9 I87.2
I82.8 I87.2
N40.X I87.2
Z01.7 I87.2
I27.9 N40.X
I82.8 N40.X
I87.2 N40.X
I82.8 Z01.7
I87.2 Z01.7
Y83.1 I35.2
I10.X I35.2
I35.2 Y83.1
I35.2 I10.X
I35.0 I21.0
I21.0 I35.0
T82.8 I25.2
I25.2 T82.8
J44.9 I35.0
I44.7 I34.2
J44.9 I34.2
I34.2 I44.7
J44.9 I44.7
I35.0 J44.9
I34.2 J44.9
I44.7 J44.9
I10.X I49.5
I49.5 I10.X
N40.X I70.9
I70.9 N40.X
I45.9 I51.5
I51.5 I45.9
Z45.0 I45.9
Z45.9 I45.9
Z01.7 I45.9
I45.9 Z45.0
I45.9 Z45.9
I45.9 Z01.7
I34.2 I25.8
I34.2 I25.1
I25.8 I34.2
I25.1 I34.2
I71.4 I11.0
N40.X I11.0
I11.0 I71.4
N18.9 I71.4
N40.X I71.4
I71.4 N18.9
I11.0 N40.X
I71.4 N40.X
N39.0 I27.9
N39.0 I82.8
I27.9 N39.0
I82.8 N39.0
R57.2 I21.9
R57.2 I24.8
R57.2 I25.8
R57.2 I70.9
I21.9 R57.2
I24.8 R57.2
I25.8 R57.2
I70.9 R57.2
I47.2 I44.2
I44.2 I47.2
I50.9 I47.2
E11.9 I47.2
I47.2 I50.9
E11.9 I50.9
I47.2 E11.9
I50.9 E11.9
J15.9 I42.2
I49.8 I42.2
I42.2 J15.9
I49.8 J15.9
I48.X J15.9
Z01.7 J15.9
I42.2 I49.8
J15.9 I49.8
J15.9 I48.X
J15.9 Z01.7
N40.X J18.9
J18.9 N40.X
I35.2 I25.8
I25.8 I35.2
I70.9 I35.2
I35.2 I70.9
J98.4 I35.0
J44.9 I44.0
J98.4 I44.0
I44.0 J44.9
I35.0 J98.4
I44.0 J98.4
I10.X T82.1
T82.1 I10.X
I70.2 I25.8
I70.2 I21.0
I71.4 I21.0
I25.8 I70.2
I21.0 I70.2
I71.4 I70.2
Z01.7 I70.2
I21.0 I71.4
I70.2 I71.4
I70.2 Z01.7
I25.2 I21.9
I10.X I21.9
I46.1 I21.9
I21.9 I25.2
I10.X I25.2
I46.1 I25.2
I21.9 I10.X
I25.2 I10.X
I21.9 I46.1
I25.2 I46.1
I45.3 I44.0
I45.3 I44.7
I44.0 I45.3
I44.7 I45.3
I70.0 I42.0
I48.9 I42.0
G45.9 I42.0
I42.0 I70.0
I48.9 I70.0
G45.9 I70.0
I42.0 I48.9
I70.0 I48.9
G45.9 I48.9
Z01.7 I48.9
I42.0 G45.9
I70.0 G45.9
I48.9 G45.9
I48.9 Z01.7
I50.9 I71.4
I50.9 Z45.2
I71.4 I50.9
Z45.2 I50.9
I65.2 I25.6
I70.9 I25.6
I25.6 I65.2
I25.6 I70.9
R57.0 I21.0
I25.2 I71.4
Z95.5 I71.4
R57.0 I71.4
I71.4 I25.2
R57.0 I25.2
I71.4 Z95.5
R57.0 Z95.5
I21.0 R57.0
I71.4 R57.0
I25.2 R57.0
Z95.5 R57.0
I42.0 I25.5
I48.9 I25.5
I34.0 I25.5
I25.5 I42.0
I25.5 I48.9
I34.0 I48.9
I25.5 I34.0
I48.9 I34.0
J90.X I51.5
I51.5 J90.X
