# Supplementary material for: Comorbidity patterns in cardiovascular diseases: the role of life-stage and socioeconomic status
Source: Front Cardiovasc Med. 2024 Feb 13;11:1215458. doi: 10.3389/fcvm.2024.1215458 (PMC10897012; doi:10.3389/fcvm.2024.1215458)
Supplement: Supplementary file 1 [file Datasheet1.zip › Supplementary/Supplementary_Male_networks/CoNet_MortMale_81_lowSEL.txt]

I34.0 I35.0
J98.5 I35.0
I10.X I35.0
A41.9 I35.0
I35.0 I34.0
J98.5 I34.0
I10.X I34.0
A41.9 I34.0
I35.0 J98.5
I34.0 J98.5
I10.X J98.5
A41.9 J98.5
I35.0 I10.X
I34.0 I10.X
J98.5 I10.X
A41.9 I10.X
I35.0 A41.9
I34.0 A41.9
J98.5 A41.9
I10.X A41.9
I24.8 I35.0
I97.1 I35.0
I33.0 I35.0
D69.6 I35.0
I35.0 I24.8
I97.1 I24.8
I33.0 I24.8
D69.6 I24.8
I35.0 I97.1
I24.8 I97.1
I33.0 I97.1
D69.6 I97.1
I35.0 I33.0
I24.8 I33.0
I97.1 I33.0
D69.6 I33.0
I35.0 D69.6
I24.8 D69.6
I97.1 D69.6
I33.0 D69.6
I34.0 I42.0
I27.2 I42.0
N17.9 I42.0
I46.1 I42.0
I42.0 I34.0
I27.2 I34.0
N17.9 I34.0
I46.1 I34.0
I42.0 I27.2
I34.0 I27.2
N17.9 I27.2
I46.1 I27.2
I42.0 N17.9
I34.0 N17.9
I27.2 N17.9
I46.1 N17.9
I42.0 I46.1
I34.0 I46.1
I27.2 I46.1
N17.9 I46.1
I71.4 I73.9
Z45.2 I73.9
T82.8 I73.9
I46.1 I73.9
I73.9 I71.4
Z45.2 I71.4
T82.8 I71.4
I46.1 I71.4
I73.9 Z45.2
I71.4 Z45.2
T82.8 Z45.2
I46.1 Z45.2
I73.9 T82.8
I71.4 T82.8
Z45.2 T82.8
I46.1 T82.8
I73.9 I46.1
I71.4 I46.1
Z45.2 I46.1
T82.8 I46.1
I26.0 I51.5
J44.9 I51.5
N17.9 I51.5
R09.2 I51.5
I51.5 I26.0
J44.9 I26.0
N17.9 I26.0
R09.2 I26.0
I51.5 J44.9
I26.0 J44.9
N17.9 J44.9
R09.2 J44.9
I51.5 N17.9
I26.0 N17.9
J44.9 N17.9
R09.2 N17.9
I51.5 R09.2
I26.0 R09.2
J44.9 R09.2
N17.9 R09.2
N18.9 I25.8
L08.8 I25.8
A41.9 I25.8
I25.8 N18.9
L08.8 N18.9
A41.9 N18.9
I25.8 L08.8
N18.9 L08.8
A41.9 L08.8
I25.8 A41.9
N18.9 A41.9
L08.8 A41.9
I25.1 I25.8
I24.8 I25.8
I20.8 I25.8
R09.2 I25.8
I25.8 I25.1
I24.8 I25.1
I20.8 I25.1
R09.2 I25.1
I25.8 I24.8
I25.1 I24.8
I20.8 I24.8
R09.2 I24.8
I25.8 I20.8
I25.1 I20.8
I24.8 I20.8
R09.2 I20.8
I25.8 R09.2
I25.1 R09.2
I24.8 R09.2
I20.8 R09.2
I50.9 I48.X
I27.0 I48.X
I10.X I48.X
R57.1 I48.X
I48.X I50.9
I27.0 I50.9
I10.X I50.9
R57.1 I50.9
I48.X I27.0
I50.9 I27.0
I10.X I27.0
R57.1 I27.0
I48.X I10.X
I50.9 I10.X
I27.0 I10.X
R57.1 I10.X
I48.X R57.1
I50.9 R57.1
I27.0 R57.1
I10.X R57.1
I10.X J44.9
Z45.9 J44.9
A41.9 J44.9
J44.9 I10.X
I51.5 I10.X
Z45.9 I10.X
I10.X I51.5
Z45.9 I51.5
A41.9 I51.5
J44.9 Z45.9
I10.X Z45.9
I51.5 Z45.9
A41.9 Z45.9
J44.9 A41.9
I51.5 A41.9
Z45.9 A41.9
I21.1 I44.1
I48.X I44.1
I10.X I44.1
I46.1 I44.1
I44.1 I21.1
I48.X I21.1
I10.X I21.1
I46.1 I21.1
I44.1 I48.X
I21.1 I48.X
I46.1 I48.X
I44.1 I10.X
I21.1 I10.X
I46.1 I10.X
I44.1 I46.1
I21.1 I46.1
I48.X I46.1
I10.X I46.1
J12.1 J15.2
J84.1 J15.2
J96.0 J15.2
I46.1 J15.2
J15.2 J12.1
J84.1 J12.1
J96.0 J12.1
I46.1 J12.1
J15.2 J84.1
J12.1 J84.1
J96.0 J84.1
I46.1 J84.1
J15.2 J96.0
J12.1 J96.0
J84.1 J96.0
I46.1 J96.0
J15.2 I46.1
J12.1 I46.1
J84.1 I46.1
J96.0 I46.1
J18.9 I51.5
J14.X I51.5
I46.1 I51.5
I51.5 J18.9
J14.X J18.9
A41.9 J18.9
I46.1 J18.9
I51.5 J14.X
J18.9 J14.X
A41.9 J14.X
I46.1 J14.X
J18.9 A41.9
J14.X A41.9
I46.1 A41.9
I51.5 I46.1
J18.9 I46.1
J14.X I46.1
A41.9 I46.1
I34.0 I21.1
J44.9 I21.1
R57.0 I21.1
I21.1 I34.0
J44.9 I34.0
R57.0 I34.0
I21.1 J44.9
I34.0 J44.9
R57.0 J44.9
R57.0 I10.X
I21.1 R57.0
I34.0 R57.0
J44.9 R57.0
I10.X R57.0
I21.1 I25.8
I47.2 I25.8
I46.1 I25.8
I25.8 I21.1
I47.2 I21.1
I25.8 I47.2
I21.1 I47.2
I46.1 I47.2
I25.8 I46.1
I47.2 I46.1
I50.1 I35.0
Y60.0 I35.0
R57.1 I35.0
I50.1 I97.1
Y60.0 I97.1
R57.1 I97.1
I35.0 I50.1
I97.1 I50.1
Y60.0 I50.1
R57.1 I50.1
I35.0 Y60.0
I97.1 Y60.0
I50.1 Y60.0
R57.1 Y60.0
I35.0 R57.1
I97.1 R57.1
I50.1 R57.1
Y60.0 R57.1
I05.0 I09.1
Z95.2 I09.1
I51.5 I09.1
I62.0 I09.1
I09.1 I05.0
Z95.2 I05.0
I51.5 I05.0
I62.0 I05.0
I09.1 Z95.2
I05.0 Z95.2
I51.5 Z95.2
I62.0 Z95.2
I09.1 I51.5
I05.0 I51.5
Z95.2 I51.5
I62.0 I51.5
I09.1 I62.0
I05.0 I62.0
Z95.2 I62.0
I51.5 I62.0
I70.9 I25.8
Y83.1 I25.8
R57.0 I25.8
I70.9 I21.1
Y83.1 I21.1
I25.8 I70.9
I21.1 I70.9
Y83.1 I70.9
R57.0 I70.9
I25.8 Y83.1
I21.1 Y83.1
I70.9 Y83.1
R57.0 Y83.1
I25.8 R57.0
I70.9 R57.0
Y83.1 R57.0
I27.0 J44.9
J18.9 J44.9
R68.8 J44.9
J44.9 I27.0
J18.9 I27.0
R68.8 I27.0
A41.9 I27.0
J44.9 J18.9
I27.0 J18.9
R68.8 J18.9
J44.9 R68.8
I27.0 R68.8
J18.9 R68.8
A41.9 R68.8
I27.0 A41.9
R68.8 A41.9
I21.1 I25.1
Y83.1 I25.1
R57.0 I25.1
I25.1 I21.1
I25.1 Y83.1
I25.1 R57.0
I35.0 I25.8
I50.9 I25.8
I25.8 I35.0
I50.9 I35.0
R57.0 I35.0
I25.8 I50.9
I35.0 I50.9
R57.0 I50.9
I35.0 R57.0
I50.9 R57.0
Z95.5 I25.8
I70.9 I25.1
Z95.5 I25.1
A41.9 I25.1
I25.1 I70.9
Z95.5 I70.9
A41.9 I70.9
I25.8 Z95.5
I25.1 Z95.5
I70.9 Z95.5
A41.9 Z95.5
I25.1 A41.9
I70.9 A41.9
Z95.5 A41.9
J18.9 I64.X
A41.9 I64.X
I64.X J18.9
I64.X A41.9
J18.9 I42.0
J98.4 I42.0
I48.X I42.0
A41.9 I42.0
I42.0 J18.9
J98.4 J18.9
I48.X J18.9
I42.0 J98.4
J18.9 J98.4
I48.X J98.4
A41.9 J98.4
I42.0 I48.X
J18.9 I48.X
J98.4 I48.X
A41.9 I48.X
I42.0 A41.9
J98.4 A41.9
I48.X A41.9
N18.9 I09.1
I10.X I09.1
R57.1 I09.1
I09.1 N18.9
I10.X N18.9
Z95.2 N18.9
R57.1 N18.9
I09.1 I10.X
N18.9 I10.X
Z95.2 I10.X
N18.9 Z95.2
I10.X Z95.2
R57.1 Z95.2
I09.1 R57.1
N18.9 R57.1
Z95.2 R57.1
N39.0 N18.9
Z49.1 N18.9
I25.9 N18.9
N18.9 N39.0
Z49.1 N39.0
I25.9 N39.0
A41.9 N39.0
N18.9 Z49.1
N39.0 Z49.1
I25.9 Z49.1
A41.9 Z49.1
N18.9 I25.9
N39.0 I25.9
Z49.1 I25.9
A41.9 I25.9
N39.0 A41.9
Z49.1 A41.9
I25.9 A41.9
I45.1 I26.0
I10.X I26.0
I46.1 I26.0
I26.0 I45.1
N17.9 I45.1
I10.X I45.1
I46.1 I45.1
I45.1 N17.9
I10.X N17.9
I26.0 I10.X
I45.1 I10.X
N17.9 I10.X
I26.0 I46.1
I45.1 I46.1
J98.4 I27.9
I48.X I27.9
I27.2 I27.9
I46.1 I27.9
I27.9 J98.4
I27.2 J98.4
I46.1 J98.4
I27.9 I48.X
I27.2 I48.X
I27.9 I27.2
J98.4 I27.2
I48.X I27.2
I27.9 I46.1
J98.4 I46.1
I20.0 I25.8
I21.0 I25.8
I25.8 I20.0
I21.0 I20.0
I70.9 I20.0
I46.1 I20.0
I25.8 I21.0
I20.0 I21.0
I70.9 I21.0
I46.1 I21.0
I20.0 I70.9
I21.0 I70.9
I46.1 I70.9
I20.0 I46.1
I21.0 I46.1
I70.9 I46.1
C61.X I25.8
Y83.1 I21.0
C61.X I21.0
R57.0 I21.0
I21.0 Y83.1
C61.X Y83.1
I25.8 C61.X
I21.0 C61.X
Y83.1 C61.X
R57.0 C61.X
I21.0 R57.0
C61.X R57.0
I44.7 J80.X
I49.8 J80.X
K22.3 J80.X
R68.8 J80.X
J80.X I44.7
I49.8 I44.7
K22.3 I44.7
R68.8 I44.7
J80.X I49.8
I44.7 I49.8
K22.3 I49.8
R68.8 I49.8
J80.X K22.3
I44.7 K22.3
I49.8 K22.3
R68.8 K22.3
J80.X R68.8
I44.7 R68.8
I49.8 R68.8
K22.3 R68.8
I49.5 I51.5
K55.0 I51.5
I51.5 I49.5
K55.0 I49.5
A41.9 I49.5
I51.5 K55.0
I49.5 K55.0
A41.9 K55.0
I49.5 A41.9
K55.0 A41.9
I71.3 I71.0
I10.X I71.0
I46.1 I71.0
I71.0 I71.3
I10.X I71.3
I46.1 I71.3
I71.0 I10.X
I71.3 I10.X
I71.0 I46.1
I71.3 I46.1
I34.0 I48.X
I48.X I34.0
J98.4 I34.0
I34.0 J98.4
I10.X I25.8
I70.9 I24.8
I10.X I24.8
I46.1 I24.8
I24.8 I70.9
I10.X I70.9
I25.8 I10.X
I24.8 I10.X
I70.9 I10.X
I24.8 I46.1
I21.4 I25.8
I25.8 I21.4
I21.1 I21.4
I35.0 I21.4
A41.9 I21.4
I21.4 I21.1
I35.0 I21.1
A41.9 I21.1
I21.4 I35.0
I21.1 I35.0
I21.4 A41.9
I21.1 A41.9
Y83.1 I35.2
I64.X I35.2
I10.X I35.2
A41.9 I35.2
I35.2 Y83.1
I64.X Y83.1
I10.X Y83.1
A41.9 Y83.1
I35.2 I64.X
Y83.1 I64.X
I10.X I64.X
I35.2 I10.X
Y83.1 I10.X
I64.X I10.X
I35.2 A41.9
Y83.1 A41.9
I07.1 I09.1
T82.0 I09.1
I46.1 I09.1
I09.1 I07.1
T82.0 I07.1
Z95.2 I07.1
I46.1 I07.1
I09.1 T82.0
I07.1 T82.0
Z95.2 T82.0
I46.1 T82.0
I07.1 Z95.2
T82.0 Z95.2
I46.1 Z95.2
I09.1 I46.1
I07.1 I46.1
T82.0 I46.1
Z95.2 I46.1
I51.5 I25.8
I25.2 I25.8
I25.8 I51.5
I25.2 I51.5
I70.9 I51.5
I25.8 I25.2
I51.5 I25.2
I70.9 I25.2
A41.9 I25.2
I51.5 I70.9
I25.2 I70.9
I25.2 A41.9
I44.1 I51.5
I49.8 I51.5
I50.9 I51.5
I51.5 I44.1
I49.8 I44.1
I50.9 I44.1
R09.2 I44.1
I51.5 I49.8
I44.1 I49.8
I50.9 I49.8
R09.2 I49.8
I51.5 I50.9
I44.1 I50.9
I49.8 I50.9
R09.2 I50.9
I44.1 R09.2
I49.8 R09.2
I50.9 R09.2
I44.2 I11.0
Z45.0 I11.0
Z45.9 I11.0
A41.9 I11.0
I11.0 I44.2
Z45.0 I44.2
Z45.9 I44.2
A41.9 I44.2
I11.0 Z45.0
I44.2 Z45.0
Z45.9 Z45.0
A41.9 Z45.0
I11.0 Z45.9
I44.2 Z45.9
Z45.0 Z45.9
I11.0 A41.9
I44.2 A41.9
Z45.0 A41.9
I25.1 I25.5
I24.8 I25.5
I70.9 I25.5
R57.0 I25.5
I25.5 I25.1
I25.5 I24.8
R57.0 I24.8
I25.5 I70.9
I25.5 R57.0
I24.8 R57.0
I21.9 I25.8
R57.1 I25.8
I25.8 I21.9
I25.1 I21.9
I24.8 I21.9
R57.1 I21.9
I21.9 I25.1
R57.1 I25.1
I21.9 I24.8
R57.1 I24.8
I25.8 R57.1
I21.9 R57.1
I25.1 R57.1
I24.8 R57.1
I24.8 I11.0
I49.8 I11.0
E11.9 I11.0
I46.1 I11.0
I11.0 I24.8
I49.8 I24.8
E11.9 I24.8
I11.0 I49.8
I24.8 I49.8
E11.9 I49.8
I46.1 I49.8
I11.0 E11.9
I24.8 E11.9
I49.8 E11.9
I46.1 E11.9
I11.0 I46.1
I49.8 I46.1
E11.9 I46.1
I25.0 I25.8
I49.8 I25.8
I25.8 I25.0
I47.2 I25.0
I49.8 I25.0
R57.0 I25.0
I25.0 I47.2
I49.8 I47.2
R57.0 I47.2
I25.8 I49.8
I25.0 I49.8
I47.2 I49.8
R57.0 I49.8
I25.0 R57.0
I47.2 R57.0
I49.8 R57.0
I37.1 I42.0
I35.1 I42.0
I42.0 I37.1
I35.1 I37.1
I48.X I37.1
I46.1 I37.1
I42.0 I35.1
I37.1 I35.1
I48.X I35.1
I46.1 I35.1
I37.1 I48.X
I35.1 I48.X
I37.1 I46.1
I35.1 I46.1
J18.9 N18.9
J90.X N18.9
Z45.8 N18.9
I46.1 N18.9
N18.9 J18.9
J90.X J18.9
Z45.8 J18.9
N18.9 J90.X
J18.9 J90.X
Z45.8 J90.X
I46.1 J90.X
N18.9 Z45.8
J18.9 Z45.8
J90.X Z45.8
I46.1 Z45.8
N18.9 I46.1
J90.X I46.1
Z45.8 I46.1
N39.0 N17.9
I50.9 N17.9
R00.1 N17.9
A41.9 N17.9
N17.9 N39.0
I50.9 N39.0
R00.1 N39.0
N17.9 I50.9
N39.0 I50.9
R00.1 I50.9
A41.9 I50.9
N17.9 R00.1
N39.0 R00.1
I50.9 R00.1
A41.9 R00.1
N17.9 A41.9
I50.9 A41.9
R00.1 A41.9
I35.0 I21.9
R57.0 I21.9
I21.9 I35.0
I21.9 R57.0
I25.2 I26.0
I25.8 I26.0
J15.2 I26.0
A41.9 I26.0
I26.0 I25.2
J15.2 I25.2
I26.0 I25.8
J15.2 I25.8
I26.0 J15.2
I25.2 J15.2
I25.8 J15.2
A41.9 J15.2
I26.0 A41.9
J15.2 A41.9
I11.0 I64.X
I48.X I64.X
I49.5 I64.X
I46.1 I64.X
I64.X I11.0
I48.X I11.0
I49.5 I11.0
I64.X I48.X
I11.0 I48.X
I49.5 I48.X
I64.X I49.5
I11.0 I49.5
I48.X I49.5
I46.1 I49.5
I64.X I46.1
I49.5 I46.1
I10.9 I21.9
I10.9 I24.8
I10.9 I25.8
I21.9 I10.9
I24.8 I10.9
I25.8 I10.9
R57.0 I10.9
I10.9 R57.0
I25.5 I21.1
Q21.0 I21.1
I49.8 I21.1
I21.1 I25.5
Q21.0 I25.5
I49.8 I25.5
I21.1 Q21.0
I25.5 Q21.0
I49.8 Q21.0
R57.0 Q21.0
I21.1 I49.8
I25.5 I49.8
Q21.0 I49.8
Q21.0 R57.0
I44.2 I21.9
I44.0 I21.9
I10.X I21.9
A41.9 I21.9
I21.9 I44.2
I44.0 I44.2
I10.X I44.2
I21.9 I44.0
I44.2 I44.0
I10.X I44.0
A41.9 I44.0
I21.9 I10.X
I44.2 I10.X
I44.0 I10.X
I21.9 A41.9
I44.0 A41.9
I51.5 I21.0
I21.0 I51.5
I46.1 Y83.1
Y83.1 I46.1
N20.0 J44.9
N39.0 J44.9
Z46.6 J44.9
J44.9 N20.0
N39.0 N20.0
Z46.6 N20.0
A41.9 N20.0
J44.9 N39.0
N20.0 N39.0
Z46.6 N39.0
J44.9 Z46.6
N20.0 Z46.6
N39.0 Z46.6
A41.9 Z46.6
N20.0 A41.9
Z46.6 A41.9
I51.0 I11.0
I51.0 I44.2
E11.9 I44.2
I11.0 I51.0
I44.2 I51.0
E11.9 I51.0
A41.9 I51.0
I44.2 E11.9
I51.0 E11.9
A41.9 E11.9
I51.0 A41.9
E11.9 A41.9
I48.X I31.3
I10.X I31.3
I50.0 I31.3
I46.1 I31.3
I31.3 I48.X
I50.0 I48.X
I31.3 I10.X
I50.0 I10.X
I31.3 I50.0
I48.X I50.0
I10.X I50.0
I46.1 I50.0
I31.3 I46.1
I50.0 I46.1
I22.1 I21.1
I21.1 I22.1
I25.8 I22.1
I25.1 I22.1
R57.0 I22.1
I22.1 I25.8
I22.1 I25.1
I22.1 R57.0
I25.5 I21.0
I34.0 I21.0
I21.0 I25.5
I34.0 I25.5
I46.1 I25.5
I21.0 I34.0
I25.5 I34.0
I70.9 I34.0
I34.0 I70.9
I25.5 I46.1
I49.8 I71.0
I49.8 I71.3
I49.8 I10.X
I71.0 I49.8
I71.3 I49.8
I10.X I49.8
I70.9 I21.9
I21.9 I70.9
I31.9 I44.2
I50.9 I44.2
R57.1 I44.2
I44.2 I31.9
I50.9 I31.9
R57.1 I31.9
I44.2 I50.9
I31.9 I50.9
I44.2 R57.1
I31.9 R57.1
I33.0 N18.9
R57.2 N18.9
N18.9 I33.0
Z49.1 I33.0
R57.2 I33.0
I33.0 Z49.1
R57.2 Z49.1
N18.9 R57.2
I33.0 R57.2
Z49.1 R57.2
I44.2 I21.0
I44.2 I25.8
I21.0 I44.2
I25.8 I44.2
I70.9 I44.2
R57.0 I44.2
I44.2 I70.9
I44.2 R57.0
Y83.1 I21.9
I46.1 I21.9
I21.9 Y83.1
I21.9 I46.1
I50.9 I35.2
I49.8 I35.2
N19.X I35.2
R57.0 I35.2
I35.2 I50.9
N19.X I50.9
I35.2 I49.8
N19.X I49.8
I35.2 N19.X
I50.9 N19.X
I49.8 N19.X
R57.0 N19.X
I35.2 R57.0
N19.X R57.0
I36.1 I35.0
I44.0 I35.0
I35.0 I36.1
I34.0 I36.1
I44.0 I36.1
R57.0 I36.1
I36.1 I34.0
I44.0 I34.0
I35.0 I44.0
I36.1 I44.0
I34.0 I44.0
R57.0 I44.0
I36.1 R57.0
I44.0 R57.0
R57.2 I25.1
R57.2 I24.8
R57.2 I20.8
R57.2 I25.8
I25.1 R57.2
I24.8 R57.2
I20.8 R57.2
I25.8 R57.2
I87.2 I25.5
I82.8 I25.5
I10.X I25.5
D68.5 I25.5
I25.5 I87.2
I82.8 I87.2
I10.X I87.2
D68.5 I87.2
I25.5 I82.8
I87.2 I82.8
I10.X I82.8
D68.5 I82.8
I25.5 I10.X
I87.2 I10.X
I82.8 I10.X
D68.5 I10.X
I25.5 D68.5
I87.2 D68.5
I82.8 D68.5
I10.X D68.5
