# Supplementary material for: Comorbidity patterns in cardiovascular diseases: the role of life-stage and socioeconomic status
Source: Front Cardiovasc Med. 2024 Feb 13;11:1215458. doi: 10.3389/fcvm.2024.1215458 (PMC10897012; doi:10.3389/fcvm.2024.1215458)
Supplement: Supplementary file 1 [file Datasheet1.zip › Supplementary/Supplementary_Male_networks/CoNet_TotMale_81_lowSEL.txt]

I34.0 I35.0
J98.5 I35.0
I10.X I35.0
A41.9 I35.0
I35.0 I34.0
J98.5 I34.0
I10.X I34.0
A41.9 I34.0
I35.0 J98.5
I34.0 J98.5
I10.X J98.5
A41.9 J98.5
I35.0 I10.X
I34.0 I10.X
J98.5 I10.X
A41.9 I10.X
I35.0 A41.9
I34.0 A41.9
J98.5 A41.9
I10.X A41.9
I24.8 I35.0
I97.1 I35.0
I33.0 I35.0
D69.6 I35.0
I35.0 I24.8
I97.1 I24.8
I33.0 I24.8
D69.6 I24.8
I35.0 I97.1
I24.8 I97.1
I33.0 I97.1
D69.6 I97.1
I35.0 I33.0
I24.8 I33.0
I97.1 I33.0
D69.6 I33.0
I35.0 D69.6
I24.8 D69.6
I97.1 D69.6
I33.0 D69.6
I34.0 I42.0
I27.2 I42.0
N17.9 I42.0
I46.1 I42.0
I42.0 I34.0
I27.2 I34.0
N17.9 I34.0
I46.1 I34.0
I42.0 I27.2
I34.0 I27.2
N17.9 I27.2
I46.1 I27.2
I42.0 N17.9
I34.0 N17.9
I27.2 N17.9
I46.1 N17.9
I42.0 I46.1
I34.0 I46.1
I27.2 I46.1
N17.9 I46.1
I71.4 I73.9
Z45.2 I73.9
T82.8 I73.9
I46.1 I73.9
I73.9 I71.4
Z45.2 I71.4
T82.8 I71.4
I46.1 I71.4
I73.9 Z45.2
I71.4 Z45.2
T82.8 Z45.2
I46.1 Z45.2
I73.9 T82.8
I71.4 T82.8
Z45.2 T82.8
I46.1 T82.8
I73.9 I46.1
I71.4 I46.1
Z45.2 I46.1
T82.8 I46.1
I26.0 I51.5
J44.9 I51.5
N17.9 I51.5
R09.2 I51.5
I51.5 I26.0
J44.9 I26.0
N17.9 I26.0
R09.2 I26.0
I51.5 J44.9
I26.0 J44.9
N17.9 J44.9
R09.2 J44.9
I51.5 N17.9
I26.0 N17.9
J44.9 N17.9
R09.2 N17.9
I51.5 R09.2
I26.0 R09.2
J44.9 R09.2
N17.9 R09.2
I24.8 I25.8
I70.9 I25.8
I10.X I25.8
Z01.7 I25.8
I25.8 I24.8
I70.9 I24.8
I10.X I24.8
Z01.7 I24.8
I25.8 I70.9
I24.8 I70.9
I10.X I70.9
Z01.7 I70.9
I25.8 I10.X
I24.8 I10.X
I70.9 I10.X
Z01.7 I10.X
I25.8 Z01.7
I24.8 Z01.7
I70.9 Z01.7
I10.X Z01.7
I73.9 I25.8
Y83.1 I25.8
I44.0 I25.8
I25.8 I73.9
Y83.1 I73.9
I44.0 I73.9
Z01.7 I73.9
I25.8 Y83.1
I73.9 Y83.1
I44.0 Y83.1
Z01.7 Y83.1
I25.8 I44.0
I73.9 I44.0
Y83.1 I44.0
Z01.7 I44.0
I73.9 Z01.7
Y83.1 Z01.7
I44.0 Z01.7
I25.1 I25.8
I20.9 I25.8
I44.4 I25.8
I25.8 I25.1
I20.9 I25.1
I44.4 I25.1
Z01.7 I25.1
I25.8 I20.9
I25.1 I20.9
I44.4 I20.9
Z01.7 I20.9
I25.8 I44.4
I25.1 I44.4
I20.9 I44.4
Z01.7 I44.4
I25.1 Z01.7
I20.9 Z01.7
I44.4 Z01.7
I20.0 I25.8
I44.3 I25.8
I25.8 I20.0
I70.9 I20.0
I44.3 I20.0
Z01.7 I20.0
I20.0 I70.9
I44.3 I70.9
I25.8 I44.3
I20.0 I44.3
I70.9 I44.3
Z01.7 I44.3
I20.0 Z01.7
I44.3 Z01.7
I44.3 I25.1
I70.9 I25.1
I49.8 I25.1
I25.1 I44.3
I49.8 I44.3
I25.1 I70.9
I49.8 I70.9
I25.1 I49.8
I44.3 I49.8
I70.9 I49.8
Z01.7 I49.8
I49.8 Z01.7
I50.9 I25.8
I70.9 I20.9
I50.9 I20.9
I20.9 I70.9
I50.9 I70.9
I25.8 I50.9
I20.9 I50.9
I70.9 I50.9
Z01.7 I50.9
I50.9 Z01.7
I21.0 I25.8
I51.3 I25.8
I25.8 I21.0
I51.3 I21.0
I70.9 I21.0
Z01.7 I21.0
I25.8 I51.3
I21.0 I51.3
I70.9 I51.3
Z01.7 I51.3
I21.0 I70.9
I51.3 I70.9
I21.0 Z01.7
I51.3 Z01.7
Y83.1 I20.9
Y83.1 I70.9
I20.9 Y83.1
I70.9 Y83.1
I44.2 I51.5
Z45.0 I51.5
Z45.9 I51.5
Z01.7 I51.5
I51.5 I44.2
Z45.0 I44.2
Z45.9 I44.2
Z01.7 I44.2
I51.5 Z45.0
I44.2 Z45.0
Z45.9 Z45.0
Z01.7 Z45.0
I51.5 Z45.9
I44.2 Z45.9
Z45.0 Z45.9
Z01.7 Z45.9
I51.5 Z01.7
I44.2 Z01.7
Z45.0 Z01.7
Z45.9 Z01.7
N18.9 I25.8
L08.8 I25.8
A41.9 I25.8
I25.8 N18.9
L08.8 N18.9
A41.9 N18.9
I25.8 L08.8
N18.9 L08.8
A41.9 L08.8
I25.8 A41.9
N18.9 A41.9
L08.8 A41.9
T82.1 I51.5
Z95.0 I51.5
E87.5 I51.5
I51.5 T82.1
Z95.0 T82.1
E87.5 T82.1
Z01.7 T82.1
I51.5 Z95.0
T82.1 Z95.0
E87.5 Z95.0
Z01.7 Z95.0
I51.5 E87.5
T82.1 E87.5
Z95.0 E87.5
Z01.7 E87.5
T82.1 Z01.7
Z95.0 Z01.7
E87.5 Z01.7
I25.5 I25.1
I35.0 I25.1
I34.0 I25.1
I25.1 I25.5
I35.0 I25.5
I34.0 I25.5
Z01.7 I25.5
I25.1 I35.0
I25.5 I35.0
Z01.7 I35.0
I25.1 I34.0
I25.5 I34.0
Z01.7 I34.0
I25.5 Z01.7
I35.0 Z01.7
I34.0 Z01.7
I35.2 I25.1
I44.0 I25.1
I51.7 I25.1
I25.1 I35.2
I44.0 I35.2
I51.7 I35.2
Z01.7 I35.2
I25.1 I44.0
I35.2 I44.0
I51.7 I44.0
I25.1 I51.7
I35.2 I51.7
I44.0 I51.7
Z01.7 I51.7
I35.2 Z01.7
I51.7 Z01.7
I20.0 I25.1
I25.1 I20.0
Y83.1 I24.8
I24.8 Y83.1
I49.5 I51.5
I51.5 I49.5
Z45.0 I49.5
Z45.9 I49.5
Z01.7 I49.5
I49.5 Z45.0
I49.5 Z45.9
I49.5 Z01.7
T82.1 I44.2
Z95.0 I44.2
I44.2 T82.1
Z45.0 T82.1
Z45.9 T82.1
I44.2 Z95.0
Z45.0 Z95.0
Z45.9 Z95.0
T82.1 Z45.0
Z95.0 Z45.0
T82.1 Z45.9
Z95.0 Z45.9
I50.9 I35.0
I50.9 I10.X
I35.0 I50.9
I10.X I50.9
I21.1 I25.8
E11.9 I25.8
I25.8 I21.1
I50.9 I21.1
I10.X I21.1
E11.9 I21.1
I21.1 I50.9
E11.9 I50.9
I21.1 I10.X
E11.9 I10.X
I25.8 E11.9
I21.1 E11.9
I50.9 E11.9
I10.X E11.9
I20.8 I25.8
R09.2 I25.8
I24.8 I25.1
I20.8 I25.1
R09.2 I25.1
I25.1 I24.8
I20.8 I24.8
R09.2 I24.8
I25.8 I20.8
I25.1 I20.8
I24.8 I20.8
R09.2 I20.8
I25.8 R09.2
I25.1 R09.2
I24.8 R09.2
I20.8 R09.2
I50.9 I48.X
I27.0 I48.X
I10.X I48.X
R57.1 I48.X
I48.X I50.9
I27.0 I50.9
R57.1 I50.9
I48.X I27.0
I50.9 I27.0
I10.X I27.0
R57.1 I27.0
I48.X I10.X
I27.0 I10.X
R57.1 I10.X
I48.X R57.1
I50.9 R57.1
I27.0 R57.1
I10.X R57.1
J98.4 I27.9
I48.X I27.9
I27.0 I27.9
Z01.7 I27.9
I27.9 J98.4
I48.X J98.4
I27.0 J98.4
Z01.7 J98.4
I27.9 I48.X
J98.4 I48.X
Z01.7 I48.X
I27.9 I27.0
J98.4 I27.0
Z01.7 I27.0
I27.9 Z01.7
J98.4 Z01.7
I48.X Z01.7
I27.0 Z01.7
I11.0 I51.5
I08.2 I51.5
I51.5 I11.0
I08.2 I11.0
I44.2 I11.0
Z01.7 I11.0
I51.5 I08.2
I11.0 I08.2
I44.2 I08.2
Z01.7 I08.2
I11.0 I44.2
I08.2 I44.2
I11.0 Z01.7
I08.2 Z01.7
I35.0 I25.8
I48.X I25.8
I49.1 I25.8
I25.8 I35.0
I48.X I35.0
I49.1 I35.0
I25.8 I48.X
I35.0 I48.X
I49.1 I48.X
I25.8 I49.1
I35.0 I49.1
I48.X I49.1
Z01.7 I49.1
I49.1 Z01.7
I48.X I34.0
I70.0 I34.0
I34.0 I48.X
I70.0 I48.X
I70.0 I10.X
I34.0 I70.0
I48.X I70.0
I10.X I70.0
Z01.7 I70.0
I70.0 Z01.7
I25.1 I21.1
I70.9 I21.1
Z01.7 I21.1
I21.1 I25.1
I21.1 I70.9
I21.1 Z01.7
Y83.1 I20.0
I20.0 Y83.1
Y83.1 I21.1
I21.1 Y83.1
I44.2 I11.9
T82.1 I11.9
Z95.0 I11.9
Z01.7 I11.9
I11.9 I44.2
I11.9 T82.1
I11.9 Z95.0
I11.9 Z01.7
Z95.5 I25.8
Z95.5 I20.0
Z95.5 I70.9
I25.8 Z95.5
I20.0 Z95.5
I70.9 Z95.5
Z01.7 Z95.5
Z95.5 Z01.7
I45.1 I25.8
I45.1 I25.1
I45.1 I24.8
I25.8 I45.1
I25.1 I45.1
I24.8 I45.1
Z01.7 I45.1
I45.1 Z01.7
I70.9 I73.9
I49.8 I73.9
I73.9 I70.9
I49.8 Y83.1
I73.9 I49.8
Y83.1 I49.8
I70.9 I74.3
Y83.1 I74.3
I49.8 I74.3
Z01.7 I74.3
I74.3 I70.9
I74.3 Y83.1
I74.3 I49.8
I74.3 Z01.7
Z95.5 I25.1
N18.9 I25.1
I25.1 Z95.5
N18.9 Z95.5
I25.1 N18.9
Z95.5 N18.9
Z01.7 N18.9
N18.9 Z01.7
I65.2 I25.8
I25.8 I65.2
I70.9 I65.2
Y83.1 I65.2
Z01.7 I65.2
I65.2 I70.9
I65.2 Y83.1
I65.2 Z01.7
I44.0 I21.1
I44.0 I70.9
I21.1 I44.0
I70.9 I44.0
I49.4 I25.8
I47.2 I25.8
I49.4 I21.1
I47.2 I21.1
I25.8 I49.4
I21.1 I49.4
I47.2 I49.4
Z01.7 I49.4
I25.8 I47.2
I21.1 I47.2
I49.4 I47.2
Z01.7 I47.2
I49.4 Z01.7
I47.2 Z01.7
I11.9 I25.8
I51.5 I25.8
I11.9 I20.9
I51.5 I20.9
I25.8 I11.9
I20.9 I11.9
I51.5 I11.9
I25.8 I51.5
I20.9 I51.5
I11.9 I51.5
I48.X I25.1
I25.1 I48.X
I70.9 I48.X
I48.X I70.9
I63.9 I64.X
G93.8 I64.X
J18.9 I64.X
Z01.7 I64.X
I64.X I63.9
G93.8 I63.9
J18.9 I63.9
Z01.7 I63.9
I64.X G93.8
I63.9 G93.8
J18.9 G93.8
Z01.7 G93.8
I64.X J18.9
I63.9 J18.9
G93.8 J18.9
Z01.7 J18.9
I64.X Z01.7
I63.9 Z01.7
G93.8 Z01.7
J18.9 Z01.7
I08.1 I51.5
J90.X I51.5
J98.4 I51.5
I51.5 I08.1
J90.X I08.1
J98.4 I08.1
Z01.7 I08.1
I51.5 J90.X
I08.1 J90.X
J98.4 J90.X
Z01.7 J90.X
I51.5 J98.4
I08.1 J98.4
J90.X J98.4
I08.1 Z01.7
J90.X Z01.7
T82.1 I25.8
I51.5 I21.0
T82.1 I21.0
I21.0 I51.5
I25.8 T82.1
I21.0 T82.1
Z95.5 I20.9
I20.9 Z95.5
Z95.5 I21.0
I21.0 Z95.5
I35.0 I51.5
I67.8 I51.5
I48.X I51.5
I51.5 I35.0
I67.8 I35.0
J90.X I35.0
I51.5 I67.8
I35.0 I67.8
I48.X I67.8
J90.X I67.8
I51.5 I48.X
I67.8 I48.X
J90.X I48.X
I35.0 J90.X
I67.8 J90.X
I48.X J90.X
I10.X I51.5
I10.X I44.2
I10.X T82.1
I10.X Z95.0
I51.5 I10.X
I44.2 I10.X
T82.1 I10.X
Z95.0 I10.X
I47.2 I51.5
I45.1 I51.5
I45.0 I51.5
I51.5 I47.2
I45.1 I47.2
I45.0 I47.2
I51.5 I45.1
I47.2 I45.1
I45.0 I45.1
I51.5 I45.0
I47.2 I45.0
I45.1 I45.0
Z01.7 I45.0
I45.0 Z01.7
I20.9 I21.1
I21.1 I20.9
T82.1 I49.5
Z95.0 I49.5
I49.5 T82.1
I49.5 Z95.0
I10.X J44.9
Z45.9 J44.9
A41.9 J44.9
J44.9 I10.X
Z45.9 I10.X
A41.9 I51.5
J44.9 Z45.9
I10.X Z45.9
A41.9 Z45.9
J44.9 A41.9
I51.5 A41.9
Z45.9 A41.9
I21.1 I44.1
I48.X I44.1
I10.X I44.1
I46.1 I44.1
I44.1 I21.1
I48.X I21.1
I46.1 I21.1
I44.1 I48.X
I21.1 I48.X
I46.1 I48.X
I44.1 I10.X
I46.1 I10.X
I44.1 I46.1
I21.1 I46.1
I48.X I46.1
I10.X I46.1
J12.1 J15.2
J84.1 J15.2
J96.0 J15.2
I46.1 J15.2
J15.2 J12.1
J84.1 J12.1
J96.0 J12.1
I46.1 J12.1
J15.2 J84.1
J12.1 J84.1
J96.0 J84.1
I46.1 J84.1
J15.2 J96.0
J12.1 J96.0
J84.1 J96.0
I46.1 J96.0
J15.2 I46.1
J12.1 I46.1
J84.1 I46.1
J96.0 I46.1
I70.9 I51.5
I70.9 T82.1
I70.9 Z95.0
I70.9 Z45.0
I51.5 I70.9
T82.1 I70.9
Z95.0 I70.9
Z45.0 I70.9
Y83.1 I21.0
I21.0 Y83.1
I25.2 I25.8
I25.2 I24.8
I25.8 I25.2
I24.8 I25.2
I70.9 I25.2
Z01.7 I25.2
I25.2 I70.9
I25.2 Z01.7
I45.9 I51.5
I45.9 I44.2
I51.5 I45.9
I44.2 I45.9
T82.1 I45.9
Z01.7 I45.9
I45.9 T82.1
I45.9 Z01.7
J18.9 I51.5
J14.X I51.5
I46.1 I51.5
I51.5 J18.9
J14.X J18.9
A41.9 J18.9
I46.1 J18.9
I51.5 J14.X
J18.9 J14.X
A41.9 J14.X
I46.1 J14.X
J18.9 A41.9
J14.X A41.9
I46.1 A41.9
I51.5 I46.1
J18.9 I46.1
J14.X I46.1
A41.9 I46.1
I34.0 I21.1
J44.9 I21.1
R57.0 I21.1
I21.1 I34.0
J44.9 I34.0
R57.0 I34.0
I21.1 J44.9
I34.0 J44.9
R57.0 J44.9
R57.0 I10.X
I21.1 R57.0
I34.0 R57.0
J44.9 R57.0
I10.X R57.0
I21.0 I25.1
I25.1 I21.0
I49.8 I44.2
I49.8 Z95.0
I49.8 T82.1
I44.2 I49.8
Z95.0 I49.8
T82.1 I49.8
I50.9 I25.1
J44.9 I25.1
J44.9 I48.X
I25.1 I50.9
J44.9 I50.9
I25.1 J44.9
I48.X J44.9
I50.9 J44.9
Z01.7 J44.9
J44.9 Z01.7
I44.0 I48.X
I45.1 I48.X
I45.0 I48.X
I48.X I44.0
I45.1 I44.0
I45.0 I44.0
I48.X I45.1
I44.0 I45.1
I48.X I45.0
I44.0 I45.0
I10.X I61.9
Z45.9 I61.9
I50.9 I61.9
Z01.7 I61.9
I61.9 I10.X
I61.9 Z45.9
I50.9 Z45.9
I61.9 I50.9
Z45.9 I50.9
I61.9 Z01.7
I46.1 I25.8
I46.1 I47.2
I25.8 I46.1
I47.2 I46.1
Z49.2 N18.9
S36.8 N18.9
E87.8 N18.9
N18.9 Z49.2
S36.8 Z49.2
E87.8 Z49.2
Z01.7 Z49.2
N18.9 S36.8
Z49.2 S36.8
E87.8 S36.8
Z01.7 S36.8
N18.9 E87.8
Z49.2 E87.8
S36.8 E87.8
Z01.7 E87.8
Z49.2 Z01.7
S36.8 Z01.7
E87.8 Z01.7
I25.4 I25.8
I25.3 I25.8
I25.8 I25.4
I24.8 I25.4
I25.3 I25.4
Z01.7 I25.4
I25.4 I24.8
I25.3 I24.8
I25.8 I25.3
I25.4 I25.3
I24.8 I25.3
Z01.7 I25.3
I25.4 Z01.7
I25.3 Z01.7
I64.X I25.8
I64.X I21.1
I64.X I25.1
I25.8 I64.X
I21.1 I64.X
I25.1 I64.X
T85.6 N18.9
N18.9 T85.6
Z49.2 T85.6
Z01.7 T85.6
T85.6 Z49.2
T85.6 Z01.7
I35.2 I25.8
D64.9 I25.8
I35.2 I21.1
D64.9 I21.1
I25.8 I35.2
I21.1 I35.2
D64.9 I35.2
I25.8 D64.9
I21.1 D64.9
I35.2 D64.9
I50.1 I35.0
Y60.0 I35.0
R57.1 I35.0
I50.1 I97.1
Y60.0 I97.1
R57.1 I97.1
I35.0 I50.1
I97.1 I50.1
Y60.0 I50.1
R57.1 I50.1
I35.0 Y60.0
I97.1 Y60.0
I50.1 Y60.0
R57.1 Y60.0
I35.0 R57.1
I97.1 R57.1
I50.1 R57.1
Y60.0 R57.1
N26.X N18.9
I13.9 N18.9
N18.9 N26.X
I25.8 N26.X
I13.9 N26.X
Z01.7 N26.X
N26.X I25.8
I13.9 I25.8
N18.9 I13.9
N26.X I13.9
I25.8 I13.9
Z01.7 I13.9
N26.X Z01.7
I13.9 Z01.7
I21.0 I21.1
I20.0 I21.1
I21.1 I21.0
I20.0 I21.0
I21.1 I20.0
I21.0 I20.0
I48.X I09.1
Z95.2 I09.1
I27.0 I09.1
Z01.7 I09.1
I09.1 I48.X
Z95.2 I48.X
I09.1 Z95.2
I48.X Z95.2
I27.0 Z95.2
Z01.7 Z95.2
I09.1 I27.0
Z95.2 I27.0
I09.1 Z01.7
Z95.2 Z01.7
I50.0 I48.X
J43.9 I48.X
I36.1 I48.X
I48.X I50.0
J43.9 I50.0
I36.1 I50.0
Z01.7 I50.0
I48.X J43.9
I50.0 J43.9
I36.1 J43.9
Z01.7 J43.9
I48.X I36.1
I50.0 I36.1
J43.9 I36.1
Z01.7 I36.1
I50.0 Z01.7
J43.9 Z01.7
I36.1 Z01.7
I21.9 I25.8
I44.7 I25.8
I25.8 I21.9
I44.7 I21.9
I44.0 I21.9
Z01.7 I21.9
I25.8 I44.7
I21.9 I44.7
I44.0 I44.7
Z01.7 I44.7
I21.9 I44.0
I44.7 I44.0
I21.9 Z01.7
I44.7 Z01.7
I45.2 I25.8
I45.2 I24.8
I45.2 I70.9
I25.8 I45.2
I24.8 I45.2
I70.9 I45.2
Z01.7 I45.2
I45.2 Z01.7
I36.1 I35.0
I27.2 I35.0
I35.0 I36.1
I27.2 I36.1
I50.9 I36.1
I35.0 I27.2
I36.1 I27.2
I50.9 I27.2
Z01.7 I27.2
I36.1 I50.9
I27.2 I50.9
I27.2 Z01.7
Z45.9 I25.8
Z45.9 I70.9
Z45.9 Z95.5
I25.8 Z45.9
I70.9 Z45.9
Z95.5 Z45.9
I05.0 I09.1
I51.5 I09.1
I62.0 I09.1
I09.1 I05.0
Z95.2 I05.0
I51.5 I05.0
I62.0 I05.0
I05.0 Z95.2
I51.5 Z95.2
I62.0 Z95.2
I09.1 I51.5
I05.0 I51.5
Z95.2 I51.5
I62.0 I51.5
I09.1 I62.0
I05.0 I62.0
Z95.2 I62.0
I51.5 I62.0
R57.0 I25.8
R57.0 I70.9
R57.0 Y83.1
I25.8 R57.0
I70.9 R57.0
Y83.1 R57.0
I44.0 I20.9
I20.9 I44.0
I44.2 I25.8
I51.5 I25.1
I44.2 I25.1
I25.1 I51.5
I25.8 I44.2
I25.1 I44.2
I45.1 J44.1
I44.4 J44.1
I48.X J44.1
Z01.7 J44.1
J44.1 I45.1
I44.4 I45.1
J44.1 I44.4
I45.1 I44.4
I48.X I44.4
J44.1 I48.X
I44.4 I48.X
J44.1 Z01.7
I36.1 I26.0
I34.0 I26.0
I49.8 I26.0
Z01.7 I26.0
I26.0 I36.1
I34.0 I36.1
I49.8 I36.1
I26.0 I34.0
I36.1 I34.0
I49.8 I34.0
I26.0 I49.8
I36.1 I49.8
I34.0 I49.8
I26.0 Z01.7
I21.4 I25.8
I25.8 I21.4
I70.9 I21.4
Y83.1 I21.4
Z01.7 I21.4
I21.4 I70.9
I21.4 Y83.1
I21.4 Z01.7
I44.1 I44.2
I44.2 I44.1
Z45.0 I44.1
Z45.9 I44.1
I49.8 I44.1
I44.1 Z45.0
I49.8 Z45.0
I44.1 Z45.9
I49.8 Z45.9
I44.1 I49.8
Z45.0 I49.8
Z45.9 I49.8
N08.3 N18.9
D59.4 N18.9
I70.9 N18.9
N18.9 N08.3
I25.8 N08.3
D59.4 N08.3
I70.9 N08.3
N08.3 I25.8
D59.4 I25.8
N18.9 D59.4
N08.3 D59.4
I25.8 D59.4
I70.9 D59.4
N18.9 I70.9
N08.3 I70.9
D59.4 I70.9
I49.8 I71.0
I50.9 I71.0
I10.X I71.0
Z01.7 I71.0
I71.0 I49.8
I50.9 I49.8
I10.X I49.8
I71.0 I50.9
I49.8 I50.9
I71.0 I10.X
I49.8 I10.X
I71.0 Z01.7
I45.1 I70.9
I70.9 I45.1
I20.0 I24.8
I24.8 I20.0
I25.4 I21.1
I21.1 I25.4
I70.9 I25.4
I25.4 I70.9
I34.0 I51.5
I35.1 I51.5
I51.5 I34.0
I35.1 I34.0
Z45.0 I34.0
I51.5 I35.1
I34.0 I35.1
Z45.0 I35.1
Z01.7 I35.1
I34.0 Z45.0
I35.1 Z45.0
I35.1 Z01.7
I27.0 J44.9
J18.9 J44.9
R68.8 J44.9
J44.9 I27.0
J18.9 I27.0
R68.8 I27.0
A41.9 I27.0
J44.9 J18.9
I27.0 J18.9
R68.8 J18.9
J44.9 R68.8
I27.0 R68.8
J18.9 R68.8
A41.9 R68.8
I27.0 A41.9
R68.8 A41.9
I49.5 I25.8
Z45.0 I25.8
R00.1 I25.8
I49.5 I25.1
Z45.0 I25.1
R00.1 I25.1
I25.8 I49.5
I25.1 I49.5
R00.1 I49.5
I25.8 Z45.0
I25.1 Z45.0
R00.1 Z45.0
I25.8 R00.1
I25.1 R00.1
I49.5 R00.1
Z45.0 R00.1
I71.4 I25.8
I71.4 I25.1
I21.9 I25.1
I25.8 I71.4
I25.1 I71.4
I21.9 I71.4
Z01.7 I71.4
I25.1 I21.9
I71.4 I21.9
I71.4 Z01.7
I34.0 I25.8
I35.2 I51.5
I51.5 I35.2
I34.0 I35.2
I25.8 I34.0
I35.2 I34.0
I36.1 I25.8
I36.1 I25.1
I25.8 I36.1
I25.1 I36.1
I48.X Z45.0
I48.X Z45.9
Z45.0 I48.X
Z45.9 I48.X
I49.8 I25.8
I50.0 I25.8
I49.8 I21.1
I50.0 I21.1
I25.8 I49.8
I21.1 I49.8
I50.0 I49.8
I25.8 I50.0
I21.1 I50.0
I49.8 I50.0
I51.5 I21.1
I21.1 I51.5
Y83.1 I71.0
I45.1 I71.0
I70.9 I71.0
I71.0 Y83.1
I45.1 Y83.1
I71.0 I45.1
Y83.1 I45.1
I71.0 I70.9
I13.2 N17.9
I15.1 N17.9
Z49.1 N17.9
Z01.7 N17.9
N17.9 I13.2
I15.1 I13.2
Z49.1 I13.2
Z01.7 I13.2
N17.9 I15.1
I13.2 I15.1
Z49.1 I15.1
Z01.7 I15.1
N17.9 Z49.1
I13.2 Z49.1
I15.1 Z49.1
Z01.7 Z49.1
N17.9 Z01.7
I13.2 Z01.7
I15.1 Z01.7
Z49.1 Z01.7
I27.0 I26.0
I87.2 I26.0
D69.6 I26.0
I26.0 I27.0
I36.1 I27.0
I87.2 I27.0
D69.6 I27.0
I27.0 I36.1
I87.2 I36.1
D69.6 I36.1
I26.0 I87.2
I27.0 I87.2
I36.1 I87.2
D69.6 I87.2
I26.0 D69.6
I27.0 D69.6
I36.1 D69.6
I87.2 D69.6
I35.0 I21.1
I21.1 I35.0
E11.9 I35.0
E11.9 I34.0
I35.0 E11.9
I34.0 E11.9
Y83.1 I25.1
R57.0 I25.1
I25.1 Y83.1
I25.1 R57.0
I36.1 J44.9
J18.9 I34.0
J44.9 I36.1
J18.9 I36.1
I34.0 J18.9
I36.1 J18.9
I35.0 I11.0
I34.2 I11.0
I34.2 I51.5
I11.0 I35.0
I34.2 I35.0
I11.0 I34.2
I51.5 I34.2
I35.0 I34.2
Z01.7 I34.2
I34.2 Z01.7
I11.0 I25.8
I11.0 I20.9
I44.2 I20.9
I25.8 I11.0
I20.9 I11.0
I20.9 I44.2
I48.X I24.8
I24.8 I48.X
I70.9 I21.9
I21.9 I70.9
I44.3 I51.5
I51.5 I44.3
I64.X I49.5
I48.X I49.5
I49.5 I64.X
I48.X I64.X
Z45.0 I64.X
I49.5 I48.X
I64.X I48.X
I64.X Z45.0
Z95.0 I25.8
I25.8 Z95.0
R57.0 I35.0
R57.0 I50.9
I35.0 R57.0
I50.9 R57.0
N39.0 I25.8
I34.0 I21.0
I36.1 I21.0
N39.0 I21.0
I21.0 I34.0
N39.0 I34.0
I21.0 I36.1
N39.0 I36.1
I25.8 N39.0
I21.0 N39.0
I34.0 N39.0
I36.1 N39.0
Y83.1 I35.0
I35.0 Y83.1
I27.2 Y83.1
I10.X Y83.1
Y83.1 I27.2
I10.X I27.2
Y83.1 I10.X
I27.2 I10.X
I64.X I35.0
N18.9 I35.0
I35.0 I64.X
N18.9 I64.X
I10.X I64.X
I35.0 N18.9
I64.X N18.9
I10.X N18.9
I64.X I10.X
N18.9 I10.X
I10.X Z45.0
Z45.0 I10.X
I49.8 I35.0
I35.0 I49.8
I70.9 I35.0
I35.0 I70.9
Z95.2 I35.0
I44.1 I35.0
Z45.0 I35.0
I35.0 Z95.2
I44.1 Z95.2
Z45.0 Z95.2
I35.0 I44.1
Z95.2 I44.1
Z01.7 I44.1
I35.0 Z45.0
Z95.2 Z45.0
I44.1 Z01.7
Z45.0 I11.0
Z45.9 I11.0
I11.0 Z45.0
I11.0 Z45.9
I11.0 I48.X
I48.X I11.0
A41.9 I25.1
A41.9 I70.9
A41.9 Z95.5
I25.1 A41.9
I70.9 A41.9
Z95.5 A41.9
I61.9 I11.0
I87.2 I11.0
I11.0 I61.9
I48.X I61.9
I87.2 I61.9
I61.9 I48.X
I87.2 I48.X
I11.0 I87.2
I61.9 I87.2
I48.X I87.2
Z01.7 I87.2
I87.2 Z01.7
I44.0 I24.8
I24.8 I44.0
A41.9 I64.X
I64.X A41.9
J90.X I11.0
I44.7 I11.0
I11.0 J90.X
I44.7 J90.X
I11.0 I44.7
J90.X I44.7
I48.X I44.7
I44.7 I48.X
I50.1 I11.0
I50.1 J90.X
I50.1 I48.X
I11.0 I50.1
J90.X I50.1
I48.X I50.1
Z01.7 I50.1
I50.1 Z01.7
J18.9 I42.0
J98.4 I42.0
I48.X I42.0
A41.9 I42.0
I42.0 J18.9
J98.4 J18.9
I48.X J18.9
I42.0 J98.4
J18.9 J98.4
A41.9 J98.4
I42.0 I48.X
J18.9 I48.X
A41.9 I48.X
I42.0 A41.9
J98.4 A41.9
I48.X A41.9
J44.9 I27.9
I45.1 I27.9
I10.X I27.9
I27.9 J44.9
I45.1 J44.9
I27.9 I45.1
J44.9 I45.1
I10.X I45.1
I27.9 I10.X
I45.1 I10.X
I21.9 I21.1
I21.1 I21.9
I35.0 I42.0
I36.1 I42.0
Z01.7 I42.0
I42.0 I35.0
I42.0 I36.1
I42.0 Z01.7
I10.X I35.2
N18.9 I35.2
I50.9 I35.2
I35.2 I10.X
I35.2 N18.9
I50.9 N18.9
I35.2 I50.9
N18.9 I50.9
I24.8 I21.0
I21.0 I24.8
I44.7 I24.8
I24.8 I44.7
I70.9 I44.7
I44.7 I70.9
N17.9 I11.0
Y44.2 I11.0
N17.9 I48.X
Y44.2 I48.X
I11.0 N17.9
I48.X N17.9
Y44.2 N17.9
I11.0 Y44.2
I48.X Y44.2
N17.9 Y44.2
Z01.7 Y44.2
Y44.2 Z01.7
Z95.5 I24.8
I24.8 Z95.5
T82.1 I48.X
Z95.0 I48.X
I48.X T82.1
I48.X Z95.0
I49.8 I48.X
I49.8 I44.0
I48.X I49.8
I44.0 I49.8
N18.9 I09.1
I10.X I09.1
R57.1 I09.1
I09.1 N18.9
Z95.2 N18.9
R57.1 N18.9
I09.1 I10.X
Z95.2 I10.X
N18.9 Z95.2
I10.X Z95.2
R57.1 Z95.2
I09.1 R57.1
N18.9 R57.1
Z95.2 R57.1
G45.9 I25.8
G45.9 I25.1
G45.9 I70.9
I25.8 G45.9
I25.1 G45.9
I70.9 G45.9
Z01.7 G45.9
G45.9 Z01.7
I24.8 I21.1
I21.1 I24.8
I42.0 I51.5
I51.5 I42.0
I35.1 I42.0
I42.0 I35.1
I44.0 I35.0
I35.0 I44.0
I44.0 I51.5
I44.0 I35.1
I45.1 I35.1
I51.5 I44.0
I35.1 I44.0
I35.1 I45.1
I49.4 I45.1
I49.4 I44.0
I45.1 I49.4
I44.0 I49.4
I25.2 I21.9
I51.3 I21.9
I21.9 I25.2
I51.3 I25.2
I21.9 I51.3
I25.2 I51.3
I11.0 I21.0
I21.0 I11.0
I70.9 I11.0
I11.0 I70.9
I20.9 I25.2
I25.2 I20.9
I21.4 I25.1
I25.1 I21.4
I21.0 I21.4
I21.4 I21.0
I44.2 I25.2
I25.2 I44.2
I70.9 I44.2
I44.2 I70.9
I73.9 I24.8
I24.8 I73.9
T85.7 N18.9
Z49.1 N18.9
T85.7 Z49.2
Z49.1 Z49.2
N18.9 T85.7
Z49.2 T85.7
Z49.1 T85.7
Z01.7 T85.7
N18.9 Z49.1
Z49.2 Z49.1
T85.7 Z49.1
T85.7 Z01.7
N39.0 N18.9
I25.9 N18.9
N18.9 N39.0
Z49.1 N39.0
I25.9 N39.0
A41.9 N39.0
N39.0 Z49.1
I25.9 Z49.1
A41.9 Z49.1
N18.9 I25.9
N39.0 I25.9
Z49.1 I25.9
A41.9 I25.9
N39.0 A41.9
Z49.1 A41.9
I25.9 A41.9
I45.1 I26.0
I10.X I26.0
I46.1 I26.0
I26.0 I45.1
N17.9 I45.1
I46.1 I45.1
I45.1 N17.9
I10.X N17.9
I26.0 I10.X
N17.9 I10.X
I26.0 I46.1
I45.1 I46.1
I10.X I21.0
I21.0 I10.X
I70.0 I25.1
I10.X I25.1
I25.1 I70.0
I70.9 I70.0
I70.0 I70.9
I25.1 I10.X
I45.1 I21.1
I21.1 I45.1
I48.X I21.0
I21.0 I48.X
I77.1 I25.8
I77.1 I20.9
I77.1 I70.9
I25.8 I77.1
I20.9 I77.1
I70.9 I77.1
Z01.7 I77.1
I77.1 Z01.7
I82.1 I51.5
I51.5 I82.1
Z95.0 I82.1
Z45.0 I82.1
Z01.7 I82.1
I82.1 Z95.0
I82.1 Z45.0
I82.1 Z01.7
I49.8 I35.2
I35.2 I49.8
I27.2 I27.9
I46.1 I27.9
I27.2 J98.4
I46.1 J98.4
I27.2 I48.X
I27.9 I27.2
J98.4 I27.2
I48.X I27.2
I27.9 I46.1
J98.4 I46.1
I46.1 I20.0
I46.1 I21.0
I46.1 I70.9
I20.0 I46.1
I21.0 I46.1
I70.9 I46.1
E11.9 N18.9
N18.9 E11.9
Z49.1 E11.9
Z01.7 E11.9
E11.9 Z49.1
I10.X Z49.1
Z49.1 I10.X
E11.9 Z01.7
I44.0 I36.1
I44.0 I34.0
I36.1 I44.0
I34.0 I44.0
J18.9 I11.0
J84.8 I11.0
J84.8 I48.X
I11.0 J18.9
J84.8 J18.9
I11.0 J84.8
I48.X J84.8
J18.9 J84.8
Z01.7 J84.8
J84.8 Z01.7
N17.9 I25.8
N17.9 I24.8
N17.9 I70.9
I25.8 N17.9
I24.8 N17.9
I70.9 N17.9
N39.0 I51.5
N39.0 I44.2
N39.0 Z45.9
I51.5 N39.0
I44.2 N39.0
Z45.9 N39.0
Z01.7 N39.0
N39.0 Z01.7
C61.X I25.8
C61.X I21.0
R57.0 I21.0
C61.X Y83.1
I25.8 C61.X
I21.0 C61.X
Y83.1 C61.X
R57.0 C61.X
I21.0 R57.0
C61.X R57.0
I44.7 J80.X
I49.8 J80.X
K22.3 J80.X
R68.8 J80.X
J80.X I44.7
I49.8 I44.7
K22.3 I44.7
R68.8 I44.7
J80.X I49.8
I44.7 I49.8
K22.3 I49.8
R68.8 I49.8
J80.X K22.3
I44.7 K22.3
I49.8 K22.3
R68.8 K22.3
J80.X R68.8
I44.7 R68.8
I49.8 R68.8
K22.3 R68.8
I35.1 I25.8
I24.8 I21.9
I35.1 I21.9
I21.9 I24.8
I35.1 I24.8
I25.8 I35.1
I21.9 I35.1
I24.8 I35.1
I13.9 I48.X
I48.X I13.9
I50.9 I13.9
I13.9 I50.9
I48.X Y83.1
I50.9 Y83.1
Y83.1 I48.X
Y83.1 I50.9
I22.1 I25.8
I25.8 I22.1
I25.1 I22.1
I70.9 I22.1
Z01.7 I22.1
I22.1 I25.1
I22.1 I70.9
I22.1 Z01.7
I44.1 I51.5
I51.5 I44.1
T82.1 I44.1
Z95.0 I44.1
I44.1 T82.1
I44.1 Z95.0
I36.1 I51.5
I35.1 I44.2
I36.1 I44.2
I44.2 I35.1
I36.1 I35.1
I51.5 I36.1
I44.2 I36.1
I35.1 I36.1
I74.0 I71.2
I10.X I71.2
I50.9 I71.2
Z01.7 I71.2
I71.2 I74.0
I10.X I74.0
I50.9 I74.0
Z01.7 I74.0
I71.2 I10.X
I74.0 I10.X
I71.2 I50.9
I74.0 I50.9
I71.2 Z01.7
I74.0 Z01.7
I27.0 I25.8
I27.0 I35.0
I25.8 I27.0
I35.0 I27.0
I70.9 I27.0
I27.0 I70.9
J90.X I35.2
J90.X I34.0
N18.9 I34.0
I35.2 J90.X
I34.0 J90.X
N18.9 J90.X
I34.0 N18.9
J90.X N18.9
J90.X I09.1
N40.X I09.1
I09.1 J90.X
I10.X J90.X
N40.X J90.X
J90.X I10.X
N40.X I10.X
I09.1 N40.X
J90.X N40.X
I10.X N40.X
Z01.7 N40.X
N40.X Z01.7
Y60.8 I51.5
Y60.8 I44.2
Y60.8 T82.1
I51.5 Y60.8
I44.2 Y60.8
T82.1 Y60.8
Z01.7 Y60.8
Y60.8 Z01.7
K55.0 I51.5
K55.0 I49.5
A41.9 I49.5
I51.5 K55.0
I49.5 K55.0
A41.9 K55.0
I49.5 A41.9
K55.0 A41.9
I71.3 I71.0
I46.1 I71.0
I71.0 I71.3
I10.X I71.3
I46.1 I71.3
I71.3 I10.X
I71.0 I46.1
I71.3 I46.1
I20.0 I42.0
I20.0 I34.0
I20.0 I36.1
I42.0 I20.0
I34.0 I20.0
I36.1 I20.0
Z95.2 I25.8
Z95.2 I21.1
I25.8 Z95.2
I21.1 Z95.2
I70.9 Z95.2
Z95.2 I70.9
N18.9 Y83.1
Y83.1 N18.9
N39.0 I11.0
N40.X I11.0
N39.0 I48.X
N40.X I48.X
I11.0 N39.0
I48.X N39.0
N40.X N39.0
I11.0 N40.X
I48.X N40.X
N39.0 N40.X
Z45.0 I45.3
Z45.9 I45.3
I49.8 I45.3
I45.3 Z45.0
I45.3 Z45.9
I45.3 I49.8
I30.8 I25.8
I30.8 I21.0
I25.8 I30.8
I21.0 I30.8
Z95.5 I30.8
Z01.7 I30.8
I30.8 Z95.5
I30.8 Z01.7
J44.9 I44.2
J44.9 Z45.0
I44.2 J44.9
Z45.0 J44.9
J98.4 I34.0
I34.0 J98.4
I50.9 Z95.5
Z95.5 I50.9
I46.1 I24.8
I24.8 I46.1
Q21.3 Q24.8
Q24.3 Q24.8
Y83.1 Q24.8
Z01.7 Q24.8
Q24.8 Q21.3
Q24.3 Q21.3
Y83.1 Q21.3
Z01.7 Q21.3
Q24.8 Q24.3
Q21.3 Q24.3
Y83.1 Q24.3
Z01.7 Q24.3
Q24.8 Y83.1
Q21.3 Y83.1
Q24.3 Y83.1
Q24.8 Z01.7
Q21.3 Z01.7
Q24.3 Z01.7
I21.1 I21.4
I35.0 I21.4
A41.9 I21.4
I21.4 I21.1
A41.9 I21.1
I21.4 I35.0
I21.4 A41.9
I21.1 A41.9
I64.X I09.1
Y44.2 I09.1
I46.1 I09.1
I09.1 I64.X
Y44.2 I64.X
I46.1 I64.X
I09.1 Y44.2
I64.X Y44.2
I46.1 Y44.2
I09.1 I46.1
I64.X I46.1
Y44.2 I46.1
I44.0 I21.0
I21.0 I44.0
I44.2 I21.1
I21.1 I44.2
I70.9 I34.0
I34.0 I70.9
J93.1 I44.2
J93.1 Z45.0
J93.1 Z45.9
I44.2 J93.1
Z45.0 J93.1
Z45.9 J93.1
Z01.7 J93.1
J93.1 Z01.7
T82.8 I25.8
T82.8 I20.0
T82.8 I70.9
I25.8 T82.8
I20.0 T82.8
I70.9 T82.8
Z01.7 T82.8
T82.8 Z01.7
I50.0 I11.0
I11.0 I50.0
Y44.2 I50.0
I50.0 Y44.2
I34.0 I49.5
I49.5 I34.0
I44.1 I11.0
T82.1 I11.0
I11.0 I44.1
I11.0 T82.1
T82.1 I42.0
Z45.0 I42.0
Z45.9 I42.0
I42.0 T82.1
I42.0 Z45.0
I42.0 Z45.9
I10.X I47.2
I49.8 I47.2
I47.2 I10.X
I47.2 I49.8
Y83.1 I35.2
I64.X I35.2
A41.9 I35.2
I35.2 Y83.1
I64.X Y83.1
A41.9 Y83.1
I35.2 I64.X
Y83.1 I64.X
I35.2 A41.9
Y83.1 A41.9
E11.2 N18.9
N18.9 E11.2
Z49.1 E11.2
I10.X E11.2
Z01.7 E11.2
E11.2 Z49.1
E11.2 I10.X
E11.2 Z01.7
I49.8 I49.5
I49.5 I49.8
N18.9 I24.8
I24.8 N18.9
I44.1 I49.5
I49.5 I44.1
I07.1 I09.1
T82.0 I09.1
I09.1 I07.1
T82.0 I07.1
Z95.2 I07.1
I46.1 I07.1
I09.1 T82.0
I07.1 T82.0
Z95.2 T82.0
I46.1 T82.0
I07.1 Z95.2
T82.0 Z95.2
I46.1 Z95.2
I07.1 I46.1
T82.0 I46.1
Z95.2 I46.1
E87.0 N18.9
E87.0 E11.2
E87.0 Z49.1
N18.9 E87.0
E11.2 E87.0
Z49.1 E87.0
Z01.7 E87.0
E87.0 Z01.7
I20.0 I21.4
I21.4 I20.0
I20.9 I21.0
I21.0 I20.9
I47.2 I25.1
I25.1 I47.2
I64.X I47.2
I47.2 I64.X
I45.2 I51.5
I51.5 I45.2
I44.0 I45.2
Z45.0 I45.2
I45.2 I44.0
Z45.0 I44.0
I45.2 Z45.0
I44.0 Z45.0
I45.1 I44.2
I44.2 I45.1
Z45.0 I45.1
I45.1 Z45.0
K63.1 I11.0
Z93.1 I11.0
A41.9 I11.0
K63.1 N17.9
Z93.1 N17.9
A41.9 N17.9
I11.0 K63.1
N17.9 K63.1
Z93.1 K63.1
A41.9 K63.1
I11.0 Z93.1
N17.9 Z93.1
K63.1 Z93.1
A41.9 Z93.1
I11.0 A41.9
N17.9 A41.9
K63.1 A41.9
Z93.1 A41.9
I36.1 I27.9
Y44.2 I27.9
I50.0 I27.9
I27.9 I36.1
Y44.2 I36.1
I46.1 I36.1
I27.9 Y44.2
I36.1 Y44.2
I27.9 I50.0
I46.1 I50.0
I36.1 I46.1
I50.0 I46.1
Y83.1 I71.4
I10.X I71.4
I71.4 Y83.1
Z45.2 Y83.1
Y83.1 Z45.2
I10.X Z45.2
Z01.7 Z45.2
I71.4 I10.X
Z45.2 I10.X
Z45.2 Z01.7
Z99.2 N18.9
Z99.2 E11.2
N18.9 Z99.2
E11.2 Z99.2
I10.X Z99.2
Z01.7 Z99.2
Z99.2 I10.X
Z99.2 Z01.7
I06.0 I09.1
I09.1 I06.0
I07.1 I06.0
I27.0 I06.0
Z01.7 I06.0
I06.0 I07.1
I27.0 I07.1
Z01.7 I07.1
I06.0 I27.0
I07.1 I27.0
I06.0 Z01.7
I07.1 Z01.7
I34.8 I25.8
I34.0 I24.8
I34.8 I24.8
I24.8 I34.0
I34.8 I34.0
I25.8 I34.8
I24.8 I34.8
I34.0 I34.8
Z01.7 I34.8
I34.8 Z01.7
I44.2 I49.5
I44.2 I48.X
I49.5 I44.2
I48.X I44.2
T82.0 I34.1
I50.9 I34.1
I49.8 I34.1
Z01.7 I34.1
I34.1 T82.0
I50.9 T82.0
I49.8 T82.0
Z01.7 T82.0
I34.1 I50.9
T82.0 I50.9
I34.1 I49.8
T82.0 I49.8
I34.1 Z01.7
T82.0 Z01.7
I74.5 I25.8
I74.5 I21.0
I25.8 I74.5
I21.0 I74.5
I70.9 I74.5
Z01.7 I74.5
I74.5 I70.9
I74.5 Z01.7
I49.5 I11.0
Z95.0 I11.0
I11.0 I49.5
I11.0 Z95.0
I44.2 I34.0
I34.0 I44.2
Z01.5 I25.8
I64.X I25.2
Z01.5 I25.2
I25.2 I64.X
I70.9 I64.X
Z01.5 I64.X
I64.X I70.9
Z01.5 I70.9
I25.8 Z01.5
I25.2 Z01.5
I64.X Z01.5
I70.9 Z01.5
I27.9 I51.5
I27.9 I44.2
I51.5 I27.9
I44.2 I27.9
I37.1 I42.0
I37.1 I34.0
I42.0 I37.1
I34.0 I37.1
I35.1 I37.1
Z01.7 I37.1
I37.1 I35.1
I37.1 Z01.7
I45.1 I25.5
Z45.0 I25.5
Z45.9 I25.5
I25.5 I45.1
Z45.9 I45.1
I25.5 Z45.0
I25.5 Z45.9
I45.1 Z45.9
Z95.5 I25.2
I25.2 Z95.5
I21.9 I11.0
I34.0 I11.0
I11.0 I21.9
I34.0 I21.9
I11.0 I34.0
I21.9 I34.0
I51.5 I24.8
I24.8 I51.5
I64.X I11.0
I11.0 I64.X
N39.0 I64.X
I64.X N39.0
R00.1 I51.5
R00.1 Z45.9
I51.5 R00.1
Z45.9 R00.1
Z01.7 R00.1
R00.1 Z01.7
I44.3 I21.1
I21.1 I44.3
I48.X I35.1
I35.1 I48.X
I49.5 I35.1
I49.5 I36.1
I35.1 I49.5
I36.1 I49.5
I44.1 I44.0
I44.0 I44.1
I33.0 I25.8
I25.8 I33.0
I70.9 I33.0
Z45.9 I33.0
Z01.7 I33.0
I33.0 I70.9
I33.0 Z45.9
I33.0 Z01.7
I45.2 I42.0
I42.0 I45.2
Z45.9 I45.2
I45.2 Z45.9
Z95.5 I21.1
I21.1 Z95.5
I25.2 I51.5
I51.5 I25.2
A41.9 I25.2
I25.2 A41.9
I34.0 I27.9
I35.1 I27.9
I27.9 I34.0
I27.9 I35.1
T82.7 I51.5
T82.7 I25.8
T82.7 T82.1
I51.5 T82.7
I25.8 T82.7
T82.1 T82.7
Z01.7 T82.7
T82.7 Z01.7
I44.4 I51.5
I45.1 I44.1
I44.4 I44.1
I44.1 I45.1
I51.5 I44.4
I44.1 I44.4
I45.3 I25.8
I45.3 I25.1
I45.3 I24.8
I25.8 I45.3
I25.1 I45.3
I24.8 I45.3
Z01.7 I45.3
I45.3 Z01.7
I13.2 N18.9
N18.9 I13.2
I25.8 I13.2
I25.1 I13.2
I13.2 I25.8
I13.2 I25.1
I44.6 I51.5
I45.1 I44.3
I44.6 I44.3
I44.3 I45.1
I44.6 I45.1
I51.5 I44.6
I44.3 I44.6
I45.1 I44.6
Z01.7 I44.6
I44.6 Z01.7
C61.X N40.X
Z46.6 N40.X
N40.X C61.X
Z46.6 C61.X
Z01.7 C61.X
N40.X Z46.6
C61.X Z46.6
Z01.7 Z46.6
C61.X Z01.7
Z46.6 Z01.7
I21.0 I71.2
I49.8 I71.2
I71.2 I21.0
I49.8 I21.0
I50.9 I21.0
I71.2 I49.8
I21.0 I49.8
I21.0 I50.9
I70.9 I49.5
Z95.5 I49.5
I49.5 I70.9
I49.5 Z95.5
I49.8 I51.5
I50.9 I51.5
I50.9 I44.1
R09.2 I44.1
I51.5 I49.8
R09.2 I49.8
I51.5 I50.9
I44.1 I50.9
R09.2 I50.9
I44.1 R09.2
I49.8 R09.2
I50.9 R09.2
I37.1 I35.0
I35.0 I37.1
I36.1 I37.1
I37.1 I36.1
I25.5 I25.8
I25.8 I25.5
I24.8 I25.5
I44.2 I25.5
I25.5 I24.8
I44.2 I24.8
I25.5 I44.2
I24.8 I44.2
I44.1 I25.8
I44.1 I25.2
I44.1 I70.9
I25.8 I44.1
I25.2 I44.1
I70.9 I44.1
I25.2 I25.5
I70.9 I25.5
I25.5 I25.2
I25.5 I70.9
I48.X I25.5
I48.X I25.2
I25.5 I48.X
I25.2 I48.X
T82.8 I25.1
T82.8 I24.8
I25.1 T82.8
I24.8 T82.8
Y83.1 I25.2
I25.2 Y83.1
I33.0 N18.9
N18.9 I33.0
Z49.1 I33.0
I33.0 Z49.1
A41.9 I44.2
A41.9 Z45.0
I44.2 A41.9
Z45.0 A41.9
R57.0 I25.5
R57.0 I24.8
I25.5 R57.0
I24.8 R57.0
R57.1 I25.8
R57.1 I21.9
R57.1 I25.1
R57.1 I24.8
I25.8 R57.1
I21.9 R57.1
I25.1 R57.1
I24.8 R57.1
I27.0 I34.0
I34.0 I27.0
I06.0 I51.6
I49.8 I51.6
I50.9 I51.6
Z01.7 I51.6
I51.6 I06.0
I49.8 I06.0
I50.9 I06.0
I51.6 I49.8
I06.0 I49.8
I51.6 I50.9
I06.0 I50.9
I51.6 Z01.7
I25.1 I11.0
I11.0 I25.1
I25.5 I11.0
I11.0 I25.5
T82.0 I51.5
T82.0 I44.2
I51.5 T82.0
I44.2 T82.0
Z45.9 T82.0
T82.0 Z45.9
I50.9 I34.0
I34.0 I50.9
I70.9 I71.4
I71.4 I70.9
I20.0 I21.9
I21.9 I20.0
I25.2 I20.0
I20.0 I25.2
Y44.2 J44.9
J44.9 Y44.2
I50.9 Y44.2
Y44.2 I50.9
I73.9 I25.1
I73.9 I51.5
I25.1 I73.9
I51.5 I73.9
Z95.5 I21.9
I21.9 Z95.5
I70.0 I25.8
I70.0 I21.0
I25.8 I70.0
I21.0 I70.0
I25.8 Z99.2
Z99.2 I25.8
I51.3 I25.5
I36.1 I25.5
I36.1 I25.2
I25.5 I51.3
I36.1 I51.3
I25.5 I36.1
I25.2 I36.1
I51.3 I36.1
I50.9 I11.0
I11.0 I50.9
I99.X I25.8
I99.X I45.1
I50.9 I45.1
I25.8 I99.X
I45.1 I99.X
I50.9 I99.X
Z01.7 I99.X
I45.1 I50.9
I99.X I50.9
I99.X Z01.7
T82.4 N18.9
N18.9 T82.4
N39.0 T82.4
Z99.2 T82.4
Z01.7 T82.4
T82.4 N39.0
Z99.2 N39.0
T82.4 Z99.2
N39.0 Z99.2
T82.4 Z01.7
I24.8 I11.0
I49.8 I11.0
E11.9 I11.0
I46.1 I11.0
I11.0 I24.8
I49.8 I24.8
E11.9 I24.8
I11.0 I49.8
I24.8 I49.8
E11.9 I49.8
I46.1 I49.8
I11.0 E11.9
I24.8 E11.9
I49.8 E11.9
I46.1 E11.9
I11.0 I46.1
I49.8 I46.1
E11.9 I46.1
I25.0 I25.8
I25.8 I25.0
I47.2 I25.0
I49.8 I25.0
R57.0 I25.0
I25.0 I47.2
R57.0 I47.2
I25.0 I49.8
R57.0 I49.8
I25.0 R57.0
I47.2 R57.0
I49.8 R57.0
I44.0 I25.5
I48.9 I25.5
I48.9 I24.8
I25.5 I44.0
I48.9 I44.0
I25.5 I48.9
I24.8 I48.9
I44.0 I48.9
Z01.7 I48.9
I48.9 Z01.7
E11.9 I50.0
I50.0 E11.9
I48.X I37.1
I46.1 I37.1
I46.1 I35.1
I37.1 I48.X
I37.1 I46.1
I35.1 I46.1
J18.9 N18.9
Z45.8 N18.9
I46.1 N18.9
N18.9 J18.9
J90.X J18.9
Z45.8 J18.9
J18.9 J90.X
Z45.8 J90.X
I46.1 J90.X
N18.9 Z45.8
J18.9 Z45.8
J90.X Z45.8
I46.1 Z45.8
N18.9 I46.1
J90.X I46.1
Z45.8 I46.1
I45.1 I35.0
I35.0 I45.1
I20.1 I51.5
I51.5 I20.1
I49.8 I20.1
I50.9 I20.1
Z01.7 I20.1
I20.1 I49.8
I20.1 I50.9
I20.1 Z01.7
T82.1 I09.1
Z45.0 I09.1
I09.1 T82.1
I09.1 Z45.0
N39.0 N17.9
I50.9 N17.9
R00.1 N17.9
N17.9 N39.0
I50.9 N39.0
R00.1 N39.0
N17.9 I50.9
N39.0 I50.9
R00.1 I50.9
A41.9 I50.9
N17.9 R00.1
N39.0 R00.1
I50.9 R00.1
A41.9 R00.1
I50.9 A41.9
R00.1 A41.9
I25.8 I09.1
I24.8 I09.1
I25.8 I05.0
I24.8 I05.0
Z01.7 I05.0
I09.1 I25.8
I05.0 I25.8
I09.1 I24.8
I05.0 I24.8
I05.0 Z01.7
I44.0 I44.2
I44.2 I44.0
N17.9 I35.0
I35.0 N17.9
I45.2 I35.0
J18.9 I35.0
I45.2 I34.0
I35.0 I45.2
I34.0 I45.2
J18.9 I45.2
I35.0 J18.9
I45.2 J18.9
I74.0 I71.4
I25.2 I71.4
I71.4 I74.0
I25.2 I74.0
Y83.1 I74.0
I71.4 I25.2
I74.0 I25.2
I74.0 Y83.1
I27.0 I25.2
I45.1 I25.2
I25.2 I27.0
I45.1 I27.0
I25.2 I45.1
I27.0 I45.1
I50.9 I44.2
I44.2 I50.9
I70.9 I09.1
I70.0 I09.1
I70.9 I05.0
I70.0 I05.0
I09.1 I70.9
I05.0 I70.9
I09.1 I70.0
I05.0 I70.0
I44.3 I44.0
I44.0 I44.3
I44.7 I44.3
I44.3 I44.7
I45.1 I44.7
I44.7 I45.1
I44.0 I42.0
I50.9 I42.0
I42.0 I44.0
I50.9 I44.0
I42.0 I50.9
I44.0 I50.9
Z95.1 I25.8
Z95.1 I25.2
Z95.1 I70.9
I25.8 Z95.1
I25.2 Z95.1
I70.9 Z95.1
Z01.7 Z95.1
Z95.1 Z01.7
Z95.1 I33.0
I33.0 Z95.1
I45.3 I35.0
I45.3 I34.0
I35.0 I45.3
I34.0 I45.3
I42.2 I25.8
I42.2 I24.8
I25.8 I42.2
I24.8 I42.2
I70.9 I42.2
Z01.7 I42.2
I42.2 I70.9
I42.2 Z01.7
I44.2 I44.3
I45.9 I44.3
Z45.0 I44.3
I44.3 I44.2
I44.3 I45.9
Z45.0 I45.9
I44.3 Z45.0
I45.9 Z45.0
I35.0 I21.9
R57.0 I21.9
I21.9 I35.0
I21.9 R57.0
I10.X I35.1
I35.1 I10.X
I48.X Z95.5
Z95.5 I48.X
I21.0 I25.5
I49.8 I25.5
I50.9 I25.5
I25.5 I21.0
I25.5 I49.8
I25.5 I50.9
I50.9 Z45.0
Z45.0 I50.9
Z45.9 I44.0
I44.0 Z45.9
I74.3 I74.1
I72.3 I74.1
I10.X I74.1
Z01.7 I74.1
I74.1 I74.3
I72.3 I74.3
I10.X I74.3
I74.1 I72.3
I74.3 I72.3
I10.X I72.3
Z01.7 I72.3
I74.1 I10.X
I74.3 I10.X
I72.3 I10.X
I74.1 Z01.7
I72.3 Z01.7
I35.1 I25.5
I35.1 I25.2
I25.5 I35.1
I25.2 I35.1
I71.2 I25.8
I71.2 I21.1
I71.2 I20.0
I25.8 I71.2
I21.1 I71.2
I20.0 I71.2
I48.X N18.9
E03.9 N18.9
I48.X Z49.1
E03.9 Z49.1
N18.9 I48.X
Z49.1 I48.X
E03.9 I48.X
N18.9 E03.9
Z49.1 E03.9
I48.X E03.9
Z01.7 E03.9
E03.9 Z01.7
I70.9 I35.1
I35.1 I70.9
J44.9 I35.0
I35.0 J44.9
I25.2 I26.0
I25.8 I26.0
J15.2 I26.0
A41.9 I26.0
I26.0 I25.2
J15.2 I25.2
I26.0 I25.8
J15.2 I25.8
I26.0 J15.2
I25.2 J15.2
I25.8 J15.2
A41.9 J15.2
I26.0 A41.9
J15.2 A41.9
I25.5 I21.1
I21.1 I25.5
I10.X I42.0
N18.9 I42.0
I42.0 I10.X
I42.0 N18.9
I05.1 I09.1
I09.1 I05.1
I07.1 I05.1
T82.0 I05.1
Z01.7 I05.1
I05.1 I07.1
I05.1 T82.0
I05.1 Z01.7
I10.X I36.1
I36.1 I10.X
I45.9 I44.1
I44.1 I45.9
Z45.9 I44.7
J40.X I44.7
B34.8 I44.7
I44.7 Z45.9
J40.X Z45.9
B34.8 Z45.9
I44.7 J40.X
Z45.9 J40.X
B34.8 J40.X
Z01.7 J40.X
I44.7 B34.8
Z45.9 B34.8
J40.X B34.8
Z01.7 B34.8
J40.X Z01.7
B34.8 Z01.7
I65.2 I26.0
I73.9 I26.0
I26.0 I65.2
I73.9 I65.2
I10.X I65.2
I26.0 I73.9
I65.2 I73.9
I10.X I73.9
I65.2 I10.X
I73.9 I10.X
I25.2 I25.1
I25.1 I25.2
N05.9 N18.9
E79.0 N18.9
N18.9 N05.9
E79.0 N05.9
Z01.7 N05.9
N18.9 E79.0
N05.9 E79.0
Z01.7 E79.0
N05.9 Z01.7
E79.0 Z01.7
I49.8 I42.0
I42.0 I49.8
A41.9 I49.8
I49.8 A41.9
I26.0 I48.X
I48.X I26.0
Z95.0 I26.0
I26.0 Z95.0
A41.9 Z95.0
Z95.0 A41.9
I25.2 N18.9
I25.2 Z49.1
N18.9 I25.2
Z49.1 I25.2
E03.9 I25.2
I25.2 E03.9
I36.1 I11.0
I35.1 I11.0
I11.0 I36.1
I11.0 I35.1
I46.1 J44.9
I46.1 I27.0
J44.9 I46.1
I27.0 I46.1
Z01.0 N18.9
Z49.1 T82.4
I10.X T82.4
Z01.0 T82.4
T82.4 Z49.1
Z01.0 Z49.1
T82.4 I10.X
Z01.0 I10.X
N18.9 Z01.0
T82.4 Z01.0
Z49.1 Z01.0
I10.X Z01.0
I10.X I25.5
I10.X I25.2
I25.5 I10.X
I25.2 I10.X
I21.9 I44.2
I21.9 I50.9
I44.2 I21.9
I50.9 I21.9
I44.2 I35.2
Z45.9 I35.2
I35.2 I44.2
I35.2 Z45.9
I45.3 I25.5
I45.3 I25.2
I25.5 I45.3
I25.2 I45.3
I70.9 I45.3
I45.3 I70.9
I72.4 I35.2
I31.2 I35.2
I35.2 I72.4
I31.2 I72.4
Y83.1 I72.4
Z01.7 I72.4
I35.2 I31.2
I72.4 I31.2
Y83.1 I31.2
Z01.7 I31.2
I72.4 Y83.1
I31.2 Y83.1
I72.4 Z01.7
I31.2 Z01.7
Z95.5 I25.5
I25.5 Z95.5
I47.2 I48.X
I48.X I47.2
N17.9 I47.2
I47.2 N17.9
I64.X N17.9
N17.9 I64.X
J44.9 I11.0
I11.0 J44.9
T82.0 I49.0
Z95.2 I49.0
N18.9 I49.0
Z01.7 I49.0
I49.0 T82.0
N18.9 T82.0
I49.0 Z95.2
I49.0 N18.9
T82.0 N18.9
I49.0 Z01.7
T82.1 I25.2
Z45.0 I25.2
I25.2 T82.1
I25.2 Z45.0
Z95.1 I21.9
I21.9 Z95.1
Z95.1 I71.4
I71.4 Z95.1
I44.2 I21.0
I21.0 I44.2
I44.7 I34.0
I44.7 I36.1
I34.0 I44.7
I36.1 I44.7
T82.8 I21.1
I21.1 T82.8
I44.7 I51.5
I44.7 I44.2
I51.5 I44.7
I44.2 I44.7
Z45.0 I44.7
I44.7 Z45.0
Z03.5 I44.0
Z03.5 I49.8
I44.0 Z03.5
I49.8 Z03.5
Z01.7 Z03.5
Z03.5 Z01.7
N28.1 N18.9
Z96.8 N18.9
N18.9 N28.1
Z96.8 N28.1
Z01.7 N28.1
N18.9 Z96.8
N28.1 Z96.8
Z01.7 Z96.8
N28.1 Z01.7
Z96.8 Z01.7
I25.4 I21.9
I21.9 I25.4
I25.1 I25.4
I25.4 I25.1
I41.2 I42.0
I42.0 I41.2
I36.1 I41.2
I34.0 I41.2
Z01.7 I41.2
I41.2 I36.1
I41.2 I34.0
I41.2 Z01.7
I46.1 I49.5
I49.5 I46.1
I10.9 I21.9
I10.9 I24.8
I10.9 I25.8
I21.9 I10.9
I24.8 I10.9
I25.8 I10.9
R57.0 I10.9
I10.9 R57.0
Q21.0 I21.1
Q21.0 I25.5
I21.1 Q21.0
I25.5 Q21.0
I49.8 Q21.0
R57.0 Q21.0
Q21.0 I49.8
Q21.0 R57.0
J18.1 I11.0
C61.X I11.0
I11.0 J18.1
I49.8 J18.1
C61.X J18.1
Z01.7 J18.1
J18.1 I49.8
C61.X I49.8
I11.0 C61.X
J18.1 C61.X
I49.8 C61.X
J18.1 Z01.7
E87.0 I73.9
E87.0 I65.2
E87.0 I70.9
I73.9 E87.0
I65.2 E87.0
I70.9 E87.0
I35.2 I33.9
I44.2 I33.9
I31.3 I33.9
Z01.7 I33.9
I33.9 I35.2
I31.3 I35.2
I33.9 I44.2
I31.3 I44.2
I33.9 I31.3
I35.2 I31.3
I44.2 I31.3
Z01.7 I31.3
I33.9 Z01.7
I31.3 Z01.7
I35.1 I25.1
I25.1 I35.1
I20.1 I35.0
I35.0 I20.1
I44.0 I20.1
I70.9 I20.1
I20.1 I44.0
I20.1 I70.9
N17.9 I44.0
N17.9 Z45.0
N17.9 Z45.9
I44.0 N17.9
Z45.0 N17.9
Z45.9 N17.9
N19.X I25.8
N19.X I21.1
N19.X I70.9
I25.8 N19.X
I21.1 N19.X
I70.9 N19.X
Z01.7 N19.X
N19.X Z01.7
Z45.0 I21.1
Z45.0 I47.2
I21.1 Z45.0
I47.2 Z45.0
Z45.0 I35.2
Y83.1 I44.2
I44.2 Y83.1
Z45.0 Y83.1
I35.2 Z45.0
Y83.1 Z45.0
I25.5 N18.9
K92.2 N18.9
N18.9 I25.5
K92.2 I25.5
N18.9 K92.2
I25.5 K92.2
Z01.7 K92.2
K92.2 Z01.7
I10.X I21.9
A41.9 I21.9
I10.X I44.0
A41.9 I44.0
I21.9 I10.X
I44.0 I10.X
I21.9 A41.9
I44.0 A41.9
I46.1 Y83.1
Y83.1 I46.1
E83.5 I42.0
E83.5 I10.X
E83.5 N18.9
I42.0 E83.5
I10.X E83.5
N18.9 E83.5
Z01.7 E83.5
E83.5 Z01.7
I10.9 I51.5
I51.5 I10.9
I44.2 I10.9
Z01.7 I10.9
I10.9 I44.2
I10.9 Z01.7
I21.9 I25.5
I25.5 I21.9
I45.3 I21.9
I21.9 I45.3
I21.2 I25.8
I25.8 I21.2
I70.9 I21.2
Y83.1 I21.2
Z01.7 I21.2
I21.2 I70.9
I21.2 Y83.1
I21.2 Z01.7
I31.9 I44.7
I44.7 I31.9
Z45.0 I31.9
Z45.9 I31.9
Z01.7 I31.9
I31.9 Z45.0
I31.9 Z45.9
I31.9 Z01.7
Z95.1 I21.2
I21.2 Z95.1
T82.7 I35.0
I35.0 T82.7
N18.9 T82.7
Z95.2 T82.7
T82.7 N18.9
T82.7 Z95.2
N20.0 J44.9
N39.0 J44.9
Z46.6 J44.9
J44.9 N20.0
N39.0 N20.0
Z46.6 N20.0
A41.9 N20.0
J44.9 N39.0
N20.0 N39.0
Z46.6 N39.0
J44.9 Z46.6
N20.0 Z46.6
N39.0 Z46.6
A41.9 Z46.6
N20.0 A41.9
Z46.6 A41.9
I45.2 I44.2
I44.2 I45.2
I10.X I45.2
I45.2 I10.X
J44.9 I21.2
J98.4 I21.2
J94.2 I21.2
I21.2 J44.9
J98.4 J44.9
J94.2 J44.9
I21.2 J98.4
J44.9 J98.4
J94.2 J98.4
I21.2 J94.2
J44.9 J94.2
J98.4 J94.2
Z01.7 J94.2
J94.2 Z01.7
Z95.1 I44.2
Z95.1 Z45.0
Z95.1 Z45.9
I44.2 Z95.1
Z45.0 Z95.1
Z45.9 Z95.1
I51.7 I34.0
I51.7 I44.2
I34.0 I51.7
I44.2 I51.7
I48.X I51.7
I51.7 I48.X
N18.9 I44.2
N18.9 Z45.0
N18.9 Z45.9
I44.2 N18.9
Z45.0 N18.9
Z45.9 N18.9
I44.0 I63.9
I20.8 I63.9
Z45.0 I63.9
I63.9 I44.0
I20.8 I44.0
I63.9 I20.8
I44.0 I20.8
Z45.0 I20.8
Z01.7 I20.8
I63.9 Z45.0
I20.8 Z45.0
I20.8 Z01.7
T82.1 I51.7
Z45.0 I51.7
I51.7 T82.1
I51.7 Z45.0
I51.0 I11.0
I51.0 I44.2
E11.9 I44.2
I11.0 I51.0
I44.2 I51.0
E11.9 I51.0
A41.9 I51.0
I44.2 E11.9
I51.0 E11.9
A41.9 E11.9
I51.0 A41.9
E11.9 A41.9
I48.X I31.3
I10.X I31.3
I50.0 I31.3
I46.1 I31.3
I31.3 I48.X
I31.3 I10.X
I50.0 I10.X
I31.3 I50.0
I10.X I50.0
I31.3 I46.1
I22.1 I21.1
I21.1 I22.1
R57.0 I22.1
I22.1 R57.0
I73.1 I25.8
I73.1 I25.1
I73.1 I70.0
I25.8 I73.1
I25.1 I73.1
I70.0 I73.1
Z01.7 I73.1
I73.1 Z01.7
I49.5 I25.2
I25.2 I49.5
I44.2 I42.0
I42.0 I44.2
I48.X I20.8
I50.9 I20.8
I20.8 I48.X
I20.8 I50.9
Z45.9 I42.9
N40.X I42.9
J64.X I42.9
Z01.7 I42.9
I42.9 Z45.9
N40.X Z45.9
J64.X Z45.9
I42.9 N40.X
Z45.9 N40.X
J64.X N40.X
I42.9 J64.X
Z45.9 J64.X
N40.X J64.X
Z01.7 J64.X
I42.9 Z01.7
J64.X Z01.7
I34.0 I45.1
I45.1 I34.0
T82.7 I44.2
I44.2 T82.7
J18.0 I10.X
I10.X J18.0
Z45.9 J18.0
I50.9 J18.0
Z01.7 J18.0
J18.0 Z45.9
J18.0 I50.9
J18.0 Z01.7
M8000/ C38.3
I48.X C38.3
Z45.9 C38.3
Z01.7 C38.3
C38.3 M8000/
I48.X M8000/
Z45.9 M8000/
Z01.7 M8000/
C38.3 I48.X
M8000/ I48.X
C38.3 Z45.9
M8000/ Z45.9
C38.3 Z01.7
M8000/ Z01.7
I46.1 I25.5
I25.5 I46.1
Y83.1 I21.9
I21.9 Y83.1
N18.9 I21.9
I21.9 N18.9
I51.5 I21.9
I21.9 I51.5
I27.9 I25.8
I25.8 I27.9
I70.9 I27.9
I27.9 I70.9
J18.9 I44.1
J18.9 Z45.0
J18.9 Z45.9
I44.1 J18.9
Z45.0 J18.9
Z45.9 J18.9
J44.9 I25.8
J44.9 I21.0
J44.9 I70.9
I25.8 J44.9
I21.0 J44.9
I70.9 J44.9
D46.4 I51.5
D46.4 I50.9
Z95.0 I50.9
I51.5 D46.4
I50.9 D46.4
Z95.0 D46.4
Z01.7 D46.4
I50.9 Z95.0
D46.4 Z95.0
D46.4 Z01.7
I49.8 I35.1
I50.9 I35.1
N03.9 I35.1
I35.1 I49.8
N03.9 I49.8
I35.1 I50.9
N03.9 I50.9
I35.1 N03.9
I49.8 N03.9
I50.9 N03.9
Z01.7 N03.9
N03.9 Z01.7
I70.9 I20.8
N17.9 I20.8
I20.8 I70.9
I20.8 N17.9
N40.X I51.5
I51.5 N40.X
Y60.6 I44.2
Y60.6 Z45.0
Y60.6 Z45.9
I44.2 Y60.6
Z45.0 Y60.6
Z45.9 Y60.6
Z01.7 Y60.6
Y60.6 Z01.7
I20.1 I25.5
I25.5 I20.1
I49.8 I71.3
I71.3 I49.8
I20.8 I25.2
I25.2 I20.8
Z95.5 I44.0
I44.0 Z95.5
I44.2 I35.0
T82.0 I35.0
I35.0 I44.2
T82.0 I48.X
I35.0 T82.0
I48.X T82.0
I44.7 I21.0
I21.0 I44.7
I71.2 I26.0
I70.9 I26.0
I26.0 I71.2
I70.9 I71.2
I26.0 I70.9
I71.2 I70.9
Z45.9 I34.0
I34.0 Z45.9
I77.1 I65.2
I65.2 I77.1
Y83.1 I77.1
I77.1 Y83.1
T82.4 T85.7
T85.7 T82.4
I31.9 I44.2
R57.1 I44.2
I44.2 I31.9
I50.9 I31.9
R57.1 I31.9
I31.9 I50.9
I44.2 R57.1
I31.9 R57.1
E11.9 T82.1
E11.9 Z45.0
T82.1 E11.9
Z45.0 E11.9
I71.4 N18.9
N18.9 I71.4
T82.4 I71.4
Z49.1 I71.4
I71.4 T82.4
I71.4 Z49.1
I36.1 I35.2
I21.9 I35.2
I48.X I35.2
I35.2 I36.1
I21.9 I36.1
I35.2 I21.9
I36.1 I21.9
I48.X I21.9
I35.2 I48.X
I21.9 I48.X
I44.2 I20.8
I44.1 I20.8
I20.8 I44.2
I20.8 I44.1
Z95.1 I35.0
I35.0 Z95.1
I10.X Z95.1
Z95.1 I10.X
R57.2 N18.9
R57.2 I33.0
R57.2 Z49.1
N18.9 R57.2
I33.0 R57.2
Z49.1 R57.2
R57.0 I44.2
I44.2 R57.0
Z95.1 Y83.1
Y83.1 Z95.1
I33.0 I49.5
T82.7 I49.5
I33.0 I48.X
T82.7 I48.X
I49.5 I33.0
I48.X I33.0
T82.7 I33.0
I49.5 T82.7
I48.X T82.7
I33.0 T82.7
I10.X I49.5
I49.5 I10.X
Y44.2 I10.X
Y44.2 N40.X
I10.X Y44.2
N40.X Y44.2
I46.1 I21.9
I21.9 I46.1
E79.0 I44.2
E79.0 I50.9
E79.0 I10.X
I44.2 E79.0
I50.9 E79.0
I10.X E79.0
I25.4 I25.2
I25.2 I25.4
I71.2 I35.0
I35.0 I71.2
I48.X I71.2
J18.9 I71.2
I71.2 I48.X
I71.2 J18.9
I25.5 I49.5
I44.0 I49.5
I49.5 I25.5
I49.5 I44.0
I44.1 I45.5
Z95.0 I45.5
Z45.0 I45.5
Z01.7 I45.5
I45.5 I44.1
I45.5 Z95.0
I45.5 Z45.0
I45.5 Z01.7
N19.X I35.2
R57.0 I35.2
N19.X I50.9
N19.X I49.8
I35.2 N19.X
I50.9 N19.X
I49.8 N19.X
R57.0 N19.X
I35.2 R57.0
N19.X R57.0
I47.2 I44.2
I47.2 I50.9
I44.2 I47.2
I50.9 I47.2
I20.0 I25.5
I34.0 I25.2
I25.5 I20.0
I25.2 I34.0
I25.2 I21.0
I21.0 I25.2
J44.9 I31.3
I50.9 I31.3
I49.8 I31.3
I31.3 J44.9
I49.8 J44.9
I31.3 I50.9
I31.3 I49.8
J44.9 I49.8
E66.9 I25.8
E66.9 I21.1
E66.9 I70.9
E66.9 Y83.1
I25.8 E66.9
I21.1 E66.9
I70.9 E66.9
Y83.1 E66.9
E03.9 I49.8
I49.8 E03.9
I10.X I47.1
I49.8 I47.1
E78.5 I47.1
Z01.7 I47.1
I47.1 I10.X
E78.5 I10.X
I47.1 I49.8
E78.5 I49.8
I47.1 E78.5
I10.X E78.5
I49.8 E78.5
Z01.7 E78.5
I47.1 Z01.7
E78.5 Z01.7
I35.2 I24.8
I24.8 I35.2
R57.0 I36.1
R57.0 I44.0
I36.1 R57.0
I44.0 R57.0
J44.9 I44.0
I44.0 J44.9
I70.0 I44.2
I44.2 I70.0
Z45.0 I70.0
Z45.9 I70.0
I70.0 Z45.0
I70.0 Z45.9
Y83.1 I20.8
I20.8 Y83.1
R57.2 I25.1
R57.2 I24.8
R57.2 I20.8
R57.2 I25.8
I25.1 R57.2
I24.8 R57.2
I20.8 R57.2
I25.8 R57.2
N17.9 I21.1
N17.9 Z95.5
I21.1 N17.9
Z95.5 N17.9
Z01.0 I50.9
Z01.0 Z45.0
Z01.0 Z45.9
I50.9 Z01.0
Z45.0 Z01.0
Z45.9 Z01.0
I21.2 I21.0
I21.0 I21.2
I73.9 I74.0
I70.9 I74.0
I74.0 I73.9
I74.0 I70.9
I45.0 I44.2
I44.2 I45.0
I45.9 I45.0
I70.9 I45.0
I45.0 I45.9
I70.9 I45.9
I45.0 I70.9
I45.9 I70.9
I48.9 I25.8
I25.8 I48.9
I25.2 I48.9
T82.1 I48.9
I48.9 I25.2
I48.9 T82.1
I87.2 I25.5
I82.8 I25.5
D68.5 I25.5
I25.5 I87.2
I82.8 I87.2
I10.X I87.2
D68.5 I87.2
I25.5 I82.8
I87.2 I82.8
I10.X I82.8
D68.5 I82.8
I87.2 I10.X
I82.8 I10.X
D68.5 I10.X
I25.5 D68.5
I87.2 D68.5
I82.8 D68.5
I10.X D68.5
