# Supplementary material for: Comorbidity patterns in cardiovascular diseases: the role of life-stage and socioeconomic status
Source: Front Cardiovasc Med. 2024 Feb 13;11:1215458. doi: 10.3389/fcvm.2024.1215458 (PMC10897012; doi:10.3389/fcvm.2024.1215458)
Supplement: Supplementary file 1 [file Datasheet1.zip › Supplementary/Supplementary_Male_networks/CoNet_MortMale_21_40_highSEL.txt]

I36.1 I35.0
R04.8 I35.0
I50.1 I35.0
R57.0 I35.0
I35.0 I36.1
R04.8 I36.1
I50.1 I36.1
R57.0 I36.1
I35.0 R04.8
I36.1 R04.8
I50.1 R04.8
R57.0 R04.8
I35.0 I50.1
I36.1 I50.1
R04.8 I50.1
R57.0 I50.1
I35.0 R57.0
I36.1 R57.0
R04.8 R57.0
I50.1 R57.0
Q21.0 Q24.8
I27.0 Q24.8
N17.9 Q24.8
I46.X Q24.8
Q24.8 Q21.0
I27.0 Q21.0
N17.9 Q21.0
I46.X Q21.0
Q24.8 I27.0
Q21.0 I27.0
N17.9 I27.0
I46.X I27.0
Q24.8 N17.9
Q21.0 N17.9
I27.0 N17.9
I46.X N17.9
Q24.8 I46.X
Q21.0 I46.X
I27.0 I46.X
N17.9 I46.X
I48.X I42.0
J22.X I42.0
Z45.9 I42.0
R57.0 I42.0
I42.0 I48.X
J22.X I48.X
Z45.9 I48.X
R57.0 I48.X
I42.0 J22.X
I48.X J22.X
Z45.9 J22.X
R57.0 J22.X
I42.0 Z45.9
I48.X Z45.9
J22.X Z45.9
R57.0 Z45.9
I42.0 R57.0
I48.X R57.0
J22.X R57.0
Z45.9 R57.0
I45.1 I33.0
N18.9 I33.0
Q60.5 I33.0
A41.9 I33.0
I33.0 I45.1
N18.9 I45.1
Q60.5 I45.1
A41.9 I45.1
I33.0 N18.9
I45.1 N18.9
Q60.5 N18.9
A41.9 N18.9
I33.0 Q60.5
I45.1 Q60.5
N18.9 Q60.5
A41.9 Q60.5
I33.0 A41.9
I45.1 A41.9
N18.9 A41.9
Q60.5 A41.9
Q87.4 Q24.8
Q25.4 Q24.8
I71.0 Q24.8
I46.1 Q24.8
Q24.8 Q87.4
Q25.4 Q87.4
I71.0 Q87.4
I46.1 Q87.4
Q24.8 Q25.4
Q87.4 Q25.4
I71.0 Q25.4
I46.1 Q25.4
Q24.8 I71.0
Q87.4 I71.0
Q25.4 I71.0
I46.1 I71.0
Q24.8 I46.1
Q87.4 I46.1
Q25.4 I46.1
I71.0 I46.1
I31.3 Q24.8
I50.1 Q24.8
 Q24.8
Q24.8 I31.3
I50.1 I31.3
I46.1 I31.3
 I31.3
Q24.8 I50.1
I31.3 I50.1
I46.1 I50.1
 I50.1
I31.3 I46.1
I50.1 I46.1
 I46.1
Q24.8 
I31.3 
I50.1 
I46.1 
I45.1 I26.0
I27.9 I26.0
E78.9 I26.0
I46.1 I26.0
I26.0 I45.1
I27.9 I45.1
E78.9 I45.1
I46.1 I45.1
I26.0 I27.9
I45.1 I27.9
E78.9 I27.9
I46.1 I27.9
I26.0 E78.9
I45.1 E78.9
I27.9 E78.9
I46.1 E78.9
I26.0 I46.1
I45.1 I46.1
I27.9 I46.1
E78.9 I46.1
Q21.3 Q24.8
T85.8 Q24.8
Z95.2 Q24.8
R57.1 Q24.8
Q24.8 Q21.3
T85.8 Q21.3
Z95.2 Q21.3
R57.1 Q21.3
Q24.8 T85.8
Q21.3 T85.8
Z95.2 T85.8
R57.1 T85.8
Q24.8 Z95.2
Q21.3 Z95.2
T85.8 Z95.2
R57.1 Z95.2
Q24.8 R57.1
Q21.3 R57.1
T85.8 R57.1
Z95.2 R57.1
