# Supplementary material for: Comorbidity patterns in cardiovascular diseases: the role of life-stage and socioeconomic status
Source: Front Cardiovasc Med. 2024 Feb 13;11:1215458. doi: 10.3389/fcvm.2024.1215458 (PMC10897012; doi:10.3389/fcvm.2024.1215458)
Supplement: Supplementary file 1 [file Datasheet1.zip › Supplementary/Supplementary_Male_networks/CoNet_TotMale_0_20_lowSEL.txt]

Q24.8 C38.0
Q21.1 C38.0
Q25.0 C38.0
Z01.7 C38.0
C38.0 Q24.8
Q21.1 Q24.8
Q25.0 Q24.8
Z01.7 Q24.8
C38.0 Q21.1
Q24.8 Q21.1
Q25.0 Q21.1
Z01.7 Q21.1
C38.0 Q25.0
Q24.8 Q25.0
Q21.1 Q25.0
Z01.7 Q25.0
C38.0 Z01.7
Q24.8 Z01.7
Q21.1 Z01.7
Q25.0 Z01.7
Q22.1 Q24.8
A41.9 Q24.8
Q24.8 Q22.1
Q25.0 Q22.1
Q21.1 Q22.1
A41.9 Q22.1
Q22.1 Q25.0
A41.9 Q25.0
Q22.1 Q21.1
A41.9 Q21.1
Q24.8 A41.9
Q22.1 A41.9
Q25.0 A41.9
Q21.1 A41.9
Q25.1 Q24.8
Q25.4 Q24.8
I46.1 Q24.8
Q24.8 Q25.1
Q25.4 Q25.1
Q21.1 Q25.1
I46.1 Q25.1
Q24.8 Q25.4
Q25.1 Q25.4
Q21.1 Q25.4
I46.1 Q25.4
Q25.1 Q21.1
Q25.4 Q21.1
I46.1 Q21.1
Q24.8 I46.1
Q25.1 I46.1
Q25.4 I46.1
Q21.1 I46.1
Q22.6 Q24.8
Q25.5 Q24.8
Q24.8 Q22.6
Q25.5 Q22.6
Q25.0 Q22.6
I46.1 Q22.6
Q24.8 Q25.5
Q22.6 Q25.5
Q25.0 Q25.5
I46.1 Q25.5
Q22.6 Q25.0
Q25.5 Q25.0
I46.1 Q25.0
Q22.6 I46.1
Q25.5 I46.1
Q25.0 I46.1
Q20.5 Q24.8
Q20.1 Q24.8
Q24.8 Q20.5
Q20.1 Q20.5
Q25.5 Q20.5
I46.1 Q20.5
Q24.8 Q20.1
Q20.5 Q20.1
Q25.5 Q20.1
I46.1 Q20.1
Q20.5 Q25.5
Q20.1 Q25.5
Q20.5 I46.1
Q20.1 I46.1
Q20.8 Q24.8
Q22.0 Q24.8
I49.8 Q24.8
Q24.8 Q20.8
Q22.0 Q20.8
Q21.1 Q20.8
I49.8 Q20.8
Q24.8 Q22.0
Q20.8 Q22.0
Q21.1 Q22.0
I49.8 Q22.0
Q20.8 Q21.1
Q22.0 Q21.1
I49.8 Q21.1
Q24.8 I49.8
Q20.8 I49.8
Q22.0 I49.8
Q21.1 I49.8
Q24.0 Q24.8
Q21.2 Q24.8
Q26.2 Q24.8
I49.9 Q24.8
Q24.8 Q24.0
Q21.2 Q24.0
Q26.2 Q24.0
I49.9 Q24.0
Q24.8 Q21.2
Q24.0 Q21.2
Q26.2 Q21.2
I49.9 Q21.2
Q24.8 Q26.2
Q24.0 Q26.2
Q21.2 Q26.2
I49.9 Q26.2
Q24.8 I49.9
Q24.0 I49.9
Q21.2 I49.9
Q26.2 I49.9
Q24.5 Q24.8
R57.0 Q24.8
Q25.0 Q21.2
Q24.5 Q21.2
R57.0 Q21.2
Q21.2 Q25.0
Q24.5 Q25.0
R57.0 Q25.0
Q24.8 Q24.5
Q21.2 Q24.5
Q25.0 Q24.5
R57.0 Q24.5
Q24.8 R57.0
Q21.2 R57.0
Q25.0 R57.0
Q24.5 R57.0
Q23.4 Q24.8
Q24.8 Q23.4
Q25.1 Q23.4
Q25.0 Q23.4
R57.0 Q23.4
Q23.4 Q25.1
Q25.0 Q25.1
R57.0 Q25.1
Q23.4 Q25.0
Q25.1 Q25.0
Q23.4 R57.0
Q25.1 R57.0
Q22.4 Q24.8
Q21.0 Q24.8
I27.0 Q24.8
Q24.8 Q22.4
Q21.0 Q22.4
I27.0 Q22.4
Z01.7 Q22.4
Q24.8 Q21.0
Q22.4 Q21.0
I27.0 Q21.0
Z01.7 Q21.0
Q24.8 I27.0
Q22.4 I27.0
Q21.0 I27.0
Z01.7 I27.0
Q22.4 Z01.7
Q21.0 Z01.7
I27.0 Z01.7
I27.0 Q25.0
I27.0 Q21.1
Q25.0 I27.0
Q21.1 I27.0
Y83.1 Q24.8
Y83.1 Q25.0
Q24.8 Y83.1
Q25.0 Y83.1
I27.0 Y83.1
Z01.7 Y83.1
Y83.1 I27.0
Y83.1 Z01.7
I27.2 Q24.8
Q25.0 Q21.0
I27.2 Q21.0
Q21.0 Q25.0
I27.2 Q25.0
Q24.8 I27.2
Q21.0 I27.2
Q25.0 I27.2
Z01.7 I27.2
I27.2 Z01.7
I27.2 Y83.1
Y83.1 I27.2
I48.X Q24.8
I48.X Q21.1
Q24.8 I48.X
Q21.1 I48.X
I49.8 I48.X
Z01.7 I48.X
I48.X I49.8
Z01.7 I49.8
I48.X Z01.7
I49.8 Z01.7
Q21.3 Q24.8
Q21.3 Q21.2
I49.8 Q21.2
Z01.7 Q21.2
Q24.8 Q21.3
Q21.2 Q21.3
I49.8 Q21.3
Z01.7 Q21.3
Q21.2 I49.8
Q21.3 I49.8
Q21.2 Z01.7
Q21.3 Z01.7
Q22.1 Q21.3
Q21.3 Q22.1
I49.8 Q22.1
Z01.7 Q22.1
Q22.1 I49.8
Q22.1 Z01.7
Q20.3 Q24.8
Q24.8 Q20.3
Q25.0 Q20.3
I49.8 Q20.3
Z01.7 Q20.3
Q20.3 Q25.0
I49.8 Q25.0
Q20.3 I49.8
Q25.0 I49.8
Q20.3 Z01.7
I49.8 Q25.1
Z01.7 Q25.1
I49.8 Q25.4
Z01.7 Q25.4
Q25.1 I49.8
Q25.4 I49.8
Q25.1 Z01.7
Q25.4 Z01.7
Y83.1 Q21.3
Q21.3 Y83.1
I49.8 Y83.1
Y83.1 I49.8
Y83.1 Q22.1
Q22.1 Y83.1
Y83.1 Q25.1
Q25.1 Y83.1
I50.0 Q24.8
I50.0 Q21.1
I50.0 I27.0
Q24.8 I50.0
Q21.1 I50.0
I27.0 I50.0
Z01.7 I50.0
I50.0 Z01.7
I50.9 Q24.8
Q21.0 Q25.5
I50.9 Q25.5
Z01.7 Q25.5
Q25.5 Q21.0
I50.9 Q21.0
Q24.8 I50.9
Q25.5 I50.9
Q21.0 I50.9
Z01.7 I50.9
Q25.5 Z01.7
I50.9 Z01.7
M30.3 Q24.8
I77.6 Q24.8
Q24.8 M30.3
I49.8 M30.3
I77.6 M30.3
Z01.7 M30.3
M30.3 I49.8
I77.6 I49.8
Q24.8 I77.6
M30.3 I77.6
I49.8 I77.6
Z01.7 I77.6
M30.3 Z01.7
I77.6 Z01.7
J98.1 Q24.8
J98.1 Q21.3
J98.1 Q22.1
Q24.8 J98.1
Q21.3 J98.1
Q22.1 J98.1
Z01.7 J98.1
J98.1 Z01.7
Q21.1 Q22.4
Q22.4 Q21.1
Q21.0 Q21.1
Q21.1 Q21.0
Q24.3 Q24.8
Q24.3 Q21.3
Q21.0 Q21.3
Q24.8 Q24.3
Q21.3 Q24.3
Q21.0 Q24.3
Z01.7 Q24.3
Q21.3 Q21.0
Q24.3 Q21.0
Q24.3 Z01.7
Q20.0 Q24.8
Q25.6 Q24.8
Q24.8 Q20.0
Q25.6 Q20.0
Q21.0 Q20.0
Z01.7 Q20.0
Q24.8 Q25.6
Q20.0 Q25.6
Q21.0 Q25.6
Z01.7 Q25.6
Q20.0 Q21.0
Q25.6 Q21.0
Q20.0 Z01.7
Q25.6 Z01.7
Q20.1 Q22.4
Q22.4 Q20.1
Q21.1 Q20.1
Z01.7 Q20.1
Q20.1 Q21.1
Q20.1 Z01.7
Q20.6 Q24.8
Q24.8 Q20.6
Q24.0 Q20.6
Q21.2 Q20.6
Z01.7 Q20.6
Q20.6 Q24.0
Z01.7 Q24.0
Q20.6 Q21.2
Q20.6 Z01.7
Q24.0 Z01.7
Q23.3 Q24.8
Q24.4 Q24.8
Q24.8 Q23.3
Q24.4 Q23.3
Q21.1 Q23.3
Z01.7 Q23.3
Q24.8 Q24.4
Q23.3 Q24.4
Q21.1 Q24.4
Z01.7 Q24.4
Q23.3 Q21.1
Q24.4 Q21.1
Q23.3 Z01.7
Q24.4 Z01.7
Q22.5 Q24.8
Q22.8 Q24.8
Q24.8 Q22.5
Q21.1 Q22.5
Q22.8 Q22.5
Z01.7 Q22.5
Q22.5 Q21.1
Q22.8 Q21.1
Q24.8 Q22.8
Q22.5 Q22.8
Q21.1 Q22.8
Z01.7 Q22.8
Q22.5 Z01.7
Q22.8 Z01.7
Q22.3 Q24.8
Q21.0 Q20.1
Q22.3 Q20.1
Q20.1 Q21.0
Q22.3 Q21.0
Q24.8 Q22.3
Q20.1 Q22.3
Q21.0 Q22.3
Z01.7 Q22.3
Q22.3 Z01.7
Q22.1 Q20.1
Q22.1 Q21.0
Q20.1 Q22.1
Q21.0 Q22.1
Q22.1 Q24.3
Q24.3 Q22.1
Q24.3 Q22.4
Q22.1 Q22.4
Q22.4 Q24.3
Q22.4 Q22.1
Q23.2 Q24.8
Q23.2 Q25.1
Q23.2 Y83.1
Q24.8 Q23.2
Q25.1 Q23.2
Y83.1 Q23.2
Z01.7 Q23.2
Q23.2 Z01.7
Q21.0 Q20.3
Q20.3 Q21.0
Q24.2 Q24.8
Q24.8 Q24.2
Q21.1 Q24.2
Q25.0 Q24.2
Z01.7 Q24.2
Q24.2 Q21.1
Q24.2 Q25.0
Q24.2 Z01.7
Q22.8 Q22.1
Q22.1 Q22.8
Q25.0 Q22.8
Q22.8 Q25.0
Q22.6 Q22.0
Q25.0 Q22.0
Z01.7 Q22.0
Q22.0 Q22.6
Z01.7 Q22.6
Q22.0 Q25.0
Q22.0 Z01.7
Q22.6 Z01.7
Q25.0 Q25.4
Q25.4 Q25.0
Q25.1 Q20.5
Z01.7 Q20.5
Q25.1 Q20.1
Q20.5 Q25.1
Q20.1 Q25.1
Q20.5 Z01.7
Q25.4 Q20.1
Q25.4 Q21.0
Q20.1 Q25.4
Q21.0 Q25.4
Q25.6 Q21.3
Q25.6 Q22.1
Q21.3 Q25.6
Q22.1 Q25.6
Q25.6 Q25.5
Q25.6 Q25.0
Q25.5 Q25.6
Q25.0 Q25.6
Q25.1 Q21.0
Q21.0 Q25.1
Q26.1 Q24.8
Q25.6 Q21.2
Q26.1 Q21.2
Q21.2 Q25.6
Q26.1 Q25.6
Q24.8 Q26.1
Q21.2 Q26.1
Q25.6 Q26.1
Z01.7 Q26.1
Q26.1 Z01.7
Q60.5 Q24.8
Q60.5 Q21.0
Q60.5 I27.0
Q24.8 Q60.5
Q21.0 Q60.5
I27.0 Q60.5
Z01.7 Q60.5
Q60.5 Z01.7
Q23.0 Q24.8
Q24.8 Q23.0
Q21.1 Q23.0
Y83.1 Q23.0
Z01.7 Q23.0
Q23.0 Q21.1
Y83.1 Q21.1
Q23.0 Y83.1
Q21.1 Y83.1
Q23.0 Z01.7
Y83.1 Q25.5
Q25.5 Y83.1
Y83.1 Q25.4
Q25.4 Y83.1
I44.2 Q24.8
Z45.0 Q24.8
I44.2 Q20.3
Z45.0 Q20.3
Q24.8 I44.2
Q20.3 I44.2
Z45.0 I44.2
Z01.7 I44.2
Q24.8 Z45.0
Q20.3 Z45.0
I44.2 Z45.0
Z01.7 Z45.0
I44.2 Z01.7
Z45.0 Z01.7
R57.8 Q24.8
R57.8 Q25.1
A41.9 Q25.1
Q24.8 R57.8
Q25.1 R57.8
A41.9 R57.8
Q25.1 A41.9
R57.8 A41.9
I49.8 I27.0
I27.0 I49.8
Q24.5 M30.3
M30.3 Q24.5
I49.8 Q24.5
Z01.7 Q24.5
Q24.5 I49.8
Q24.5 Z01.7
I49.8 Q26.2
Z01.7 Q26.2
Q26.2 I49.8
Q26.2 Z01.7
I49.8 I51.3
Z01.7 I51.3
I51.3 I49.8
I51.3 Z01.7
P36.4 Q24.8
Q21.1 Q26.2
P36.4 Q26.2
R57.8 Q26.2
Q26.2 Q21.1
P36.4 Q21.1
R57.8 Q21.1
Q24.8 P36.4
Q26.2 P36.4
Q21.1 P36.4
R57.8 P36.4
Q26.2 R57.8
Q21.1 R57.8
P36.4 R57.8
G90.9 Q24.8
G90.9 Q25.0
G90.9 Y83.1
Q24.8 G90.9
Q25.0 G90.9
Y83.1 G90.9
Z01.7 G90.9
G90.9 Z01.7
I10.X Q24.8
I10.X Q25.0
I10.X Y83.1
Q24.8 I10.X
Q25.0 I10.X
Y83.1 I10.X
Z01.7 I10.X
I10.X Z01.7
Q21.0 Q21.2
I27.2 Q21.2
Q21.2 Q21.0
Q21.2 I27.2
I28.8 Q24.8
I28.8 Q21.0
I28.8 I27.0
Q24.8 I28.8
Q21.0 I28.8
I27.0 I28.8
Z01.7 I28.8
I28.8 Z01.7
Q25.6 Q22.4
I28.8 Q22.4
Q22.4 Q25.6
I28.8 Q25.6
Q22.4 I28.8
Q25.6 I28.8
I48.X Q26.2
Q26.2 I48.X
I49.8 Q21.0
Q21.0 I49.8
I27.0 Q26.2
Q26.2 I27.0
Q26.2 Q25.1
Q25.1 Q26.2
T82.8 Q24.8
T82.8 Q25.6
I49.8 Q25.6
Q24.8 T82.8
Q25.6 T82.8
I49.8 T82.8
Z01.7 T82.8
Q25.6 I49.8
T82.8 I49.8
T82.8 Z01.7
Q26.8 Q24.8
Q24.8 Q26.8
Q20.1 Q26.8
Q21.0 Q26.8
Z01.7 Q26.8
Q26.8 Q20.1
Q26.8 Q21.0
Q26.8 Z01.7
Q25.7 Q24.8
Q25.7 Q21.3
Q21.1 Q21.3
Q24.8 Q25.7
Q21.3 Q25.7
Q21.1 Q25.7
Z01.7 Q25.7
Q21.3 Q21.1
Q25.7 Q21.1
Q25.7 Z01.7
Q21.1 Q20.3
Q22.1 Q20.3
Q20.3 Q21.1
Q20.3 Q22.1
Q23.8 Q24.8
Q23.8 Q25.1
Q23.8 Y83.1
Q24.8 Q23.8
Q25.1 Q23.8
Y83.1 Q23.8
Z01.7 Q23.8
Q23.8 Z01.7
Q24.3 Q20.1
Q20.1 Q24.3
Q21.0 Q23.0
Q25.0 Q23.0
Q23.0 Q21.0
Q23.0 Q25.0
Q25.7 Q21.0
Q25.7 Q22.1
Q21.0 Q25.7
Q22.1 Q25.7
Q25.5 Q20.0
Q26.1 Q20.0
Q20.0 Q25.5
Q26.1 Q25.5
Q20.0 Q26.1
Q25.5 Q26.1
Q90.9 Q24.8
Q90.9 Q25.0
Q90.9 Y83.1
Q24.8 Q90.9
Q25.0 Q90.9
Y83.1 Q90.9
Z01.7 Q90.9
Q90.9 Z01.7
Q23.1 Q24.8
Q23.1 Q23.0
Q24.8 Q23.1
Q23.0 Q23.1
Y83.1 Q23.1
Z01.7 Q23.1
Q23.1 Y83.1
Q23.1 Z01.7
Q23.4 Q25.6
Y83.1 Q25.6
Q25.6 Q23.4
Y83.1 Q23.4
Z01.7 Q23.4
Q25.6 Y83.1
Q23.4 Y83.1
Q23.4 Z01.7
Y83.1 Q21.0
Q21.0 Y83.1
Q25.5 Q22.5
Y83.1 Q22.5
Q22.5 Q25.5
Q22.5 Y83.1
Z95.5 Q24.8
I49.8 Q25.5
Z95.5 Q25.5
Q25.5 I49.8
Z95.5 I49.8
Q24.8 Z95.5
Q25.5 Z95.5
I49.8 Z95.5
Z01.7 Z95.5
Z95.5 Z01.7
I47.1 Q24.8
I47.1 Q26.2
Q24.8 I47.1
Q26.2 I47.1
Z01.7 I47.1
I47.1 Z01.7
G40.3 Z03.3
I49.8 Z03.3
Z01.7 Z03.3
Z03.3 G40.3
I49.8 G40.3
Z01.7 G40.3
Z03.3 I49.8
G40.3 I49.8
Z03.3 Z01.7
G40.3 Z01.7
Q23.0 Q23.2
I46.1 Q23.2
Q23.2 Q23.0
Q25.1 Q23.0
I46.1 Q23.0
Q23.0 Q25.1
Q23.2 I46.1
Q23.0 I46.1
R57.0 Q25.4
R57.0 Q21.0
Q25.4 R57.0
Q21.0 R57.0
I49.0 Q24.8
I49.0 Q20.3
I49.0 Q21.0
Q24.8 I49.0
Q20.3 I49.0
Q21.0 I49.0
Z01.7 I49.0
I49.0 Z01.7
I50.9 Q24.2
I49.8 Q24.2
Q24.2 I50.9
I49.8 I50.9
Q24.2 I49.8
I50.9 I49.8
R50.9 Z03.8
J45.9 Z03.8
I49.8 Z03.8
Z01.7 Z03.8
Z03.8 R50.9
J45.9 R50.9
I49.8 R50.9
Z01.7 R50.9
Z03.8 J45.9
R50.9 J45.9
I49.8 J45.9
Z01.7 J45.9
Z03.8 I49.8
R50.9 I49.8
J45.9 I49.8
Z03.8 Z01.7
R50.9 Z01.7
J45.9 Z01.7
I50.9 Q24.5
I50.9 M30.3
Q24.5 I50.9
M30.3 I50.9
J06.9 Q24.8
J06.9 Q25.1
J06.9 Q26.2
Q24.8 J06.9
Q25.1 J06.9
Q26.2 J06.9
Z01.7 J06.9
J06.9 Z01.7
Q20.1 Q20.6
Q20.1 Q21.2
Q20.6 Q20.1
Q21.2 Q20.1
Q25.6 Q20.1
Q20.1 Q25.6
Q25.7 Q25.5
Q25.5 Q25.7
Y83.1 Q22.8
Q22.8 Y83.1
I42.2 Q24.8
Q24.8 I42.2
I49.8 I42.2
Z01.7 I42.2
I42.2 I49.8
I42.2 Z01.7
Q26.4 Q24.8
Q24.8 Q26.4
I49.8 Q26.4
Z01.7 Q26.4
Q26.4 I49.8
Q26.4 Z01.7
I27.2 Z03.5
Z01.7 Z03.5
Z03.5 I27.2
Z03.5 Z01.7
E87.6 Q24.8
E87.6 Q21.0
E87.6 Q25.1
E87.6 Q25.0
Q24.8 E87.6
Q21.0 E87.6
Q25.1 E87.6
Q25.0 E87.6
Q25.5 Q25.1
Q25.1 Q25.5
I46.1 Q21.0
Q21.0 I46.1
Q23.4 Q20.1
R57.8 Q20.1
Q20.1 Q23.4
R57.8 Q23.4
I46.1 Q23.4
Q20.1 R57.8
Q23.4 R57.8
I46.1 R57.8
Q23.4 I46.1
R57.8 I46.1
I97.1 Q24.8
I50.1 Q24.8
I97.1 Q23.4
I50.1 Q23.4
Q24.8 I97.1
Q23.4 I97.1
I50.1 I97.1
R57.0 I97.1
Q24.8 I50.1
Q23.4 I50.1
I97.1 I50.1
R57.0 I50.1
I97.1 R57.0
I50.1 R57.0
G31.9 Q24.8
Z95.5 Q22.5
G31.9 Q22.5
Q22.5 Z95.5
G31.9 Z95.5
Q24.8 G31.9
Q22.5 G31.9
Z95.5 G31.9
Z01.7 G31.9
G31.9 Z01.7
I49.8 Q23.0
Q23.0 I49.8
Q21.1 Q21.2
Q21.2 Q21.1
Q25.3 Q24.8
Q24.8 Q25.3
Q22.1 Q25.3
I49.8 Q25.3
Z01.7 Q25.3
Q25.3 Q22.1
Q25.3 I49.8
Q25.3 Z01.7
J95.5 Q24.8
J95.5 Q21.1
J95.5 Q21.0
Q24.8 J95.5
Q21.1 J95.5
Q21.0 J95.5
Z01.7 J95.5
J95.5 Z01.7
Q22.0 Q21.3
Q22.0 Q24.3
Q21.3 Q22.0
Q24.3 Q22.0
Q22.8 Q20.1
Q22.8 Q21.0
Q20.1 Q22.8
Q21.0 Q22.8
Q22.8 Q26.2
Q26.2 Q22.8
Q24.4 Q23.0
Q23.0 Q24.4
Q23.2 Q24.4
Q24.4 Q23.2
Q23.1 Q24.4
Q24.4 Q23.1
Q21.0 Q22.0
Q22.0 Q21.0
Q25.0 Q25.7
Q25.7 Q25.0
Q23.3 Q23.0
Q23.0 Q23.3
Q25.0 Q23.3
Q23.3 Q25.0
Q25.0 Q20.1
Q20.1 Q25.0
Q25.6 Q24.5
Q25.4 Q24.5
Q24.5 Q25.6
Q25.4 Q25.6
Q24.5 Q25.4
Q25.6 Q25.4
Q24.4 Q25.0
Q25.0 Q24.4
Y83.1 Q24.4
Q24.4 Y83.1
R57.0 Q20.3
R57.0 Q21.1
Q20.3 R57.0
Q21.1 R57.0
Q89.3 Q24.8
Q24.8 Q89.3
Q21.2 Q89.3
Q23.4 Q89.3
A41.9 Q89.3
Q89.3 Q21.2
Q23.4 Q21.2
A41.9 Q21.2
Q89.3 Q23.4
Q21.2 Q23.4
A41.9 Q23.4
Q89.3 A41.9
Q21.2 A41.9
Q23.4 A41.9
I27.0 Q20.1
Q20.1 I27.0
I45.1 Q24.8
I45.1 Q21.0
Q24.8 I45.1
Q21.0 I45.1
I49.8 I45.1
Z01.7 I45.1
I45.1 I49.8
I45.1 Z01.7
I49.8 Q22.4
Q22.4 I49.8
Q23.4 Q23.2
Q21.1 Q23.2
Q23.2 Q23.4
Q21.1 Q23.4
Q23.2 Q21.1
Q23.4 Q21.1
Q23.3 Q21.0
Q21.0 Q23.3
Q23.2 Q25.0
Q25.0 Q23.2
Q25.4 Q21.3
Q25.4 Q24.3
Q21.3 Q25.4
Q24.3 Q25.4
Y83.1 Q22.0
Q22.0 Y83.1
Q23.1 Q25.1
Q25.1 Q23.1
Z95.5 Q25.4
Z95.5 Q21.0
Q25.4 Z95.5
Q21.0 Z95.5
T82.8 Q21.1
Q21.1 T82.8
I27.0 Z03.5
I49.8 Z03.5
Z03.5 I27.0
Z03.5 I49.8
I50.9 Z03.5
Z03.5 I50.9
I49.8 I47.1
I47.1 I49.8
I97.1 Q26.2
I46.1 Q26.2
I97.1 Q25.1
Q26.2 I97.1
Q25.1 I97.1
I46.1 I97.1
Q26.2 I46.1
I97.1 I46.1
Q21.1 Q20.0
I49.8 Q20.0
Q20.0 Q21.1
Q20.0 I49.8
R09.2 Q24.8
Q21.0 Q26.2
R09.2 Q26.2
R09.2 Q21.1
Q26.2 Q21.0
R09.2 Q21.0
Q24.8 R09.2
Q26.2 R09.2
Q21.1 R09.2
Q21.0 R09.2
R57.8 Q21.0
Q21.0 R57.8
P36.9 Q24.8
R68.8 Q24.8
Q24.8 P36.9
R57.8 P36.9
Q20.1 P36.9
R68.8 P36.9
P36.9 R57.8
R68.8 R57.8
P36.9 Q20.1
R68.8 Q20.1
Q24.8 R68.8
P36.9 R68.8
R57.8 R68.8
Q20.1 R68.8
I31.3 Q24.8
I31.3 Q20.3
I31.3 Q25.0
Q24.8 I31.3
Q20.3 I31.3
Q25.0 I31.3
Z01.7 I31.3
I31.3 Z01.7
I47.1 Q20.1
I47.1 Q21.0
Q20.1 I47.1
Q21.0 I47.1
I49.8 Q24.4
Q24.4 I49.8
Q24.4 Q25.1
Q25.1 Q24.4
Y83.1 Q20.1
I50.9 Q20.1
Q20.1 Y83.1
I50.9 Y83.1
Q20.1 I50.9
Y83.1 I50.9
I50.9 Q21.1
Q21.1 I50.9
K04.7 Q24.8
K04.7 Q21.3
K04.7 I49.8
Q24.8 K04.7
Q21.3 K04.7
I49.8 K04.7
Z01.7 K04.7
K04.7 Z01.7
Q20.4 Q24.8
Q20.4 Q20.6
Q22.1 Q20.6
Q24.8 Q20.4
Q20.6 Q20.4
Q22.1 Q20.4
Z01.7 Q20.4
Q20.6 Q22.1
Q20.4 Q22.1
Q20.4 Z01.7
Q22.2 Q24.8
Q22.2 Q25.0
Q22.2 Y83.1
Q24.8 Q22.2
Q25.0 Q22.2
Y83.1 Q22.2
Z01.7 Q22.2
Q22.2 Z01.7
Q25.4 Q24.4
Q23.8 Q24.4
Q24.4 Q25.4
Q23.8 Q25.4
Q24.4 Q23.8
Q25.4 Q23.8
Q23.2 Q20.1
Q20.1 Q23.2
T82.5 Q24.8
T82.5 Q20.0
Q23.1 Q20.0
Q24.8 T82.5
Q20.0 T82.5
Q23.1 T82.5
Z01.7 T82.5
Q20.0 Q23.1
T82.5 Q23.1
T82.5 Z01.7
Q25.4 Q22.1
Q22.1 Q25.4
Q33.3 Q24.8
Q33.3 Q21.1
Q24.8 Q33.3
Q21.1 Q33.3
Q25.7 Q33.3
Z01.7 Q33.3
Q33.3 Q25.7
Q33.3 Z01.7
Q27.8 Q24.8
Q23.4 Q21.3
Q27.8 Q21.3
Q21.3 Q23.4
Q27.8 Q23.4
Q24.8 Q27.8
Q21.3 Q27.8
Q23.4 Q27.8
Z01.7 Q27.8
Q27.8 Z01.7
I50.9 Q25.0
I50.9 Q25.1
Q25.0 I50.9
Q25.1 I50.9
Q22.4 Q22.0
R57.0 Q22.0
Q22.0 Q22.4
Q22.6 Q22.4
R57.0 Q22.4
Q22.4 Q22.6
R57.0 Q22.6
Q22.0 R57.0
Q22.4 R57.0
Q22.6 R57.0
R57.8 Q25.5
R57.8 Q25.6
Q25.5 R57.8
Q25.6 R57.8
I45.5 Q24.8
I45.5 Q20.1
I45.5 Q21.0
Q24.8 I45.5
Q20.1 I45.5
Q21.0 I45.5
Z01.7 I45.5
I45.5 Z01.7
Q87.1 Q24.8
Q87.1 Q23.3
I49.8 Q23.3
Q24.8 Q87.1
Q23.3 Q87.1
I49.8 Q87.1
Z01.7 Q87.1
Q23.3 I49.8
Q87.1 I49.8
Q87.1 Z01.7
J14.X Q24.8
K72.0 Q24.8
J14.X Q21.3
K72.0 Q21.3
Q24.8 J14.X
Q21.3 J14.X
K72.0 J14.X
Z01.7 J14.X
Q24.8 K72.0
Q21.3 K72.0
J14.X K72.0
Z01.7 K72.0
J14.X Z01.7
K72.0 Z01.7
Q25.6 Q20.3
Q20.3 Q25.6
Q25.4 Q25.5
Q25.5 Q25.4
I31.3 Q21.1
Q90.9 Q21.1
Q21.1 I31.3
Q90.9 I31.3
Q21.1 Q90.9
I31.3 Q90.9
J90.X Q24.8
J90.X Q20.1
Q24.8 J90.X
Q20.1 J90.X
Y83.1 J90.X
Z01.7 J90.X
J90.X Y83.1
J90.X Z01.7
R57.0 Q26.2
Q26.2 R57.0
I49.3 I42.3
I49.8 I42.3
Z01.7 I42.3
I42.3 I49.3
I49.8 I49.3
Z01.7 I49.3
I42.3 I49.8
I49.3 I49.8
I42.3 Z01.7
I49.3 Z01.7
I50.9 G90.9
I49.8 G90.9
G90.9 I50.9
G90.9 I49.8
I49.8 J90.X
J90.X I49.8
I49.8 I45.6
I45.6 I49.8
Q22.3 Q22.0
Q22.0 Q22.3
I49.8 Q22.3
Q22.3 I49.8
I49.8 I27.2
I27.2 I49.8
T82.5 Q20.1
I49.8 Q20.1
Q20.1 T82.5
I49.8 T82.5
Q20.1 I49.8
T82.5 I49.8
I49.5 Q24.8
T82.5 Q21.3
I49.5 Q21.3
Q21.3 T82.5
I49.5 T82.5
Q24.8 I49.5
Q21.3 I49.5
T82.5 I49.5
Z01.7 I49.5
I49.5 Z01.7
Q21.1 Q20.5
Q20.5 Q21.1
Q23.3 Q23.1
Q22.8 Q23.1
Q23.1 Q23.3
Q22.8 Q23.3
Q23.1 Q22.8
Q23.3 Q22.8
Q25.4 Q23.0
Q27.8 Q23.0
Q23.0 Q25.4
Q27.8 Q25.4
Q23.0 Q27.8
Q25.4 Q27.8
Q90.9 Z03.5
Q90.9 I50.9
Q90.9 I49.8
Z03.5 Q90.9
I50.9 Q90.9
I49.8 Q90.9
T82.8 Q20.0
Y83.1 Q20.0
Q20.0 T82.8
Y83.1 T82.8
Q20.0 Y83.1
T82.8 Y83.1
Y83.1 T82.5
T82.5 Y83.1
Q24.6 Q24.8
Z95.0 Q24.8
Z45.9 Q24.8
Q24.8 Q24.6
Z95.0 Q24.6
Z45.9 Q24.6
Z01.7 Q24.6
Q24.8 Z95.0
Q24.6 Z95.0
Z45.9 Z95.0
Z01.7 Z95.0
Q24.8 Z45.9
Q24.6 Z45.9
Z95.0 Z45.9
Z01.7 Z45.9
Q24.6 Z01.7
Z95.0 Z01.7
Z45.9 Z01.7
R57.0 I27.0
I27.0 R57.0
I44.0 Q24.8
I44.0 Q21.1
Q24.8 I44.0
Q21.1 I44.0
Z01.7 I44.0
I44.0 Z01.7
R57.0 Q20.1
R57.0 Q22.1
Q20.1 R57.0
Q22.1 R57.0
Q24.8 I42.4
Q21.1 I42.4
I28.8 I42.4
Z01.7 I42.4
I42.4 Q24.8
I42.4 Q21.1
I28.8 Q21.1
I42.4 I28.8
Q21.1 I28.8
I42.4 Z01.7
Q90.9 Q21.0
Q21.0 Q90.9
T82.5 Q25.5
Q25.5 T82.5
Y83.1 Q20.3
Q20.3 Y83.1
Q20.1 Q89.3
Q24.3 Q89.3
Z01.7 Q89.3
Q89.3 Q20.1
Q89.3 Q24.3
Q89.3 Z01.7
Q25.0 Q21.3
Q21.3 Q25.0
Q26.3 Q24.8
Q26.3 Q20.1
Q26.3 Q21.0
Q24.8 Q26.3
Q20.1 Q26.3
Q21.0 Q26.3
Z01.7 Q26.3
Q26.3 Z01.7
Q26.2 Q20.1
Q26.2 Q22.1
Q20.1 Q26.2
Q22.1 Q26.2
Q27.8 Q25.1
Q27.8 Y83.1
Q25.1 Q27.8
Y83.1 Q27.8
Y51.2 Q24.8
Y51.2 Q25.0
Y51.2 Y83.1
Q24.8 Y51.2
Q25.0 Y51.2
Y83.1 Y51.2
Z01.7 Y51.2
Y51.2 Z01.7
I50.9 I47.1
I47.1 I50.9
Z45.9 I27.0
I27.0 Z45.9
Z45.0 I49.5
Z45.9 I49.5
I49.5 Z45.0
Z45.9 Z45.0
I49.5 Z45.9
Z45.0 Z45.9
Z01.7 I45.6
I45.6 Z01.7
I45.8 Q24.8
T82.8 Q21.2
I45.8 Q21.2
Q21.2 T82.8
I45.8 T82.8
R57.0 T82.8
Q24.8 I45.8
Q21.2 I45.8
T82.8 I45.8
R57.0 I45.8
T82.8 R57.0
I45.8 R57.0
Q22.6 Q22.5
I45.1 Q22.5
Q22.5 Q22.6
I45.1 Q22.6
Q22.5 I45.1
Q22.6 I45.1
I45.1 Q21.1
I45.1 Y83.1
Q21.1 I45.1
Y83.1 I45.1
J06.9 Q21.1
Q21.1 J06.9
I49.8 J06.9
J06.9 I49.8
I45.1 I48.X
I50.9 I48.X
I48.X I45.1
I50.9 I45.1
I48.X I50.9
I45.1 I50.9
J90.X Q22.4
I50.9 Q22.4
Q22.4 J90.X
I50.9 J90.X
Q22.4 I50.9
J90.X I50.9
Q22.1 Q22.3
Q22.3 Q22.1
I50.9 I45.6
I45.6 I50.9
Z95.0 I49.9
Z45.9 I49.9
Z01.7 I49.9
I49.9 Z95.0
I49.9 Z45.9
I49.9 Z01.7
I49.8 R00.1
Z01.7 R00.1
R00.1 I49.8
R00.1 Z01.7
Q21.2 Q22.4
Z95.5 Q22.4
Q22.4 Q21.2
Z95.5 Q21.2
Q22.4 Z95.5
Q21.2 Z95.5
R57.0 Z95.5
Z95.5 R57.0
Q21.1 Q24.6
I27.2 Q24.6
Q24.6 Q21.1
I27.2 Q21.1
Q24.6 I27.2
Q21.1 I27.2
I42.4 Q22.1
I44.0 Q22.1
Q22.1 I42.4
I44.0 I42.4
Q22.1 I44.0
I42.4 I44.0
Q23.3 I42.4
I49.8 I42.4
I42.4 Q23.3
I42.4 I49.8
L08.8 Q24.8
L08.8 Q22.4
L08.8 I50.9
Q24.8 L08.8
Q22.4 L08.8
I50.9 L08.8
Z01.7 L08.8
L08.8 Z01.7
Q20.3 Q22.4
Q22.4 Q20.3
Q21.1 Q24.0
Q24.0 Q21.1
Q22.3 Q21.3
Q21.3 Q22.3
R50.9 Q24.8
R50.9 Q22.4
R50.9 I50.9
Q24.8 R50.9
Q22.4 R50.9
I50.9 R50.9
Z95.2 Q24.8
Z95.2 Q22.1
Q24.8 Z95.2
Q22.1 Z95.2
Y83.1 Z95.2
Z01.7 Z95.2
Z95.2 Y83.1
Z95.2 Z01.7
Z95.5 Q21.3
Z95.5 Q21.1
Q21.3 Z95.5
Q21.1 Z95.5
D44.3 Q25.1
D44.3 Q23.1
I49.8 Q23.1
Q25.1 D44.3
Q23.1 D44.3
I49.8 D44.3
Z01.7 D44.3
Q23.1 I49.8
D44.3 I49.8
D44.3 Z01.7
Q22.6 Q22.1
Q22.1 Q22.6
Q25.4 Q23.1
Q23.1 Q25.4
Q23.1 Q25.0
Q25.0 Q23.1
I49.8 I44.0
G90.9 I44.0
I44.0 I49.8
I44.0 G90.9
I50.9 Q24.4
Q24.4 I50.9
I24.8 I25.8
I25.1 I25.8
I21.0 I25.8
E78.0 I25.8
I25.8 I24.8
I25.1 I24.8
I21.0 I24.8
E78.0 I24.8
I25.8 I25.1
I24.8 I25.1
I21.0 I25.1
E78.0 I25.1
I25.8 I21.0
I24.8 I21.0
I25.1 I21.0
E78.0 I21.0
I25.8 E78.0
I24.8 E78.0
I25.1 E78.0
I21.0 E78.0
I49.8 I25.8
I49.8 I21.0
I49.8 I25.1
I25.8 I49.8
I21.0 I49.8
I25.1 I49.8
E78.0 I49.8
I49.8 E78.0
I35.0 I25.8
I46.1 I25.8
I25.8 I35.0
I24.8 I35.0
E78.0 I35.0
I46.1 I35.0
I35.0 I24.8
I46.1 I24.8
I35.0 E78.0
I46.1 E78.0
I25.8 I46.1
I35.0 I46.1
I24.8 I46.1
E78.0 I46.1
I70.9 I25.8
Z01.7 I25.8
I70.9 I25.1
Z01.7 I25.1
I25.8 I70.9
I25.1 I70.9
E78.0 I70.9
Z01.7 I70.9
I70.9 E78.0
Z01.7 E78.0
I25.8 Z01.7
I25.1 Z01.7
I70.9 Z01.7
E78.0 Z01.7
Z01.7 I21.0
Z01.7 I24.8
I21.0 Z01.7
I24.8 Z01.7
I36.1 I42.0
I45.1 I42.0
I44.4 I42.0
Z01.7 I42.0
I42.0 I36.1
I45.1 I36.1
I44.4 I36.1
Z01.7 I36.1
I42.0 I45.1
I36.1 I45.1
I44.4 I45.1
I42.0 I44.4
I36.1 I44.4
I45.1 I44.4
Z01.7 I44.4
I42.0 Z01.7
I36.1 Z01.7
I44.4 Z01.7
I51.3 I42.0
I51.3 I36.1
I42.0 I51.3
I36.1 I51.3
I45.1 I51.3
I51.3 I45.1
Q22.8 I42.4
I51.3 I42.4
I45.1 I42.4
I42.4 Q22.8
I51.3 Q22.8
I45.1 Q22.8
I42.4 I51.3
Q22.8 I51.3
I42.4 I45.1
Q22.8 I45.1
I45.1 Q21.3
I45.1 Q25.6
Q21.3 I45.1
Q25.6 I45.1
Z95.2 Q20.3
I48.X Q20.3
Q20.3 Z95.2
I48.X Z95.2
Q20.3 I48.X
Z95.2 I48.X
I50.9 I27.2
I27.2 I50.9
Q27.2 Q24.8
Q27.2 Q21.0
Q24.8 Q27.2
Q21.0 Q27.2
I50.9 Q27.2
Z01.7 Q27.2
Q27.2 I50.9
Q27.2 Z01.7
I20.0 I25.8
I20.0 I25.1
I25.8 I20.0
I25.1 I20.0
I70.9 I20.0
Z01.7 I20.0
I20.0 I70.9
I20.0 Z01.7
I50.0 Q25.0
J06.9 Q25.0
Q25.0 I50.0
J06.9 I50.0
Q25.0 J06.9
I50.0 J06.9
N19.X Q24.8
N19.X Q25.1
N19.X Y83.1
Q24.8 N19.X
Q25.1 N19.X
Y83.1 N19.X
Z01.7 N19.X
N19.X Z01.7
Z95.5 I25.8
I35.0 I25.1
Z95.5 I25.1
I25.1 I35.0
Z95.5 I35.0
Z01.7 I35.0
I25.8 Z95.5
I25.1 Z95.5
I35.0 Z95.5
I35.0 Z01.7
Z95.5 I70.9
I70.9 Z95.5
I49.8 I47.2
Z01.7 I47.2
I47.2 I49.8
I47.2 Z01.7
I27.8 Q24.8
I27.8 Q21.1
I27.8 Y83.1
Q24.8 I27.8
Q21.1 I27.8
Y83.1 I27.8
Z01.7 I27.8
I27.8 Z01.7
I47.1 Q21.1
I47.1 Y83.1
Q21.1 I47.1
Y83.1 I47.1
Q25.4 Q23.4
Q21.0 Q23.4
Q23.4 Q25.4
Q23.4 Q21.0
Z95.8 Q24.8
Z95.8 Q22.4
T82.8 Q22.4
Q24.8 Z95.8
Q22.4 Z95.8
T82.8 Z95.8
Z01.7 Z95.8
Q22.4 T82.8
Z95.8 T82.8
Z95.8 Z01.7
Z95.8 Q24.0
Z95.8 Q20.6
Q24.0 Z95.8
Q20.6 Z95.8
I97.0 Q24.8
I97.0 Q20.3
I46.1 Q20.3
I97.0 Q21.0
Q24.8 I97.0
Q20.3 I97.0
Q21.0 I97.0
I46.1 I97.0
Q20.3 I46.1
I97.0 I46.1
Q22.8 Q23.2
Q23.2 Q22.8
Q22.4 Q20.5
Q23.2 Q20.5
Q20.5 Q22.4
Q23.2 Q22.4
Q20.5 Q23.2
Q22.4 Q23.2
I50.1 I42.0
I49.8 I42.0
I42.0 I50.1
I49.8 I50.1
Z01.7 I50.1
I42.0 I49.8
I50.1 I49.8
I50.1 Z01.7
I49.8 Q22.5
Q22.5 I49.8
I27.2 Q23.0
I27.2 Q23.1
Q23.0 I27.2
Q23.1 I27.2
Q22.2 Q22.8
Q22.8 Q22.2
I45.1 Q22.2
Q22.2 I45.1
I50.9 Q23.0
Q23.0 I50.9
G90.9 Q23.0
Q23.0 G90.9
I50.9 Q22.1
Q22.1 I50.9
I50.9 I30.9
I49.8 I30.9
J06.8 I30.9
Z01.7 I30.9
I30.9 I50.9
J06.8 I50.9
I30.9 I49.8
J06.8 I49.8
I30.9 J06.8
I50.9 J06.8
I49.8 J06.8
Z01.7 J06.8
I30.9 Z01.7
J06.8 Z01.7
Q23.3 Y83.1
Y83.1 Q23.3
T82.8 Q21.3
Q21.3 T82.8
T82.1 Q24.8
Q24.8 T82.1
Z95.0 T82.1
Z45.0 T82.1
Z01.7 T82.1
T82.1 Z95.0
Z45.0 Z95.0
T82.1 Z45.0
Z95.0 Z45.0
T82.1 Z01.7
Z95.5 Q25.1
Z95.5 Y83.1
Q25.1 Z95.5
Y83.1 Z95.5
Z49.2 N18.9
S36.8 N18.9
Z01.7 N18.9
N18.9 Z49.2
S36.8 Z49.2
Z01.7 Z49.2
N18.9 S36.8
Z49.2 S36.8
Z01.7 S36.8
N18.9 Z01.7
Z49.2 Z01.7
S36.8 Z01.7
Y83.1 Q25.7
Q25.7 Y83.1
Z45.9 Q87.1
Q87.1 Z45.9
I47.1 I42.4
I49.5 I42.4
F80.1 I42.4
I42.4 I47.1
I49.5 I47.1
F80.1 I47.1
I42.4 I49.5
I47.1 I49.5
F80.1 I49.5
F80.1 Z01.7
I42.4 F80.1
I47.1 F80.1
I49.5 F80.1
Z01.7 F80.1
I97.0 Q20.1
I50.1 Q20.1
Q20.1 I97.0
I50.1 I97.0
Q20.1 I50.1
I97.0 I50.1
I46.1 I50.1
I50.1 I46.1
T85.7 N18.9
L02.2 N18.9
I15.1 N18.9
N18.9 T85.7
L02.2 T85.7
I15.1 T85.7
Z01.7 T85.7
N18.9 L02.2
T85.7 L02.2
I15.1 L02.2
Z01.7 L02.2
N18.9 I15.1
T85.7 I15.1
L02.2 I15.1
Z01.7 I15.1
T85.7 Z01.7
L02.2 Z01.7
I15.1 Z01.7
Z49.1 N18.9
I42.0 N18.9
N18.9 Z49.1
T85.7 Z49.1
I42.0 Z49.1
Z01.7 Z49.1
Z49.1 T85.7
I42.0 T85.7
N18.9 I42.0
Z49.1 I42.0
T85.7 I42.0
Z49.1 Z01.7
I44.1 Q24.8
I44.1 Q22.2
I44.1 Q22.8
Q24.8 I44.1
Q22.2 I44.1
Q22.8 I44.1
Z01.7 I44.1
I44.1 Z01.7
Y83.1 Q22.3
Q22.3 Y83.1
I49.5 Q22.4
Z45.0 Q22.4
Q22.4 I49.5
Q22.4 Z45.0
T82.7 Q24.8
T82.7 Q21.3
Z45.0 Q21.3
Q24.8 T82.7
Q21.3 T82.7
Z45.0 T82.7
Z01.7 T82.7
Q21.3 Z45.0
T82.7 Z45.0
T82.7 Z01.7
Z45.0 I42.4
Z45.9 I42.4
I42.4 Z45.0
I42.4 Z45.9
Z95.8 Q21.3
Z95.2 Q21.3
Q21.3 Z95.8
Z95.2 Z95.8
Q21.3 Z95.2
Z95.8 Z95.2
E79.0 I10.X
E66.9 I10.X
I10.X E79.0
E66.9 E79.0
Z01.7 E79.0
I10.X E66.9
E79.0 E66.9
Z01.7 E66.9
E79.0 Z01.7
E66.9 Z01.7
N18.9 Z94.0
N39.0 Z94.0
Z01.7 Z94.0
Z94.0 N18.9
N39.0 N18.9
Z94.0 N39.0
N18.9 N39.0
Z01.7 N39.0
Z94.0 Z01.7
N39.0 Z01.7
D46.4 N18.9
E61.1 N18.9
N18.9 D46.4
E61.1 D46.4
N18.9 E61.1
D46.4 E61.1
I97.1 C38.0
J15.0 C38.0
A04.7 C38.0
A41.9 C38.0
C38.0 I97.1
J15.0 I97.1
A04.7 I97.1
A41.9 I97.1
C38.0 J15.0
I97.1 J15.0
A04.7 J15.0
A41.9 J15.0
C38.0 A04.7
I97.1 A04.7
J15.0 A04.7
A41.9 A04.7
C38.0 A41.9
I97.1 A41.9
J15.0 A41.9
A04.7 A41.9
I64.X Q24.8
I64.X Q21.1
Q24.8 I64.X
Q21.1 I64.X
I50.9 I64.X
Z01.7 I64.X
I64.X I50.9
I64.X Z01.7
Z45.2 Z94.0
I50.1 Z94.0
Z45.2 N18.9
I50.1 N18.9
Z94.0 Z45.2
N18.9 Z45.2
I50.1 Z45.2
Z01.7 Z45.2
Z94.0 I50.1
N18.9 I50.1
Z45.2 I50.1
Z45.2 Z01.7
I50.9 N18.9
I50.9 T85.7
I50.9 Z49.1
N18.9 I50.9
T85.7 I50.9
Z49.1 I50.9
Q21.1 Q23.1
Q26.1 Q23.1
Q23.1 Q21.1
Q26.1 Q21.1
Q23.1 Q26.1
Q21.1 Q26.1
Z49.2 I15.1
S36.8 I15.1
I15.1 Z49.2
I15.1 S36.8
N02.8 N18.9
T85.6 N18.9
N18.9 N02.8
Z49.2 N02.8
T85.6 N02.8
Z01.7 N02.8
N02.8 Z49.2
T85.6 Z49.2
N18.9 T85.6
N02.8 T85.6
Z49.2 T85.6
Z01.7 T85.6
N02.8 Z01.7
T85.6 Z01.7
I44.1 I49.5
I49.5 I44.1
Z45.0 I44.1
Z45.9 I44.1
I44.1 Z45.0
I44.1 Z45.9
A41.0 N18.9
A41.0 T85.7
N18.9 A41.0
T85.7 A41.0
Z49.1 A41.0
Z01.7 A41.0
A41.0 Z49.1
A41.0 Z01.7
E21.1 Z94.0
E21.1 N18.9
Z94.0 E21.1
N18.9 E21.1
Z01.7 E21.1
E21.1 Z01.7
I15.9 D35.0
G41.0 D35.0
Z01.7 D35.0
D35.0 I15.9
G41.0 I15.9
Z01.7 I15.9
D35.0 G41.0
I15.9 G41.0
Z01.7 G41.0
D35.0 Z01.7
I15.9 Z01.7
G41.0 Z01.7
S37.0 N19.X
N19.X S37.0
Q24.8 S37.0
Z01.7 S37.0
S37.0 Q24.8
S37.0 Z01.7
E79.0 N18.9
S37.0 N18.9
N18.9 E79.0
S37.0 E79.0
N18.9 S37.0
E79.0 S37.0
Z52.4 Z53.0
Z00.5 Z53.0
Z01.7 Z53.0
Z53.0 Z52.4
Z00.5 Z52.4
Z01.7 Z52.4
Z53.0 Z00.5
Z52.4 Z00.5
Z01.7 Z00.5
Z53.0 Z01.7
Z52.4 Z01.7
Z00.5 Z01.7
I71.0 Q24.8
I71.3 Q24.8
Q24.8 I71.0
I71.3 I71.0
I27.2 I71.0
I46.1 I71.0
Q24.8 I71.3
I71.0 I71.3
I27.2 I71.3
I46.1 I71.3
I71.0 I27.2
I71.3 I27.2
I46.1 I27.2
I71.0 I46.1
I71.3 I46.1
I27.2 I46.1
Q20.2 Q24.8
Q24.8 Q20.2
Q20.1 Q20.2
Q25.0 Q20.2
I46.1 Q20.2
Q20.2 Q20.1
Q20.2 Q25.0
Q20.2 I46.1
I15.9 Q24.8
I15.9 Q25.1
I15.9 Y83.1
Q24.8 I15.9
Q25.1 I15.9
Y83.1 I15.9
I50.9 I15.9
I15.9 I50.9
E87.2 N18.9
I50.1 Z49.1
E87.2 Z49.1
Z49.1 I50.1
E87.2 I50.1
N18.9 E87.2
Z49.1 E87.2
I50.1 E87.2
Z01.7 E87.2
E87.2 Z01.7
Z49.2 Z94.0
I15.1 Z94.0
Z94.0 Z49.2
Z94.0 I15.1
T85.6 I15.1
I42.0 I15.1
I15.1 T85.6
I42.0 T85.6
I15.1 I42.0
T85.6 I42.0
I45.6 Q24.8
I45.6 Q22.5
I47.1 Q22.5
Q24.8 I45.6
Q22.5 I45.6
I47.1 I45.6
Q22.5 I47.1
I45.6 I47.1
I33.0 Q24.8
I33.0 Q23.1
I48.X Q23.1
Q24.8 I33.0
Q23.1 I33.0
I48.X I33.0
Z01.7 I33.0
Q23.1 I48.X
I33.0 I48.X
I33.0 Z01.7
S26.9 T81.5
I50.9 T81.5
I49.8 T81.5
Z01.7 T81.5
T81.5 S26.9
I50.9 S26.9
I49.8 S26.9
Z01.7 S26.9
T81.5 I50.9
S26.9 I50.9
T81.5 I49.8
S26.9 I49.8
T81.5 Z01.7
S26.9 Z01.7
I45.1 I47.1
I47.1 I45.1
Q20.5 Q24.0
Q20.1 Q24.0
Q24.0 Q20.5
Q24.0 Q20.1
E87.7 N18.9
J81.X N18.9
N18.9 E87.7
J81.X E87.7
Z49.2 E87.7
Z01.7 E87.7
N18.9 J81.X
E87.7 J81.X
Z49.2 J81.X
Z01.7 J81.X
E87.7 Z49.2
J81.X Z49.2
E87.7 Z01.7
J81.X Z01.7
I10.X N18.9
D50.9 N18.9
N18.9 I10.X
E61.1 I10.X
D50.9 I10.X
I10.X E61.1
D50.9 E61.1
N18.9 D50.9
I10.X D50.9
E61.1 D50.9
Q21.1 Q22.2
Q22.2 Q21.1
I50.9 I42.0
I42.0 I50.9
K65.0 N18.9
Z46.6 N18.9
N18.9 K65.0
Z49.2 K65.0
Z46.6 K65.0
K65.0 Z49.2
Z46.6 Z49.2
N18.9 Z46.6
K65.0 Z46.6
Z49.2 Z46.6
I47.2 I42.0
I46.1 I42.0
I42.0 I47.2
I46.1 I47.2
I42.0 I46.1
I47.2 I46.1
I48.X I45.6
I45.6 I48.X
R65.0 I12.0
Z01.7 I12.0
I12.0 R65.0
Z01.7 R65.0
I12.0 Z01.7
R65.0 Z01.7
I49.8 I42.8
I42.8 I49.8
I49.8 Q89.3
I50.9 Q89.3
I46.1 Q89.3
Q89.3 I49.8
I46.1 I49.8
Q89.3 I50.9
I46.1 I50.9
Q89.3 I46.1
I49.8 I46.1
I50.9 I46.1
Q62.5 Q24.8
Q62.5 Q25.1
Q62.5 Y83.1
Q62.5 Q25.4
Q24.8 Q62.5
Q25.1 Q62.5
Y83.1 Q62.5
Q25.4 Q62.5
Z48.0 Q24.8
Q24.8 Z48.0
I50.9 Z48.0
I49.8 Z48.0
Z01.7 Z48.0
Z48.0 I50.9
Z48.0 I49.8
Z48.0 Z01.7
I50.9 Q22.5
Q22.5 I50.9
I51.7 N18.9
K04.7 N18.9
I51.7 Z49.1
K04.7 Z49.1
N18.9 I51.7
Z49.1 I51.7
K04.7 I51.7
Z01.7 I51.7
N18.9 K04.7
Z49.1 K04.7
I51.7 K04.7
I51.7 Z01.7
L92.3 Q24.8
L92.3 Q21.0
L92.3 Q25.0
Q24.8 L92.3
Q21.0 L92.3
Q25.0 L92.3
Z01.7 L92.3
L92.3 Z01.7
N14.1 N18.9
S96.8 N18.9
N18.9 N14.1
S37.0 N14.1
S96.8 N14.1
Z01.7 N14.1
N14.1 S37.0
S96.8 S37.0
N18.9 S96.8
N14.1 S96.8
S37.0 S96.8
Z01.7 S96.8
N14.1 Z01.7
S96.8 Z01.7
K92.0 Q24.8
Y44.2 Q24.8
K92.0 I45.1
Y44.2 I45.1
Q24.8 K92.0
I45.1 K92.0
Y44.2 K92.0
Z01.7 K92.0
Q24.8 Y44.2
I45.1 Y44.2
K92.0 Y44.2
Z01.7 Y44.2
K92.0 Z01.7
Y44.2 Z01.7
I44.2 I42.2
Z45.0 I42.2
Z45.9 I42.2
I42.2 I44.2
Z45.9 I44.2
I42.2 Z45.0
I42.2 Z45.9
I44.2 Z45.9
Z49.1 Z49.2
Z49.1 S36.8
Z49.2 Z49.1
S36.8 Z49.1
D64.9 N18.9
D64.9 I10.X
N18.9 D64.9
I10.X D64.9
E61.1 D64.9
D64.9 E61.1
I50.9 I40.9
I49.8 I40.9
Z01.7 I40.9
I40.9 I50.9
I40.9 I49.8
I40.9 Z01.7
I10.X N02.1
R23.0 N02.1
Z01.7 N02.1
N02.1 I10.X
R23.0 I10.X
N02.1 R23.0
I10.X R23.0
Z01.7 R23.0
N02.1 Z01.7
R23.0 Z01.7
I49.5 Q22.5
I48.X Q22.5
Z95.0 Q22.5
Q22.5 I49.5
I48.X I49.5
Z95.0 I49.5
Q22.5 I48.X
I49.5 I48.X
Z95.0 I48.X
Q22.5 Z95.0
I49.5 Z95.0
I48.X Z95.0
I27.8 Q21.0
Q21.0 I27.8
I49.5 I45.6
I45.6 I49.5
Q25.2 Q24.8
Q23.2 Q23.8
Q25.2 Q23.8
I46.1 Q23.8
Q23.8 Q23.2
Q25.2 Q23.2
Q24.8 Q25.2
Q23.8 Q25.2
Q23.2 Q25.2
I46.1 Q25.2
Q23.8 I46.1
Q25.2 I46.1
Q26.2 Q20.6
Q20.6 Q26.2
Q22.0 Q24.0
Q21.0 Q24.0
A41.9 Q24.0
Q24.0 Q22.0
A41.9 Q22.0
Q24.0 Q21.0
A41.9 Q21.0
Q24.0 A41.9
Q22.0 A41.9
Q21.0 A41.9
I97.1 Q21.2
I50.1 Q21.2
I46.1 Q21.2
Q21.2 I97.1
Q21.2 I50.1
Q21.2 I46.1
Q25.0 Q26.2
Q26.2 Q25.0
Q22.1 Q20.8
Q20.8 Q22.1
Q25.6 Q20.8
Z95.5 Q20.8
Q20.8 Q25.6
Z95.5 Q25.6
Q20.8 Z95.5
Q25.6 Z95.5
I27.0 Q23.0
R57.0 Q23.0
I27.0 Q25.1
Q23.0 I27.0
Q25.1 I27.0
Q23.0 R57.0
I49.9 Q20.3
I49.9 Q25.0
Q20.3 I49.9
Q25.0 I49.9
R57.0 I49.9
I49.9 R57.0
R57.0 Q21.3
Q21.3 R57.0
Q25.5 Q24.0
R57.0 Q24.0
Q25.5 Q21.2
Q24.0 Q25.5
Q21.2 Q25.5
R57.0 Q25.5
Q24.0 R57.0
Q25.5 R57.0
Q25.4 Q20.0
R57.0 Q20.0
Q20.0 Q25.4
Q20.0 R57.0
R57.0 Q20.6
Q20.6 R57.0
Q25.6 Q22.0
Q22.0 Q25.6
R57.0 Q25.6
R57.0 Y83.1
Q25.6 R57.0
Y83.1 R57.0
G93.1 Q24.8
G93.1 Q25.0
G93.1 Q25.1
Q24.8 G93.1
Q25.0 G93.1
Q25.1 G93.1
Z01.7 G93.1
G93.1 Z01.7
I49.8 Q23.4
Q23.4 I49.8
I49.8 Q25.7
Q25.7 I49.8
Q87.8 Q24.8
Q87.8 Q21.0
Q24.8 Q87.8
Q21.0 Q87.8
I49.8 Q87.8
Z01.7 Q87.8
Q87.8 I49.8
Q87.8 Z01.7
I51.2 Q24.8
I51.2 Q22.1
I51.2 Q22.8
Q24.8 I51.2
Q22.1 I51.2
Q22.8 I51.2
Z01.7 I51.2
I51.2 Z01.7
J85.1 Q24.8
J85.1 Q25.1
J85.1 Y83.1
Q24.8 J85.1
Q25.1 J85.1
Y83.1 J85.1
Z01.7 J85.1
J85.1 Z01.7
P28.4 Q24.8
P28.4 Q26.2
P28.4 Q21.1
Q24.8 P28.4
Q26.2 P28.4
Q21.1 P28.4
Z01.7 P28.4
P28.4 Z01.7
Q20.4 Q89.3
Q89.3 Q20.4
Q20.1 Q20.4
Q20.4 Q20.1
Q21.1 Q25.5
Q25.5 Q21.1
Q89.3 Q20.6
Q20.6 Q89.3
Q22.9 Q24.8
Q22.9 Q21.1
Q24.8 Q22.9
Q21.1 Q22.9
Q22.8 Q22.9
Z01.7 Q22.9
Q22.9 Q22.8
Q22.9 Z01.7
Q22.8 Q22.3
Q22.3 Q22.8
Q22.1 Q21.2
Q21.2 Q22.1
Q25.6 Q25.7
Q25.7 Q25.6
Q26.1 Q22.0
Q26.1 Q21.0
Q22.0 Q26.1
Q21.0 Q26.1
Q90.9 Q21.2
Q90.9 I27.2
Q21.2 Q90.9
I27.2 Q90.9
Q90.9 Q21.3
Q21.3 Q90.9
I47.1 Q20.5
Q20.5 I47.1
T81.5 Z03.5
Z03.5 T81.5
I49.8 C76.5
Z01.7 C76.5
C76.5 I49.8
C76.5 Z01.7
B96.0 Z03.5
Z03.5 B96.0
Q23.4 Q23.0
Q23.0 Q23.4
Q24.3 Q25.1
Q24.3 Q25.0
Q25.1 Q24.3
Q25.0 Q24.3
I46.1 Q24.3
Q24.3 I46.1
I50.0 Q20.3
Q20.3 I50.0
R57.0 I50.0
I50.0 R57.0
Q25.4 Q21.2
Q21.2 Q25.4
Q25.3 Q21.0
Q21.0 Q25.3
Q25.1 Q25.3
R57.0 Q25.3
Q25.3 Q25.1
Q25.3 R57.0
Z95.8 Q20.1
Z95.8 Q25.6
Q20.1 Z95.8
Q25.6 Z95.8
R57.8 Z95.8
Z95.8 R57.8
R57.1 Q24.8
Q21.0 Q20.8
Q25.0 Q20.8
R57.1 Q20.8
Q20.8 Q21.0
R57.1 Q21.0
Q20.8 Q25.0
R57.1 Q25.0
Q24.8 R57.1
Q20.8 R57.1
Q21.0 R57.1
Q25.0 R57.1
Q21.0 Q20.5
I27.0 Q20.5
Q20.5 Q21.0
Q20.5 I27.0
I27.2 Q22.0
Q22.0 I27.2
Q23.1 Q21.0
Q21.0 Q23.1
Q25.8 Q24.8
Q24.8 Q25.8
Y83.1 Q25.8
I49.8 Q25.8
Z01.7 Q25.8
Q25.8 Y83.1
Q25.8 I49.8
Q25.8 Z01.7
J18.9 Q24.8
J18.9 Q22.4
J18.9 Q21.0
Q24.8 J18.9
Q22.4 J18.9
Q21.0 J18.9
Z01.7 J18.9
J18.9 Z01.7
K04.7 Q23.0
K04.7 Q25.0
Q23.0 K04.7
Q25.0 K04.7
Q20.3 Q89.3
Q21.0 Q89.3
Q89.3 Q20.3
Q89.3 Q21.0
Z01.7 Q20.8
Q20.8 Z01.7
Q25.0 Q25.3
Q23.1 Q25.3
Q25.3 Q25.0
Q25.3 Q23.1
Q24.3 Q25.6
Q25.6 Q24.3
Q25.0 Q22.4
Q22.4 Q25.0
Q20.8 Q26.2
Q25.6 Q26.2
Q26.2 Q20.8
Q26.2 Q25.6
Q25.3 Q24.4
Q24.4 Q25.3
Q25.4 Q25.7
Q25.7 Q25.4
I31.3 I31.9
I49.8 I31.9
Z01.7 I31.9
I31.9 I31.3
I49.8 I31.3
I31.9 I49.8
I31.3 I49.8
I31.9 Z01.7
Q25.3 Q22.0
I50.9 Q22.0
Q22.0 Q25.3
I50.9 Q25.3
Q22.0 I50.9
Q25.3 I50.9
Q26.1 Q26.2
Q20.4 Q26.2
Q26.2 Q26.1
Q20.4 Q26.1
R57.0 Q26.1
Q26.2 Q20.4
Q26.1 Q20.4
R57.0 Q20.4
Q26.1 R57.0
Q20.4 R57.0
Q24.3 Q20.8
R57.0 Q20.8
Q20.8 Q24.3
R57.0 Q24.3
Q20.8 R57.0
Q24.3 R57.0
R57.0 Q23.2
Q23.2 R57.0
Y84.0 Q24.8
Y84.0 Q23.0
Y84.0 Y83.1
Q24.8 Y84.0
Q23.0 Y84.0
Y83.1 Y84.0
R57.0 Y84.0
Y84.0 R57.0
I25.4 M30.3
I72.1 M30.3
M30.3 I25.4
I72.1 I25.4
I49.8 I25.4
Z01.7 I25.4
M30.3 I72.1
I25.4 I72.1
I49.8 I72.1
Z01.7 I72.1
I25.4 I49.8
I72.1 I49.8
I25.4 Z01.7
I72.1 Z01.7
Y83.1 Q21.2
Q21.2 Y83.1
N39.0 Q24.8
Z95.8 Q25.5
N39.0 Q25.5
Q25.5 Z95.8
N39.0 Z95.8
Q24.8 N39.0
Q25.5 N39.0
Z95.8 N39.0
Q21.4 Q24.8
Q21.4 Q21.3
Q24.8 Q21.4
Q21.3 Q21.4
Q21.0 Q21.4
Z01.7 Q21.4
Q21.4 Q21.0
Q21.4 Z01.7
Q23.3 Q25.1
Q25.1 Q23.3
Q24.3 Q21.2
Q21.2 Q24.3
Q21.3 Q20.1
Q20.1 Q21.3
Q26.1 Q25.1
Q26.1 Q25.4
Q25.1 Q26.1
Q25.4 Q26.1
T82.5 Q22.4
T82.5 Z95.8
Q22.4 T82.5
Z95.8 T82.5
I44.3 Q24.8
Q24.8 I44.3
T82.1 I44.3
Z95.0 I44.3
Z01.7 I44.3
I44.3 T82.1
I44.3 Z95.0
I44.3 Z01.7
Z95.5 Q20.1
Z95.5 Q24.3
Q20.1 Z95.5
Q24.3 Z95.5
Z95.5 Q25.0
Q25.0 Z95.5
I50.0 Q26.2
I46.1 I27.0
Q26.2 I50.0
I46.1 I50.0
I27.0 I46.1
I50.0 I46.1
I27.2 Q25.7
Q25.7 I27.2
Q21.0 Q24.1
Q23.1 Q24.1
I49.8 Q24.1
Z01.7 Q24.1
Q24.1 Q21.0
Q24.1 Q23.1
Q24.1 I49.8
Q24.1 Z01.7
Y83.1 Q26.2
Q26.2 Y83.1
I49.8 Z95.8
Z95.8 I49.8
Q20.1 Q26.4
Q24.3 Q26.4
Q26.4 Q20.1
Q26.4 Q24.3
T82.8 Q25.5
Q25.5 T82.8
Q25.4 T82.8
T82.8 Q25.4
Q26.1 Q21.3
Q21.3 Q26.1
T81.4 Q24.8
Z95.8 Q21.2
T81.4 Q21.2
Q21.2 Z95.8
T81.4 Z95.8
Q24.8 T81.4
Q21.2 T81.4
Z95.8 T81.4
Z01.7 T81.4
T81.4 Z01.7
Z95.8 Q22.0
Z95.8 Q21.0
Q22.0 Z95.8
Q21.0 Z95.8
Z95.8 Q23.0
Z95.8 Q23.1
Q23.0 Z95.8
Q23.1 Z95.8
C49.8 Z03.1
Z01.7 Z03.1
Z03.1 C49.8
Z01.7 C49.8
Z03.1 Z01.7
C49.8 Z01.7
R57.0 I27.2
I27.2 R57.0
I97.1 Q25.3
I97.1 Q22.1
Q25.3 I97.1
Q22.1 I97.1
I27.0 Q22.0
Q22.0 I27.0
E59.X Q24.8
E59.X Q25.0
Q24.8 E59.X
Q25.0 E59.X
I49.8 E59.X
Z01.7 E59.X
E59.X I49.8
E59.X Z01.7
I49.8 Q24.3
Q24.3 I49.8
J95.5 Q20.1
J95.5 Z95.8
Q20.1 J95.5
Z95.8 J95.5
Q21.2 Q20.3
Q20.3 Q21.2
Q22.2 I42.4
I42.4 Q22.2
Q25.7 Q24.3
Q24.3 Q25.7
Q25.7 Q21.4
Q25.4 Q21.4
Q21.4 Q25.7
Q21.4 Q25.4
T82.5 Q25.6
Q25.6 T82.5
I49.8 C38.0
C38.0 I49.8
Z01.7 I49.4
I49.4 Z01.7
Z95.5 Q23.0
Q23.0 Z95.5
I27.0 Z95.5
Z95.5 I27.0
I27.2 Q20.1
Q20.1 I27.2
I25.4 I25.8
M30.3 I25.8
I25.8 I25.4
I25.8 M30.3
Q23.3 Q23.2
Q21.0 Q23.2
Q23.2 Q23.3
Q23.2 Q21.0
Q21.2 Q20.5
Q20.5 Q21.2
Q24.3 Q24.0
Q24.0 Q24.3
Q24.3 Q20.4
Q20.4 Q24.3
Q25.6 Q21.4
Q21.4 Q25.6
Q20.2 Q21.2
Q21.2 Q20.2
Z95.8 Q20.2
Z01.7 Q20.2
Q20.2 Z95.8
Q20.2 Z01.7
I49.8 I49.5
I49.5 I49.8
Q20.3 Q24.0
Q24.0 Q20.3
I34.0 I42.1
I36.1 I42.1
I49.8 I42.1
Z01.7 I42.1
I42.1 I34.0
I36.1 I34.0
I49.8 I34.0
Z01.7 I34.0
I42.1 I36.1
I34.0 I36.1
I49.8 I36.1
I42.1 I49.8
I34.0 I49.8
I36.1 I49.8
I42.1 Z01.7
I34.0 Z01.7
J93.1 Q24.8
Q22.1 Q20.0
J93.1 Q20.0
Q20.0 Q22.1
J93.1 Q22.1
Q24.8 J93.1
Q20.0 J93.1
Q22.1 J93.1
Z01.7 J93.1
J93.1 Z01.7
Q20.3 Q25.8
Q25.0 Q25.8
Q21.0 Q25.8
Q25.8 Q20.3
Q25.8 Q25.0
Q25.8 Q21.0
Q23.2 Q20.8
Q20.8 Q23.2
Q24.3 Q20.5
Q20.5 Q24.3
Q22.2 Q21.0
Q24.6 Q21.0
Q21.0 Q22.2
Q24.6 Q22.2
Q21.0 Q24.6
Q22.2 Q24.6
I09.9 Q24.8
Q87.4 Q24.8
Q24.8 I09.9
Q23.3 I09.9
Q87.4 I09.9
Z01.7 I09.9
I09.9 Q23.3
Q87.4 Q23.3
Q24.8 Q87.4
I09.9 Q87.4
Q23.3 Q87.4
Z01.7 Q87.4
I09.9 Z01.7
Q87.4 Z01.7
T82.8 Q26.4
Y83.1 Q26.4
Q26.4 T82.8
Q26.4 Y83.1
Z95.8 Q20.5
Q20.5 Z95.8
I65.8 Q24.8
I65.8 Q21.2
I65.8 Z95.8
Q24.8 I65.8
Q21.2 I65.8
Z95.8 I65.8
I49.8 I65.8
I65.8 I49.8
I97.1 Q20.3
I97.1 Q21.1
Q20.3 I97.1
Q21.1 I97.1
N17.9 Q24.8
N17.9 Q20.1
N17.9 Q21.3
Q24.8 N17.9
Q20.1 N17.9
Q21.3 N17.9
R57.0 N17.9
N17.9 R57.0
Q22.0 Q21.2
Q21.2 Q22.0
Q22.8 Q24.4
Q24.4 Q22.8
I27.0 Q21.2
Q21.2 I27.0
Q90.9 I27.0
I27.0 Q90.9
I71.0 Q25.1
Q25.1 I71.0
Y83.1 I71.0
Z01.7 I71.0
I71.0 Y83.1
I71.0 Z01.7
N04.X Z03.5
K21.9 Z03.5
G40.9 Z03.5
N04.X I49.8
K21.9 I49.8
G40.9 I49.8
Z03.5 N04.X
I49.8 N04.X
K21.9 N04.X
G40.9 N04.X
Z03.5 K21.9
I49.8 K21.9
N04.X K21.9
G40.9 K21.9
Z03.5 G40.9
I49.8 G40.9
N04.X G40.9
K21.9 G40.9
I45.6 Q22.8
I49.8 Q22.8
I45.6 Q21.1
Q22.8 I45.6
Q21.1 I45.6
Q22.8 I49.8
Q25.4 Q22.8
Q22.8 Q25.4
R57.8 Q25.0
R57.8 Q25.4
Q25.0 R57.8
Q25.4 R57.8
E22.2 Q24.8
E22.2 Q22.1
Q24.8 E22.2
Q22.1 E22.2
I49.8 E22.2
Z01.7 E22.2
E22.2 I49.8
E22.2 Z01.7
Q25.4 Q25.3
Q25.3 Q25.4
Q20.4 Q22.0
Q20.4 Q22.4
Q22.0 Q20.4
Q22.4 Q20.4
Q22.2 Q22.1
Q22.1 Q22.2
Q22.2 Q23.0
Q22.2 Q23.1
Q23.0 Q22.2
Q23.1 Q22.2
Q25.5 Q89.3
Q25.5 Q20.4
Q89.3 Q25.5
Q20.4 Q25.5
Z95.8 Q20.0
Q20.0 Z95.8
Y83.1 I31.3
I31.3 Y83.1
J90.X Q21.0
J90.X Q22.1
Q21.0 J90.X
Q22.1 J90.X
I05.1 I09.1
I01.1 I09.1
I01.0 I09.1
Z01.7 I09.1
I09.1 I05.1
I01.1 I05.1
I01.0 I05.1
Z01.7 I05.1
I09.1 I01.1
I05.1 I01.1
I01.0 I01.1
Z01.7 I01.1
I09.1 I01.0
I05.1 I01.0
I01.1 I01.0
Z01.7 I01.0
I09.1 Z01.7
I05.1 Z01.7
I01.1 Z01.7
I01.0 Z01.7
Q87.0 Q24.8
Q87.0 Q21.0
Q87.0 Q20.8
Q24.8 Q87.0
Q21.0 Q87.0
Q20.8 Q87.0
Z01.7 Q87.0
Q87.0 Z01.7
T82.1 Q21.0
Z95.0 Q21.0
Q21.0 T82.1
Q21.0 Z95.0
I44.2 I47.1
I48.X I47.1
Z03.5 I47.1
I47.1 I44.2
I48.X I44.2
I49.8 I44.2
Z03.5 I44.2
I47.1 I48.X
I44.2 I48.X
Z03.5 I48.X
I44.2 I49.8
I47.1 Z03.5
I44.2 Z03.5
I48.X Z03.5
I47.2 I47.1
Z45.9 I47.1
I47.1 I47.2
Z45.9 I47.2
I47.1 Z45.9
I47.2 Z45.9
Z95.5 Q23.3
I48.X Q23.3
Q23.3 Z95.5
I48.X Z95.5
Q23.3 I48.X
Z95.5 I48.X
I49.0 Q21.2
I49.0 I27.0
Q21.2 I49.0
I27.0 I49.0
Q90.9 I49.0
I49.0 Q90.9
Q20.3 Q20.5
Q22.1 Q20.5
Q20.5 Q20.3
Q20.5 Q22.1
Q20.8 Q21.2
Q21.2 Q20.8
Q25.5 Q20.8
Q20.8 Q25.5
Q26.1 I27.0
I27.0 Q26.1
T82.0 Q24.8
Z95.2 Q23.3
T82.0 Q23.3
Q23.3 Z95.2
T82.0 Z95.2
Q24.8 T82.0
Q23.3 T82.0
Z95.2 T82.0
Z01.7 T82.0
T82.0 Z01.7
Q25.1 Q21.3
Q21.3 Q25.1
Q25.4 Q22.2
I27.0 Q22.2
Q22.2 Q25.4
I27.0 Q25.4
Q22.2 I27.0
Q25.4 I27.0
Q23.3 Q20.0
Q20.0 Q23.3
Q28.1 Q24.8
Q28.1 Q25.1
Q28.1 Q25.4
Q24.8 Q28.1
Q25.1 Q28.1
Q25.4 Q28.1
Z01.7 Q28.1
Q28.1 Z01.7
I27.0 I27.9
I49.8 I27.9
Z01.7 I27.9
I27.9 I27.0
I27.9 I49.8
I27.9 Z01.7
I47.1 Q22.2
Q22.2 I47.1
Q21.1 Q20.4
Q20.4 Q21.1
Q87.4 Q25.4
Q87.4 Q22.8
Q25.4 Q87.4
Q22.8 Q87.4
T85.8 Q24.8
Z95.2 Q20.1
T85.8 Q20.1
Q20.1 Z95.2
T85.8 Z95.2
Q24.8 T85.8
Q20.1 T85.8
Z95.2 T85.8
Z01.7 T85.8
T85.8 Z01.7
Z45.0 Q24.6
Z03.5 Q24.6
Q24.6 Z45.0
Z03.5 Z45.0
Z03.5 Z95.0
Q24.6 Z03.5
Z45.0 Z03.5
Z95.0 Z03.5
I49.8 I49.4
I49.4 I49.8
Q24.6 Q21.3
Q21.3 Q24.6
I49.8 Q24.6
Q24.6 I49.8
Q26.1 Q26.3
I49.8 Q26.3
Q26.3 Q26.1
I49.8 Q26.1
Q26.3 I49.8
Q26.1 I49.8
T81.4 Z95.2
I49.8 Z95.2
Z95.2 T81.4
I49.8 T81.4
Z95.2 I49.8
T81.4 I49.8
T82.8 Q25.0
Q25.0 T82.8
I61.1 Q24.8
I61.1 Q25.1
I61.1 I49.8
Q24.8 I61.1
Q25.1 I61.1
I49.8 I61.1
Z01.7 I61.1
I61.1 Z01.7
Z95.8 Q25.0
Q25.0 Z95.8
Q22.2 Q20.0
Q20.0 Q22.2
R00.1 Q24.8
G90.9 Q21.0
R00.1 Q21.0
Q21.0 G90.9
R00.1 G90.9
Q24.8 R00.1
Q21.0 R00.1
G90.9 R00.1
Y83.1 Z95.8
Z95.8 Y83.1
Q23.3 Q25.4
I49.8 Q87.4
Q25.4 Q23.3
Q87.4 I49.8
I44.0 Q23.3
I44.0 Q22.8
Q23.3 I44.0
Q22.8 I44.0
Q22.4 Q25.5
Q25.5 Q22.4
G90.9 I45.6
I45.6 G90.9
I51.3 Q24.8
I48.X I42.4
Q24.8 I51.3
I48.X I51.3
I42.4 I48.X
I51.3 I48.X
I48.X Q22.8
Q22.8 I48.X
J85.3 Q24.8
J85.3 Q26.2
Q24.8 J85.3
Q26.2 J85.3
I49.8 J85.3
Z01.7 J85.3
J85.3 I49.8
J85.3 Z01.7
Y60.0 Q24.8
Y60.0 Q26.2
Q24.8 Y60.0
Q26.2 Y60.0
I49.8 Y60.0
Z01.7 Y60.0
Y60.0 I49.8
Y60.0 Z01.7
I42.5 Q24.8
Q24.8 I42.5
I50.0 I42.5
I51.3 I42.5
Z01.7 I42.5
I42.5 I50.0
I51.3 I50.0
I42.5 I51.3
I50.0 I51.3
I42.5 Z01.7
I51.7 Q24.8
I51.7 I42.5
Q24.8 I51.7
I42.5 I51.7
I51.3 I51.7
I51.7 I51.3
Q22.2 Q21.3
Q22.2 Q25.6
Q21.3 Q22.2
Q25.6 Q22.2
Q20.5 Q89.3
Q89.3 Q20.5
Q23.4 Q20.5
Q20.5 Q23.4
Q20.1 Q20.3
T82.8 Q20.3
Q20.3 Q20.1
T82.8 Q20.1
Q20.3 T82.8
Q20.1 T82.8
Z95.2 Q21.0
Z95.2 Q23.0
Q21.0 Z95.2
Q23.0 Z95.2
Z03.5 Q24.8
I10.X Q25.1
Z03.5 Q25.1
I10.X I49.8
Q25.1 I10.X
I49.8 I10.X
Z03.5 I10.X
Q24.8 Z03.5
Q25.1 Z03.5
I10.X Z03.5
I49.8 R55.X
Z01.7 R55.X
R55.X I49.8
R55.X Z01.7
I50.0 I42.4
I46.1 I42.4
I50.0 Q23.3
I46.1 Q23.3
I42.4 I50.0
Q23.3 I50.0
I42.4 I46.1
Q23.3 I46.1
T86.1 N18.9
Z96.8 N18.9
T38.0 N18.9
N18.9 T86.1
Z96.8 T86.1
S37.0 T86.1
T38.0 T86.1
N18.9 Z96.8
T86.1 Z96.8
S37.0 Z96.8
T38.0 Z96.8
T86.1 S37.0
Z96.8 S37.0
T38.0 S37.0
N18.9 T38.0
T86.1 T38.0
Z96.8 T38.0
S37.0 T38.0
Z46.6 T85.6
D50.9 T85.6
T85.6 Z46.6
D50.9 Z46.6
Z01.7 Z46.6
T85.6 D50.9
Z46.6 D50.9
Z01.7 D50.9
Z46.6 Z01.7
D50.9 Z01.7
K65.0 T85.6
J81.X T85.6
T85.6 K65.0
J81.X K65.0
Z01.7 K65.0
T85.6 J81.X
K65.0 J81.X
K65.0 Z01.7
Z43.6 N18.9
K65.9 N18.9
Z43.6 Z49.1
K65.9 Z49.1
N18.9 Z43.6
Z49.1 Z43.6
K65.9 Z43.6
Z01.7 Z43.6
N18.9 K65.9
Z49.1 K65.9
Z43.6 K65.9
Z01.7 K65.9
Z43.6 Z01.7
K65.9 Z01.7
N39.0 T86.1
Z01.7 T86.1
N39.0 Z96.8
Z01.7 Z96.8
T86.1 N39.0
Z96.8 N39.0
T86.1 Z01.7
Z96.8 Z01.7
Q22.8 Q21.3
Q21.3 Q22.8
Y83.1 Q89.3
Q89.3 Y83.1
Z45.2 Z49.1
Z45.2 T85.7
Z49.1 Z45.2
T85.7 Z45.2
Z49.2 T85.7
Z49.2 Z45.2
T85.7 Z49.2
Z45.2 Z49.2
Z53.8 Q24.8
Z53.8 Q21.1
Q24.8 Z53.8
Q21.1 Z53.8
I48.X Z53.8
Z53.8 I48.X
Z95.5 I42.1
I42.1 Z95.5
I49.8 I15.9
I15.9 I49.8
I50.9 I49.5
I49.5 I50.9
G83.2 Q24.8
I27.2 Q23.3
I45.1 Q23.3
G83.2 Q23.3
Q23.3 I27.2
I45.1 I27.2
G83.2 I27.2
Q23.3 I45.1
I27.2 I45.1
G83.2 I45.1
Q24.8 G83.2
Q23.3 G83.2
I27.2 G83.2
I45.1 G83.2
I46.1 Q21.3
Q21.3 I46.1
I15.2 D35.0
H35.0 D35.0
E79.9 D35.0
D35.0 I15.2
H35.0 I15.2
E79.9 I15.2
Z01.7 I15.2
D35.0 H35.0
I15.2 H35.0
E79.9 H35.0
Z01.7 H35.0
D35.0 E79.9
I15.2 E79.9
H35.0 E79.9
Z01.7 E79.9
I15.2 Z01.7
H35.0 Z01.7
E79.9 Z01.7
A09.X N18.9
N18.9 A09.X
Z96.8 A09.X
I42.0 A09.X
Z01.7 A09.X
A09.X Z96.8
I42.0 Z96.8
A09.X I42.0
Z96.8 I42.0
A09.X Z01.7
Q24.1 Q24.8
Q24.8 Q24.1
Q20.1 Q24.1
Q24.1 Q20.1
Q22.5 Q20.5
Q22.5 Q20.3
Q20.5 Q22.5
Q20.3 Q22.5
Q21.1 Z94.0
Q23.1 Z94.0
Q21.1 N18.9
Q23.1 N18.9
Z94.0 Q21.1
N18.9 Q21.1
Z94.0 Q23.1
N18.9 Q23.1
N03.1 N18.9
N06.9 N18.9
N18.9 N03.1
N06.9 N03.1
S37.0 N03.1
Z01.7 N03.1
N18.9 N06.9
N03.1 N06.9
S37.0 N06.9
Z01.7 N06.9
N03.1 S37.0
N06.9 S37.0
N03.1 Z01.7
N06.9 Z01.7
Z43.6 Z94.0
Z43.6 Z49.2
Z94.0 Z43.6
Z49.2 Z43.6
N03.0 N18.9
N18.9 N03.0
Z49.1 N03.0
Z49.2 N03.0
Z01.7 N03.0
N03.0 Z49.1
N03.0 Z49.2
N03.0 Z01.7
Z49.1 T86.1
Z49.1 Z96.8
T86.1 Z49.1
Z96.8 Z49.1
I47.1 Q20.3
Q20.3 I47.1
I45.1 I47.2
I47.2 I45.1
I50.9 I47.2
I47.2 I50.9
Q22.8 Q20.0
I27.2 Q20.0
Q20.0 Q22.8
I27.2 Q22.8
Q20.0 I27.2
Q22.8 I27.2
E87.7 Z49.1
J81.X Z49.1
Z49.1 E87.7
Z49.1 J81.X
I50.9 I31.9
L21.9 I31.9
I31.9 I50.9
L21.9 I50.9
L21.9 I49.8
I31.9 L21.9
I50.9 L21.9
I49.8 L21.9
Z01.7 L21.9
L21.9 Z01.7
N17.0 N18.9
N17.0 N03.1
N18.9 N17.0
N03.1 N17.0
S37.0 N17.0
Z01.7 N17.0
N17.0 S37.0
N17.0 Z01.7
N15.1 N18.9
N18.9 N15.1
Z96.8 N15.1
S37.0 N15.1
Z01.7 N15.1
N15.1 Z96.8
N15.1 S37.0
N15.1 Z01.7
Z46.6 Z96.8
Z46.6 S37.0
Z96.8 Z46.6
S37.0 Z46.6
Z46.6 Z94.0
Z46.6 Z43.6
Z94.0 Z46.6
Z43.6 Z46.6
I10.X Z94.0
Z49.1 Z94.0
Z94.0 I10.X
Z49.1 I10.X
Z94.0 Z49.1
I10.X Z49.1
I49.8 Q23.2
Q23.2 I49.8
R57.0 I49.8
I49.8 R57.0
I46.1 Q22.0
Q20.4 Q21.2
Q21.2 Q20.4
I46.1 Q20.4
Q22.0 I46.1
Q20.4 I46.1
Q25.4 Q20.3
Q20.3 Q25.4
Q23.2 Q21.2
Q21.2 Q23.2
Q25.4 Q23.2
Q23.2 Q25.4
A41.9 Y83.1
Y83.1 A41.9
Z01.7 A41.9
A41.9 Z01.7
I27.0 Q21.4
Q21.4 I27.0
I31.3 Q25.1
I31.3 Q25.4
Q25.1 I31.3
Q25.4 I31.3
I49.8 Q20.5
Q20.5 I49.8
Q23.1 Q21.2
Q21.2 Q23.1
Q44.7 Q24.8
Q44.7 Q21.3
Q24.8 Q44.7
Q21.3 Q44.7
I49.8 Q44.7
Z01.7 Q44.7
Q44.7 I49.8
Q44.7 Z01.7
Q22.1 Q25.1
Q22.0 Q25.1
Q25.1 Q22.1
Q22.0 Q22.1
Q25.1 Q22.0
Q22.1 Q22.0
Q24.3 Q23.4
Q23.4 Q24.3
Q24.2 Q20.0
Q25.0 Q20.0
Q20.0 Q24.2
Q20.0 Q25.0
Q25.7 Q23.4
Q25.7 Q25.1
Q23.4 Q25.7
Q25.1 Q25.7
Y83.1 Q22.6
Q22.6 Y83.1
Q25.0 Q26.4
Q26.4 Q25.0
T82.5 Q21.1
Z95.8 Q21.1
Q21.1 T82.5
Q21.1 Z95.8
Z45.0 I48.X
Z95.2 I44.2
I48.X Z45.0
Z95.2 Z45.0
I44.2 Z95.2
Z45.0 Z95.2
Q24.2 Q21.2
Q27.8 Q21.2
Q21.2 Q24.2
Q27.8 Q24.2
I46.1 Q24.2
Q21.2 Q27.8
Q24.2 Q27.8
I46.1 Q27.8
Q24.2 I46.1
Q27.8 I46.1
R57.0 Q22.8
R57.0 Q22.2
Q22.8 R57.0
Q22.2 R57.0
Q24.4 Q21.0
Q21.0 Q24.4
R57.0 Q24.4
Q24.4 R57.0
Q25.5 Q26.4
R57.0 Q26.4
Q26.4 Q25.5
Q26.4 R57.0
R57.8 Q20.3
Q20.3 R57.8
R57.8 Q20.4
Q20.4 R57.8
I27.0 Q22.1
Q22.1 I27.0
I49.8 I50.0
I50.0 I49.8
J98.6 Q24.8
J98.6 Q20.3
Q24.8 J98.6
Q20.3 J98.6
I49.8 J98.6
Z01.7 J98.6
J98.6 I49.8
J98.6 Z01.7
I51.3 Q25.1
I51.3 Q25.0
Q25.1 I51.3
Q25.0 I51.3
Q20.3 Q20.4
Q20.4 Q20.3
Q22.8 Q21.2
Q21.2 Q22.8
Q22.0 Q20.1
Q20.1 Q22.0
Q24.4 Q20.1
Q20.1 Q24.4
Q25.7 Q22.0
Q22.0 Q25.7
T82.7 Q26.4
Z95.5 Q26.4
Q26.4 T82.7
Z95.5 T82.7
Q26.4 Z95.5
T82.7 Z95.5
I45.8 Q23.4
Q23.4 I45.8
Q63.2 Q24.8
Q63.2 Q21.3
Q63.2 Q21.0
Q24.8 Q63.2
Q21.3 Q63.2
Q21.0 Q63.2
R57.0 Q63.2
Q63.2 R57.0
T81.5 Q24.8
T81.5 T81.4
Q24.8 T81.5
T81.4 T81.5
K90.4 Q24.8
K90.4 Q26.2
K90.4 I49.8
Q24.8 K90.4
Q26.2 K90.4
I49.8 K90.4
Z01.7 K90.4
K90.4 Z01.7
Q20.4 Q24.0
Q25.7 Q24.0
Q24.0 Q20.4
Q25.7 Q20.4
Q24.0 Q25.7
Q20.4 Q25.7
Q25.4 Q22.0
Q22.0 Q25.4
T82.8 Q22.0
Q22.0 T82.8
I44.2 Q21.1
Z45.0 Q21.1
Q21.1 I44.2
Q21.1 Z45.0
Z95.5 Q20.3
Z95.8 Q20.3
Q20.3 Z95.5
Z95.8 Z95.5
Q20.3 Z95.8
Z95.5 Z95.8
M71.2 Z03.8
Z03.8 M71.2
I49.8 M71.2
Z01.7 M71.2
M71.2 I49.8
M71.2 Z01.7
A41.9 Q20.3
Q20.3 A41.9
R57.0 Q25.7
Q25.7 R57.0
R57.8 Q24.4
Q24.4 R57.8
Y83.1 Q21.4
I27.2 Q21.4
Q21.4 Y83.1
Q21.4 I27.2
J93.1 Q26.2
Q26.2 J93.1
I49.8 J93.1
J93.1 I49.8
Y83.1 Q24.3
Q24.3 Y83.1
Q21.1 Q27.8
Q27.8 Q21.1
Q22.8 Q22.0
Q22.0 Q22.8
Q24.3 Q20.3
Q20.3 Q24.3
T82.1 I49.5
I49.5 T82.1
Z45.2 Q24.8
T81.5 Q25.0
Z45.2 Q25.0
Q25.0 T81.5
Z45.2 T81.5
Q24.8 Z45.2
Q25.0 Z45.2
T81.5 Z45.2
I46.1 Q25.7
Q25.7 I46.1
I27.2 I36.1
C62.9 I36.1
I36.1 I27.2
C62.9 I27.2
C62.9 I49.8
I36.1 C62.9
I27.2 C62.9
I49.8 C62.9
Z01.7 C62.9
C62.9 Z01.7
I31.9 Q24.8
I31.9 Q22.8
I31.9 Q22.9
Q24.8 I31.9
Q22.8 I31.9
Q22.9 I31.9
I44.1 Q21.1
I44.1 Y83.1
Q21.1 I44.1
Y83.1 I44.1
Q23.3 Q21.4
Q21.4 Q23.3
Q65.1 Q24.8
Q65.1 Q21.3
Q65.1 Z95.8
Q24.8 Q65.1
Q21.3 Q65.1
Z95.8 Q65.1
Z01.7 Q65.1
Q65.1 Z01.7
Q25.6 Q24.0
Z95.5 Q24.0
Q24.0 Q25.6
Q24.0 Z95.5
Q22.1 Q23.0
Q23.0 Q22.1
I46.1 Q22.1
Q22.1 I46.1
I27.2 Q25.1
Q25.1 I27.2
J18.9 Q26.2
Q26.2 J18.9
I49.8 J18.9
J18.9 I49.8
I50.0 Q25.6
I50.0 Z95.5
Q25.6 I50.0
Z95.5 I50.0
Q26.4 Q21.1
Q21.1 Q26.4
Q20.4 Q26.4
Q26.4 Q20.4
Q22.1 Q24.0
Q24.0 Q22.1
Q23.3 Q20.6
Q23.3 Q21.2
Q20.6 Q23.3
Q21.2 Q23.3
Q23.3 Q22.5
Q22.5 Q23.3
Q24.1 Q20.5
Q24.1 Q20.3
Q20.5 Q24.1
Q20.3 Q24.1
Q21.1 Q26.8
Q25.0 Q26.8
Q26.8 Q21.1
Q26.8 Q25.0
J85.3 Q24.6
A41.9 Q24.6
J85.3 Z45.0
A41.9 Z45.0
J85.3 Z45.9
A41.9 Z45.9
Q24.6 J85.3
Z45.0 J85.3
Z45.9 J85.3
A41.9 J85.3
Q24.6 A41.9
Z45.0 A41.9
Z45.9 A41.9
J85.3 A41.9
G40.9 Q24.8
G40.9 Q26.2
Q24.8 G40.9
Q26.2 G40.9
Z01.7 G40.9
G40.9 Z01.7
I49.8 Q22.2
Q22.2 I49.8
I51.3 I33.0
T81.5 I33.0
I49.8 I33.0
I33.0 I51.3
T81.5 I51.3
I33.0 T81.5
I51.3 T81.5
I33.0 I49.8
J11.1 Q24.8
J11.1 Q26.4
J11.1 Q21.1
Q24.8 J11.1
Q26.4 J11.1
Q21.1 J11.1
Z01.7 J11.1
J11.1 Z01.7
Q20.3 Q25.7
Q25.7 Q20.3
Q23.1 Q23.2
Q23.2 Q23.1
Q87.1 Q22.1
Q87.1 Q22.0
Q22.1 Q87.1
Q22.0 Q87.1
I42.1 Q24.8
Q24.8 I42.1
I31.3 Q21.0
Q21.0 I31.3
I49.0 Q24.4
I49.0 Q21.1
Q24.4 I49.0
Q21.1 I49.0
Q20.1 Q20.8
Q20.8 Q20.1
R57.0 Q89.3
R57.0 Q20.5
Q89.3 R57.0
Q20.5 R57.0
I44.2 Q24.4
I47.1 Q24.4
Q24.4 I44.2
Q24.4 I47.1
J18.0 Q24.8
J18.0 Q25.5
J18.0 Z95.8
Q24.8 J18.0
Q25.5 J18.0
Z95.8 J18.0
Z01.7 J18.0
J18.0 Z01.7
Q23.3 Q20.3
Q22.8 Q20.3
Q20.3 Q23.3
Q20.3 Q22.8
Q22.2 Q23.3
Q23.3 Q22.2
Q24.5 Q21.0
Q21.0 Q24.5
I45.1 Q26.4
Z45.0 Q26.4
Q26.4 I45.1
Z45.0 I45.1
Q26.4 Z45.0
I45.1 Z45.0
Q21.4 Q22.0
Q22.0 Q21.4
R57.0 Q21.4
Q21.4 R57.0
Q23.4 Q22.5
R57.0 Q22.5
Q23.4 Q22.8
Q22.5 Q23.4
Q22.8 Q23.4
Q22.5 R57.0
I44.2 Q21.3
Q21.3 I44.2
R57.0 I44.2
R57.0 Z45.0
I44.2 R57.0
Z45.0 R57.0
T81.4 Q26.2
Q26.2 T81.4
J90.X Q23.1
I50.1 Q23.1
Q23.1 J90.X
I50.1 J90.X
Q23.1 I50.1
J90.X I50.1
N05.0 Q24.8
N05.0 Q23.1
N05.0 Q22.8
Q24.8 N05.0
Q23.1 N05.0
Q22.8 N05.0
Z01.7 N05.0
N05.0 Z01.7
Q24.2 Q20.1
Q20.1 Q24.2
Q21.0 Q24.2
Q24.2 Q21.0
I97.1 Q22.5
I46.1 Q22.5
Q22.5 I97.1
Q22.5 I46.1
I44.0 Q25.1
I44.0 Y83.1
Q25.1 I44.0
Y83.1 I44.0
I67.7 Q24.8
I67.7 Q23.1
I67.7 I33.0
Q24.8 I67.7
Q23.1 I67.7
I33.0 I67.7
Z01.7 I67.7
I67.7 Z01.7
J18.1 Q24.8
J18.1 Q21.2
J18.1 I27.0
Q24.8 J18.1
Q21.2 J18.1
I27.0 J18.1
Z01.7 J18.1
J18.1 Z01.7
J18.9 Q25.0
Q25.0 J18.9
J93.1 Q24.3
J93.1 Q21.0
Q24.3 J93.1
Q21.0 J93.1
Q24.1 Q20.4
Q20.4 Q24.1
Q25.1 Q21.2
Q21.2 Q25.1
Q87.1 Q21.1
Q21.1 Q87.1
Z95.5 Q25.3
Q25.3 Z95.5
I27.0 Q25.6
Q90.9 Q25.6
Q25.6 I27.0
Q25.6 Q90.9
I27.0 Q22.8
Q22.8 I27.0
Q21.1 Q22.3
Q22.3 Q21.1
Y83.1 Q26.3
Q26.3 Y83.1
Z95.8 Q25.7
Q25.7 Z95.8
I44.2 Q22.5
Q22.5 I44.2
I44.2 Q25.0
Q25.0 I44.2
I27.0 Q26.3
Q26.3 I27.0
Q24.3 Q21.1
Q21.1 Q24.3
T82.1 Q24.6
Q24.6 T82.1
Z95.5 Q23.1
Q23.1 Z95.5
I46.1 Q22.4
I46.1 Z95.8
Q22.4 I46.1
Z95.8 I46.1
Q24.5 Q23.0
Q24.5 Q23.1
R57.0 Q23.1
Q23.0 Q24.5
Q23.1 Q24.5
Q23.1 R57.0
Q21.8 Q24.8
Q21.8 Q20.1
I64.X Q20.1
Q24.8 Q21.8
Q20.1 Q21.8
I64.X Q21.8
Z01.7 Q21.8
Q20.1 I64.X
Q21.8 I64.X
Q21.8 Z01.7
Q26.1 Q24.3
Q24.3 Q26.1
Z95.8 Q22.1
Q22.1 Z95.8
I45.1 I45.6
I45.6 I45.1
I47.2 Q24.8
I47.2 Q24.4
I49.9 Q24.4
Q24.8 I47.2
Q24.4 I47.2
I49.9 I47.2
Q24.4 I49.9
I47.2 I49.9
I27.2 Q20.3
Q20.3 I27.2
I51.4 Q24.8
Q23.3 I42.1
I51.4 I42.1
I42.1 Q23.3
I51.4 Q23.3
Q24.8 I51.4
I42.1 I51.4
Q23.3 I51.4
Z01.7 I51.4
I51.4 Z01.7
I27.8 Q25.0
Q25.0 I27.8
Q22.8 I27.8
I27.8 Q22.8
T82.5 Q22.2
Q22.2 T82.5
T82.1 I44.2
Z95.0 I44.2
I44.2 T82.1
I44.2 Z95.0
I49.8 I30.1
I30.1 I49.8
I49.8 I44.1
G40.9 I44.1
I49.8 Z45.9
G40.9 Z45.9
I44.1 I49.8
Z45.9 I49.8
I44.1 G40.9
Z45.9 G40.9
I33.0 Q25.1
Q25.1 I33.0
Z95.2 Q25.4
Q25.4 Z95.2
I31.9 Q21.1
I49.5 Q21.1
Q21.1 I31.9
I49.5 I31.9
Q21.1 I49.5
I31.9 I49.5
Q25.0 I31.9
J93.1 I31.9
I31.9 Q25.0
J93.1 Q25.0
I31.9 J93.1
Q25.0 J93.1
I44.1 Q24.6
Q24.6 I44.1
Z95.5 Q20.5
Q20.5 Z95.5
I15.9 Q23.1
Q23.1 I15.9
I49.9 Q87.1
T82.1 Q87.1
Z95.0 Q87.1
Q87.1 I49.9
T82.1 I49.9
I49.8 I49.9
Q87.1 T82.1
I49.9 T82.1
I49.8 T82.1
Q87.1 Z95.0
I49.8 Z95.0
I49.9 I49.8
T82.1 I49.8
Z95.0 I49.8
I50.9 Q23.1
I50.9 I33.0
Q23.1 I50.9
I33.0 I50.9
J18.9 N18.9
J18.9 Z49.1
J18.9 J81.X
N18.9 J18.9
Z49.1 J18.9
J81.X J18.9
B97.8 N18.9
B97.8 T86.1
N18.9 B97.8
T86.1 B97.8
S37.0 B97.8
Z01.7 B97.8
B97.8 S37.0
B97.8 Z01.7
M10.3 N18.9
M10.3 N03.1
N18.9 M10.3
N03.1 M10.3
S37.0 M10.3
Z01.7 M10.3
M10.3 S37.0
M10.3 Z01.7
Z43.6 T85.7
T85.7 Z43.6
I31.9 N18.9
N18.9 I31.9
Z49.1 I31.9
Z49.2 I31.9
I31.9 Z49.1
I31.9 Z49.2
N11.9 N18.9
N18.9 N11.9
I10.X N11.9
Z01.7 N11.9
N11.9 I10.X
N11.9 Z01.7
R57.1 Q23.1
R57.1 Q25.1
Q23.1 R57.1
Q25.1 R57.1
I21.1 I25.8
I40.1 I25.8
I73.9 I25.8
I25.8 I21.1
I40.1 I21.1
I73.9 I21.1
Z01.7 I21.1
I25.8 I40.1
I21.1 I40.1
I73.9 I40.1
Z01.7 I40.1
I25.8 I73.9
I21.1 I73.9
I40.1 I73.9
Z01.7 I73.9
I21.1 Z01.7
I40.1 Z01.7
I73.9 Z01.7
K65.0 T85.7
T85.7 K65.0
Z43.6 K65.0
K65.0 Z43.6
D50.9 Z49.2
Z49.2 D50.9
E78.5 N18.9
N18.9 E78.5
E79.0 E78.5
Z01.7 E78.5
E78.5 E79.0
E78.5 Z01.7
E78.2 N18.9
N18.9 E78.2
E79.0 E78.2
Z01.7 E78.2
E78.2 E79.0
E78.2 Z01.7
E29.1 N18.9
E29.1 T86.1
E29.1 Z49.1
N18.9 E29.1
T86.1 E29.1
Z49.1 E29.1
Z01.7 E29.1
E29.1 Z01.7
I34.0 I42.0
I26.0 I42.0
I42.0 I34.0
I26.0 I34.0
I26.0 I36.1
I42.0 I26.0
I34.0 I26.0
I36.1 I26.0
Z01.7 I26.0
I26.0 Z01.7
J47.X I27.9
I50.9 I27.9
I27.9 J47.X
I27.0 J47.X
I50.9 J47.X
Z01.7 J47.X
J47.X I27.0
I50.9 I27.0
I27.9 I50.9
J47.X I50.9
I27.0 I50.9
J47.X Z01.7
I64.X Q21.3
I64.X I45.1
Q21.3 I64.X
I45.1 I64.X
T85.6 T85.7
T85.7 T85.6
Z43.6 T85.6
T85.6 Z43.6
I44.0 I42.0
Z45.9 I42.0
I42.0 I44.0
I44.4 I44.0
Z45.9 I44.0
I44.0 I44.4
Z45.9 I44.4
I42.0 Z45.9
I44.0 Z45.9
I44.4 Z45.9
Z45.0 I42.0
I42.0 Z45.0
I49.8 Z45.0
Z45.0 I49.8
Z01.7 N03.2
N03.2 Z01.7
Q24.6 Q25.0
Q25.0 Q24.6
I42.4 Q22.9
R57.0 Q22.9
Q22.9 I42.4
R57.0 I42.4
Q22.9 R57.0
I42.4 R57.0
P36.1 Q24.8
P36.1 Q25.0
P36.1 Q21.1
Q24.8 P36.1
Q25.0 P36.1
Q21.1 P36.1
R57.8 P36.1
P36.1 R57.8
I27.2 Q26.2
Q26.2 I27.2
I47.0 Q24.8
I47.0 Q25.7
Q24.8 I47.0
Q25.7 I47.0
I49.8 I47.0
Z01.7 I47.0
I47.0 I49.8
I47.0 Z01.7
I49.8 Q21.4
Q21.4 I49.8
Y83.1 T81.5
T81.5 Y83.1
Z45.2 Y83.1
Y83.1 Z45.2
I49.8 Z45.2
Z45.2 I49.8
I49.9 Q22.5
I49.9 Q21.1
Q22.5 I49.9
Q21.1 I49.9
I21.1 Q24.8
I71.2 Q24.8
I21.1 Q21.0
I71.2 Q21.0
Q24.8 I21.1
Q21.0 I21.1
I71.2 I21.1
Q24.8 I71.2
Q21.0 I71.2
I21.1 I71.2
Z01.7 I71.2
I71.2 Z01.7
N39.0 Q21.2
J18.9 Q21.2
Q21.2 N39.0
J18.9 N39.0
Q21.2 J18.9
N39.0 J18.9
Q21.1 Q20.6
Q20.6 Q21.1
Q21.1 Q22.6
Q22.6 Q21.1
I42.1 Q24.2
Q23.0 Q24.2
Q24.2 I42.1
Q23.0 I42.1
Q24.2 Q23.0
I42.1 Q23.0
Q23.8 Q21.0
Q23.8 Q23.3
Q21.0 Q23.8
Q23.3 Q23.8
Q25.0 Q26.1
Q26.1 Q25.0
Z45.8 Q24.8
Z45.8 Q25.0
Z45.8 I49.8
Q24.8 Z45.8
Q25.0 Z45.8
I49.8 Z45.8
Z01.7 Z45.8
Z45.8 Z01.7
E03.1 Q24.8
E03.1 Q90.9
E03.1 I49.8
Q24.8 E03.1
Q90.9 E03.1
I49.8 E03.1
Z01.7 E03.1
E03.1 Z01.7
I27.0 Q23.3
Q23.3 I27.0
L92.9 Q24.8
L92.9 Q90.9
Q24.8 L92.9
Q90.9 L92.9
I49.8 L92.9
Z01.7 L92.9
L92.9 I49.8
L92.9 Z01.7
Q42.0 Q24.8
Q24.8 Q42.0
Y83.1 Q42.0
I49.8 Q42.0
Z01.7 Q42.0
Q42.0 Y83.1
Q42.0 I49.8
Q42.0 Z01.7
I50.1 Q25.1
I50.1 Y83.1
Q25.1 I50.1
Y83.1 I50.1
Q21.1 Q25.6
Q25.6 Q21.1
Q22.0 Q26.2
Q26.2 Q22.0
L92.8 Q24.8
Q24.8 L92.8
I49.8 L92.8
Q90.9 L92.8
Z01.7 L92.8
L92.8 I49.8
L92.8 Q90.9
L92.8 Z01.7
I27.1 Q24.8
I27.1 Q25.0
Q24.8 I27.1
Q25.0 I27.1
Z45.8 I27.1
Z01.7 I27.1
I27.1 Z45.8
I27.1 Z01.7
Q24.5 Q20.1
Q20.1 Q24.5
I27.0 Q24.5
Q24.5 I27.0
G81.9 Q24.8
G81.9 Q20.3
G81.9 Q21.1
Q24.8 G81.9
Q20.3 G81.9
Q21.1 G81.9
Z01.7 G81.9
G81.9 Z01.7
I51.7 Q26.2
I51.7 Q21.1
Q26.2 I51.7
Q21.1 I51.7
Q21.1 Q89.3
Q89.3 Q21.1
Q21.0 Q20.6
Q20.6 Q21.0
Q24.5 Q24.4
Q24.4 Q24.5
N39.0 Q21.1
Q63.2 Q21.1
Q21.1 N39.0
Q63.2 N39.0
Q21.1 Q63.2
N39.0 Q63.2
Z01.7 Q63.2
Q63.2 Z01.7
I44.2 Q21.0
Z45.0 Q21.0
Q21.0 I44.2
Q21.0 Z45.0
I77.1 Q24.8
Q24.8 I77.1
Y83.1 I77.1
Z95.8 I77.1
Z01.7 I77.1
I77.1 Y83.1
I77.1 Z95.8
I77.1 Z01.7
R57.1 Q21.3
R57.1 Q20.1
Q21.3 R57.1
Q20.1 R57.1
Z01.0 Q24.8
Z01.0 Q21.3
Z01.0 Q22.1
Z01.0 Q25.7
Q24.8 Z01.0
Q21.3 Z01.0
Q22.1 Z01.0
Q25.7 Z01.0
I27.0 Q20.3
Q20.3 I27.0
Q23.1 C38.0
I27.0 C38.0
C38.0 Q23.1
I27.0 Q23.1
C38.0 I27.0
Q23.1 I27.0
I27.0 Z95.8
Z95.8 I27.0
I27.2 Q24.4
Q24.4 I27.2
Q25.0 Q26.3
I27.2 Q26.3
Q26.3 Q25.0
Q26.3 I27.2
Q21.1 Q26.3
I49.9 Q26.3
Q26.3 Q21.1
Q26.3 I49.9
Q24.1 Q89.3
Q89.3 Q24.1
Q21.1 Q24.1
Q24.1 Q21.1
I49.8 G90.1
Z01.7 G90.1
G90.1 I49.8
G90.1 Z01.7
Q23.3 Q24.5
I21.1 Q24.5
Q24.5 Q23.3
I21.1 Q23.3
Q24.5 I21.1
Q23.3 I21.1
I21.0 I25.4
I34.0 I25.4
I25.4 I21.0
M30.3 I21.0
I34.0 I21.0
I21.0 M30.3
I34.0 M30.3
I25.4 I34.0
I21.0 I34.0
M30.3 I34.0
Q22.8 Q89.3
Q89.3 Q22.8
T82.5 Q23.4
Q23.4 T82.5
I49.5 I40.9
Z45.0 I40.9
T82.1 I40.9
I40.9 I49.5
I40.9 Z45.0
I40.9 T82.1
I49.8 I71.2
I71.2 I49.8
M21.5 Q24.8
M21.5 Q25.6
M21.5 I49.8
Q24.8 M21.5
Q25.6 M21.5
I49.8 M21.5
Z01.7 M21.5
M21.5 Z01.7
Q25.0 Q20.4
Q20.4 Q25.0
Q22.0 Q20.5
Q25.4 Q20.5
Q20.5 Q22.0
Q20.5 Q25.4
Q25.7 Q20.1
Q20.1 Q25.7
J06.8 I47.1
I47.1 J06.8
Q22.8 Q24.3
Q24.3 Q22.8
I49.2 Q24.8
I49.2 Q21.3
Q24.8 I49.2
Q21.3 I49.2
I49.8 I49.2
Z01.7 I49.2
I49.2 I49.8
I49.2 Z01.7
Q22.2 Q24.4
Q24.4 Q22.2
Q25.4 Q89.3
Q89.3 Q25.4
Q24.4 Q21.4
T82.8 Q21.4
Q21.4 Q24.4
T82.8 Q24.4
Q21.4 T82.8
Q24.4 T82.8
I45.2 Q24.8
I45.2 Q25.1
Q24.8 I45.2
Q25.1 I45.2
Y83.1 I45.2
Z01.7 I45.2
I45.2 Y83.1
I45.2 Z01.7
I40.1 Q24.8
Q24.8 I40.1
I49.8 I40.1
I40.1 I49.8
I21.9 Q24.8
I21.9 Q20.4
I21.9 Q22.1
Q24.8 I21.9
Q20.4 I21.9
Q22.1 I21.9
I46.1 I21.9
I21.9 I46.1
I27.0 T82.0
I49.9 T82.0
I27.0 Z95.2
I49.9 Z95.2
T82.0 I27.0
Z95.2 I27.0
I49.9 I27.0
T82.0 I49.9
Z95.2 I49.9
I27.0 I49.9
I36.1 I42.5
I31.3 I42.5
I50.1 I42.5
I42.5 I36.1
I31.3 I36.1
I50.1 I36.1
I42.5 I31.3
I36.1 I31.3
I50.1 I31.3
I42.5 I50.1
I36.1 I50.1
I31.3 I50.1
J18.9 I27.0
I27.0 J18.9
Z45.9 T82.1
T82.1 Z45.9
I50.0 Q22.5
I50.0 I97.1
Q22.5 I50.0
I97.1 I50.0
Z95.8 Q22.5
T82.8 Q22.5
Q22.5 Z95.8
Q22.5 T82.8
I49.8 R00.2
Z01.7 R00.2
R00.2 I49.8
R00.2 Z01.7
J85.1 Q20.3
J85.1 Q21.1
Q20.3 J85.1
Q21.1 J85.1
A41.9 J85.1
J85.1 A41.9
I31.3 Q23.1
I46.1 Q23.1
I31.3 Q23.3
Q23.1 I31.3
Q23.3 I31.3
I46.1 I31.3
Q23.1 I46.1
I31.3 I46.1
Y83.4 Q24.8
Y83.4 Q25.0
Q24.8 Y83.4
Q25.0 Y83.4
I27.2 Y83.4
Z01.7 Y83.4
Y83.4 I27.2
Y83.4 Z01.7
Q21.0 Q22.5
Q22.5 Q21.0
I50.0 Q21.0
Q21.0 I50.0
Q93.8 Q24.8
Q93.8 Q25.3
Q93.8 I49.8
Q24.8 Q93.8
Q25.3 Q93.8
I49.8 Q93.8
Z01.7 Q93.8
Q93.8 Z01.7
I31.3 I27.2
I27.2 I31.3
I50.0 Q22.8
Q22.8 I50.0
Q20.1 Q22.2
Q22.2 Q20.1
I31.3 Q23.0
Q23.0 I31.3
T81.0 Q24.8
T81.0 Q21.3
Q24.8 T81.0
Q21.3 T81.0
I49.8 T81.0
Z01.7 T81.0
T81.0 I49.8
T81.0 Z01.7
I36.1 I27.0
I27.0 I36.1
Q25.6 Q22.6
Q22.6 Q25.6
Q24.5 Q25.3
Q25.3 Q24.5
Q93.8 Q24.5
Q24.5 Q93.8
E10.9 G90.9
E10.9 I49.8
G90.9 E10.9
I49.8 E10.9
Z01.7 E10.9
E10.9 Z01.7
I21.4 Q24.8
I21.2 Q24.8
I21.4 Q25.4
I21.2 Q25.4
Q24.8 I21.4
Q25.4 I21.4
I21.2 I21.4
R57.0 I21.4
Q24.8 I21.2
Q25.4 I21.2
I21.4 I21.2
R57.0 I21.2
I21.4 R57.0
I21.2 R57.0
Y83.1 Q26.8
Z95.5 Q26.8
Q26.8 Y83.1
Q26.8 Z95.5
I49.1 I47.1
I47.1 I49.1
I49.8 I49.1
Z01.7 I49.1
I49.1 I49.8
I49.1 Z01.7
I30.9 Q24.8
I30.9 Q23.1
I30.9 I31.3
Q24.8 I30.9
Q23.1 I30.9
I31.3 I30.9
I46.1 I30.9
I30.9 I46.1
Q21.8 Q25.0
Q21.8 I27.2
Q25.0 Q21.8
I27.2 Q21.8
R57.0 Q21.8
Q21.8 R57.0
J45.9 I45.6
G40.9 I45.6
I45.6 J45.9
G40.9 J45.9
I45.6 G40.9
J45.9 G40.9
G90.9 Q21.1
Q21.1 G90.9
I48.X Q25.0
Q25.0 I48.X
Q22.9 Q24.4
Q22.9 Q23.1
Q24.4 Q22.9
Q23.1 Q22.9
Q28.0 Q24.8
Q24.3 Q24.4
Q28.0 Q24.4
Q24.4 Q24.3
Q28.0 Q24.3
Q24.8 Q28.0
Q24.4 Q28.0
Q24.3 Q28.0
Z01.7 Q28.0
Q28.0 Z01.7
Q26.9 Q24.8
Q26.9 Q22.0
Q24.8 Q26.9
Q22.0 Q26.9
Z95.8 Q26.9
Z01.7 Q26.9
Q26.9 Z95.8
Q26.9 Z01.7
I50.1 I10.X
I10.X I50.1
Y51.7 I45.6
Y51.7 I49.8
I45.6 Y51.7
I49.8 Y51.7
Z01.7 Y51.7
Y51.7 Z01.7
I46.1 Y83.1
Y83.1 I46.1
I28.0 Q24.8
I28.0 Q21.2
I28.0 Q22.1
Q24.8 I28.0
Q21.2 I28.0
Q22.1 I28.0
R57.0 I28.0
I28.0 R57.0
Q26.4 Q22.1
Q22.1 Q26.4
Q21.0 Q26.4
Q26.4 Q21.0
I45.6 Q21.0
Q21.0 I45.6
Z45.6 I42.2
Z45.6 Z45.0
I42.2 Z45.6
Z45.0 Z45.6
I49.8 Z45.6
Z01.7 Z45.6
Z45.6 I49.8
Z45.6 Z01.7
Z95.2 T82.8
T82.8 Z95.2
Q87.4 Y83.1
Y83.1 Q87.4
Y83. Q24.8
Y83. Q21.1
Y83. I49.8
Q24.8 Y83.
Q21.1 Y83.
I49.8 Y83.
Z01.7 Y83.
Y83. Z01.7
Z95.2 Q23.1
Q23.1 Z95.2
I15.0 N18.9
N18.9 I15.0
I42.0 I15.0
Z01.7 I15.0
I15.0 I42.0
I15.0 Z01.7
I33.0 Q21.0
I97.1 Q21.0
Q21.0 I33.0
I97.1 I33.0
I46.1 I33.0
Q21.0 I97.1
I33.0 I97.1
I33.0 I46.1
I50.9 Q22.2
Q22.2 I50.9
T82.5 Q22.6
I50.9 Q22.6
Q22.6 T82.5
I50.9 T82.5
Q22.6 I50.9
T82.5 I50.9
I50.9 Z95.8
Z95.8 I50.9
I31.3 N18.9
K92.0 N18.9
N18.9 I31.3
Z49.1 I31.3
K92.0 I31.3
I31.3 Z49.1
K92.0 Z49.1
N18.9 K92.0
I31.3 K92.0
Z49.1 K92.0
I33.0 Q24.4
T81.0 Q24.4
Q24.4 I33.0
T81.0 I33.0
Q24.4 T81.0
I33.0 T81.0
L92.3 Q24.6
L92.3 T82.1
Q24.6 L92.3
T82.1 L92.3
Z45.0 L92.3
L92.3 Z45.0
T82.2 Q24.8
Z95.4 Q24.8
Q24.8 T82.2
I50.9 T82.2
Z95.4 T82.2
Z01.7 T82.2
T82.2 I50.9
Z95.4 I50.9
Q24.8 Z95.4
T82.2 Z95.4
I50.9 Z95.4
Z01.7 Z95.4
T82.2 Z01.7
Z95.4 Z01.7
E79.0 Z96.8
Z96.8 E79.0
D47.9 N18.9
N18.9 D47.9
Z96.8 D47.9
E79.0 D47.9
Z01.7 D47.9
D47.9 Z96.8
D47.9 E79.0
D47.9 Z01.7
Q26.3 Q23.0
Q23.0 Q26.3
I15.0 Z49.1
Z49.1 I15.0
I50.1 I15.0
I15.0 I50.1
J18.9 Z94.0
Z94.0 J18.9
I27.2 T81.4
J85.3 T81.4
T81.4 I27.2
J85.3 I27.2
T81.4 J85.3
I27.2 J85.3
N28.1 N18.9
M10.9 N18.9
N18.9 N28.1
E79.0 N28.1
M10.9 N28.1
Z01.7 N28.1
N28.1 E79.0
M10.9 E79.0
N18.9 M10.9
N28.1 M10.9
E79.0 M10.9
Z01.7 M10.9
N28.1 Z01.7
M10.9 Z01.7
Q23.3 Q26.3
Q26.3 Q23.3
T82.6 Q24.8
T82.6 Q23.1
T82.6 I33.0
Q24.8 T82.6
Q23.1 T82.6
I33.0 T82.6
Z01.7 T82.6
T82.6 Z01.7
I47.1 I42.2
I44.7 I42.2
I42.2 I47.1
I44.7 I47.1
I42.2 I44.7
I47.1 I44.7
Z45.9 I44.7
Z01.7 I44.7
I44.7 Z45.9
I44.7 Z01.7
Z99.2 N18.9
Z99.2 D47.9
N18.9 Z99.2
D47.9 Z99.2
Z96.8 Z99.2
Z01.7 Z99.2
Z99.2 Z96.8
Z99.2 Z01.7
I10.X I31.3
I10.X I31.9
I31.3 I10.X
I31.9 I10.X
I27.2 I42.0
I44.6 I42.0
I27.2 I34.0
I44.6 I34.0
I42.0 I27.2
I34.0 I27.2
I44.6 I27.2
I42.0 I44.6
I34.0 I44.6
I27.2 I44.6
Z01.7 I44.6
I44.6 Z01.7
I45.6 Q25.1
I45.6 Y83.1
Q25.1 I45.6
Y83.1 I45.6
I48.X Y83.1
Y83.1 I48.X
I50.9 Q23.3
Q23.3 I50.9
I34.0 I27.0
J98.4 I27.0
J98.4 I36.1
I27.0 I34.0
J98.4 I34.0
I27.0 J98.4
I36.1 J98.4
I34.0 J98.4
Z01.7 J98.4
J98.4 Z01.7
Z48.0 Q23.3
Z48.0 Q22.8
Q23.3 Z48.0
Q22.8 Z48.0
I33.0 N18.9
I33.0 T85.7
N18.9 I33.0
T85.7 I33.0
Z49.1 I33.0
I33.0 Z49.1
D64.9 T85.7
T85.7 D64.9
Z01.7 D64.9
D64.9 Z01.7
E79.0 N03.2
S37.0 N03.2
N03.2 E79.0
N03.2 S37.0
N03.2 N18.9
Z29.2 N18.9
N18.9 N03.2
Z29.2 N03.2
N18.9 Z29.2
N03.2 Z29.2
Z01.7 Z29.2
Z29.2 Z01.7
A41.9 Q25.4
Q25.4 A41.9
I65.2 Q24.8
I65.2 Q25.6
Q24.8 I65.2
Q25.6 I65.2
Y83.1 I65.2
R57.0 I65.2
I65.2 Y83.1
I65.2 R57.0
I27.0 Q20.0
Q20.0 I27.0
I87.1 Q24.8
I87.1 Q26.2
I28.8 Q26.2
Q24.8 I87.1
Q26.2 I87.1
I28.8 I87.1
Z01.7 I87.1
Q26.2 I28.8
I87.1 I28.8
I87.1 Z01.7
Q20.4 T82.8
T82.8 Q20.4
I49.8 Q20.4
Q20.4 I49.8
Q20.3 Q20.2
Q21.1 Q20.2
Q20.2 Q20.3
Q20.2 Q21.1
Q26.3 Q26.8
Q25.7 Q26.8
Q26.8 Q26.3
Q25.7 Q26.3
Q26.8 Q25.7
Q26.3 Q25.7
Q26.8 Q26.2
Q26.2 Q26.8
Z95.8 Q25.1
Z95.8 I50.1
Q25.1 Z95.8
I50.1 Z95.8
I97.1 Q21.3
I50.9 Q21.3
Q21.3 I97.1
I50.9 I97.1
Q21.3 I50.9
I97.1 I50.9
Q26.2 Q23.4
Q26.2 Q23.2
Q23.4 Q26.2
Q23.2 Q26.2
Q20.4 Q20.8
Q20.8 Q20.4
I44.3 Q21.0
Q21.0 I44.3
I47.1 I44.3
I44.3 I47.1
Q22.5 Q22.9
I49.5 Q22.9
Q22.9 Q22.5
Q22.9 I49.5
I69.4 Q24.8
I69.4 Q21.3
I69.4 I64.X
Q24.8 I69.4
Q21.3 I69.4
I64.X I69.4
Z01.7 I69.4
I69.4 Z01.7
J85.3 Q21.0
J85.3 Q23.3
Q21.0 J85.3
Q23.3 J85.3
Q22.6 Q21.2
Q21.2 Q22.6
Q21.0 Q22.6
Q22.6 Q21.0
I31.3 Q22.0
Q22.0 I31.3
I44.2 Q21.2
Z45.9 Q21.2
Q21.2 I44.2
Q21.2 Z45.9
I71.0 Q23.2
Q23.2 I71.0
I74.3 Q24.8
I74.3 Q25.1
I74.3 Y83.1
Q24.8 I74.3
Q25.1 I74.3
Y83.1 I74.3
Z01.7 I74.3
I74.3 Z01.7
Q22.8 Q25.1
Q25.1 Q22.8
Q22.9 Q21.0
Q21.0 Q22.9
Q24.3 Q20.6
Q20.6 Q24.3
Q90.9 Q25.4
Q25.4 Q90.9
Z95.8 I69.4
I49.8 I69.4
R57.0 I69.4
I69.4 Z95.8
R57.0 Z95.8
I69.4 I49.8
I69.4 R57.0
Z95.8 R57.0
X70.9 Q24.8
Q22.0 Q22.5
X70.9 Q22.5
Q22.5 Q22.0
X70.9 Q22.0
X70.9 Q21.1
Q24.8 X70.9
Q22.5 X70.9
Q22.0 X70.9
Q21.1 X70.9
Z01.8 Q24.8
Z01.8 Q26.2
Z01.8 Q21.0
Z01.8 I27.2
Q24.8 Z01.8
Q26.2 Z01.8
Q21.0 Z01.8
I27.2 Z01.8
Q22.0 Q20.6
Q20.6 Q22.0
Q21.4 Q20.1
Q20.1 Q21.4
Q24.2 Q21.4
Q21.4 Q24.2
Q24.5 Q21.3
Q24.5 Q21.1
Q21.3 Q24.5
Q21.1 Q24.5
Q22.0 Q20.0
Q20.0 Q22.0
Q22.3 Q26.2
Q26.2 Q22.3
Q25.0 Q22.3
Q22.3 Q25.0
Q87.0 Q21.1
Q87.0 Y83.1
Q21.1 Q87.0
Y83.1 Q87.0
T82.8 I27.0
I27.0 T82.8
T82.5 Q21.2
T82.5 Q20.3
Q21.2 T82.5
Q20.3 T82.5
Q21.5 Q24.8
Q24.8 Q21.5
Y83.1 Q21.5
I97.1 Q21.5
R57.8 Q21.5
Q21.5 Y83.1
I97.1 Y83.1
R57.8 Y83.1
Q21.5 I97.1
Y83.1 I97.1
R57.8 I97.1
Q21.5 R57.8
Y83.1 R57.8
I97.1 R57.8
I27.0 Q23.8
Q23.8 I27.0
I47.1 Q20.0
Q20.0 I47.1
Z95.8 Q26.2
Q26.2 Z95.8
Z95.1 Q24.8
Z95.1 Q25.5
Q24.8 Z95.1
Q25.5 Z95.1
I49.8 Z95.1
Z01.7 Z95.1
Z95.1 I49.8
Z95.1 Z01.7
J93.1 Q22.0
Q22.0 J93.1
I27.0 I33.0
Q25.0 I33.0
I33.0 I27.0
I33.0 Q25.0
I40.9 I42.0
I49.5 I42.0
I48.X I42.0
R57.0 I42.0
I42.0 I40.9
I48.X I40.9
R57.0 I40.9
I42.0 I49.5
R57.0 I49.5
I42.0 I48.X
I40.9 I48.X
R57.0 I48.X
I42.0 R57.0
I40.9 R57.0
I49.5 R57.0
I48.X R57.0
I31.1 I36.1
I31.1 I34.0
I36.1 I31.1
I34.0 I31.1
I49.8 I31.1
Z01.7 I31.1
I31.1 I49.8
I31.1 Z01.7
Q25.3 Q23.0
Q23.0 Q25.3
Q57.1 Q24.8
Q57.1 Q22.8
Q25.6 Q22.8
Q24.8 Q57.1
Q22.8 Q57.1
Q25.6 Q57.1
Z01.7 Q57.1
Q22.8 Q25.6
Q57.1 Q25.6
Q57.1 Z01.7
Q20.4 Q23.2
Q23.2 Q20.4
I48.X I27.0
I27.0 I48.X
T82.8 Q22.8
Q22.8 T82.8
I45.6 Q22.1
Q22.1 I45.6
I50.1 Q22.5
I50.1 Q22.8
Q22.5 I50.1
Q22.8 I50.1
Q23.1 Q27.8
Q27.8 Q23.1
Q27.8 Q25.0
Q25.0 Q27.8
Z95.2 Q25.0
Q25.0 Z95.2
I51.7 Q20.0
I46.1 Q20.0
Q20.0 I51.7
I27.0 I51.7
I46.1 I51.7
I51.7 I27.0
Q20.0 I46.1
I51.7 I46.1
Q25.0 Q22.5
Q22.5 Q25.0
I50.1 Q23.3
Z45.9 Q23.3
R57.0 Q23.3
Q23.3 I50.1
Z45.9 I50.1
Q23.3 Z45.9
I50.1 Z45.9
R57.0 Z45.9
Q23.3 R57.0
Z45.9 R57.0
Q67.6 Q24.8
Q24.8 Q67.6
Q87.4 Q67.6
I49.8 Q67.6
Z01.7 Q67.6
Q67.6 Q87.4
Q67.6 I49.8
Q67.6 Z01.7
Q22.6 Q20.2
Q20.2 Q22.6
Q20.3 Q22.6
Q22.6 Q20.3
Q25.6 Q23.3
Z95.8 Q23.3
Q23.3 Q25.6
Q23.3 Z95.8
I49.5 I44.0
Z45.0 I44.0
I44.0 I49.5
I44.0 Z45.0
Q21.3 Q26.3
Q26.3 Q21.3
Q22.1 Q26.3
Q26.3 Q22.1
Q25.6 I87.1
I87.1 Q25.6
I44.2 I42.1
Z95.0 I42.1
I42.1 I44.2
I42.1 Z95.0
C91.0 T81.5
C91.0 I49.8
T81.5 C91.0
I49.8 C91.0
Z01.7 C91.0
C91.0 Z01.7
I49.4 I42.4
I42.4 I49.4
Q25.4 Q24.0
I46.1 Q24.0
Q24.0 Q25.4
Q24.0 I46.1
I49.8 Q23.8
Q23.8 I49.8
I77.1 Q25.1
Q25.1 I77.1
Q20.1 Q20.0
Q20.0 Q20.1
K56.6 Q24.8
R10.0 Q24.8
K56.6 Q21.1
R10.0 Q21.1
Q24.8 K56.6
Q21.1 K56.6
R10.0 K56.6
Z01.7 K56.6
Q24.8 R10.0
Q21.1 R10.0
K56.6 R10.0
Z01.7 R10.0
K56.6 Z01.7
R10.0 Z01.7
Z45.8 Q21.0
Q21.0 Z45.8
Z95.8 Q87.4
Z95.8 Q25.4
Q87.4 Z95.8
Q25.4 Z95.8
Z95.5 Q24.4
Q24.4 Z95.5
I42.0 Q24.8
Q22.9 Q23.8
I42.0 Q23.8
Q23.8 Q22.9
I42.0 Q22.9
Q24.8 I42.0
Q23.8 I42.0
Q22.9 I42.0
I44.2 Q20.6
I44.2 Q89.3
Q20.6 I44.2
Q89.3 I44.2
T82.0 I09.1
I48.X I09.1
Z95.4 I09.1
I09.1 T82.0
I48.X T82.0
Z95.4 T82.0
I09.1 I48.X
T82.0 I48.X
Z95.4 I48.X
I09.1 Z95.4
T82.0 Z95.4
I48.X Z95.4
T81.5 I31.3
I31.3 T81.5
Y60.5 Q24.8
Y60.5 Q25.0
Y60.5 Y83.1
Q24.8 Y60.5
Q25.0 Y60.5
Y83.1 Y60.5
R57.0 Y60.5
Y60.5 R57.0
K66.1 I31.2
W34.X I31.2
S26.0 I31.2
Z01.7 I31.2
I31.2 K66.1
W34.X K66.1
S26.0 K66.1
Z01.7 K66.1
I31.2 W34.X
K66.1 W34.X
S26.0 W34.X
Z01.7 W34.X
I31.2 S26.0
K66.1 S26.0
W34.X S26.0
Z01.7 S26.0
I31.2 Z01.7
K66.1 Z01.7
W34.X Z01.7
S26.0 Z01.7
Q22.8 Q26.3
Z45.9 Q26.3
Q26.3 Q22.8
Z45.9 Q22.8
Q26.3 Z45.9
Q22.8 Z45.9
I49.4 I42.0
I42.0 I49.4
Q24.3 Q26.3
Q26.3 Q24.3
Z95.2 Q25.5
Q25.5 Z95.2
I49.8 M31.4
Z01.7 M31.4
M31.4 I49.8
M31.4 Z01.7
K55.0 I42.0
N17.9 I42.0
K55.0 I48.X
N17.9 I48.X
I42.0 K55.0
I48.X K55.0
N17.9 K55.0
R57.0 K55.0
I42.0 N17.9
I48.X N17.9
K55.0 N17.9
K55.0 R57.0
I50.0 I42.0
I50.0 I48.X
I42.0 I50.0
I48.X I50.0
I49.1 I42.0
I49.1 I48.X
I42.0 I49.1
I48.X I49.1
I50.0 I49.1
I49.1 I50.0
Q89.3 Q21.3
Q24.0 Q21.3
Q21.3 Q89.3
Q24.0 Q89.3
Q21.3 Q24.0
Q89.3 Q24.0
Z49.1 N02.8
S37.0 N02.8
N02.8 Z49.1
S37.0 Z49.1
N02.8 S37.0
Z49.1 S37.0
Z95.5 Q22.0
Q22.0 Z95.5
I50.9 I40.1
I40.1 I50.9
Z03.5 M31.4
M31.4 Z03.5
Z29.2 M31.4
Z29.2 I49.8
M31.4 Z29.2
I49.8 Z29.2
R57.8 Q22.0
Q22.0 R57.8
I34.0 C38.0
I50.9 C38.0
C38.0 I34.0
I50.9 I34.0
C38.0 I50.9
I34.0 I50.9
I51.7 Q23.1
I51.7 Q23.0
Q23.1 I51.7
Q23.0 I51.7
C91.0 Z03.5
Z03.5 C91.0
Q22.8 I31.3
R57.0 I31.3
I31.3 Q22.8
I31.3 R57.0
I51.4 I42.0
I51.3 I34.0
I51.4 I34.0
I34.0 I51.3
I51.4 I51.3
I42.0 I51.4
I34.0 I51.4
I51.3 I51.4
Q26.4 Q25.1
Q25.1 Q26.4
Q22.8 Q26.4
Q26.4 Q22.8
Q22.9 Q25.1
Q22.9 I27.2
Q25.1 Q22.9
I27.2 Q22.9
N03.7 N18.9
N03.7 N03.1
N18.9 N03.7
N03.1 N03.7
S37.0 N03.7
Z01.7 N03.7
N03.7 S37.0
N03.7 Z01.7
M32.1 N18.9
N18.9 M32.1
S37.0 M32.1
Z01.7 M32.1
M32.1 S37.0
M32.1 Z01.7
Q23.1 Q87.4
Q87.4 Q23.1
I74.2 I64.X
Y83.1 I64.X
I49.8 I64.X
I64.X I74.2
Y83.1 I74.2
I49.8 I74.2
Z01.7 I74.2
I64.X Y83.1
I74.2 Y83.1
I64.X I49.8
I74.2 I49.8
I74.2 Z01.7
J06.0 N18.9
J06.0 M32.1
N18.9 J06.0
M32.1 J06.0
Z01.7 J06.0
J06.0 Z01.7
N01.9 N18.9
N18.9 N01.9
I15.1 N01.9
S37.0 N01.9
Z01.7 N01.9
N01.9 I15.1
S37.0 I15.1
N01.9 S37.0
I15.1 S37.0
N01.9 Z01.7
I25.1 I25.5
I70.9 I25.5
Y83.1 I25.5
Z01.7 I25.5
I25.5 I25.1
Y83.1 I25.1
I25.5 I70.9
Y83.1 I70.9
I25.5 Y83.1
I25.1 Y83.1
I70.9 Y83.1
I25.5 Z01.7
T85.7 N17.9
N32.2 N17.9
B96.2 N17.9
Z01.7 N17.9
N17.9 T85.7
N32.2 T85.7
B96.2 T85.7
N17.9 N32.2
T85.7 N32.2
B96.2 N32.2
Z01.7 N32.2
N17.9 B96.2
T85.7 B96.2
N32.2 B96.2
Z01.7 B96.2
N17.9 Z01.7
N32.2 Z01.7
B96.2 Z01.7
D59.4 Z94.0
D59.4 N18.9
D59.4 E21.1
Z94.0 D59.4
N18.9 D59.4
E21.1 D59.4
Z01.7 D59.4
D59.4 Z01.7
E21.1 Z46.6
E21.1 Z96.8
Z46.6 E21.1
Z96.8 E21.1
K52.9 N18.9
N18.9 K52.9
D50.9 K52.9
E61.1 K52.9
Z01.7 K52.9
K52.9 D50.9
K52.9 E61.1
Z01.7 E61.1
K52.9 Z01.7
E61.1 Z01.7
I10.X E21.1
E21.1 I10.X
I50.9 Q24.6
I50.9 T82.1
I50.9 Z45.0
Q24.6 I50.9
T82.1 I50.9
Z45.0 I50.9
Q25.4 Q67.6
Q67.6 Q25.4
R56.8 C38.0
R56.8 I50.9
R56.8 I49.8
C38.0 R56.8
I50.9 R56.8
I49.8 R56.8
Z01.7 R56.8
R56.8 Z01.7
N13.5 N18.9
N13.3 N18.9
N18.9 N13.5
N13.3 N13.5
Z46.6 N13.5
Z01.7 N13.5
N18.9 N13.3
N13.5 N13.3
Z46.6 N13.3
Z01.7 N13.3
N13.5 Z46.6
N13.3 Z46.6
N13.5 Z01.7
N13.3 Z01.7
Z95.5 I50.9
I50.9 Z95.5
Z96.0 N18.9
Z46.6 N39.0
Z96.0 N39.0
N39.0 Z46.6
Z96.0 Z46.6
N18.9 Z96.0
N39.0 Z96.0
Z46.6 Z96.0
Z01.7 Z96.0
Z96.0 Z01.7
G40.9 N18.9
G40.9 A09.X
N18.9 G40.9
A09.X G40.9
Z96.8 G40.9
G40.9 Z96.8
T86.1 N17.9
K05.6 N17.9
Z96.8 N17.9
N17.9 T86.1
K05.6 T86.1
N17.9 K05.6
T86.1 K05.6
Z96.8 K05.6
Z01.7 K05.6
N17.9 Z96.8
K05.6 Z96.8
K05.6 Z01.7
N13.9 N18.9
N13.9 N39.0
N18.9 N13.9
N39.0 N13.9
Z96.8 N13.9
Z01.7 N13.9
N13.9 Z96.8
N13.9 Z01.7
A86.X N18.9
B02.9 N18.9
N18.9 A86.X
B02.9 A86.X
Z01.7 A86.X
N18.9 B02.9
A86.X B02.9
Z01.7 B02.9
A86.X Z01.7
B02.9 Z01.7
R57.8 Q24.0
Q24.0 R57.8
Q25.4 Q26.2
Q26.2 Q25.4
R57.1 Q25.6
Q25.6 R57.1
I44.0 Q21.2
Q21.2 I44.0
I42.3 Q24.8
I42.3 Q23.3
Q24.8 I42.3
Q23.3 I42.3
I50.1 Q21.0
Q21.0 I50.1
Q22.0 Q25.5
Q25.5 Q22.0
Q25.4 Q26.3
Q26.3 Q25.4
T82.1 I44.0
I44.0 T82.1
Z45.5 Q24.8
I27.2 Q26.4
Z45.5 Q26.4
Q26.4 I27.2
Z45.5 I27.2
Q24.8 Z45.5
Q26.4 Z45.5
I27.2 Z45.5
Z01.7 Z45.5
Z45.5 Z01.7
Z95.2 Q20.0
Z95.2 I27.2
Q20.0 Z95.2
I27.2 Z95.2
I47.2 Q26.2
Q26.2 I47.2
R57.0 I47.2
I47.2 R57.0
R57.0 Q20.2
Q20.2 R57.0
Q25.1 Q20.3
Q20.3 Q25.1
Q21.4 Q25.0
Q25.0 Q21.4
Q21.4 Q25.5
Q25.5 Q21.4
Q21.4 Q22.1
Q22.1 Q21.4
Q26.4 Q20.6
Q20.6 Q26.4
Q21.2 Q26.4
Q26.4 Q21.2
Q22.6 Q20.5
Q20.5 Q22.6
Q25.7 Q22.6
Q22.6 Q25.7
T82.8 Q25.7
Q25.7 T82.8
P22.0 Q24.8
P22.0 Q22.0
Q24.8 P22.0
Q22.0 P22.0
I49.8 P22.0
R57.0 P22.0
P22.0 I49.8
P22.0 R57.0
Q26.1 Q20.1
Q20.1 Q26.1
Q22.8 Q22.4
Q22.4 Q22.8
I50.1 Q25.0
Q25.0 I50.1
J94.2 Q24.8
J94.2 Q21.3
J94.2 Q21.0
Q24.8 J94.2
Q21.3 J94.2
Q21.0 J94.2
Z01.7 J94.2
J94.2 Z01.7
Q24.2 Q26.2
Q26.2 Q24.2
L92.8 Q21.0
Q21.0 L92.8
I25.4 I25.1
I25.1 I25.4
I49.8 Q20.6
Q20.6 I49.8
J18.9 Q20.1
J18.9 Q23.4
Q20.1 J18.9
Q23.4 J18.9
Q27.0 Q24.8
Q27.0 Q21.0
Q27.0 Q24.3
Q24.8 Q27.0
Q21.0 Q27.0
Q24.3 Q27.0
Z01.7 Q27.0
Q27.0 Z01.7
Y83.1 Q25.3
Q25.3 Y83.1
T82.5 Q21.0
Q21.0 T82.5
R57.0 Q26.3
Q26.3 R57.0
J86.9 Q24.8
J86.9 Q20.6
J86.9 Z95.8
Q24.8 J86.9
Q20.6 J86.9
Z95.8 J86.9
Z01.7 J86.9
J86.9 Z01.7
K02.9 Q24.8
K02.9 Q21.3
K02.9 I49.8
Q24.8 K02.9
Q21.3 K02.9
I49.8 K02.9
Z01.7 K02.9
K02.9 Z01.7
Q26.1 Y83.1
Y83.1 Q26.1
Q21.2 Q21.4
Q21.4 Q21.2
I27.2 Q25.4
Q25.4 I27.2
Y83.1 Q28.1
I49.8 Q28.1
Q28.1 Y83.1
Q28.1 I49.8
I51.7 Q23.3
Q23.3 I51.7
Q20.1 Q22.6
Q22.6 Q20.1
Q27.8 Q25.6
Q25.6 Q27.8
Q25.7 Q21.2
Q21.2 Q25.7
Z95.5 Q22.1
Z95.5 Q22.6
Q22.1 Z95.5
Q22.6 Z95.5
Q22.1 Q20.2
Q20.2 Q22.1
L92.8 Q21.3
L92.8 T82.8
Q21.3 L92.8
T82.8 L92.8
T81.5 Q21.3
T81.5 Q21.0
Q21.3 T81.5
Q21.0 T81.5
Q20.2 Q24.3
T82.8 Q24.3
Q24.3 Q20.2
T82.8 Q20.2
Q24.3 T82.8
Q20.2 T82.8
I44.2 Q26.2
T82.1 Q26.2
Q26.2 I44.2
Q26.2 T82.1
R57.8 Q20.6
R57.8 Q21.2
Q20.6 R57.8
Q21.2 R57.8
Q22.4 Q21.3
Q21.3 Q22.4
Q23.3 Q20.1
Q20.1 Q23.3
T82.1 Q22.2
Q22.2 T82.1
I80.1 Q24.8
I80.1 Q20.3
I80.1 Q21.1
Q24.8 I80.1
Q20.3 I80.1
Q21.1 I80.1
Z01.7 I80.1
I80.1 Z01.7
Q21.0 Q20.2
Q20.2 Q21.0
I33.0 I49.9
R50.9 I49.9
I49.9 I33.0
Z45.9 I33.0
R50.9 I33.0
I33.0 Z45.9
R50.9 Z45.9
I49.9 R50.9
I33.0 R50.9
Z45.9 R50.9
Q23.8 Q23.0
Q23.0 Q23.8
I64.X C38.0
C38.0 I64.X
Q23.4 Q25.3
Q23.4 Q23.1
Q25.3 Q23.4
Q23.1 Q23.4
I49.9 I45.1
Z45.9 I45.1
I45.1 I49.9
Z45.0 I49.9
I49.9 Z45.0
I45.1 Z45.9
I80.2 Q24.8
Q24.8 I80.2
Y83.1 I80.2
Z95.8 I80.2
Z01.7 I80.2
I80.2 Y83.1
I80.2 Z95.8
I80.2 Z01.7
T23.3 Q24.8
T23.3 Q25.0
Q24.8 T23.3
Q25.0 T23.3
Z95.8 T23.3
Z01.7 T23.3
T23.3 Z95.8
T23.3 Z01.7
I50.0 Q22.0
Q22.0 I50.0
R57.8 I50.0
I50.0 R57.8
I51.7 Q22.8
Q22.8 I51.7
Q22.6 Q20.4
Q20.4 Q22.6
Q23.0 Q25.7
Q24.4 Q25.7
Q25.7 Q23.0
Q25.7 Q24.4
I49.9 Q24.6
Q24.6 I49.9
I49.8 R07.4
Z01.7 R07.4
R07.4 I49.8
R07.4 Z01.7
I74.5 Q24.8
I74.5 Q25.1
I74.5 Y83.1
Q24.8 I74.5
Q25.1 I74.5
Y83.1 I74.5
Z01.7 I74.5
I74.5 Z01.7
Q23.1 Q22.1
Q22.1 Q23.1
I47.2 I49.4
I49.4 I47.2
Z03.5 R55.X
R55.X Z03.5
I27.2 Q87.0
I50.9 Q87.0
Q87.0 I27.2
Q87.0 I50.9
Q23.3 Q26.2
Q26.2 Q23.3
Q23.3 Q24.3
Q24.3 Q23.3
T85.8 Q21.3
T85.8 Q25.6
Q21.3 T85.8
Q25.6 T85.8
I33.0 I42.2
I74.2 I42.2
I42.2 I33.0
I74.2 I33.0
Z45.0 I33.0
I42.2 I74.2
I33.0 I74.2
Z45.0 I74.2
I33.0 Z45.0
I74.2 Z45.0
I49.8 I44.5
Z01.7 I44.5
I44.5 I49.8
I44.5 Z01.7
I27.8 N06.9
G47.3 N06.9
E66.9 N06.9
N06.9 I27.8
G47.3 I27.8
E66.9 I27.8
N06.9 G47.3
I27.8 G47.3
E66.9 G47.3
Z01.7 G47.3
N06.9 E66.9
I27.8 E66.9
G47.3 E66.9
G47.3 Z01.7
G40.9 Q21.1
Q21.1 G40.9
I45.3 Q24.8
I45.3 Q21.3
I45.3 I44.2
Q24.8 I45.3
Q21.3 I45.3
I44.2 I45.3
Z01.7 I45.3
I45.3 Z01.7
Q22.8 Q24.1
Q24.1 Q22.8
Q24.3 Q22.6
Q22.6 Q24.3
Q25.7 Q26.4
Q26.4 Q25.7
T85.8 Q22.2
Q22.2 T85.8
T81.4 Q20.2
Q20.2 T81.4
N05.9 N03.8
Z01.7 N03.8
N03.8 N05.9
Z01.7 N05.9
N03.8 Z01.7
N05.9 Z01.7
I31.3 Q24.5
Q24.5 I31.3
I33.0 Q22.0
I33.0 Q21.1
Q22.0 I33.0
Q21.1 I33.0
I50.9 Z45.9
Z45.9 I50.9
E79.0 I15.9
E66.9 I15.9
I15.9 E79.0
I15.9 E66.9
D64.9 Z94.0
Z94.0 D64.9
I34.0 I42.2
I36.1 I42.2
I48.X I42.2
I42.2 I34.0
I48.X I34.0
I42.2 I36.1
I48.X I36.1
I42.2 I48.X
I34.0 I48.X
I36.1 I48.X
I49.9 Q25.1
I49.9 Y83.1
Q25.1 I49.9
Y83.1 I49.9
N17.9 I34.0
N17.9 I36.1
I34.0 N17.9
I36.1 N17.9
I25.8 Q24.8
Q24.8 I25.8
Q24.1 I25.8
Q22.0 I25.8
I25.8 Q24.1
Q22.0 Q24.1
I25.8 Q22.0
Q24.1 Q22.0
D64.9 Z49.2
Z49.2 D64.9
I50.9 N44.X
I49.8 N44.X
Z01.7 N44.X
N44.X I50.9
N44.X I49.8
N44.X Z01.7
I15.9 N18.9
N18.9 I15.9
Z49.2 I15.9
D64.9 I15.9
I15.9 Z49.2
I15.9 D64.9
I27.0 I45.1
I45.1 I27.0
I44.2 I34.0
I44.2 I36.1
I34.0 I44.2
I36.1 I44.2
I27.2 I27.9
I27.9 I27.2
I50.9 I51.3
I51.3 I50.9
I87.2 I42.0
I83.1 I42.0
I42.0 I87.2
I83.1 I87.2
I50.9 I87.2
Z01.7 I87.2
I42.0 I83.1
I87.2 I83.1
I50.9 I83.1
Z01.7 I83.1
I87.2 I50.9
I83.1 I50.9
I87.2 Z01.7
I83.1 Z01.7
R80.X N18.9
R80.X M32.1
N18.9 R80.X
M32.1 R80.X
S37.0 R80.X
Z01.7 R80.X
R80.X S37.0
R80.X Z01.7
Z49.1 T85.6
T85.6 Z49.1
I27.0 Q26.8
Q26.8 I27.0
I27.0 Q26.4
J18.9 Q26.4
Q26.4 I27.0
Q26.4 J18.9
Q33.2 Q24.8
Q33.2 Q26.8
Q20.0 Q26.8
Q24.8 Q33.2
Q26.8 Q33.2
Q20.0 Q33.2
Z01.7 Q33.2
Q26.8 Q20.0
Q33.2 Q20.0
Q33.2 Z01.7
Q20.3 Q20.6
Q20.6 Q20.3
Q22.6 Q20.6
Q20.6 Q22.6
Q22.0 Q20.3
Q20.3 Q22.0
Q25.7 M30.3
Q22.1 M30.3
M30.3 Q25.7
M30.3 Q22.1
I45.1 Q25.0
Q25.0 I45.1
I51.3 Q22.1
I51.3 Q21.1
Q22.1 I51.3
Q21.1 I51.3
I46.1 I51.3
I51.3 I46.1
N17.9 Q22.0
I97.1 Q22.0
Q22.0 N17.9
I97.1 N17.9
I46.1 N17.9
Q22.0 I97.1
N17.9 I97.1
N17.9 I46.1
Z01.0 Q22.0
Z01.0 Q21.0
Q22.0 Z01.0
Q21.0 Z01.0
J06.9 Q22.0
Q22.0 J06.9
I49.8 Q22.9
Q22.9 I49.8
Q90.1 Q24.8
Q90.1 Q21.0
Q24.8 Q90.1
Q21.0 Q90.1
I49.8 Q90.1
Z01.7 Q90.1
Q90.1 I49.8
Q90.1 Z01.7
M9821/ T81.5
C91.0 Y83.1
M9821/ Y83.1
Y83.1 C91.0
M9821/ C91.0
T81.5 M9821/
Y83.1 M9821/
C91.0 M9821/
Z01.7 M9821/
M9821/ Z01.7
J38.6 Q24.8
J38.6 Q21.0
Q24.8 J38.6
Q21.0 J38.6
Q90.9 J38.6
Z01.7 J38.6
J38.6 Q90.9
J38.6 Z01.7
R13.X Q24.8
G93.1 Q22.0
R13.X Q22.0
Q22.0 G93.1
R13.X G93.1
Q24.8 R13.X
Q22.0 R13.X
G93.1 R13.X
Z01.7 R13.X
R13.X Z01.7
Q22.9 Q22.0
Q22.0 Q22.9
T82.8 Q22.9
Q22.9 T82.8
J18.9 Q25.5
Q25.5 J18.9
Z95.8 J18.9
J18.9 Z95.8
G93.6 Q24.8
G93.1 Q26.2
G93.6 Q26.2
Q26.2 G93.1
G93.6 G93.1
R57.0 G93.1
Q24.8 G93.6
Q26.2 G93.6
G93.1 G93.6
R57.0 G93.6
G93.1 R57.0
G93.6 R57.0
Q22.1 Q23.4
Q23.4 Q22.1
I44.2 Q23.3
Z45.0 Q23.3
Q23.3 I44.2
Q23.3 Z45.0
R00.0 I49.9
I49.9 R00.0
Z01.7 R00.0
R00.0 Z01.7
N05.9 Q24.8
D69.3 Q24.8
N05.9 Q22.0
D69.3 Q22.0
Q24.8 N05.9
Q22.0 N05.9
D69.3 N05.9
I46.1 N05.9
Q24.8 D69.3
Q22.0 D69.3
N05.9 D69.3
I46.1 D69.3
N05.9 I46.1
D69.3 I46.1
R57.0 Q24.1
Q24.1 R57.0
I65.8 Q25.7
I65.8 Q25.0
Q25.7 I65.8
Q25.0 I65.8
Z01.7 I65.8
I65.8 Z01.7
Q24.3 Q23.0
Q23.0 Q24.3
I49.9 I48.X
I48.X I49.9
N04.9 Q24.8
N04.9 Q22.5
N04.9 Q21.1
Q24.8 N04.9
Q22.5 N04.9
Q21.1 N04.9
Z01.7 N04.9
N04.9 Z01.7
Q22.3 Q22.5
Q22.5 Q22.3
Q26.1 Q23.4
Q23.4 Q26.1
Q60.0 Q24.8
Q60.0 Q22.4
Y83.1 Q22.4
Q24.8 Q60.0
Q22.4 Q60.0
Y83.1 Q60.0
R57.0 Q60.0
Q22.4 Y83.1
Q60.0 Y83.1
Q60.0 R57.0
L92.8 Q26.2
Q26.2 L92.8
I50.9 Q20.3
Q20.3 I50.9
Q22.2 Q21.2
Q21.2 Q22.2
Q60.0 T82.8
Q60.0 Z95.8
T82.8 Q60.0
Z95.8 Q60.0
Z01.7 Q60.0
Q60.0 Z01.7
I80.2 Q22.4
Q22.4 I80.2
T82.8 I80.2
I80.2 T82.8
I44.2 Q22.8
T82.1 Q22.8
Q22.8 I44.2
Q22.8 T82.1
I80.2 Q21.3
Q21.3 I80.2
Q21.0 I80.2
I80.2 Q21.0
I44.2 I33.0
Q22.2 I33.0
I33.0 I44.2
Q22.2 I44.2
I33.0 Q22.2
I44.2 Q22.2
Z45.8 Q25.1
Q25.1 Z45.8
Z45.0 Q25.0
Q25.0 Z45.0
I01.8 Q24.8
I01.8 Q21.2
I01.8 Q25.5
I01.8 Q21.1
Q24.8 I01.8
Q21.2 I01.8
Q25.5 I01.8
Q21.1 I01.8
I27.0 Q89.3
I31.3 Q89.3
Q89.3 I27.0
I31.3 I27.0
Q89.3 I31.3
I27.0 I31.3
J90.X Q21.3
Q21.3 J90.X
R06.1 Q24.8
R06.1 Q23.4
R06.1 I49.8
Q24.8 R06.1
Q23.4 R06.1
I49.8 R06.1
Z01.7 R06.1
R06.1 Z01.7
Z45.8 Q21.1
Q21.1 Z45.8
Z45.8 Q25.5
Q25.5 Z45.8
Z45.8 Q22.2
Q22.2 Z45.8
L92.3 I44.2
I44.2 L92.3
Z45.9 L92.3
L92.3 Z45.9
Z95.8 Q26.1
Q26.1 Z95.8
I25.4 Q24.8
Z95.1 M30.3
Q24.8 I25.4
Z95.1 I25.4
M30.3 Z95.1
I25.4 Z95.1
I27.0 Q23.2
Q23.2 I27.0
I10.X Q21.0
Q21.0 I10.X
Q26.1 I10.X
I10.X Q26.1
I48.X Q25.4
Z45.0 Q25.4
Q25.4 I48.X
Q25.4 Z45.0
Z45.9 I48.X
I48.X Z45.9
Q24.5 Q22.0
Q22.0 Q24.5
Q22.6 Q24.5
Q24.5 Q22.6
Q23.8 Q22.1
Q23.8 Q22.2
Q22.1 Q23.8
Q22.2 Q23.8
J90.X Q21.1
Q21.1 J90.X
K52.9 Q24.8
K52.9 Q21.0
K52.9 J18.9
Q24.8 K52.9
Q21.0 K52.9
J18.9 K52.9
Q22.1 Q25.5
Q25.5 Q22.1
Q24.4 Q21.3
Q21.3 Q24.4
Z95.9 Q24.8
Z95.9 Q25.0
Z95.9 I49.8
Q24.8 Z95.9
Q25.0 Z95.9
I49.8 Z95.9
Z01.7 Z95.9
Z95.9 Z01.7
I45.1 Q25.5
Q25.5 I45.1
Q25.5 Q22.2
Q22.2 Q25.5
I44.2 Q24.6
Q23.3 Q24.6
Q25.4 Q24.6
Q24.6 I44.2
Q25.4 I44.2
Q24.6 Q23.3
Q24.6 Q25.4
I44.2 Q25.4
Z45.8 I27.0
I27.0 Z45.8
I27.9 Q24.8
I27.9 Q26.3
I46.1 Q26.3
Q24.8 I27.9
Q26.3 I27.9
I46.1 I27.9
Q26.3 I46.1
I27.9 I46.1
Q24.2 Q23.1
Q24.2 Q24.4
Q23.1 Q24.2
Q24.4 Q24.2
I49.0 I48.X
I48.X I49.0
I47.1 I49.0
I49.0 I47.1
I27.2 Q22.4
Q22.4 I27.2
Q23.1 Q20.1
Q20.1 Q23.1
Z03.5 I45.6
Z03.5 I49.5
I45.6 Z03.5
I49.5 Z03.5
Z01.1 Q24.8
Z01.1 Q21.2
Z01.1 Q20.1
Z01.1 Q22.0
Q24.8 Z01.1
Q21.2 Z01.1
Q20.1 Z01.1
Q22.0 Z01.1
Q23.1 Q22.0
Q22.0 Q23.1
J93.1 Q25.4
Q25.4 J93.1
Q87.4 J93.1
J93.1 Q87.4
J90.X I42.0
J90.X I36.1
R57.0 I36.1
J90.X I34.0
R57.0 I34.0
I42.0 J90.X
I36.1 J90.X
I34.0 J90.X
R57.0 J90.X
I36.1 R57.0
I34.0 R57.0
J90.X R57.0
Q22.8 I42.0
Q23.3 I42.0
I31.3 I42.0
I42.0 Q22.8
I42.0 Q23.3
I42.0 I31.3
I44.0 Q25.4
Q25.4 I44.0
I47.2 I51.4
I49.8 I51.4
I51.4 I47.2
I51.4 I49.8
Z49.2 Q24.8
Z49.2 Q21.4
Q24.8 Z49.2
Q21.4 Z49.2
I49.8 Z49.2
Z49.2 I49.8
Q22.2 Q22.0
Q22.0 Q22.2
Q25.6 Q23.1
Q23.1 Q25.6
Q26.1 Q23.0
Q23.0 Q26.1
I33.0 I42.1
Z45.2 I42.1
Y83.1 I42.1
I42.1 I33.0
Z45.2 I33.0
Y83.1 I33.0
I42.1 Z45.2
I33.0 Z45.2
I42.1 Y83.1
I33.0 Y83.1
Z45.9 Q21.1
Q21.1 Z45.9
I44.0 I45.6
I45.6 I44.0
B17.8 I42.0
B17.8 I50.9
B17.8 I49.8
I42.0 B17.8
I50.9 B17.8
I49.8 B17.8
Z01.7 B17.8
B17.8 Z01.7
I27.9 I42.0
I27.9 I34.0
I27.9 I36.1
I42.0 I27.9
I34.0 I27.9
I36.1 I27.9
I48.X Q21.3
Q21.3 I48.X
Q25.7 Q22.2
Q22.2 Q25.7
Z49.1 K65.0
K65.0 Z49.1
I15.9 Z49.1
Z49.1 I15.9
E43.X N18.9
N18.9 E43.X
Z99.2 E43.X
Z01.7 E43.X
E43.X Z99.2
E43.X Z01.7
A41.9 Q20.2
Q20.2 A41.9
E78.2 I30.9
E66.9 I30.9
E78.2 I49.8
E66.9 I49.8
I30.9 E78.2
I49.8 E78.2
E66.9 E78.2
I30.9 E66.9
I49.8 E66.9
E78.2 E66.9
I37.1 I27.0
I37.1 I31.3
I37.1 I36.1
I27.0 I37.1
I31.3 I37.1
I36.1 I37.1
Z01.7 I37.1
I37.1 Z01.7
I27.9 Q23.1
I71.2 Q23.1
Q23.1 I27.9
I71.2 I27.9
Q23.1 I71.2
I27.9 I71.2
Q22.5 Q23.1
Q23.1 Q22.5
I44.7 Q24.8
I44.7 Q22.2
Q24.8 I44.7
Q22.2 I44.7
T82.1 I44.7
I44.7 T82.1
I47.2 I50.0
I50.0 I47.2
E79.0 Z52.4
F41.9 Z52.4
Z52.4 E79.0
F41.9 E79.0
Z52.4 F41.9
E79.0 F41.9
Z01.7 F41.9
F41.9 Z01.7
E21.1 Z49.1
D64.9 Z49.1
Z49.1 E21.1
D64.9 E21.1
Z49.1 D64.9
E21.1 D64.9
E66.9 Z94.0
E66.9 N18.9
E66.9 Z49.1
Z94.0 E66.9
N18.9 E66.9
Z49.1 E66.9
I45.1 Q67.6
I45.1 Q87.4
Q67.6 I45.1
Q87.4 I45.1
I40.1 I42.0
I42.0 I40.1
T81.4 Q21.3
Q21.3 T81.4
I50.9 T81.4
T81.4 I50.9
Q25.7 Q20.6
Q25.0 Q20.6
Q20.6 Q25.7
Q20.6 Q25.0
Q25.4 I27.9
I27.9 Q25.4
J18.9 Q21.1
Q21.1 J18.9
Q90.9 J18.9
J18.9 Q90.9
I44.2 I42.0
I44.2 I47.2
Z45.0 I47.2
I42.0 I44.2
I47.2 I44.2
I47.2 Z45.0
T81.5 Q20.3
Q20.3 T81.5
T82.5 Q22.0
J38.6 Q22.0
Q22.0 T82.5
J38.6 T82.5
Q22.0 J38.6
T82.5 J38.6
Q25.4 Q20.2
Q20.2 Q25.4
Q21.2 Q24.1
Q24.1 Q21.2
I27.9 Q21.1
I27.9 I31.3
Q21.1 I27.9
I31.3 I27.9
R60.9 N05.1
S37.0 N05.1
Z01.7 N05.1
N05.1 R60.9
S37.0 R60.9
Z01.7 R60.9
N05.1 S37.0
R60.9 S37.0
N05.1 Z01.7
R60.9 Z01.7
Q20.4 Q22.8
Q22.8 Q20.4
Q23.1 Q23.8
Q23.8 Q23.1
I70.0 I35.2
I49.8 I35.2
Z01.7 I35.2
I35.2 I70.0
I49.8 I70.0
Z01.7 I70.0
I35.2 I49.8
I70.0 I49.8
I35.2 Z01.7
I70.0 Z01.7
I49.5 Q22.8
I49.5 I27.0
Q22.8 I49.5
I27.0 I49.5
Z49.X Q24.8
Z49.X Q21.1
Z49.X Y83.1
Q24.8 Z49.X
Q21.1 Z49.X
Y83.1 Z49.X
Z01.7 Z49.X
Z49.X Z01.7
T82.8 Q23.3
Q23.3 T82.8
I10.X Z49.2
Z49.2 I10.X
I45.1 Q22.0
Q22.0 I45.1
Z95.8 I45.1
I45.1 Z95.8
I31.2 Q24.8
I31.2 Q21.3
Q24.8 I31.2
Q21.3 I31.2
J94.2 I31.2
I31.2 J94.2
Z95.8 J06.9
J06.9 Z95.8
Q25.7 Q22.8
Q22.8 Q25.7
I49.8 Q20.2
Q20.2 I49.8
I30.8 I31.3
I45.1 I31.3
I31.3 I30.8
I45.1 I30.8
I49.8 I30.8
Z01.7 I30.8
I31.3 I45.1
I30.8 I45.1
I30.8 I49.8
I30.8 Z01.7
R00.0 I45.1
I45.1 R00.0
M32.9 N18.9
N12.X N18.9
N18.9 M32.9
M32.1 M32.9
N12.X M32.9
Z01.7 M32.9
M32.9 M32.1
N12.X M32.1
N18.9 N12.X
M32.9 N12.X
M32.1 N12.X
Z01.7 N12.X
M32.9 Z01.7
N12.X Z01.7
G06.0 Q24.8
G06.0 Q20.1
Q24.8 G06.0
Q20.1 G06.0
Z01.7 G06.0
G06.0 Z01.7
Q27.0 Q25.0
Q25.0 Q27.0
Q23.1 Q27.0
Q27.0 Q23.1
I48.9 I49.5
I49.5 I48.9
Z45.0 I48.9
Z95.0 I48.9
Z01.7 I48.9
I48.9 Z45.0
I48.9 Z95.0
I48.9 Z01.7
I72.8 Q24.8
I72.8 M30.3
Q24.8 I72.8
M30.3 I72.8
I49.8 I72.8
Z01.7 I72.8
I72.8 I49.8
I72.8 Z01.7
Q87.4 Q21.1
Q21.1 Q87.4
Q25.1 Q87.4
Q87.4 Q25.1
Q22.2 Q20.3
Q20.3 Q22.2
I49.8 I35.0
I50.9 I35.0
I35.0 I49.8
I35.0 I50.9
I50.9 J93.1
J93.1 I50.9
T82.1 Q23.3
Q23.3 T82.1
I82.8 Q24.8
I82.8 I27.9
I50.0 I27.9
Q24.8 I82.8
I27.9 I82.8
I50.0 I82.8
Z01.7 I82.8
I27.9 I50.0
I82.8 I50.0
I82.8 Z01.7
I15.1 M32.1
D64.9 M32.1
M32.1 I15.1
D64.9 I15.1
M32.1 D64.9
I15.1 D64.9
J18.9 Q23.3
J18.9 Q22.8
Q23.3 J18.9
Q22.8 J18.9
I27.2 Z95.8
Z95.8 I27.2
I33.0 Q21.2
Q21.2 I33.0
T81.4 Q22.0
T81.4 Q21.0
Q22.0 T81.4
Q21.0 T81.4
T82.1 Q21.3
Q21.3 T82.1
Q22.3 Q22.2
Q22.2 Q22.3
Q25.6 Q22.3
Q22.3 Q25.6
I28.8 Q22.1
Q22.1 I28.8
I49.8 I28.8
R57.0 I28.8
I28.8 I49.8
I28.8 R57.0
R56.8 Q24.8
R56.8 I27.0
Q24.8 R56.8
I27.0 R56.8
Q22.8 Q24.0
Q24.0 Q22.8
T82.4 N18.9
Y83.1 N18.9
T82.4 I15.1
Y83.1 I15.1
N18.9 T82.4
I15.1 T82.4
Y83.1 T82.4
Z01.7 T82.4
N18.9 Y83.1
I15.1 Y83.1
T82.4 Y83.1
T82.4 Z01.7
Q28.1 Q25.6
Q28.1 Z95.8
Q25.6 Q28.1
Z95.8 Q28.1
Z49.X Q21.3
Q21.3 Z49.X
G54.0 Q76.6
I49.8 Q76.6
Z01.7 Q76.6
Q76.6 G54.0
I49.8 G54.0
Z01.7 G54.0
Q76.6 I49.8
G54.0 I49.8
Q76.6 Z01.7
G54.0 Z01.7
Q27.8 Q25.7
Q25.7 Q27.8
L92.3 I49.9
A49.9 I49.9
A49.9 Z45.9
I49.9 L92.3
A49.9 L92.3
I49.9 A49.9
Z45.9 A49.9
L92.3 A49.9
Z01.7 A49.9
A49.9 Z01.7
I10.X M32.1
Z29.2 M32.1
M32.1 I10.X
Z29.2 I10.X
M32.1 Z29.2
I10.X Z29.2
I47.1 Q22.8
Q22.8 I47.1
Q23.1 Q21.4
Q21.4 Q23.1
I49.9 Q20.6
Q20.6 I49.9
Q89.3 Q22.0
Q22.0 Q89.3
Q20.8 Q89.3
Q89.3 Q20.8
I46.1 Q20.8
Q20.8 I46.1
Q25.7 Q89.3
Q89.3 Q25.7
I24.2 Q24.8
I24.2 Q20.0
I24.2 Q25.6
Q24.8 I24.2
Q20.0 I24.2
Q25.6 I24.2
Z01.7 I24.2
I24.2 Z01.7
I44.2 Q26.4
I48.X Q26.4
Q26.4 I44.2
Q26.4 I48.X
Z45.2 Q21.0
Z45.2 I44.2
Q21.0 Z45.2
I44.2 Z45.2
I27.0 I27.2
I27.2 I27.0
Q21.8 I27.0
I27.0 Q21.8
I47.9 I45.6
I45.6 I47.9
I49.8 I47.9
Z01.7 I47.9
I47.9 I49.8
I47.9 Z01.7
F33.2 N18.9
F33.2 T85.7
F33.2 Z49.1
N18.9 F33.2
T85.7 F33.2
Z49.1 F33.2
Z01.7 F33.2
F33.2 Z01.7
T82.1 Q20.3
Q20.3 T82.1
Q22.2 Q25.1
Q25.1 Q22.2
J90.X Q22.5
Q22.5 J90.X
I40.0 I42.0
I27.0 I42.0
I42.0 I40.0
I27.0 I40.0
I49.8 I40.0
Z01.7 I40.0
I42.0 I27.0
I40.0 I27.0
I40.0 I49.8
I40.0 Z01.7
Q26.2 Q26.4
Q26.4 Q26.2
I34.0 I42.9
I36.1 I42.9
I27.9 I42.9
Z01.7 I42.9
I42.9 I34.0
I42.9 I36.1
I42.9 I27.9
I42.9 Z01.7
I44.2 I44.1
I44.1 I44.2
Q24.1 Q26.2
Q26.2 Q24.1
Q25.0 Q24.1
Q24.1 Q25.0
Z95.4 Q23.0
Z95.4 Q23.1
Q23.0 Z95.4
Q23.1 Z95.4
Q33.2 Q26.3
Q26.3 Q33.2
Q21.1 Q33.2
Q33.2 Q21.1
Q67.5 Q24.8
Q67.5 Q21.3
Q24.8 Q67.5
Q21.3 Q67.5
Y83.1 Q67.5
Z01.7 Q67.5
Q67.5 Y83.1
Q67.5 Z01.7
I47.1 Q25.0
Q25.0 I47.1
Q22.1 Q22.5
Q22.5 Q22.1
R57.0 T82.5
T82.5 R57.0
I25.2 I25.8
I25.2 I24.8
I25.2 I25.1
I25.8 I25.2
I24.8 I25.2
I25.1 I25.2
Z01.7 I25.2
I25.2 Z01.7
J94.0 Q24.8
J90.X Q23.3
J94.0 Q23.3
Q23.3 J90.X
J94.0 J90.X
Q24.8 J94.0
Q23.3 J94.0
J90.X J94.0
Z01.7 J94.0
J94.0 Z01.7
Q21.8 Q21.1
Q21.1 Q21.8
Q22.8 Q21.8
Q21.8 Q22.8
J06.9 Q20.1
Q20.1 J06.9
I44.0 I42.1
I44.0 I34.0
I42.1 I44.0
I34.0 I44.0
I49.1 Q24.8
I49.1 Q26.2
I49.1 Q21.1
Q24.8 I49.1
Q26.2 I49.1
Q21.1 I49.1
Z95.8 Q23.4
Q23.4 Z95.8
I49.9 Q20.0
Q20.0 I49.9
Q20.6 Q24.1
Q24.1 Q20.6
Q20.2 Q24.0
Q24.0 Q20.2
I35.1 I71.2
I35.9 I71.2
I50.1 I71.2
I71.2 I35.1
I35.9 I35.1
I50.1 I35.1
Z01.7 I35.1
I71.2 I35.9
I35.1 I35.9
I50.1 I35.9
Z01.7 I35.9
I71.2 I50.1
I35.1 I50.1
I35.9 I50.1
I35.1 Z01.7
I35.9 Z01.7
I40.1 I42.9
I50.9 I42.9
I49.8 I42.9
I42.9 I40.1
I42.9 I50.9
I42.9 I49.8
J18.9 Z03.8
J15.9 Z03.8
I50.9 Z03.8
Z03.8 J18.9
J15.9 J18.9
I50.9 J18.9
Z03.8 J15.9
J18.9 J15.9
I50.9 J15.9
Z01.7 J15.9
Z03.8 I50.9
J18.9 I50.9
J15.9 I50.9
J15.9 Z01.7
N05.9 N18.9
N05.5 N18.9
N00.8 N18.9
N18.9 N05.9
N05.5 N05.9
N00.8 N05.9
N18.9 N05.5
N05.9 N05.5
N00.8 N05.5
Z01.7 N05.5
N18.9 N00.8
N05.9 N00.8
N05.5 N00.8
Z01.7 N00.8
N05.5 Z01.7
N00.8 Z01.7
I27.0 Q25.3
Q25.3 I27.0
I49.8 Q22.6
Q22.6 I49.8
T81.0 Q20.0
T81.0 Q24.2
Q20.0 T81.0
Q24.2 T81.0
I80.2 Q20.0
I80.2 Q21.1
Q20.0 I80.2
Q21.1 I80.2
F84.0 Q24.8
F84.0 Q21.0
F84.0 I49.8
Q24.8 F84.0
Q21.0 F84.0
I49.8 F84.0
Z01.7 F84.0
F84.0 Z01.7
Q20.0 Q22.4
Q22.4 Q20.0
J18.9 Q89.3
Q89.3 J18.9
I10.X N05.5
Z29.2 N05.5
N05.5 I10.X
N05.5 Z29.2
K60.3 T81.5
Q42.3 T81.5
K60.3 Y83.1
Q42.3 Y83.1
T81.5 K60.3
Y83.1 K60.3
Q42.3 K60.3
Z01.7 K60.3
T81.5 Q42.3
Y83.1 Q42.3
K60.3 Q42.3
Z01.7 Q42.3
K60.3 Z01.7
Q42.3 Z01.7
Q20.0 Q21.3
Q21.3 Q20.0
Q24.5 Q20.0
Q20.0 Q24.5
I49.5 Q23.3
Q23.3 I49.5
J94.0 Q21.3
J94.0 Q21.1
Q21.3 J94.0
Q21.1 J94.0
I48.X Q21.0
Z45.9 Q21.0
Q21.0 I48.X
Q21.0 Z45.9
Q23.4 Q24.0
Q24.0 Q23.4
N18.5 Z94.0
Z94.0 N18.5
Z01.7 N18.5
N18.5 Z01.7
N02.8 N18.5
I82.2 N18.5
Z49.1 N18.5
N18.5 N02.8
I82.2 N02.8
N18.5 I82.2
N02.8 I82.2
Z49.1 I82.2
Z01.7 I82.2
N18.5 Z49.1
I82.2 Z49.1
I82.2 Z01.7
Z86.1 N18.9
I46.1 N18.9
Z86.1 T86.1
I46.1 T86.1
N18.9 Z86.1
T86.1 Z86.1
Z96.8 Z86.1
I46.1 Z86.1
Z86.1 Z96.8
I46.1 Z96.8
N18.9 I46.1
T86.1 I46.1
Z86.1 I46.1
Z96.8 I46.1
I33.0 Q20.0
I33.0 Q24.2
R57.0 Q24.2
Q20.0 I33.0
Q24.2 I33.0
R57.0 I33.0
Q24.2 R57.0
I33.0 R57.0
I71.2 Q23.0
Q23.0 I71.2
Y83.1 I71.2
I71.2 Y83.1
Q23.0 I44.2
Z95.4 I44.2
I44.2 Q23.0
I44.2 Z95.4
T82.8 Q25.1
Q25.1 T82.8
I47.1 Q25.4
Q25.4 I47.1
J93.1 I47.1
I47.1 J93.1
Q23.3 Q25.7
Q25.7 Q23.3
R04.8 Q24.8
R04.8 Q21.0
R04.8 I27.0
Q24.8 R04.8
Q21.0 R04.8
I27.0 R04.8
I46.1 R04.8
R04.8 I46.1
Q25.0 Q20.5
Q20.5 Q25.0
I74.5 I47.1
I74.3 I47.1
I47.1 I74.5
I74.3 I74.5
I49.8 I74.5
I47.1 I74.3
I74.5 I74.3
I49.8 I74.3
I74.5 I49.8
I74.3 I49.8
M31.4 Q24.8
M31.4 Q25.4
Q24.8 M31.4
Q25.4 M31.4
I50.9 Q21.2
Q21.2 I50.9
Q22.4 Q22.2
Q22.2 Q22.4
Q20.3 Q23.4
Q23.4 Q20.3
Q25.4 Q20.6
Q20.6 Q25.4
I42.2 Q20.1
I42.2 Q23.3
Q20.1 I42.2
Q23.3 I42.2
R57.0 I42.2
I42.2 R57.0
Z95.5 Q22.2
Q22.2 Z95.5
Q25.1 I42.0
Y83.1 I42.0
I42.0 Q25.1
I42.0 Y83.1
D64.9 N04.5
S37.0 N04.5
Z01.7 N04.5
N04.5 D64.9
S37.0 D64.9
N04.5 S37.0
D64.9 S37.0
N04.5 Z01.7
I47.9 I47.1
I47.1 I47.9
Q25.4 Q22.4
Q22.4 Q25.4
I51.7 I49.3
I49.3 I51.7
I49.8 I51.7
I51.7 I49.8
Y83.1 I25.8
Y83.1 I25.4
Y83.1 M30.3
I25.8 Y83.1
I25.4 Y83.1
M30.3 Y83.1
I49.0 I45.6
I45.6 I49.0
Z95.5 Q25.7
Q25.7 Z95.5
I85.9 Q24.8
I48.9 Q24.8
I85.9 Q23.0
I48.9 Q23.0
Q24.8 I85.9
Q23.0 I85.9
I48.9 I85.9
Z01.7 I85.9
Q24.8 I48.9
Q23.0 I48.9
I85.9 I48.9
I85.9 Z01.7
I49.8 Q24.0
Q24.0 I49.8
Z45.0 Q25.1
Z45.0 Y83.1
Q25.1 Z45.0
Y83.1 Z45.0
I31.3 N18.5
D64.9 N18.5
N18.5 I31.3
D64.9 I31.3
N18.5 D64.9
I31.3 D64.9
Q23.1 Q22.6
Q22.6 Q23.1
N04.9 N05.4
Z01.7 N05.4
N05.4 N04.9
N05.4 Z01.7
