# Supplementary material for: Comorbidity patterns in cardiovascular diseases: the role of life-stage and socioeconomic status
Source: Front Cardiovasc Med. 2024 Feb 13;11:1215458. doi: 10.3389/fcvm.2024.1215458 (PMC10897012; doi:10.3389/fcvm.2024.1215458)
Supplement: Supplementary file 1 [file Datasheet1.zip › Supplementary/Supplementary_Male_networks/CoNet_TotMale_61_80_highSEL.txt]

I20.8 I25.8
I25.1 I25.8
I70.9 I25.8
E11.9 I25.8
I25.8 I20.8
I25.1 I20.8
I70.9 I20.8
E11.9 I20.8
I25.8 I25.1
I20.8 I25.1
I70.9 I25.1
E11.9 I25.1
I25.8 I70.9
I20.8 I70.9
I25.1 I70.9
E11.9 I70.9
I25.8 E11.9
I20.8 E11.9
I25.1 E11.9
I70.9 E11.9
I35.1 I71.2
I34.0 I71.2
I36.1 I71.2
Z01.7 I71.2
I71.2 I35.1
I34.0 I35.1
I36.1 I35.1
Z01.7 I35.1
I71.2 I34.0
I35.1 I34.0
I36.1 I34.0
Z01.7 I34.0
I71.2 I36.1
I35.1 I36.1
I34.0 I36.1
Z01.7 I36.1
I71.2 Z01.7
I35.1 Z01.7
I34.0 Z01.7
I36.1 Z01.7
I10.X I30.8
I50.9 I30.8
I49.8 I30.8
Z01.7 I30.8
I30.8 I10.X
I50.9 I10.X
I49.8 I10.X
Z01.7 I10.X
I30.8 I50.9
I10.X I50.9
I49.8 I50.9
Z01.7 I50.9
I30.8 I49.8
I10.X I49.8
I50.9 I49.8
Z01.7 I49.8
I30.8 Z01.7
I10.X Z01.7
I50.9 Z01.7
I49.8 Z01.7
I10.X I42.0
I50.9 I42.0
I49.8 I42.0
Z01.7 I42.0
I42.0 I10.X
I42.0 I50.9
I42.0 I49.8
I42.0 Z01.7
I20.9 I25.8
I49.8 I25.8
Z01.7 I25.8
I25.8 I20.9
I70.9 I20.9
I49.8 I20.9
Z01.7 I20.9
I20.9 I70.9
I49.8 I70.9
Z01.7 I70.9
I25.8 I49.8
I20.9 I49.8
I70.9 I49.8
I25.8 Z01.7
I20.9 Z01.7
I70.9 Z01.7
Z45.2 I71.2
I10.X I71.2
I50.9 I71.2
I71.2 Z45.2
I10.X Z45.2
I50.9 Z45.2
Z01.7 Z45.2
I71.2 I10.X
Z45.2 I10.X
I71.2 I50.9
Z45.2 I50.9
Z45.2 Z01.7
I70.9 I10.X
I99.X I10.X
I10.X I70.9
I99.X I70.9
I50.9 I70.9
I10.X I99.X
I70.9 I99.X
I50.9 I99.X
Z01.7 I99.X
I70.9 I50.9
I99.X I50.9
I99.X Z01.7
N18.9 I42.0
N18.9 I10.X
I42.0 N18.9
I10.X N18.9
I50.9 N18.9
Z01.7 N18.9
N18.9 I50.9
N18.9 Z01.7
I21.1 I25.8
I21.0 I25.8
I25.8 I21.1
I21.0 I21.1
I70.9 I21.1
Z01.7 I21.1
I25.8 I21.0
I21.1 I21.0
I70.9 I21.0
Z01.7 I21.0
I21.1 I70.9
I21.0 I70.9
I21.1 Z01.7
I21.0 Z01.7
I48.X I25.8
I48.X I25.1
Z01.7 I25.1
I25.8 I48.X
I25.1 I48.X
I70.9 I48.X
Z01.7 I48.X
I48.X I70.9
I25.1 Z01.7
I48.X Z01.7
Z95.2 I09.1
I48.X I09.1
N18.9 I09.1
Z01.7 I09.1
I09.1 Z95.2
I48.X Z95.2
N18.9 Z95.2
Z01.7 Z95.2
I09.1 I48.X
Z95.2 I48.X
N18.9 I48.X
I09.1 N18.9
Z95.2 N18.9
I48.X N18.9
I09.1 Z01.7
Z95.2 Z01.7
I34.0 I25.8
T82.8 I25.8
I34.0 I21.1
T82.8 I21.1
I25.8 I34.0
I21.1 I34.0
T82.8 I34.0
I25.8 T82.8
I21.1 T82.8
I34.0 T82.8
Z01.7 T82.8
T82.8 Z01.7
Y83.1 I25.8
Y83.1 I20.9
Y83.1 I70.9
I25.8 Y83.1
I20.9 Y83.1
I70.9 Y83.1
Z01.7 Y83.1
Y83.1 Z01.7
Y83.1 I21.1
I21.1 Y83.1
I25.2 I25.8
I25.8 I25.2
I70.9 I25.2
Y83.1 I25.2
Z01.7 I25.2
I25.2 I70.9
I25.2 Y83.1
I25.2 Z01.7
I20.0 I25.8
Z95.5 I25.8
I25.8 I20.0
I70.9 I20.0
Z95.5 I20.0
Z01.7 I20.0
I20.0 I70.9
Z95.5 I70.9
I25.8 Z95.5
I20.0 Z95.5
I70.9 Z95.5
Z01.7 Z95.5
I20.0 Z01.7
Z95.5 Z01.7
Z95.5 I25.1
I25.1 Z95.5
I10.X I35.2
I49.8 I35.2
E78.0 I35.2
Z01.7 I35.2
I35.2 I10.X
E78.0 I10.X
I35.2 I49.8
E78.0 I49.8
I35.2 E78.0
I10.X E78.0
I49.8 E78.0
Z01.7 E78.0
I35.2 Z01.7
E78.0 Z01.7
I25.3 I25.5
I70.9 I25.5
I47.2 I25.5
Z01.7 I25.5
I25.5 I25.3
I70.9 I25.3
I47.2 I25.3
Z01.7 I25.3
I25.5 I70.9
I25.3 I70.9
I47.2 I70.9
I25.5 I47.2
I25.3 I47.2
I70.9 I47.2
Z01.7 I47.2
I25.5 Z01.7
I25.3 Z01.7
I47.2 Z01.7
I10.X I48.X
I50.9 I48.X
I49.8 I48.X
I48.X I10.X
I48.X I50.9
I48.X I49.8
I34.0 I35.0
I50.9 I35.0
I49.8 I35.0
Z01.7 I35.0
I35.0 I34.0
I50.9 I34.0
I49.8 I34.0
I35.0 I50.9
I34.0 I50.9
I35.0 I49.8
I34.0 I49.8
I35.0 Z01.7
I35.0 I25.8
I50.9 I25.8
I25.8 I35.0
I70.9 I35.0
I35.0 I70.9
I25.8 I50.9
I20.9 I21.0
I21.0 I20.9
I25.1 I21.0
I21.0 I25.1
Y83.1 I21.0
I21.0 Y83.1
I21.2 I25.8
I25.8 I21.2
I70.9 I21.2
Y83.1 I21.2
Z01.7 I21.2
I21.2 I70.9
I21.2 Y83.1
I21.2 Z01.7
I24.8 I25.8
I25.8 I24.8
I70.9 I24.8
Y83.1 I24.8
Z01.7 I24.8
I24.8 I70.9
I24.8 Y83.1
I24.8 Z01.7
I51.5 I25.8
Z45.0 I25.8
Z45.9 I25.8
I25.8 I51.5
Z45.0 I51.5
Z45.9 I51.5
Z01.7 I51.5
I25.8 Z45.0
I51.5 Z45.0
Z45.9 Z45.0
Z01.7 Z45.0
I25.8 Z45.9
I51.5 Z45.9
Z45.0 Z45.9
Z01.7 Z45.9
I51.5 Z01.7
Z45.0 Z01.7
Z45.9 Z01.7
I35.2 I51.7
I50.X I51.7
I51.7 I35.2
I50.X I35.2
I51.7 I50.X
I35.2 I50.X
I45.1 I11.9
I48.X I11.9
E03.9 I11.9
Z01.7 I11.9
I11.9 I45.1
I48.X I45.1
E03.9 I45.1
Z01.7 I45.1
I11.9 I48.X
I45.1 I48.X
E03.9 I48.X
I11.9 E03.9
I45.1 E03.9
I48.X E03.9
Z01.7 E03.9
I11.9 Z01.7
I45.1 Z01.7
E03.9 Z01.7
E66.9 I10.X
E66.9 I50.9
E66.9 I49.8
I10.X E66.9
I50.9 E66.9
I49.8 E66.9
Z01.7 E66.9
E66.9 Z01.7
I07.1 I09.1
I10.X I09.1
I07.1 Z95.2
I10.X Z95.2
I09.1 I07.1
Z95.2 I07.1
I10.X I07.1
Z01.7 I07.1
I09.1 I10.X
Z95.2 I10.X
I07.1 I10.X
I07.1 Z01.7
I70.0 I64.X
I10.X I64.X
I50.9 I64.X
Z01.7 I64.X
I64.X I70.0
I10.X I70.0
I50.9 I70.0
Z01.7 I70.0
I64.X I10.X
I70.0 I10.X
I64.X I50.9
I70.0 I50.9
I64.X Z01.7
I70.0 Z01.7
I10.X I25.8
I25.8 I10.X
I70.9 I34.0
I34.0 I70.9
I31.9 I25.8
I31.9 I21.1
I25.8 I31.9
I21.1 I31.9
I70.9 I31.9
Z01.7 I31.9
I31.9 I70.9
I31.9 Z01.7
M81.9 I48.X
M81.9 I50.9
M81.9 I49.8
I48.X M81.9
I50.9 M81.9
I49.8 M81.9
Z01.7 M81.9
M81.9 Z01.7
I71.4 I25.8
I71.4 I21.1
I25.8 I71.4
I21.1 I71.4
Y83.1 I71.4
Z01.7 I71.4
I71.4 Y83.1
I71.4 Z01.7
I50.9 Z03.5
I49.8 Z03.5
Z01.7 Z03.5
Z03.5 I50.9
Z03.5 I49.8
Z03.5 Z01.7
I06.0 I09.1
I05.2 I09.1
I09.1 I06.0
I05.2 I06.0
I48.X I06.0
Z01.7 I06.0
I09.1 I05.2
I06.0 I05.2
I48.X I05.2
Z01.7 I05.2
I06.0 I48.X
I05.2 I48.X
I06.0 Z01.7
I05.2 Z01.7
I50.9 I21.1
I21.1 I50.9
I20.9 I25.1
I25.1 I20.9
I44.0 I25.8
I44.0 I21.1
I25.8 I44.0
I21.1 I44.0
I70.9 I44.0
Z01.7 I44.0
I44.0 I70.9
I44.0 Z01.7
I35.0 I25.1
Y83.1 I25.1
I25.1 I35.0
Y83.1 I35.0
I25.1 Y83.1
I35.0 Y83.1
I22.1 I25.8
I25.8 I22.1
I70.9 I22.1
Y83.1 I22.1
Z01.7 I22.1
I22.1 I70.9
I22.1 Y83.1
I22.1 Z01.7
Z95.5 I21.1
I21.1 Z95.5
I50.9 Z95.5
Z95.5 I50.9
I50.9 I47.1
I49.8 I47.1
Z01.7 I47.1
I47.1 I50.9
I47.1 I49.8
I47.1 Z01.7
E78.5 I25.8
I25.2 I21.0
I49.8 I21.0
E78.5 I21.0
I21.0 I25.2
I49.8 I25.2
E78.5 I25.2
I21.0 I49.8
I25.2 I49.8
E78.5 I49.8
I25.8 E78.5
I21.0 E78.5
I25.2 E78.5
I49.8 E78.5
Y44.2 I35.0
Z95.5 I35.0
T65.8 I35.0
Y44.2 I70.9
T65.8 I70.9
I35.0 Y44.2
I70.9 Y44.2
Z95.5 Y44.2
T65.8 Y44.2
I35.0 Z95.5
Y44.2 Z95.5
T65.8 Z95.5
I35.0 T65.8
I70.9 T65.8
Y44.2 T65.8
Z95.5 T65.8
Z45.2 I71.4
I70.9 I71.4
I10.X I71.4
I71.4 Z45.2
I70.9 Z45.2
I71.4 I70.9
Z45.2 I70.9
I71.4 I10.X
Y83.1 I20.0
I10.X I20.0
I20.0 Y83.1
I10.X Y83.1
I20.0 I10.X
Y83.1 I10.X
I44.2 I25.8
I44.2 I35.0
I44.2 Z95.5
I25.8 I44.2
I35.0 I44.2
Z95.5 I44.2
Z01.7 I44.2
I44.2 Z01.7
I25.1 I25.5
I44.7 I25.5
I25.5 I25.1
I44.7 I25.1
I47.2 I25.1
I25.5 I44.7
I25.1 I44.7
I47.2 I44.7
Z01.7 I44.7
I25.1 I47.2
I44.7 I47.2
I44.7 Z01.7
J98.4 J44.8
I10.X J44.8
I50.9 J44.8
Z01.7 J44.8
J44.8 J98.4
I10.X J98.4
I50.9 J98.4
Z01.7 J98.4
J44.8 I10.X
J98.4 I10.X
J44.8 I50.9
J98.4 I50.9
J44.8 Z01.7
J98.4 Z01.7
J43.9 J44.9
J86.0 J44.9
I50.9 J44.9
Z01.7 J44.9
J44.9 J43.9
J86.0 J43.9
I50.9 J43.9
Z01.7 J43.9
J44.9 J86.0
J43.9 J86.0
I50.9 J86.0
Z01.7 J86.0
J44.9 I50.9
J43.9 I50.9
J86.0 I50.9
J44.9 Z01.7
J43.9 Z01.7
J86.0 Z01.7
Q23.1 Q24.8
Q23.0 Q24.8
I50.9 Q24.8
Z01.7 Q24.8
Q24.8 Q23.1
Q23.0 Q23.1
I50.9 Q23.1
Z01.7 Q23.1
Q24.8 Q23.0
Q23.1 Q23.0
I50.9 Q23.0
Z01.7 Q23.0
Q24.8 I50.9
Q23.1 I50.9
Q23.0 I50.9
Q24.8 Z01.7
Q23.1 Z01.7
Q23.0 Z01.7
I21.1 I25.1
I25.1 I21.1
I24.8 I21.0
I21.0 I24.8
I45.2 I25.8
I45.2 I20.9
I25.8 I45.2
I20.9 I45.2
I70.9 I45.2
Z01.7 I45.2
I45.2 I70.9
I45.2 Z01.7
Y83.1 Z95.5
Z95.5 Y83.1
Y83.1 I71.0
Z45.2 I71.0
I70.9 I71.0
Z01.7 I71.0
I71.0 Y83.1
Z45.2 Y83.1
I71.0 Z45.2
Y83.1 Z45.2
I71.0 I70.9
I71.0 Z01.7
I10.X I71.0
Z95.8 I71.0
L08.8 I71.0
I71.0 I10.X
Z95.8 I10.X
L08.8 I10.X
I71.0 Z95.8
I10.X Z95.8
L08.8 Z95.8
Z01.7 Z95.8
I71.0 L08.8
I10.X L08.8
Z95.8 L08.8
Z01.7 L08.8
Z95.8 Z01.7
L08.8 Z01.7
Y83.1 I20.8
Z01.7 I20.8
I20.8 Y83.1
I20.8 Z01.7
I45.1 I25.8
N18.9 I25.8
I45.1 I21.1
I10.X I21.1
N18.9 I21.1
I25.8 I45.1
I21.1 I45.1
I10.X I45.1
N18.9 I45.1
I21.1 I10.X
I45.1 I10.X
I25.8 N18.9
I21.1 N18.9
I45.1 N18.9
I51.8 I35.2
I35.2 I51.8
I49.8 I51.8
E78.0 I51.8
Z01.7 I51.8
I51.8 I49.8
I51.8 E78.0
I51.8 Z01.7
Z95.5 I25.5
I25.5 Z95.5
I44.7 Z95.5
Z95.5 I44.7
N18.9 I71.4
I64.X I71.4
I71.4 N18.9
I64.X N18.9
I71.4 I64.X
N18.9 I64.X
T81.3 I71.0
T81.3 Z95.8
I70.9 Z95.8
I71.0 T81.3
Z95.8 T81.3
I70.9 T81.3
Z01.7 T81.3
Z95.8 I70.9
T81.3 I70.9
T81.3 Z01.7
Z95.5 I25.2
I25.2 Z95.5
I50.9 I51.8
I51.8 I50.9
E78.0 I50.9
I50.9 E78.0
I25.1 I20.0
I24.8 I20.0
I20.0 I25.1
I24.8 I25.1
I20.0 I24.8
I25.1 I24.8
I34.1 I34.0
I44.0 I34.0
I34.0 I34.1
I36.1 I34.1
I44.0 I34.1
Z01.7 I34.1
I34.1 I36.1
I44.0 I36.1
I34.0 I44.0
I34.1 I44.0
I36.1 I44.0
I34.1 Z01.7
I48.X I24.8
I24.8 I48.X
I50.9 I21.0
I21.0 I50.9
I71.4 I21.0
I21.0 I71.4
I70.9 I65.2
Y83.1 I65.2
I10.X I65.2
Z01.7 I65.2
I65.2 I70.9
I65.2 Y83.1
I65.2 I10.X
I65.2 Z01.7
I25.4 I25.8
I25.8 I25.4
I10.X I25.4
I49.8 I25.4
Z01.7 I25.4
I25.4 I10.X
I25.4 I49.8
I25.4 Z01.7
I49.8 I21.1
I21.1 I49.8
I50.1 I11.0
I34.0 I11.0
I70.0 I11.0
Z01.7 I11.0
I11.0 I50.1
I34.0 I50.1
I70.0 I50.1
Z01.7 I50.1
I11.0 I34.0
I50.1 I34.0
I70.0 I34.0
I11.0 I70.0
I50.1 I70.0
I34.0 I70.0
I11.0 Z01.7
I50.1 Z01.7
I20.1 I25.8
I44.3 I25.8
I25.8 I20.1
I44.3 I20.1
I70.9 I20.1
Z01.7 I20.1
I25.8 I44.3
I20.1 I44.3
I70.9 I44.3
Z01.7 I44.3
I20.1 I70.9
I44.3 I70.9
I20.1 Z01.7
I44.3 Z01.7
Z95.8 I65.2
I65.2 Z95.8
Y83.1 Z95.8
Z95.8 Y83.1
E11.9 I21.1
E11.9 I49.8
E11.9 I50.9
I21.1 E11.9
I49.8 E11.9
I50.9 E11.9
N03.1 N18.9
N07.1 N18.9
N12.X N18.9
E66.8 N18.9
N18.9 N03.1
N07.1 N03.1
N12.X N03.1
E66.8 N03.1
N18.9 N07.1
N03.1 N07.1
N12.X N07.1
E66.8 N07.1
N18.9 N12.X
N03.1 N12.X
N07.1 N12.X
E66.8 N12.X
N18.9 E66.8
N03.1 E66.8
N07.1 E66.8
N12.X E66.8
I70.9 I25.4
I25.4 I70.9
I64.X I42.1
N18.9 I42.1
I10.X I42.1
Z01.7 I42.1
I42.1 I64.X
I42.1 N18.9
I42.1 I10.X
I42.1 Z01.7
Q21.1 Q24.8
I25.8 Q24.8
I21.0 Q24.8
Q24.8 Q21.1
I25.8 Q21.1
I21.0 Q21.1
Z01.7 Q21.1
Q24.8 I25.8
Q21.1 I25.8
Q24.8 I21.0
Q21.1 I21.0
Q21.1 Z01.7
I48.X I35.2
I50.9 I35.2
I35.2 I48.X
I35.2 I50.9
I49.3 I47.2
I44.0 I47.2
I50.9 I47.2
I47.2 I49.3
I44.0 I49.3
I50.9 I49.3
Z01.7 I49.3
I47.2 I44.0
I49.3 I44.0
I50.9 I44.0
I47.2 I50.9
I49.3 I50.9
I44.0 I50.9
I49.3 Z01.7
N17.9 I25.8
N17.9 I50.9
N17.9 I48.X
I25.8 N17.9
I50.9 N17.9
I48.X N17.9
Z01.7 N17.9
N17.9 Z01.7
Z95.5 I20.9
I20.9 Z95.5
I10.X Z03.5
Z03.5 I10.X
E79.0 I25.8
E79.0 I25.2
E79.0 Z95.5
E79.0 I70.9
I25.8 E79.0
I25.2 E79.0
Z95.5 E79.0
I70.9 E79.0
R57.0 I25.8
I48.X I21.1
R57.0 I21.1
I21.1 I48.X
R57.0 I48.X
R57.0 N18.9
I25.8 R57.0
I21.1 R57.0
I48.X R57.0
N18.9 R57.0
I27.0 I25.8
I48.X I25.2
I27.0 I25.2
I25.2 I48.X
I27.0 I48.X
I25.8 I27.0
I25.2 I27.0
I48.X I27.0
Z01.7 I27.0
I27.0 Z01.7
I64.X I35.2
I64.X I48.X
I35.2 I64.X
I48.X I64.X
I50.9 I25.4
I25.4 I50.9
I22.1 I25.1
I25.1 I22.1
I25.5 I25.8
I73.9 I25.8
I25.8 I25.5
I48.X I25.5
I73.9 I25.5
I25.5 I48.X
I73.9 I48.X
I25.8 I73.9
I25.5 I73.9
I48.X I73.9
Z01.7 I73.9
I73.9 Z01.7
N18.9 I24.8
N18.9 I70.9
I24.8 N18.9
I70.9 N18.9
I21.2 I21.0
I21.0 I21.2
E03.9 I25.8
E03.9 I21.1
E03.9 I21.0
E03.9 Y83.1
I25.8 E03.9
I21.1 E03.9
I21.0 E03.9
Y83.1 E03.9
N40.X I25.8
N40.X I20.8
N40.X I25.1
I25.8 N40.X
I20.8 N40.X
I25.1 N40.X
E11.9 N40.X
N40.X E11.9
I44.6 I25.8
I44.6 I20.8
I10.X I20.8
E78.5 I20.8
I25.8 I44.6
I20.8 I44.6
I10.X I44.6
E78.5 I44.6
I20.8 I10.X
I44.6 I10.X
E78.5 I10.X
I20.8 E78.5
I44.6 E78.5
I10.X E78.5
I35.1 I25.5
I34.0 I25.5
I36.1 I25.5
I25.5 I35.1
I25.5 I34.0
I25.5 I36.1
Z45.0 I44.1
Z45.9 I44.1
I50.9 I44.1
Z01.7 I44.1
I44.1 Z45.0
I50.9 Z45.0
I44.1 Z45.9
I50.9 Z45.9
I44.1 I50.9
Z45.0 I50.9
Z45.9 I50.9
I44.1 Z01.7
I10.X I20.9
I20.9 I10.X
I20.0 I21.0
I21.0 I20.0
I05.1 I09.1
T82.1 I09.1
I09.1 I05.1
Z95.2 I05.1
T82.1 I05.1
Z01.7 I05.1
I05.1 Z95.2
T82.1 Z95.2
I09.1 T82.1
I05.1 T82.1
Z95.2 T82.1
Z01.7 T82.1
I05.1 Z01.7
T82.1 Z01.7
T82.1 I44.1
Z95.0 I44.1
I44.1 T82.1
Z95.0 T82.1
Z45.0 T82.1
I44.1 Z95.0
T82.1 Z95.0
Z45.0 Z95.0
Z01.7 Z95.0
T82.1 Z45.0
Z95.0 Z45.0
Z95.0 Z01.7
N08.3 I25.8
N18.9 I25.1
N08.3 I25.1
I25.1 N18.9
N08.3 N18.9
E11.9 N18.9
I25.8 N08.3
I25.1 N08.3
N18.9 N08.3
E11.9 N08.3
N18.9 E11.9
N08.3 E11.9
E66.9 I25.8
I49.8 I20.8
E66.9 I20.8
I49.8 I25.1
E66.9 I25.1
I20.8 I49.8
I25.1 I49.8
I25.8 E66.9
I20.8 E66.9
I25.1 E66.9
E78.0 I25.8
I51.5 I25.4
E78.0 I25.4
I25.4 I51.5
I70.9 I51.5
E78.0 I51.5
I51.5 I70.9
E78.0 I70.9
I25.8 E78.0
I25.4 E78.0
I51.5 E78.0
I70.9 E78.0
E79.0 I21.2
E79.0 Y83.1
I21.2 E79.0
Y83.1 E79.0
Z95.0 I51.5
I49.8 I51.5
N40.X I51.5
I49.8 Z45.0
N40.X Z45.0
I51.5 Z95.0
I49.8 Z95.0
N40.X Z95.0
I51.5 I49.8
Z45.0 I49.8
Z95.0 I49.8
N40.X I49.8
I51.5 N40.X
Z45.0 N40.X
Z95.0 N40.X
I49.8 N40.X
I10.X I25.1
I25.1 I10.X
I97.0 I25.8
I26.0 I25.8
I97.0 I25.1
I26.0 I25.1
I25.8 I97.0
I25.1 I97.0
I26.0 I97.0
Z01.7 I97.0
I25.8 I26.0
I25.1 I26.0
I97.0 I26.0
Z01.7 I26.0
I97.0 Z01.7
I26.0 Z01.7
I49.3 I25.8
I49.3 I25.4
I49.3 I51.5
I25.8 I49.3
I25.4 I49.3
I51.5 I49.3
I08.1 I25.5
K72.1 I25.5
I25.5 I08.1
I70.9 I08.1
K72.1 I08.1
Z01.7 I08.1
I08.1 I70.9
K72.1 I70.9
I25.5 K72.1
I08.1 K72.1
I70.9 K72.1
Z01.7 K72.1
I08.1 Z01.7
K72.1 Z01.7
T82.8 I25.5
Y83.1 I25.5
T82.8 I70.9
I25.5 T82.8
I70.9 T82.8
Y83.1 T82.8
I25.5 Y83.1
T82.8 Y83.1
I05.0 I09.1
I27.0 I09.1
I09.1 I05.0
I07.1 I05.0
I27.0 I05.0
I05.0 I07.1
I27.0 I07.1
I09.1 I27.0
I05.0 I27.0
I07.1 I27.0
Z45.0 G90.0
Z45.9 G90.0
I49.8 G90.0
T65.8 G90.0
G90.0 Z45.0
T65.8 Z45.0
G90.0 Z45.9
I49.8 Z45.9
T65.8 Z45.9
G90.0 I49.8
Z45.9 I49.8
T65.8 I49.8
G90.0 T65.8
Z45.0 T65.8
Z45.9 T65.8
I49.8 T65.8
Z49.1 N18.9
N18.9 Z49.1
I10.X Z49.1
I50.9 Z49.1
Z01.7 Z49.1
Z49.1 I10.X
Z49.1 I50.9
Z49.1 Z01.7
J81.X I35.0
I51.7 I35.0
J81.X Y83.1
I51.7 Y83.1
I35.0 J81.X
Y83.1 J81.X
I51.7 J81.X
Z01.7 J81.X
I35.0 I51.7
Y83.1 I51.7
J81.X I51.7
Z01.7 I51.7
J81.X Z01.7
I51.7 Z01.7
I22.0 I25.8
I22.0 I21.0
I25.8 I22.0
I21.0 I22.0
I70.9 I22.0
Z01.7 I22.0
I22.0 I70.9
I22.0 Z01.7
I21.9 I25.8
I25.8 I21.9
I70.9 I21.9
Y83.1 I21.9
Z01.7 I21.9
I21.9 I70.9
I21.9 Y83.1
I21.9 Z01.7
I49.8 N18.9
E11.9 I10.X
N18.9 I49.8
I10.X E11.9
Z01.7 E11.9
E11.9 Z01.7
I10.X R07.4
I70.9 R07.4
E11.9 R07.4
Z01.7 R07.4
R07.4 I10.X
R07.4 I70.9
R07.4 E11.9
R07.4 Z01.7
I48.X I47.1
E78.0 I47.1
I47.1 I48.X
E78.0 I48.X
I47.1 E78.0
I48.X E78.0
J44.9 I48.X
I27.2 I48.X
I48.X J44.9
I27.2 J44.9
I10.X J44.9
I48.X I27.2
J44.9 I27.2
I10.X I27.2
Z01.7 I27.2
J44.9 I10.X
I27.2 I10.X
I27.2 Z01.7
I27.2 J84.1
I50.9 J84.1
I49.8 J84.1
Z01.7 J84.1
J84.1 I27.2
I50.9 I27.2
I49.8 I27.2
J84.1 I50.9
I27.2 I50.9
J84.1 I49.8
I27.2 I49.8
J84.1 Z01.7
I35.0 I21.1
I21.1 I35.0
Z95.2 Q24.8
I44.2 Q24.8
Z45.0 Q24.8
Q24.8 Z95.2
I44.2 Z95.2
Z45.0 Z95.2
Q24.8 I44.2
Z95.2 I44.2
Z45.0 I44.2
Q24.8 Z45.0
Z95.2 Z45.0
I44.2 Z45.0
E87.5 N18.9
E87.2 N18.9
N18.9 E87.5
E87.2 E87.5
Z49.1 E87.5
Z01.7 E87.5
N18.9 E87.2
E87.5 E87.2
Z49.1 E87.2
Z01.7 E87.2
E87.5 Z49.1
E87.2 Z49.1
E87.5 Z01.7
E87.2 Z01.7
I73.9 I35.0
I35.0 I73.9
Z95.5 I73.9
I73.9 Z95.5
E11.7 N17.9
I10.X N17.9
N17.9 E11.7
I10.X E11.7
Z01.7 E11.7
N17.9 I10.X
E11.7 I10.X
E11.7 Z01.7
I06.2 I09.1
B69.0 I09.1
I70.9 I09.1
I06.2 I05.2
B69.0 I05.2
I70.9 I05.2
I09.1 I06.2
I05.2 I06.2
B69.0 I06.2
I70.9 I06.2
I09.1 B69.0
I05.2 B69.0
I06.2 B69.0
I70.9 B69.0
I09.1 I70.9
I05.2 I70.9
I06.2 I70.9
B69.0 I70.9
R00.1 I25.8
R00.1 I20.8
R00.1 Y83.1
R00.1 I10.X
I25.8 R00.1
I20.8 R00.1
Y83.1 R00.1
I10.X R00.1
N40.X I48.X
G50.0 I48.X
N40.X I10.X
G50.0 I10.X
I48.X N40.X
I10.X N40.X
G50.0 N40.X
Z01.7 N40.X
I48.X G50.0
I10.X G50.0
N40.X G50.0
Z01.7 G50.0
N40.X Z01.7
G50.0 Z01.7
I10.X Z95.5
Z95.5 I10.X
I44.0 I25.1
I45.1 I25.1
I25.1 I44.0
I45.1 I44.0
I25.1 I45.1
I44.0 I45.1
I44.0 I44.3
I44.3 I44.0
Q24.5 Q24.8
I70.9 Q24.8
Q24.8 Q24.5
Z95.2 Q24.5
I70.9 Q24.5
Z01.7 Q24.5
Q24.5 Z95.2
I70.9 Z95.2
Q24.8 I70.9
Q24.5 I70.9
Z95.2 I70.9
Q24.5 Z01.7
Z45.2 I25.8
I71.4 I48.X
Z45.2 I48.X
I48.X I71.4
I25.8 Z45.2
I48.X Z45.2
I44.2 I51.5
I51.5 I44.2
Z45.9 I44.2
I44.2 Z45.9
J44.9 I25.8
I27.9 I25.8
I25.8 J44.9
I27.9 J44.9
I70.9 J44.9
I25.8 I27.9
J44.9 I27.9
I70.9 I27.9
Z01.7 I27.9
J44.9 I70.9
I27.9 I70.9
I27.9 Z01.7
Z95.5 I24.8
I24.8 Z95.5
I08.3 I11.0
I71.4 I11.0
I73.9 I11.0
I11.0 I08.3
I71.4 I08.3
I73.9 I08.3
Z01.7 I08.3
I11.0 I71.4
I08.3 I71.4
I73.9 I71.4
I11.0 I73.9
I08.3 I73.9
I71.4 I73.9
I08.3 Z01.7
I24.0 I25.8
I87.2 I25.8
I25.8 I24.0
I70.9 I24.0
I87.2 I24.0
Z01.7 I24.0
I24.0 I70.9
I87.2 I70.9
I25.8 I87.2
I24.0 I87.2
I70.9 I87.2
Z01.7 I87.2
I24.0 Z01.7
I87.2 Z01.7
I10.X I35.1
I50.9 I35.1
R00.1 I35.1
I35.1 I10.X
I35.1 I50.9
R00.1 I50.9
I35.1 R00.1
I50.9 R00.1
Z01.7 R00.1
R00.1 Z01.7
T81.0 I35.0
T81.0 I25.1
T81.0 I70.9
I35.0 T81.0
I25.1 T81.0
I70.9 T81.0
Z01.7 T81.0
T81.0 Z01.7
C61.X I25.8
C61.X I20.9
C61.X I70.9
I25.8 C61.X
I20.9 C61.X
I70.9 C61.X
Z01.7 C61.X
C61.X Z01.7
K92.0 I25.8
K92.0 I20.9
I25.8 K92.0
I20.9 K92.0
C61.X K92.0
Z01.7 K92.0
K92.0 C61.X
K92.0 Z01.7
G45.9 I48.X
D53.1 I48.X
I48.X G45.9
I50.9 G45.9
D53.1 G45.9
Z01.7 G45.9
G45.9 I50.9
D53.1 I50.9
I48.X D53.1
G45.9 D53.1
I50.9 D53.1
Z01.7 D53.1
G45.9 Z01.7
D53.1 Z01.7
I10.X I51.5
I10.X Z45.0
I10.X Z45.9
I51.5 I10.X
Z45.0 I10.X
Z45.9 I10.X
I36.1 I35.0
I27.0 I35.0
I27.0 I34.0
I35.0 I36.1
I27.0 I36.1
I35.0 I27.0
I34.0 I27.0
I36.1 I27.0
I36.1 I35.2
I50.1 I35.2
I44.6 I35.2
I35.2 I36.1
I50.1 I36.1
I44.6 I36.1
I35.2 I50.1
I36.1 I50.1
I44.6 I50.1
I35.2 I44.6
I36.1 I44.6
I50.1 I44.6
Z01.7 I44.6
I44.6 Z01.7
I47.2 I25.8
J44.1 I25.8
R91.X I25.8
I25.8 I47.2
J44.1 I47.2
R91.X I47.2
I25.8 J44.1
I47.2 J44.1
R91.X J44.1
Z01.7 J44.1
I25.8 R91.X
I47.2 R91.X
J44.1 R91.X
Z01.7 R91.X
J44.1 Z01.7
R91.X Z01.7
T82.1 I49.5
Z95.0 I49.5
Z45.0 I49.5
Z01.7 I49.5
I49.5 T82.1
I49.5 Z95.0
I49.5 Z45.0
I49.5 Z01.7
I49.8 G45.9
E11.9 G45.9
G45.9 I49.8
G45.9 E11.9
I80.2 I25.8
I25.8 I80.2
I26.0 I80.2
I27.0 I80.2
Z01.7 I80.2
I80.2 I26.0
I27.0 I26.0
I80.2 I27.0
I26.0 I27.0
I80.2 Z01.7
I44.0 I51.5
I45.1 I51.5
I44.4 I51.5
I51.5 I44.0
I44.4 I44.0
I51.5 I45.1
I44.4 I45.1
I51.5 I44.4
I44.0 I44.4
I45.1 I44.4
Z01.7 I44.4
I44.4 Z01.7
I10.X I47.1
I47.1 I10.X
C78.6 I25.8
C78.6 I25.2
N17.9 I25.2
I25.8 C78.6
I25.2 C78.6
N17.9 C78.6
Z01.7 C78.6
I25.2 N17.9
C78.6 N17.9
C78.6 Z01.7
Z95.2 I35.0
I47.1 I35.0
Z45.0 I35.0
I35.0 Z95.2
I47.1 Z95.2
I35.0 I47.1
Z95.2 I47.1
Z45.0 I47.1
I35.0 Z45.0
I47.1 Z45.0
I10.X I44.2
I44.2 I10.X
I20.9 I21.1
I21.1 I20.9
I87.2 I27.0
I10.X I27.0
I50.9 I27.0
I27.0 I87.2
I10.X I87.2
I50.9 I87.2
I27.0 I10.X
I87.2 I10.X
I27.0 I50.9
I87.2 I50.9
I50.9 Y83.1
Y83.1 I50.9
C34.1 I25.8
C34.1 I20.9
I25.8 C34.1
I20.9 C34.1
I70.9 C34.1
Z01.7 C34.1
C34.1 I70.9
C34.1 Z01.7
I44.3 I21.0
I21.0 I44.3
Z95.8 I73.9
I45.2 I73.9
I70.9 I73.9
I73.9 Z95.8
I45.2 Z95.8
I73.9 I45.2
Z95.8 I45.2
I73.9 I70.9
T82.8 I24.8
I24.8 T82.8
I11.0 I25.8
I11.0 I24.8
I25.8 I11.0
I24.8 I11.0
Y83.1 I11.0
I11.0 Y83.1
Y83.1 I34.0
I34.0 Y83.1
I36.1 I51.5
I87.2 I51.5
I51.5 I36.1
I87.2 I36.1
Z45.9 I36.1
I51.5 I87.2
I36.1 I87.2
Z45.9 I87.2
I36.1 Z45.9
I87.2 Z45.9
T82.1 I51.5
I51.5 T82.1
Z45.9 T82.1
Z45.9 Z95.0
T82.1 Z45.9
Z95.0 Z45.9
I49.5 I51.5
I51.5 I49.5
Z45.9 I49.5
I49.5 Z45.9
I46.1 I25.8
I46.1 I10.X
N17.9 E11.9
I46.1 E11.9
E11.9 N17.9
I46.1 N17.9
I25.8 I46.1
I10.X I46.1
E11.9 I46.1
N17.9 I46.1
I45.1 I21.0
N18.9 I21.0
I45.1 I24.8
I21.0 I45.1
I24.8 I45.1
I21.0 N18.9
I11.0 I20.0
I48.X I20.0
I20.0 I11.0
I48.X I11.0
I20.0 I48.X
I11.0 I48.X
I48.X I44.3
I44.3 I48.X
I51.7 I11.9
G20.X I11.9
R32.X I11.9
I11.9 I51.7
G20.X I51.7
R32.X I51.7
I11.9 G20.X
I51.7 G20.X
R32.X G20.X
Z01.7 G20.X
I11.9 R32.X
I51.7 R32.X
G20.X R32.X
Z01.7 R32.X
G20.X Z01.7
R32.X Z01.7
T82.1 I25.8
Z95.0 I25.8
I25.8 T82.1
I25.8 Z95.0
I50.9 I25.5
I25.5 I50.9
Z95.5 I21.9
I21.9 Z95.5
M19.9 I50.9
M19.9 I49.8
I50.9 M19.9
I49.8 M19.9
Z01.7 M19.9
M19.9 Z01.7
Z95.5 I21.0
I10.X I21.0
I21.0 Z95.5
I49.8 Z95.5
Z95.5 I49.8
I21.0 I10.X
I48.X I34.0
I27.2 I34.0
I10.X I34.0
I34.0 I48.X
I34.0 I27.2
I34.0 I10.X
I15.1 N18.9
I11.9 N18.9
I15.1 N08.3
I11.9 N08.3
Z01.7 N08.3
N18.9 I15.1
N08.3 I15.1
I11.9 I15.1
Z01.7 I15.1
N18.9 I11.9
N08.3 I11.9
I15.1 I11.9
N08.3 Z01.7
I15.1 Z01.7
I36.1 I25.8
I36.1 I25.1
I25.8 I36.1
I25.1 I36.1
I20.9 I36.1
I36.1 I20.9
I49.8 I64.X
I64.X I49.8
I82.8 I11.0
I49.8 I11.0
I11.0 I82.8
Y83.1 I82.8
I49.8 I82.8
Z01.7 I82.8
I82.8 Y83.1
I49.8 Y83.1
I11.0 I49.8
I82.8 I49.8
Y83.1 I49.8
I82.8 Z01.7
I31.9 I48.X
I48.X I31.9
I64.X I31.9
I50.9 I31.9
I31.9 I64.X
I31.9 I50.9
I64.X I47.1
I47.1 I64.X
I31.9 I25.1
I25.1 I31.9
I36.1 I33.0
I11.0 I33.0
I82.8 I33.0
Z01.7 I33.0
I33.0 I36.1
I11.0 I36.1
I82.8 I36.1
I33.0 I11.0
I36.1 I11.0
I33.0 I82.8
I36.1 I82.8
I33.0 Z01.7
I42.8 I40.0
Z45.9 I40.0
J44.9 I40.0
Z01.7 I40.0
I40.0 I42.8
Z45.9 I42.8
J44.9 I42.8
Z01.7 I42.8
I40.0 Z45.9
I42.8 Z45.9
J44.9 Z45.9
I40.0 J44.9
I42.8 J44.9
Z45.9 J44.9
I40.0 Z01.7
I42.8 Z01.7
Y83.1 I82.2
I10.X I82.2
N18.9 I82.2
Z01.7 I82.2
I82.2 Y83.1
N18.9 Y83.1
I82.2 I10.X
I82.2 N18.9
Y83.1 N18.9
I82.2 Z01.7
I44.3 I42.0
Z45.0 I42.0
Z45.9 I42.0
I42.0 I44.3
Z45.0 I44.3
Z45.9 I44.3
I42.0 Z45.0
I44.3 Z45.0
I42.0 Z45.9
I44.3 Z45.9
I08.1 I09.1
I49.8 I09.1
E11.9 I09.1
I09.1 I08.1
I49.8 I08.1
I27.0 I08.1
E11.9 I08.1
I09.1 I49.8
I08.1 I49.8
I27.0 I49.8
I08.1 I27.0
I49.8 I27.0
E11.9 I27.0
I09.1 E11.9
I08.1 E11.9
I27.0 E11.9
I49.8 I24.8
I50.9 I24.8
E78.5 I24.8
I24.8 I49.8
I24.8 I50.9
E78.5 I50.9
I24.8 E78.5
I50.9 E78.5
I77.0 I34.0
I77.0 I49.8
I77.0 I48.X
I77.0 I50.9
I34.0 I77.0
I49.8 I77.0
I48.X I77.0
I50.9 I77.0
I10.X I49.5
I49.5 I10.X
I27.2 I25.5
I27.2 I36.1
I25.5 I27.2
I36.1 I27.2
I35.2 I25.8
I25.8 I35.2
I34.0 I35.2
I35.2 I34.0
I42.4 Q24.8
I42.4 Q23.1
Q24.8 I42.4
Q23.1 I42.4
Z01.7 I42.4
I42.4 Z01.7
I26.0 I42.0
I26.9 I42.0
I44.7 I42.0
I42.0 I26.0
I26.9 I26.0
I44.7 I26.0
I42.0 I26.9
I26.0 I26.9
I44.7 I26.9
Z01.7 I26.9
I42.0 I44.7
I26.0 I44.7
I26.9 I44.7
I26.9 Z01.7
G45.9 I47.2
I49.8 I47.2
I47.2 G45.9
I47.2 I49.8
I10.X I35.0
I35.0 I10.X
I50.9 I25.1
I25.1 I50.9
I87.2 Z03.5
Z03.5 I87.2
I35.1 I25.8
I35.1 I25.1
I25.8 I35.1
I25.1 I35.1
I70.9 I35.1
I35.1 I70.9
T82.2 I25.8
T82.2 I25.2
I25.8 T82.2
I25.2 T82.2
Z95.5 T82.2
Z01.7 T82.2
T82.2 Z95.5
T82.2 Z01.7
I44.1 I51.5
I51.5 I44.1
I49.8 I44.1
I44.1 I49.8
I44.4 I25.8
I44.0 I20.8
I44.4 I20.8
I20.8 I44.0
E11.9 I44.0
I25.8 I44.4
I20.8 I44.4
E11.9 I44.4
I44.0 E11.9
I44.4 E11.9
I44.0 I49.5
I45.1 I49.5
I49.8 I49.5
I49.5 I44.0
I49.8 I44.0
I49.5 I45.1
I49.8 I45.1
I49.5 I49.8
I44.0 I49.8
I45.1 I49.8
I50.9 I20.0
I20.0 I50.9
Q23.3 Q24.8
T81.0 Q24.8
Q23.3 Q23.1
T81.0 Q23.1
Q24.8 Q23.3
Q23.1 Q23.3
T81.0 Q23.3
Z01.7 Q23.3
Q24.8 T81.0
Q23.1 T81.0
Q23.3 T81.0
Q23.3 Z01.7
I25.1 I51.5
I50.9 I51.5
I51.5 I25.1
Z45.9 I25.1
Z45.9 I70.9
I25.1 Z45.9
I70.9 Z45.9
I51.5 I50.9
I44.0 I48.X
I48.X I44.0
I44.1 I25.8
I44.1 I21.9
I49.8 I21.9
I25.8 I44.1
I21.9 I44.1
I21.9 I49.8
I82.8 I26.0
I50.9 I26.0
I49.8 I26.0
I26.0 I82.8
I50.9 I82.8
I26.0 I50.9
I82.8 I50.9
I26.0 I49.8
I35.1 I71.0
I31.3 I71.0
I50.9 I71.0
I71.0 I35.1
I31.3 I35.1
I71.0 I31.3
I35.1 I31.3
I50.9 I31.3
Z01.7 I31.3
I71.0 I50.9
I31.3 I50.9
I31.3 Z01.7
Z95.2 I25.8
Z95.2 I34.0
I25.8 Z95.2
I34.0 Z95.2
I87.2 I26.0
I87.2 I80.2
I26.0 I87.2
I80.2 I87.2
Y83.1 I09.1
Y83.1 I05.0
Z01.7 I05.0
Y83.1 I07.1
I09.1 Y83.1
I05.0 Y83.1
I07.1 Y83.1
I05.0 Z01.7
I10.X I25.5
Z45.0 I25.5
Z45.0 I70.9
I25.5 I10.X
I25.5 Z45.0
I70.9 Z45.0
Z95.5 I48.X
I48.X Z95.5
E11.9 I11.9
I11.9 E11.9
A41.9 I25.8
Z45.9 I25.5
A41.9 I25.5
Z45.9 I47.2
A41.9 I47.2
I25.5 Z45.9
I47.2 Z45.9
A41.9 Z45.9
I25.8 A41.9
I25.5 A41.9
I47.2 A41.9
Z45.9 A41.9
E74.3 I25.8
E74.3 I20.9
E74.3 I70.9
E74.3 I10.X
I25.8 E74.3
I20.9 E74.3
I70.9 E74.3
I10.X E74.3
I34.0 I25.1
E78.5 I25.1
I34.0 I47.2
E78.5 I47.2
I25.1 I34.0
I47.2 I34.0
E78.5 I34.0
I25.1 E78.5
I47.2 E78.5
I34.0 E78.5
I99.X I25.8
I25.8 I99.X
I10.X I25.9
N20.0 I25.9
I50.9 I25.9
Z01.7 I25.9
I25.9 I10.X
N20.0 I10.X
I25.9 N20.0
I10.X N20.0
I50.9 N20.0
Z01.7 N20.0
I25.9 I50.9
N20.0 I50.9
I25.9 Z01.7
N20.0 Z01.7
Z01.1 I25.8
Z01.1 I20.9
Z01.1 I70.9
Z01.1 Y83.1
I25.8 Z01.1
I20.9 Z01.1
I70.9 Z01.1
Y83.1 Z01.1
I64.X I25.8
I25.8 I64.X
I70.9 I64.X
Z95.5 I64.X
I64.X I70.9
I64.X Z95.5
I64.X I51.3
Z95.2 I51.3
Z95.5 I51.3
Z01.7 I51.3
I51.3 I64.X
Z95.2 I64.X
I51.3 Z95.2
I64.X Z95.2
Z95.5 Z95.2
I51.3 Z95.5
Z95.2 Z95.5
I51.3 Z01.7
I27.2 Q24.8
I27.2 Q21.1
Q24.8 I27.2
Q21.1 I27.2
J90.X I48.X
I31.2 I48.X
I48.X J90.X
I31.2 J90.X
I45.1 J90.X
Z01.7 J90.X
I48.X I31.2
J90.X I31.2
I45.1 I31.2
Z01.7 I31.2
J90.X I45.1
I31.2 I45.1
J90.X Z01.7
I31.2 Z01.7
I49.8 I20.0
I20.0 I49.8
I74.3 I25.8
I25.8 I74.3
I73.9 I74.3
I70.9 I74.3
Z01.7 I74.3
I74.3 I73.9
I74.3 I70.9
I74.3 Z01.7
T82.1 I44.2
Z95.0 I44.2
I44.2 T82.1
I44.2 Z95.0
E66.9 I21.0
E66.9 I70.9
I21.0 E66.9
I70.9 E66.9
R57.0 I21.0
R57.0 I20.0
R57.0 Y83.1
I21.0 R57.0
I20.0 R57.0
Y83.1 R57.0
Q26.1 Q24.8
I51.5 Q24.8
I34.0 Q24.8
Q24.8 Q26.1
I51.5 Q26.1
I34.0 Q26.1
Z01.7 Q26.1
Q24.8 I51.5
Q26.1 I51.5
I34.0 I51.5
Q24.8 I34.0
Q26.1 I34.0
I51.5 I34.0
Q26.1 Z01.7
I20.8 I21.0
I21.0 I20.8
I44.0 I35.0
I44.7 I35.0
I35.0 I44.0
I44.7 I44.0
I35.0 I44.7
I44.0 I44.7
I50.9 I44.7
I44.7 I50.9
I20.0 I21.1
I21.1 I20.0
I44.7 I25.8
I44.7 I34.0
I25.8 I44.7
I34.0 I44.7
I70.9 I44.7
I44.7 I70.9
I65.2 I25.8
I65.2 I44.4
I70.9 I44.4
I25.8 I65.2
I44.4 I65.2
I44.4 I70.9
Q21.0 Q24.8
I49.5 Q24.8
T82.1 Q24.8
Q24.8 Q21.0
I49.5 Q21.0
T82.1 Q21.0
Z01.7 Q21.0
Q24.8 I49.5
Q21.0 I49.5
Q24.8 T82.1
Q21.0 T82.1
Q21.0 Z01.7
I49.8 I44.4
I44.4 I49.8
Q21.1 I25.2
I27.9 I25.2
I25.2 Q21.1
I27.9 Q21.1
I25.2 I27.9
Q21.1 I27.9
Z95.5 T82.8
I47.2 T82.8
T82.8 Z95.5
I47.2 Z95.5
T82.8 I47.2
Z95.5 I47.2
I64.X I69.4
I50.9 I69.4
I49.8 I69.4
Z01.7 I69.4
I69.4 I64.X
I69.4 I50.9
I69.4 I49.8
I69.4 Z01.7
I70.9 I45.1
I45.1 I70.9
Z95.8 I25.5
Z95.8 I47.2
I25.5 Z95.8
I47.2 Z95.8
Z95.8 I25.8
I71.4 I25.5
I25.5 I71.4
Z95.8 I71.4
I25.8 Z95.8
I71.4 Z95.8
Z95.5 I20.8
I20.8 Z95.5
E11.9 I20.0
I20.0 E11.9
E79.0 I20.0
E79.0 I25.1
E79.0 I49.8
I20.0 E79.0
I25.1 E79.0
I49.8 E79.0
I21.4 I25.8
I21.4 I21.0
I25.8 I21.4
I21.0 I21.4
I20.0 I21.4
Z01.7 I21.4
I21.4 I20.0
I21.4 Z01.7
N40.X I71.4
I49.8 I71.4
N40.X Y83.1
I71.4 N40.X
Y83.1 N40.X
I71.4 I49.8
I27.0 J44.9
J44.9 I27.0
I48.X Q24.8
I64.X Q24.8
I48.X Q21.1
I64.X Q21.1
Q24.8 I48.X
Q21.1 I48.X
Q24.8 I64.X
Q21.1 I64.X
I34.0 I21.0
I21.0 I34.0
E11.9 I35.0
I49.8 I44.7
E11.9 I44.7
I44.7 I49.8
I35.0 E11.9
I44.7 E11.9
K52.9 N18.9
E03.9 N18.9
N18.9 K52.9
I48.X K52.9
E03.9 K52.9
Z01.7 K52.9
K52.9 I48.X
N18.9 E03.9
K52.9 E03.9
K52.9 Z01.7
N39.0 N17.9
I49.8 N17.9
N17.9 N39.0
I49.8 N39.0
E11.9 N39.0
Z01.7 N39.0
N17.9 I49.8
N39.0 I49.8
N39.0 E11.9
N39.0 Z01.7
I42.0 B57.2
I51.5 B57.2
I44.2 B57.2
Z01.7 B57.2
B57.2 I42.0
I51.5 I42.0
I44.2 I42.0
B57.2 I51.5
I42.0 I51.5
B57.2 I44.2
I42.0 I44.2
B57.2 Z01.7
I08.0 I09.1
I09.1 I08.0
Z95.2 I08.0
I48.X I08.0
Z01.7 I08.0
I08.0 Z95.2
I08.0 I48.X
I08.0 Z01.7
I49.8 I99.X
I99.X I49.8
I47.1 I51.7
I48.X I51.7
I50.9 I51.7
I51.7 I47.1
I51.7 I48.X
I51.7 I50.9
I44.7 I20.9
I20.9 I44.7
J90.X I25.8
I35.0 I21.0
J90.X I21.0
I21.0 I35.0
J90.X I35.0
I25.8 J90.X
I21.0 J90.X
I35.0 J90.X
N18.9 Z94.0
N11.9 Z94.0
N26.X Z94.0
Z01.7 Z94.0
Z94.0 N18.9
N11.9 N18.9
N26.X N18.9
Z94.0 N11.9
N18.9 N11.9
N26.X N11.9
Z01.7 N11.9
Z94.0 N26.X
N18.9 N26.X
N11.9 N26.X
Z01.7 N26.X
Z94.0 Z01.7
N11.9 Z01.7
N26.X Z01.7
N06.9 N18.9
N40.X N18.9
N18.9 N06.9
I10.X N06.9
N40.X N06.9
Z01.7 N06.9
N06.9 I10.X
N18.9 N40.X
N06.9 N40.X
N06.9 Z01.7
N12.X N26.X
Z49.1 N26.X
N26.X N12.X
Z49.1 N12.X
Z01.7 N12.X
N26.X Z49.1
N12.X Z49.1
N12.X Z01.7
I46.1 I21.1
I46.1 I25.1
I46.1 I70.9
I21.1 I46.1
I25.1 I46.1
I70.9 I46.1
I37.1 I25.8
I25.8 I37.1
I65.2 I37.1
J44.9 I37.1
I46.1 I37.1
I37.1 I65.2
J44.9 I65.2
I46.1 I65.2
I37.1 J44.9
I65.2 J44.9
I46.1 J44.9
I37.1 I46.1
I65.2 I46.1
J44.9 I46.1
Z01.8 I25.8
Z01.8 I21.0
Z01.8 I70.9
Z01.8 Y83.1
I25.8 Z01.8
I21.0 Z01.8
I70.9 Z01.8
Y83.1 Z01.8
E85.4 N18.9
E85.4 N26.X
I15.1 N26.X
N18.9 E85.4
N26.X E85.4
I15.1 E85.4
Z01.7 E85.4
N26.X I15.1
E85.4 I15.1
E85.4 Z01.7
I24.8 I35.0
I20.0 I35.0
I35.0 I24.8
I35.0 I20.0
I20.9 I35.0
I20.9 I24.8
I35.0 I20.9
I24.8 I20.9
Q23.1 I09.1
I44.2 I09.1
I09.1 Q23.1
I05.1 Q23.1
I44.2 Q23.1
Q23.1 I05.1
I44.2 I05.1
I09.1 I44.2
Q23.1 I44.2
I05.1 I44.2
I11.0 I21.0
I21.0 I11.0
I70.9 I11.0
I11.0 I70.9
I44.7 I21.9
I21.9 I44.7
Z45.9 I20.9
I20.9 Z45.9
I44.5 I44.1
I44.1 I44.5
Z45.0 I44.5
Z45.9 I44.5
Z01.7 I44.5
I44.5 Z45.0
I44.5 Z45.9
I44.5 Z01.7
Z45.9 I09.1
Z95.2 Q23.1
Z45.9 Q23.1
Q23.1 Z95.2
Z45.9 Z95.2
I09.1 Z45.9
Q23.1 Z45.9
Z95.2 Z45.9
I05.1 I06.0
Z95.2 I06.0
I06.0 I05.1
I06.0 Z95.2
E78.0 E11.9
E11.9 E78.0
J90.X N17.9
Z45.2 N17.9
N17.9 J90.X
Z45.2 J90.X
I10.X J90.X
I49.8 J90.X
N17.9 Z45.2
J90.X Z45.2
I49.8 Z45.2
J90.X I10.X
J90.X I49.8
Z45.2 I49.8
I10.X I24.8
I24.8 I10.X
T82.8 I71.4
T82.8 Z95.8
I71.4 T82.8
Z95.8 T82.8
I10.X T82.8
T82.8 I10.X
I48.X I21.0
I21.0 I48.X
I74.0 I71.4
I74.3 I71.4
I71.4 I74.0
Y83.1 I74.0
I74.3 I74.0
Z01.7 I74.0
I74.0 Y83.1
I74.3 Y83.1
I71.4 I74.3
I74.0 I74.3
Y83.1 I74.3
I74.0 Z01.7
N40.X I11.0
I11.0 N40.X
R57.0 I70.9
R57.0 Z95.5
I70.9 R57.0
Z95.5 R57.0
I24.8 I25.2
I25.4 I25.2
I25.2 I24.8
I25.4 I24.8
I25.2 I25.4
I24.8 I25.4
I44.0 I25.5
I25.5 I44.0
J44.9 J93.1
J43.9 J93.1
I45.1 J93.1
Z01.7 J93.1
J93.1 J44.9
I45.1 J44.9
J93.1 J43.9
I45.1 J43.9
J93.1 I45.1
J44.9 I45.1
J43.9 I45.1
J93.1 Z01.7
J90.X Q24.8
J90.X Q23.1
J90.X Q23.0
Q24.8 J90.X
Q23.1 J90.X
Q23.0 J90.X
I49.8 I44.3
I50.9 I44.3
I10.X I44.3
I44.3 I49.8
I44.3 I50.9
I44.3 I10.X
I45.1 I45.2
I44.4 I45.2
T82.1 I45.2
R73.0 I45.2
I45.2 I45.1
T82.1 I45.1
R73.0 I45.1
I45.2 I44.4
T82.1 I44.4
R73.0 I44.4
I45.2 T82.1
I45.1 T82.1
I44.4 T82.1
R73.0 T82.1
I45.2 R73.0
I45.1 R73.0
I44.4 R73.0
T82.1 R73.0
I49.8 Q24.8
D69.6 Q24.8
I49.8 Q23.1
D69.6 Q23.1
Q24.8 I49.8
Q23.1 I49.8
D69.6 I49.8
Q24.8 D69.6
Q23.1 D69.6
I49.8 D69.6
Z01.7 D69.6
D69.6 Z01.7
Z49.1 N17.9
J81.X N17.9
N17.9 Z49.1
J81.X Z49.1
N17.9 J81.X
Z49.1 J81.X
I10.X J81.X
J81.X I10.X
I45.2 I45.9
I45.1 I45.9
I44.4 I45.9
Z01.7 I45.9
I45.9 I45.2
I45.9 I45.1
I45.9 I44.4
I45.9 Z01.7
I25.4 I20.0
I20.0 I25.4
J93.1 I35.0
J90.X Z95.2
J93.1 Z95.2
Z95.2 J90.X
J93.1 J90.X
I35.0 J93.1
Z95.2 J93.1
J90.X J93.1
I49.8 J44.9
R06.0 J44.9
R06.0 I50.9
J44.9 I49.8
R06.0 I49.8
J44.9 R06.0
I50.9 R06.0
I49.8 R06.0
Z01.7 R06.0
R06.0 Z01.7
E78.0 I35.1
I35.1 E78.0
I50.9 I25.2
I25.2 I50.9
I49.5 I25.8
I49.5 I24.8
I49.5 I70.9
I25.8 I49.5
I24.8 I49.5
I70.9 I49.5
I10.X I44.0
I44.0 I10.X
I71.9 I25.8
I25.8 I71.9
I49.8 I71.9
I50.9 I71.9
Z01.7 I71.9
I71.9 I49.8
I71.9 I50.9
I71.9 Z01.7
I25.2 I25.5
I51.3 I25.5
I25.5 I25.2
I51.3 I25.2
I25.5 I51.3
I25.2 I51.3
I70.9 I51.3
I51.3 I70.9
Z45.2 I21.1
I21.1 Z45.2
I71.4 I11.9
I49.8 I11.9
I50.9 I11.9
T87.2 I11.9
I11.9 I71.4
I50.9 I71.4
T87.2 I71.4
I11.9 I49.8
T87.2 I49.8
I11.9 I50.9
I71.4 I50.9
T87.2 I50.9
I11.9 T87.2
I71.4 T87.2
I49.8 T87.2
I50.9 T87.2
E11.9 I35.2
I35.2 E11.9
E66.9 I48.X
I48.X E66.9
I25.1 I21.2
I24.8 I21.2
I21.2 I25.1
I21.2 I24.8
I36.1 I42.5
I34.0 I42.5
I44.0 I42.5
Z01.7 I42.5
I42.5 I36.1
I42.5 I34.0
I42.5 I44.0
I42.5 Z01.7
I20.0 I21.9
I21.9 I20.0
N28.1 I10.X
N28.1 I50.9
N28.1 I49.8
I10.X N28.1
I50.9 N28.1
I49.8 N28.1
Z01.7 N28.1
N28.1 Z01.7
R55.X I44.0
R55.X I50.9
R55.X I49.8
I44.0 R55.X
I50.9 R55.X
I49.8 R55.X
Z01.7 R55.X
R55.X Z01.7
I50.0 I25.5
I44.2 I25.5
I25.5 I50.0
I44.2 I50.0
Z45.9 I50.0
Z01.7 I50.0
I25.5 I44.2
I50.0 I44.2
I50.0 Z45.9
I50.0 Z01.7
I70.9 I50.0
Z95.5 I50.0
I50.0 I70.9
I50.0 Z95.5
Z95.2 I35.1
Z95.5 I35.1
I35.1 Z95.2
I35.1 Z95.5
Q25.1 I25.8
I25.8 Q25.1
Z95.5 Q25.1
Z95.2 Q25.1
Z01.7 Q25.1
Q25.1 Z95.5
Q25.1 Z95.2
Q25.1 Z01.7
N04.9 N18.9
K65.8 N18.9
N18.9 N04.9
K65.8 N04.9
I48.X N04.9
E11.9 N04.9
N18.9 K65.8
N04.9 K65.8
I48.X K65.8
E11.9 K65.8
N04.9 I48.X
K65.8 I48.X
E11.9 I48.X
N04.9 E11.9
K65.8 E11.9
I48.X E11.9
I65.2 I21.9
I46.1 I21.9
I65.2 Z95.5
I46.1 Z95.5
I21.9 I65.2
Z95.5 I65.2
I21.9 I46.1
Z95.5 I46.1
I70.8 I71.4
I70.8 Y83.1
I71.4 I70.8
Y83.1 I70.8
I10.X I70.8
Z01.7 I70.8
I70.8 I10.X
I70.8 Z01.7
I10.X I21.2
I21.2 I10.X
I10.X I74.3
I74.3 I10.X
I25.1 I21.9
I45.1 I21.9
I21.9 I25.1
I21.9 I45.1
I47.1 I42.0
I42.0 I47.1
I74.4 I71.4
I70.0 I71.4
I71.4 I74.4
I74.3 I74.4
I70.0 I74.4
Z01.7 I74.4
I74.4 I74.3
I70.0 I74.3
I71.4 I70.0
I74.4 I70.0
I74.3 I70.0
I74.4 Z01.7
I50.9 I49.5
S07.1 I49.5
E78.5 I49.5
I49.5 I50.9
S07.1 I50.9
I49.5 S07.1
I50.9 S07.1
E78.5 S07.1
I49.5 E78.5
S07.1 E78.5
I99.X Z03.5
Z03.5 I99.X
I65.2 I73.9
I49.8 I73.9
I50.9 I73.9
E11.9 I73.9
I73.9 I65.2
I49.8 I65.2
I50.9 I65.2
E11.9 I65.2
I73.9 I49.8
I65.2 I49.8
I73.9 I50.9
I65.2 I50.9
I73.9 E11.9
I65.2 E11.9
I51.7 I25.8
I51.7 I25.1
I25.8 I51.7
I25.1 I51.7
I20.9 I51.7
I51.7 I20.9
I21.2 I21.1
I21.1 I21.2
I44.1 I49.5
I49.5 I44.1
I49.5 I48.X
I45.2 I48.X
Z45.0 I48.X
I48.X I49.5
I45.2 I49.5
I48.X I45.2
I49.5 I45.2
Z45.0 I45.2
I48.X Z45.0
I45.2 Z45.0
I10.X I21.9
I21.9 I10.X
I44.3 I25.1
I25.1 I44.3
I44.0 I25.2
I44.3 I25.2
I25.2 I44.0
I25.2 I44.3
J18.9 I25.8
J18.9 I34.0
J18.9 I36.1
I25.8 J18.9
I34.0 J18.9
I36.1 J18.9
Z01.7 J18.9
J18.9 Z01.7
E78.0 I42.0
I42.0 E78.0
Z45.9 E78.0
E78.0 Z45.9
I21.1 I11.0
I44.4 I11.0
I11.0 I21.1
I44.4 I21.1
I11.0 I44.4
I21.1 I44.4
I49.8 Z49.1
Z49.1 I49.8
I20.9 I21.2
I21.2 I20.9
R07.4 I50.9
I50.9 R07.4
R00.1 R07.4
R07.4 R00.1
I50.9 I71.3
I49.8 I71.3
B24.X I71.3
Z01.7 I71.3
I71.3 I50.9
B24.X I50.9
I71.3 I49.8
B24.X I49.8
I71.3 B24.X
I50.9 B24.X
I49.8 B24.X
Z01.7 B24.X
I71.3 Z01.7
B24.X Z01.7
Q24.5 I25.8
Q24.5 I25.4
I21.1 I25.4
I25.8 Q24.5
I25.4 Q24.5
I21.1 Q24.5
I25.4 I21.1
Q24.5 I21.1
I35.1 I21.0
I21.0 I35.1
I44.2 I21.1
I21.1 I44.2
I70.9 I44.2
I44.2 I70.9
Q21.0 I25.8
Q21.0 I21.0
I25.8 Q21.0
I21.0 Q21.0
I70.9 Q21.0
Q21.0 I70.9
Z49.2 N18.9
K65.0 N18.9
T85.7 N18.9
N18.9 Z49.2
K65.0 Z49.2
T85.7 Z49.2
Z01.7 Z49.2
N18.9 K65.0
Z49.2 K65.0
T85.7 K65.0
Z01.7 K65.0
N18.9 T85.7
Z49.2 T85.7
K65.0 T85.7
Z01.7 T85.7
Z49.2 Z01.7
K65.0 Z01.7
T85.7 Z01.7
I70.0 I09.1
I06.1 I09.1
I70.0 I05.0
I06.1 I05.0
I09.1 I70.0
I05.0 I70.0
I06.1 I70.0
I09.1 I06.1
I05.0 I06.1
I70.0 I06.1
Z01.7 I06.1
I06.1 Z01.7
I65.2 I67.2
I70.9 I67.2
I10.X I67.2
Z01.7 I67.2
I67.2 I65.2
I67.2 I70.9
I67.2 I10.X
I67.2 Z01.7
I25.3 I25.8
I23.2 I25.8
I25.3 I21.1
I23.2 I21.1
I25.8 I25.3
I21.1 I25.3
I23.2 I25.3
I25.8 I23.2
I21.1 I23.2
I25.3 I23.2
Z01.7 I23.2
I23.2 Z01.7
Y83.1 I71.2
I71.2 Y83.1
I35.2 I21.0
I21.0 I35.2
I35.2 I25.1
I25.1 I35.2
I31.3 I31.9
N40.X I31.9
I31.9 I31.3
I48.X I31.3
N40.X I31.3
I31.3 I48.X
I31.9 N40.X
I31.3 N40.X
I35.0 I25.2
I25.2 I35.0
I49.5 I11.0
T82.7 I11.0
Z45.9 I11.0
I11.0 I49.5
T82.7 I49.5
I11.0 T82.7
I49.5 T82.7
Z45.9 T82.7
Z01.7 T82.7
I11.0 Z45.9
T82.7 Z45.9
T82.7 Z01.7
T82.1 I11.0
Z95.0 I11.0
I11.0 T82.1
I11.0 Z95.0
E11.9 I42.0
R17.X I42.0
I46.1 I42.0
E11.9 Z45.9
R17.X Z45.9
I46.1 Z45.9
I42.0 E11.9
Z45.9 E11.9
R17.X E11.9
I42.0 R17.X
Z45.9 R17.X
E11.9 R17.X
I46.1 R17.X
I42.0 I46.1
Z45.9 I46.1
R17.X I46.1
I42.0 I09.1
I09.1 I42.0
I05.0 I42.0
I07.1 I42.0
I42.0 I05.0
I42.0 I07.1
I25.1 I25.2
I20.0 I25.2
I25.2 I25.1
I25.2 I20.0
I27.0 Q24.8
I45.1 Q24.8
I27.0 Q21.1
I45.1 Q21.1
Q24.8 I27.0
Q21.1 I27.0
I45.1 I27.0
Q24.8 I45.1
Q21.1 I45.1
I27.0 I45.1
I20.9 I21.9
I21.9 I20.9
I34.0 I25.2
I25.2 I34.0
N18.9 I99.X
I99.X N18.9
Z45.0 I11.0
I11.0 Z45.0
I44.4 I25.4
I25.4 I44.4
I50.9 I44.4
I44.4 I50.9
I40.9 I42.9
I51.7 I42.9
Z01.7 I42.9
I42.9 I40.9
I51.7 I40.9
Z01.7 I40.9
I42.9 I51.7
I40.9 I51.7
I42.9 Z01.7
I40.9 Z01.7
I47.1 I25.8
I47.1 N17.9
Z95.2 N17.9
I25.8 I47.1
N17.9 I47.1
I46.1 I47.1
N17.9 Z95.2
I46.1 Z95.2
I47.1 I46.1
Z95.2 I46.1
I31.3 I25.8
I31.3 I21.4
I31.3 I21.0
I25.8 I31.3
I21.4 I31.3
I21.0 I31.3
I47.1 I11.0
I44.0 I11.0
I44.7 I11.0
I11.0 I47.1
I44.0 I47.1
I44.7 I47.1
I11.0 I44.0
I47.1 I44.0
I11.0 I44.7
I47.1 I44.7
I10.X C38.0
I50.9 C38.0
I49.8 C38.0
Z01.7 C38.0
C38.0 I10.X
C38.0 I50.9
C38.0 I49.8
C38.0 Z01.7
I50.9 I09.1
I09.1 I50.9
I44.4 I49.4
I10.X I49.4
I70.9 I49.4
Z01.7 I49.4
I49.4 I44.4
I10.X I44.4
I49.4 I10.X
I44.4 I10.X
I49.4 I70.9
I49.4 Z01.7
I21.1 I25.5
I20.8 I25.5
I25.5 I21.1
I20.8 I21.1
I25.5 I20.8
I21.1 I20.8
I72.4 I25.8
I72.4 I34.0
I25.8 I72.4
I34.0 I72.4
I70.9 I72.4
Z01.7 I72.4
I72.4 I70.9
I72.4 Z01.7
Y83.1 J44.9
J44.9 Y83.1
I08.3 I09.1
I49.5 I09.1
I09.1 I08.3
I49.5 I08.3
Z45.9 I08.3
I09.1 I49.5
I08.3 I49.5
I08.3 Z45.9
Z45.9 I48.X
I48.X Z45.9
Z95.5 I22.1
I22.1 Z95.5
E05.9 I25.8
T82.1 I25.2
E05.9 I25.2
T82.1 I70.9
E05.9 I70.9
I25.2 T82.1
I70.9 T82.1
E05.9 T82.1
I25.8 E05.9
I25.2 E05.9
I70.9 E05.9
T82.1 E05.9
I21.4 I25.1
I25.1 I21.4
I70.9 I47.1
I47.1 I70.9
I20.9 I42.2
I10.X I42.2
I50.1 I42.2
Z01.7 I42.2
I42.2 I20.9
I50.1 I20.9
I42.2 I10.X
I50.1 I10.X
I42.2 I50.1
I20.9 I50.1
I10.X I50.1
I42.2 Z01.7
J98.1 I27.2
J18.9 I27.2
J98.1 I36.1
I27.2 J98.1
I36.1 J98.1
J18.9 J98.1
Z01.7 J98.1
I27.2 J18.9
J98.1 J18.9
J98.1 Z01.7
E11.4 I25.8
E11.4 I20.9
E11.4 I70.9
E11.4 Z95.5
I25.8 E11.4
I20.9 E11.4
I70.9 E11.4
Z95.5 E11.4
E66.9 I65.2
E66.9 I44.4
I65.2 E66.9
I44.4 E66.9
I45.1 I09.1
Z95.2 I05.0
I45.1 I05.0
I05.0 Z95.2
I45.1 Z95.2
I09.1 I45.1
I05.0 I45.1
Z95.2 I45.1
I50.9 T81.0
T81.0 I50.9
I25.5 Z94.1
J93.1 Z94.1
J43.9 Z94.1
Z01.7 Z94.1
Z94.1 I25.5
J93.1 I25.5
J43.9 I25.5
Z94.1 J93.1
I25.5 J93.1
Z94.1 J43.9
I25.5 J43.9
Z94.1 Z01.7
Y83.1 I44.7
I44.7 Y83.1
I44.0 I44.1
I44.7 I44.1
I44.1 I44.0
Z45.0 I44.0
I44.1 I44.7
Z45.0 I44.7
I44.0 Z45.0
I44.7 Z45.0
Z95.4 I25.5
I45.1 I25.5
I25.5 Z95.4
I45.1 Z95.4
Z45.9 Z95.4
Z01.7 Z95.4
I25.5 I45.1
Z95.4 I45.1
Z45.9 I45.1
Z95.4 Z45.9
I45.1 Z45.9
Z95.4 Z01.7
I20.9 I25.5
I25.5 I20.9
I49.8 I49.4
I49.4 I49.8
I27.9 I25.1
I27.9 I20.9
I25.1 I27.9
I20.9 I27.9
I20.9 I25.2
I25.2 I20.9
J22.X I25.8
J22.X I21.1
J22.X I44.2
I25.8 J22.X
I21.1 J22.X
I44.2 J22.X
Z01.7 J22.X
J22.X Z01.7
T86.1 N18.9
Z96.8 N18.9
N18.9 T86.1
Z96.8 T86.1
E03.9 T86.1
Z01.7 T86.1
N18.9 Z96.8
T86.1 Z96.8
E03.9 Z96.8
Z01.7 Z96.8
T86.1 E03.9
Z96.8 E03.9
T86.1 Z01.7
Z96.8 Z01.7
I35.0 I51.5
I51.5 I35.0
J98.4 I48.X
N39.0 I48.X
N39.0 I10.X
I48.X J98.4
N39.0 J98.4
I48.X N39.0
I10.X N39.0
J98.4 N39.0
I35.8 I25.8
I05.8 I25.8
I35.8 I25.1
I05.8 I25.1
I25.8 I35.8
I25.1 I35.8
I05.8 I35.8
E78.5 I35.8
I25.8 I05.8
I25.1 I05.8
I35.8 I05.8
E78.5 I05.8
I35.8 E78.5
I05.8 E78.5
I20.9 I34.0
I34.0 I20.9
I34.0 I35.8
Z01.7 I35.8
I35.8 I34.0
I35.8 Z01.7
I49.5 I25.2
I25.2 I49.5
R57.8 I25.8
R57.8 I21.1
R57.8 I70.9
R57.8 Z95.5
I25.8 R57.8
I21.1 R57.8
I70.9 R57.8
Z95.5 R57.8
I10.X I05.1
I50.9 I05.1
I05.1 I10.X
I05.1 I50.9
I71.4 I20.9
I20.9 I71.4
I45.1 I44.2
I44.2 I45.1
Z45.0 I45.1
I45.1 Z45.0
Z95.5 I51.5
I51.5 Z95.5
I48.X I27.9
I27.2 I27.9
I80.2 I27.9
I27.9 I48.X
I80.2 I48.X
I27.9 I27.2
I80.2 I27.2
I27.9 I80.2
I48.X I80.2
I27.2 I80.2
J84.8 I25.8
J84.8 I70.9
J84.8 I10.X
I25.8 J84.8
I70.9 J84.8
I10.X J84.8
Z01.7 J84.8
J84.8 Z01.7
I20.9 I20.0
I20.0 I20.9
N40.X I42.2
I50.9 I42.2
I42.2 N40.X
I50.9 N40.X
I42.2 I50.9
N40.X I50.9
I10.X Q24.8
I44.0 Q24.8
I10.X Q24.5
I44.0 Q24.5
Q24.8 I10.X
Q24.5 I10.X
Q24.8 I44.0
Q24.5 I44.0
I27.0 I27.9
I27.9 I27.0
I45.3 I25.8
I45.3 I25.2
I25.8 I45.3
I25.2 I45.3
I70.9 I45.3
Z01.7 I45.3
I45.3 I70.9
I45.3 Z01.7
I47.2 I25.2
I25.2 I47.2
J44.1 I11.0
N18.9 I11.0
J44.1 I48.X
I11.0 J44.1
I48.X J44.1
N18.9 J44.1
I11.0 N18.9
J44.1 N18.9
Y83.1 I73.9
I73.9 Y83.1
I48.X I51.5
I51.5 I48.X
I71.3 I71.4
I97.1 I71.4
R57.1 I71.4
I71.3 Y83.1
I97.1 Y83.1
R57.1 Y83.1
I71.4 I71.3
Y83.1 I71.3
I97.1 I71.3
R57.1 I71.3
I71.4 I97.1
Y83.1 I97.1
I71.3 I97.1
R57.1 I97.1
I71.4 R57.1
Y83.1 R57.1
I71.3 R57.1
I97.1 R57.1
I44.3 I21.1
I21.1 I44.3
I44.3 I20.8
I20.8 I44.3
J44.9 I42.0
T82.1 I42.0
T82.1 I10.X
I42.0 J44.9
T82.1 J44.9
I42.0 T82.1
I10.X T82.1
J44.9 T82.1
I71.5 I71.0
I71.0 I71.5
Y83.1 I71.5
Z45.2 I71.5
Z01.7 I71.5
I71.5 Y83.1
I71.5 Z45.2
I71.5 Z01.7
I77.1 I74.0
I10.X I74.0
I46.1 I74.0
I77.1 I71.4
I46.1 I71.4
I74.0 I77.1
I71.4 I77.1
I10.X I77.1
I46.1 I77.1
I74.0 I10.X
I77.1 I10.X
I74.0 I46.1
I71.4 I46.1
I77.1 I46.1
I33.0 I34.0
I34.0 I33.0
I10.X I33.0
I50.9 I33.0
I33.0 I10.X
I33.0 I50.9
G90.9 I44.6
Z45.9 I44.6
I50.9 I44.6
I44.6 G90.9
Z45.9 G90.9
I50.9 G90.9
Z01.7 G90.9
I44.6 Z45.9
G90.9 Z45.9
I44.6 I50.9
G90.9 I50.9
G90.9 Z01.7
D69.6 I35.2
I70.9 I35.2
D69.6 I48.X
I35.2 D69.6
I48.X D69.6
I70.9 D69.6
I35.2 I70.9
D69.6 I70.9
I74.0 I71.2
I35.2 I71.2
I70.9 I71.2
I71.2 I74.0
I35.2 I74.0
I70.9 I74.0
I71.2 I35.2
I74.0 I35.2
I71.2 I70.9
I74.0 I70.9
I71.2 I71.0
I71.0 I71.2
A41.9 I25.1
A41.9 I35.2
A41.9 I34.0
I25.1 A41.9
I35.2 A41.9
I34.0 A41.9
I21.1 I21.4
I21.4 I21.1
K66.8 N28.1
I70.9 N28.1
K26.9 N28.1
N28.1 K66.8
I70.9 K66.8
K26.9 K66.8
Z01.7 K66.8
N28.1 I70.9
K66.8 I70.9
K26.9 I70.9
N28.1 K26.9
K66.8 K26.9
I70.9 K26.9
Z01.7 K26.9
K66.8 Z01.7
K26.9 Z01.7
I44.4 I49.5
I49.5 I44.4
Z45.0 I44.4
I44.4 Z45.0
I47.1 I49.4
Z45.0 I49.4
Z45.9 I49.4
I49.4 I47.1
Z45.9 I47.1
I49.4 Z45.0
I49.4 Z45.9
I47.1 Z45.9
Y83.1 I70.1
I10.X I70.1
I50.9 I70.1
Z01.7 I70.1
I70.1 Y83.1
I70.1 I10.X
I70.1 I50.9
I70.1 Z01.7
I49.4 I35.0
I49.4 Y83.1
I35.0 I49.4
Y83.1 I49.4
I50.9 I49.4
I49.4 I50.9
Y83.1 I44.0
I44.0 Y83.1
I44.1 I45.1
I45.1 I44.1
T82.1 I35.0
Z95.0 I35.0
I35.0 T82.1
I35.0 Z95.0
I47.2 I10.X
I10.X I47.2
I46.1 I47.2
I47.2 I46.1
R55.X Z03.5
Z03.5 R55.X
E78.5 I48.X
E78.5 E11.9
I48.X E78.5
E11.9 E78.5
Z01.7 E78.5
E78.5 Z01.7
2.2 I25.8
2.2 I25.1
2.2 I20.9
2.2 I70.9
I25.8 2.2
I25.1 2.2
I20.9 2.2
I70.9 2.2
I48.X I25.4
I25.4 I48.X
I48.X I05.0
I48.X I06.1
I05.0 I48.X
I06.1 I48.X
I07.0 I09.1
I07.0 I05.0
I09.1 I07.0
I05.0 I07.0
I48.X I07.0
Z01.7 I07.0
I07.0 I48.X
I07.0 Z01.7
I74.0 I25.8
I25.8 I74.0
I20.0 I74.0
I25.1 I74.0
R57.0 I74.0
I74.0 I20.0
I74.0 I25.1
R57.0 I25.1
I74.0 R57.0
I25.1 R57.0
E11.9 I11.0
I11.0 E11.9
E87.2 N17.9
E87.5 N17.9
E87.2 N39.0
E87.5 N39.0
N17.9 E87.2
N39.0 E87.2
N17.9 E87.5
N39.0 E87.5
I42.0 I40.0
I10.X I40.0
I40.0 I42.0
I40.0 I10.X
I25.2 I21.1
I21.1 I25.2
J84.9 I45.1
J22.X I45.1
I50.9 I45.1
I45.1 J84.9
J22.X J84.9
I50.9 J84.9
Z01.7 J84.9
I45.1 J22.X
J84.9 J22.X
I50.9 J22.X
I45.1 I50.9
J84.9 I50.9
J22.X I50.9
J84.9 Z01.7
I25.2 I71.4
I71.4 I25.2
I70.X Q24.8
I48.X Q23.1
I70.X Q23.1
Q23.1 I48.X
I70.X I48.X
Q24.8 I70.X
Q23.1 I70.X
I48.X I70.X
Z01.7 I70.X
I70.X Z01.7
I34.0 I42.0
I36.1 I42.0
I42.0 I34.0
I42.0 I36.1
I44.7 I36.1
I36.1 I44.7
I20.9 I25.4
I25.4 I20.9
I50.9 I20.9
I20.9 I50.9
I33.0 Q24.8
I33.0 Q23.1
Q24.8 I33.0
Q23.1 I33.0
I35.2 I25.2
I25.2 I35.2
I36.1 I21.1
I21.1 I36.1
I44.0 I71.4
I44.0 Z45.2
I71.4 I44.0
Z45.2 I44.0
I49.8 I42.2
I42.2 I49.8
I34.0 I71.0
I71.0 I34.0
I49.4 I25.8
I25.8 I49.4
I45.1 I49.4
I49.4 I45.1
Y83.1 I45.1
I45.1 Y83.1
R57.0 I21.9
I21.9 R57.0
E11.9 I21.9
I21.9 E11.9
I49.8 I51.7
I51.7 I49.8
N10.X I25.8
N10.X I10.X
I25.8 N10.X
I10.X N10.X
N40.X N10.X
Z01.7 N10.X
N10.X N40.X
N10.X Z01.7
J22.X I11.0
J44.9 I11.0
I10.X I11.0
I11.0 J22.X
J44.9 J22.X
I10.X J22.X
I11.0 J44.9
J22.X J44.9
I11.0 I10.X
J22.X I10.X
J22.X I48.X
I48.X J22.X
I49.8 J22.X
J22.X I49.8
Q24.8 I11.0
I50.9 I11.0
I11.0 Q24.8
I11.0 I50.9
I44.0 I20.9
I20.9 I44.0
I47.2 I20.9
I20.9 I47.2
T82.8 I20.9
I20.9 T82.8
I10.X I44.7
I44.7 I10.X
I44.6 I21.0
I44.6 I34.0
I21.0 I44.6
I34.0 I44.6
I45.1 I20.9
I20.9 I45.1
I50.9 I74.3
I74.3 I50.9
I35.0 J44.9
I71.2 J44.9
J44.9 I35.0
I71.2 I35.0
J44.9 I71.2
I35.0 I71.2
I21.4 I24.8
I24.8 I21.4
I70.9 I21.4
I21.4 I70.9
I10.X I25.2
N18.9 I25.2
I25.2 I10.X
I25.2 N18.9
Q22.8 Q24.8
I27.9 Q24.8
Q24.8 Q22.8
I27.9 Q22.8
I51.5 Q22.8
Z01.7 Q22.8
Q24.8 I27.9
Q22.8 I27.9
I51.5 I27.9
Q22.8 I51.5
I27.9 I51.5
Q22.8 Z01.7
T81.0 I25.8
T81.0 I25.2
I25.8 T81.0
I25.2 T81.0
Z45.9 I25.2
Z45.9 Y83.1
I25.2 Z45.9
Y83.1 Z45.9
Z45.0 I64.X
Z45.9 I64.X
I64.X Z45.0
I64.X Z45.9
E11.9 I21.0
E11.9 Y83.1
I21.0 E11.9
Y83.1 E11.9
I64.X I11.0
I11.0 I64.X
I21.1 I64.X
I64.X I21.1
I21.4 I25.5
I25.5 I21.4
I20.9 I35.1
I35.1 I20.9
J18.9 I35.0
T81.0 I10.X
J18.9 I10.X
I10.X T81.0
J18.9 T81.0
I35.0 J18.9
I10.X J18.9
T81.0 J18.9
Q24.8 I25.1
Q24.8 I20.9
I25.1 Q24.8
I20.9 Q24.8
I20.8 I09.1
T85.7 I09.1
I20.8 I05.2
T85.7 I05.2
I09.1 I20.8
I05.2 I20.8
T85.7 I20.8
I09.1 T85.7
I05.2 T85.7
I20.8 T85.7
I49.0 I25.8
I49.0 I48.X
I25.8 I49.0
I48.X I49.0
Z45.9 I49.0
Z01.7 I49.0
I49.0 Z45.9
I49.0 Z01.7
Z45.0 R00.1
Z45.9 R00.1
R00.1 Z45.0
R00.1 Z45.9
Y83.1 I35.2
I35.2 Y83.1
N41.0 I09.1
N39.0 I09.1
N41.0 I48.X
I09.1 N41.0
I48.X N41.0
N39.0 N41.0
Z01.7 N41.0
I09.1 N39.0
N41.0 N39.0
N41.0 Z01.7
I71.4 I71.0
N40.X I71.0
I71.0 I71.4
N40.X I70.9
I71.0 N40.X
I70.9 N40.X
Y83.1 I20.1
I20.1 Y83.1
Z45.0 I09.1
I09.1 Z45.0
C34.9 I48.X
Z01.9 I48.X
I50.9 Z95.2
C34.9 Z95.2
Z01.9 Z95.2
Z95.2 I50.9
C34.9 I50.9
Z01.9 I50.9
I48.X C34.9
Z95.2 C34.9
I50.9 C34.9
Z01.9 C34.9
I48.X Z01.9
Z95.2 Z01.9
I50.9 Z01.9
C34.9 Z01.9
N40.X J44.9
E11.9 J44.9
J44.9 N40.X
J44.9 E11.9
I35.2 I21.1
I21.1 I35.2
I45.9 I09.1
I45.9 I48.X
I45.9 I10.X
I09.1 I45.9
I48.X I45.9
I10.X I45.9
I48.X I05.1
I05.1 I48.X
T82.0 Q24.8
I51.3 Q24.8
Q24.8 T82.0
Q23.3 T82.0
I51.3 T82.0
Z01.7 T82.0
T82.0 Q23.3
I51.3 Q23.3
Q24.8 I51.3
T82.0 I51.3
Q23.3 I51.3
T82.0 Z01.7
J85.3 I25.8
J85.3 I25.1
I25.8 J85.3
I25.1 J85.3
I70.9 J85.3
Z01.7 J85.3
J85.3 I70.9
J85.3 Z01.7
I15.1 N17.9
N40.X N17.9
I15.1 Z49.1
N40.X Z49.1
N17.9 I15.1
Z49.1 I15.1
N40.X I15.1
N17.9 N40.X
Z49.1 N40.X
I15.1 N40.X
Z95.0 I25.2
I25.2 Z95.0
I27.2 I09.1
J44.9 I09.1
I46.1 I09.1
I46.1 I48.X
I09.1 I27.2
I46.1 I27.2
I09.1 J44.9
I09.1 I46.1
I48.X I46.1
I27.2 I46.1
N17.9 I35.0
I46.1 I35.0
N17.9 Y83.1
I46.1 Y83.1
I35.0 N17.9
Y83.1 N17.9
I35.0 I46.1
Y83.1 I46.1
I70.9 I74.4
Y83.1 I74.4
N18.9 I74.4
I74.4 I70.9
I74.4 Y83.1
I74.4 N18.9
I34.2 I35.0
I35.0 I34.2
I36.1 I34.2
I10.X I34.2
Z01.7 I34.2
I34.2 I36.1
I10.X I36.1
I34.2 I10.X
I36.1 I10.X
I34.2 Z01.7
Y83.1 I26.0
I44.6 I26.0
I26.0 Y83.1
I44.6 Y83.1
I26.0 I44.6
Y83.1 I44.6
I46.1 I25.2
I25.2 I46.1
I44.0 I20.0
I45.1 I20.0
I20.0 I44.0
I20.0 I45.1
J84.9 I25.8
J84.9 I25.1
I25.8 J84.9
I25.1 J84.9
I70.9 J84.9
J84.9 I70.9
J93.1 I25.8
J93.1 I10.X
J93.1 I70.9
I25.8 J93.1
I10.X J93.1
I70.9 J93.1
Y83.1 I24.0
I24.0 Y83.1
Y83.1 I44.3
I44.3 Y83.1
T82.0 I09.1
Z95.4 I09.1
I09.1 T82.0
Z95.4 T82.0
Z95.2 T82.0
I09.1 Z95.4
T82.0 Z95.4
Z95.2 Z95.4
T82.0 Z95.2
Z95.4 Z95.2
I25.4 I21.0
I21.0 I25.4
I64.X I44.2
I44.2 I64.X
I45.1 I64.X
I64.X I45.1
I48.X I08.1
I50.9 I08.1
I08.1 I48.X
I08.1 I50.9
N17.9 I25.5
I25.5 N17.9
T82.1 I45.3
I45.3 T82.1
I49.0 I31.3
I10.X I31.3
Y44.2 I31.3
I31.3 I49.0
I10.X I49.0
Y44.2 I49.0
I31.3 I10.X
I49.0 I10.X
Y44.2 I10.X
I31.3 Y44.2
I49.0 Y44.2
I10.X Y44.2
Z01.7 Y44.2
Y44.2 Z01.7
T82.6 I35.1
I33.0 I35.1
Z45.0 I35.1
I35.1 T82.6
I33.0 T82.6
Z45.0 T82.6
Z01.7 T82.6
I35.1 I33.0
T82.6 I33.0
Z45.0 I33.0
I35.1 Z45.0
T82.6 Z45.0
I33.0 Z45.0
T82.6 Z01.7
T82.6 I09.1
I33.0 I09.1
I09.1 T82.6
Z95.2 T82.6
I09.1 I33.0
Z95.2 I33.0
T82.6 Z95.2
I33.0 Z95.2
R00.1 I51.5
I51.5 R00.1
I45.2 I44.0
I69.4 I44.0
I44.0 I45.2
I69.4 I45.2
I10.X I45.2
I44.0 I69.4
I45.2 I69.4
I10.X I69.4
I45.2 I10.X
I69.4 I10.X
I71.0 I25.8
I25.8 I71.0
K92.0 I33.0
K92.0 T82.6
K92.0 Z95.2
I33.0 K92.0
T82.6 K92.0
Z95.2 K92.0
I49.4 I44.1
I44.1 I49.4
I49.5 I49.4
I49.4 I49.5
I49.4 I25.1
I49.4 I51.5
I25.1 I49.4
I51.5 I49.4
N17.8 I10.X
I10.X N17.8
J18.9 N17.8
I50.9 N17.8
Z01.7 N17.8
N17.8 J18.9
I50.9 J18.9
N17.8 I50.9
J18.9 I50.9
N17.8 Z01.7
I74.5 I74.3
I48.X I74.3
I74.3 I74.5
I48.X I74.5
I70.9 I74.5
Z01.7 I74.5
I74.3 I48.X
I74.5 I48.X
I74.5 I70.9
I74.5 Z01.7
I25.8 I09.1
I51.5 I09.1
I09.1 I25.8
I09.1 I51.5
T82.0 I35.0
I35.0 T82.0
I50.9 T82.0
I49.8 T82.0
T82.0 I50.9
T82.0 I49.8
I70.9 I36.1
Y83.1 I36.1
I36.1 I70.9
I36.1 Y83.1
J96.0 I33.0
G45.9 I33.0
A41.9 I33.0
I33.0 J96.0
I10.X J96.0
G45.9 J96.0
A41.9 J96.0
J96.0 I10.X
G45.9 I10.X
A41.9 I10.X
I33.0 G45.9
J96.0 G45.9
I10.X G45.9
A41.9 G45.9
I33.0 A41.9
J96.0 A41.9
I10.X A41.9
G45.9 A41.9
I25.1 I47.1
I47.1 I25.1
I20.8 I25.2
I25.2 I20.8
I40.1 B57.2
I48.X B57.2
I40.1 I42.0
I48.X I42.0
B57.2 I40.1
I42.0 I40.1
I48.X I40.1
Z01.7 I40.1
B57.2 I48.X
I42.0 I48.X
I40.1 I48.X
I40.1 Z01.7
I07.1 I06.0
I46.1 I06.0
I06.0 I07.1
I05.1 I07.1
I46.1 I07.1
I07.1 I05.1
I46.1 I05.1
I06.0 I46.1
I07.1 I46.1
I05.1 I46.1
I26.9 I27.9
I80.1 I27.9
I10.X I27.9
I27.9 I26.9
I80.1 I26.9
I10.X I26.9
I27.9 I80.1
I26.9 I80.1
I10.X I80.1
Z01.7 I80.1
I27.9 I10.X
I26.9 I10.X
I80.1 I10.X
I80.1 Z01.7
I22.9 I25.8
I22.9 I21.1
I22.9 I25.1
I25.8 I22.9
I21.1 I22.9
I25.1 I22.9
Z01.7 I22.9
I22.9 Z01.7
I21.9 I24.8
I24.8 I21.9
I33.0 I25.8
I33.0 I25.2
I25.8 I33.0
I25.2 I33.0
I70.9 I33.0
I33.0 I70.9
I34.0 I24.8
I24.8 I34.0
K74.6 I35.0
K74.6 I50.9
K74.6 I49.8
I35.0 K74.6
I50.9 K74.6
I49.8 K74.6
Z01.7 K74.6
K74.6 Z01.7
I44.2 Y83.1
Z45.0 Y83.1
Y83.1 I44.2
Y83.1 Z45.0
Z45.9 I44.0
I44.0 Z45.9
J44.9 I25.4
I25.4 J44.9
Q24.5 I49.4
I49.4 Q24.5
I50.9 Q24.5
Q24.5 I50.9
I73.9 I24.8
I73.9 I21.9
I24.8 I73.9
I21.9 I73.9
I21.9 J44.1
I70.9 J44.1
I46.1 J44.1
J44.1 I21.9
J44.1 I70.9
J44.1 I46.1
I10.X Q23.1
Q23.1 I10.X
I47.1 I09.1
I09.1 I47.1
I74.1 I71.0
I74.5 I71.0
I65.2 I71.0
I71.0 I74.1
I74.5 I74.1
I65.2 I74.1
Z01.7 I74.1
I71.0 I74.5
I74.1 I74.5
I65.2 I74.5
I71.0 I65.2
I74.1 I65.2
I74.5 I65.2
I74.1 Z01.7
I49.8 I21.4
Z95.5 I21.4
I21.4 I49.8
I21.4 Z95.5
I27.2 I05.0
I05.0 I27.2
I50.9 I20.8
I20.8 I50.9
G40.9 I10.X
G40.9 I70.9
G40.9 N18.9
I10.X G40.9
I70.9 G40.9
N18.9 G40.9
Z01.7 G40.9
G40.9 Z01.7
J85.3 I24.8
I24.8 J85.3
N40.X I34.0
I34.0 N40.X
K66.1 I48.X
K66.1 N17.9
I48.X K66.1
N17.9 K66.1
Z01.7 K66.1
K66.1 Z01.7
E05.9 I48.X
I48.X E05.9
Z01.7 E05.9
E05.9 Z01.7
I44.0 I42.0
I42.0 I44.0
N18.9 I44.0
I48.X I44.7
N18.9 I44.7
I44.7 I48.X
I44.0 N18.9
I44.7 N18.9
J98.4 I27.2
I27.2 J98.4
J44.9 J98.4
J98.4 J44.9
Z95.1 I25.8
Z95.1 I70.9
I25.8 Z95.1
I70.9 Z95.1
I10.X Z95.1
Z01.7 Z95.1
Z95.1 I10.X
Z95.1 Z01.7
J85.3 I10.X
I10.X J85.3
Z95.1 I09.1
T82.0 I05.0
Z95.1 I05.0
I05.0 T82.0
Z95.1 T82.0
I09.1 Z95.1
I05.0 Z95.1
T82.0 Z95.1
I07.2 I09.1
I09.1 I07.2
Y83.1 I07.2
Z95.4 I07.2
Z01.7 I07.2
I07.2 Y83.1
Z95.4 Y83.1
I07.2 Z95.4
Y83.1 Z95.4
I07.2 Z01.7
Y60.5 I35.0
I27.9 I35.0
Y60.5 Y83.1
I27.9 Y83.1
I35.0 Y60.5
Y83.1 Y60.5
I27.9 Y60.5
I46.1 Y60.5
I35.0 I27.9
Y83.1 I27.9
Y60.5 I27.9
I46.1 I27.9
Y60.5 I46.1
I27.9 I46.1
I35.1 I35.0
E78.5 I35.0
I35.0 I35.1
I49.8 I35.1
E78.5 I35.1
I35.1 I49.8
I35.0 E78.5
I35.1 E78.5
T82.0 I49.5
T82.0 Z45.0
T82.0 Z45.9
I49.5 T82.0
Z45.0 T82.0
Z45.9 T82.0
I21.0 I25.5
I25.5 I21.0
I35.0 I42.0
I70.9 I42.0
I42.0 I35.0
Z45.9 I35.0
I42.0 I70.9
I35.0 Z45.9
Z95.5 I49.4
I49.4 Z95.5
I21.9 I25.5
I25.5 I21.9
J98.8 I10.X
J98.8 J44.9
I10.X J98.8
J44.9 J98.8
I50.9 J98.8
Z01.7 J98.8
J98.8 I50.9
J98.8 Z01.7
Z45.9 I20.0
I20.0 Z45.9
Z45.9 I21.1
I21.1 Z45.9
E66.9 Y83.1
Y83.1 E66.9
E03.9 I49.8
E03.9 I50.9
I49.8 E03.9
I50.9 E03.9
I13.2 N18.9
N18.9 I13.2
I25.8 I13.2
I09.1 I13.2
Z01.7 I13.2
I13.2 I25.8
I13.2 I09.1
I13.2 Z01.7
I34.2 I25.8
I34.2 I25.1
I34.2 I21.9
I25.8 I34.2
I25.1 I34.2
I21.9 I34.2
I50.0 I25.8
I25.8 I50.0
I34.0 I50.0
I34.2 I50.0
I50.0 I34.0
I34.2 I34.0
I50.0 I34.2
I34.0 I34.2
I49.8 I71.2
I71.2 I49.8
I50.9 I21.2
I21.2 I50.9
Q22.2 Q24.8
Q22.8 Q23.3
Q22.2 Q23.3
Q23.3 Q22.8
Q22.2 Q22.8
Q24.8 Q22.2
Q23.3 Q22.2
Q22.8 Q22.2
Z01.7 Q22.2
Q22.2 Z01.7
T81.4 I25.8
T81.4 I25.1
T81.4 I70.9
I25.8 T81.4
I25.1 T81.4
I70.9 T81.4
Z01.7 T81.4
T81.4 Z01.7
I25.5 I11.0
Z95.5 I11.0
I11.0 I25.5
I11.0 Z95.5
T85.8 I25.8
T85.8 I21.1
T85.8 I25.1
T85.8 I49.8
I25.8 T85.8
I21.1 T85.8
I25.1 T85.8
I49.8 T85.8
N17.9 I21.1
I21.1 N17.9
I49.8 I35.8
I50.9 I35.8
I10.X I35.8
I35.8 I49.8
I35.8 I50.9
I35.8 I10.X
I24.8 I25.5
I25.5 I24.8
I21.2 I20.0
I20.0 I21.2
I73.9 I77.1
Y83.1 I77.1
I70.9 I77.1
Z01.7 I77.1
I77.1 I73.9
I77.1 Y83.1
I77.1 I70.9
I77.1 Z01.7
I49.8 I25.5
I25.5 I49.8
I49.8 I31.3
I31.3 I49.8
I20.0 I34.0
I34.0 I20.0
T82.1 I48.X
I48.X T82.1
I64.X I09.1
I09.1 I64.X
T82.6 I25.8
T82.6 I10.X
R57.0 I10.X
I25.8 T82.6
I10.X T82.6
R57.0 T82.6
R57.0 Z95.2
I10.X R57.0
T82.6 R57.0
Z95.2 R57.0
I34.0 I25.4
I25.4 I34.0
Y45.8 I49.9
I50.9 I49.9
I49.8 I49.9
Z01.7 I49.9
I49.9 Y45.8
I50.9 Y45.8
I49.8 Y45.8
Z01.7 Y45.8
I49.9 I50.9
Y45.8 I50.9
I49.9 I49.8
Y45.8 I49.8
I49.9 Z01.7
Y45.8 Z01.7
J85.3 I20.0
I20.0 J85.3
I47.2 I42.0
I49.0 I42.0
I42.0 I47.2
I49.0 I47.2
I42.0 I49.0
I47.2 I49.0
I71.6 I71.2
I46.1 I71.2
I71.2 I71.6
I70.9 I71.6
I35.1 I71.6
I46.1 I71.6
I71.6 I70.9
I71.6 I35.1
I46.1 I35.1
I71.2 I46.1
I71.6 I46.1
I35.1 I46.1
G92.X I48.X
G92.X I51.7
I64.X I51.7
R57.0 I51.7
I48.X G92.X
I51.7 G92.X
I64.X G92.X
R57.0 G92.X
I51.7 I64.X
G92.X I64.X
R57.0 I64.X
I51.7 R57.0
G92.X R57.0
I64.X R57.0
I35.1 I11.0
R57.1 I11.0
I11.0 I35.1
R57.1 I35.1
R57.1 I34.0
R57.1 I36.1
I11.0 R57.1
I35.1 R57.1
I34.0 R57.1
I36.1 R57.1
Z43.6 Z94.0
I49.5 Z94.0
Z43.6 N18.9
I49.5 N18.9
Z94.0 Z43.6
N18.9 Z43.6
I49.5 Z43.6
Z01.7 Z43.6
Z94.0 I49.5
N18.9 I49.5
Z43.6 I49.5
Z43.6 Z01.7
I49.8 I45.2
I50.9 I45.2
I45.2 I49.8
I45.2 I50.9
I20.8 I20.0
I20.0 I20.8
I25.2 I21.9
I21.9 I25.2
I44.7 I51.5
I51.5 I44.7
I72.3 I71.2
T82.3 I71.2
I71.2 I72.3
T82.3 I72.3
Y83.1 I72.3
Z01.7 I72.3
I71.2 T82.3
I72.3 T82.3
Y83.1 T82.3
Z01.7 T82.3
I72.3 Y83.1
T82.3 Y83.1
I72.3 Z01.7
T82.3 Z01.7
I44.0 I70.0
Z45.0 I70.0
Z45.9 I70.0
I70.0 I44.0
I70.0 Z45.0
I70.0 Z45.9
Z95.1 I20.1
I20.1 Z95.1
T82.8 I09.1
I44.7 I09.1
I09.1 T82.8
Z95.2 T82.8
I44.7 T82.8
T82.8 Z95.2
I44.7 Z95.2
I09.1 I44.7
T82.8 I44.7
Z95.2 I44.7
I48.X I35.0
J93.1 I71.2
I48.X I71.2
I71.2 J93.1
I48.X J93.1
I35.0 I48.X
I71.2 I48.X
J93.1 I48.X
I49.8 I06.2
Z01.7 I06.2
I06.2 I49.8
I06.2 Z01.7
I44.1 I42.0
I44.1 I34.0
Z45.0 I34.0
I42.0 I44.1
I34.0 I44.1
I34.0 Z45.0
T85.8 Q24.8
T85.8 T82.0
Q24.8 T85.8
T82.0 T85.8
Z95.2 T85.8
Z01.7 T85.8
T85.8 Z95.2
T85.8 Z01.7
I72.4 I72.3
I70.9 I72.3
N17.9 I72.3
R82.2 I72.3
I72.3 I72.4
N17.9 I72.4
R82.2 I72.4
I72.3 I70.9
N17.9 I70.9
R82.2 I70.9
I72.3 N17.9
I72.4 N17.9
I70.9 N17.9
R82.2 N17.9
I72.3 R82.2
I72.4 R82.2
I70.9 R82.2
N17.9 R82.2
I44.7 I24.8
I24.8 I44.7
I63.8 I65.2
I44.7 I65.2
I65.2 I63.8
I44.7 I63.8
I49.8 I63.8
Z01.7 I63.8
I65.2 I44.7
I63.8 I44.7
I63.8 I49.8
I63.8 Z01.7
I49.8 J18.9
J18.9 I49.8
J44.9 I71.4
I71.4 J44.9
I20.0 I25.5
Z95.1 I25.5
I25.5 I20.0
Z95.1 I20.0
I25.5 Z95.1
I20.0 Z95.1
I42.0 I11.0
I35.0 I11.0
I11.0 I42.0
I11.0 I35.0
T82.7 I51.5
I33.0 I51.5
T82.7 I44.0
I33.0 I44.0
I51.5 T82.7
I44.0 T82.7
I33.0 T82.7
I51.5 I33.0
I44.0 I33.0
T82.7 I33.0
I67.8 N18.9
I36.1 N18.9
N18.9 I67.8
I50.9 I67.8
I36.1 I67.8
Z01.7 I67.8
I67.8 I50.9
I36.1 I50.9
N18.9 I36.1
I67.8 I36.1
I50.9 I36.1
I67.8 Z01.7
I35.0 I25.5
I48.X I36.1
I25.5 I35.0
I36.1 I48.X
Z95.2 I51.5
I51.5 Z95.2
I49.8 Z95.2
Z95.2 I49.8
I70.9 J90.X
I49.4 J90.X
J90.X I70.9
J90.X I49.4
I73.9 I09.1
I70.2 I09.1
I09.1 I73.9
I70.2 I73.9
I09.1 I70.2
I73.9 I70.2
I70.9 I70.2
Z01.7 I70.2
I70.2 I70.9
I70.2 Z01.7
N17.9 I09.1
N40.X I09.1
I09.1 N17.9
I09.1 N40.X
T82.7 I25.8
I70.9 I71.9
T82.7 I71.9
I71.9 I70.9
T82.7 I70.9
I25.8 T82.7
I71.9 T82.7
I70.9 T82.7
Z95.2 I27.9
Z45.9 I27.9
I27.9 Z95.2
I27.9 Z45.9
L08.8 J44.9
A41.9 J44.9
J44.9 L08.8
A41.9 L08.8
J44.9 A41.9
L08.8 A41.9
A41.9 I71.4
I73.9 I74.0
A41.9 I74.0
I74.0 I73.9
I10.X I73.9
A41.9 I73.9
I73.9 I10.X
I71.4 A41.9
I74.0 A41.9
I73.9 A41.9
E78.0 I71.4
E78.0 Y83.1
E78.0 Z45.2
I71.4 E78.0
Y83.1 E78.0
Z45.2 E78.0
I31.3 I35.0
I31.3 I34.0
I31.3 I36.1
I35.0 I31.3
I34.0 I31.3
I36.1 I31.3
I35.0 I21.9
I21.9 I35.0
T82.1 I20.9
I20.9 T82.1
J47.X I50.9
K21.0 I50.9
J47.X I49.8
K21.0 I49.8
I50.9 J47.X
I49.8 J47.X
K21.0 J47.X
E66.9 J47.X
I50.9 K21.0
I49.8 K21.0
J47.X K21.0
E66.9 K21.0
J47.X E66.9
K21.0 E66.9
N17.9 I71.0
T65.8 I71.0
R57.0 I71.0
T65.8 I10.X
I71.0 N17.9
T65.8 N17.9
R57.0 N17.9
I71.0 T65.8
I10.X T65.8
N17.9 T65.8
R57.0 T65.8
I71.0 R57.0
N17.9 R57.0
T65.8 R57.0
T82.3 I71.0
T82.3 I71.4
I71.0 T82.3
I71.4 T82.3
I70.9 T82.3
T82.3 I70.9
R00.1 I21.1
R00.1 I49.8
I21.1 R00.1
I49.8 R00.1
Z95.4 I35.0
I35.0 Z95.4
N31.9 I25.8
I25.8 N31.9
I70.9 N31.9
Z95.5 N31.9
A41.9 N31.9
N31.9 I70.9
A41.9 I70.9
N31.9 Z95.5
A41.9 Z95.5
N31.9 A41.9
I70.9 A41.9
Z95.5 A41.9
I34.0 I71.4
I34.0 I74.0
I71.4 I34.0
I74.0 I34.0
I51.3 B57.2
I51.3 I42.0
B57.2 I51.3
I42.0 I51.3
I44.2 I51.3
I51.3 I44.2
I48.X I51.3
I51.3 I48.X
I49.4 I42.0
I42.0 I49.4
I70.0 I35.0
N18.9 I35.0
I35.0 I70.0
N18.9 I70.0
I35.0 N18.9
I70.0 N18.9
I20.8 I20.1
I20.1 I20.8
Z95.5 I33.0
I33.0 Z95.5
E11.9 I25.5
I25.5 E11.9
C38.3 C38.0
C34.9 C38.0
I44.2 C38.0
C38.0 C38.3
C34.9 C38.3
I44.2 C38.3
Z01.7 C38.3
C38.0 C34.9
C38.3 C34.9
I44.2 C34.9
Z01.7 C34.9
C38.0 I44.2
C38.3 I44.2
C34.9 I44.2
C38.3 Z01.7
C34.9 Z01.7
C45.0 C38.0
C38.0 C45.0
C38.3 C45.0
I44.2 C45.0
Z01.7 C45.0
C45.0 C38.3
C45.0 I44.2
C45.0 Z01.7
I64.X I35.1
I35.1 I64.X
J22.X I30.8
I30.8 J22.X
N13.5 N20.0
N39.0 N20.0
N20.0 N13.5
N39.0 N13.5
I50.9 N13.5
Z01.7 N13.5
N20.0 N39.0
N13.5 N39.0
I50.9 N39.0
N13.5 I50.9
N39.0 I50.9
N13.5 Z01.7
I24.1 I25.8
I24.1 I21.1
I25.8 I24.1
I21.1 I24.1
I70.9 I24.1
Z01.7 I24.1
I24.1 I70.9
I24.1 Z01.7
R07.1 I10.X
R07.4 I49.8
R07.1 I49.8
I49.8 R07.4
R07.1 R07.4
I10.X R07.1
I49.8 R07.1
R07.4 R07.1
Z01.7 R07.1
R07.1 Z01.7
Y83.1 Z95.1
Z95.1 Y83.1
I25.4 I42.2
I48.X I42.2
I42.2 I25.4
I42.2 I48.X
I44.2 I40.9
N17.9 I40.9
I70.9 I40.9
I40.9 I44.2
N17.9 I44.2
I40.9 N17.9
I44.2 N17.9
I40.9 I70.9
R07.1 I50.9
I50.9 R07.1
K76.7 I49.8
K70.3 I49.8
I49.8 K76.7
K70.3 K76.7
E11.9 K76.7
Z01.7 K76.7
I49.8 K70.3
K76.7 K70.3
E11.9 K70.3
Z01.7 K70.3
K76.7 E11.9
K70.3 E11.9
K76.7 Z01.7
K70.3 Z01.7
I45.2 I24.8
I24.8 I45.2
I49.8 I36.1
I36.1 I49.8
I20.8 I21.9
I21.9 I20.8
J85.3 I35.0
K72.9 I35.0
I35.0 J85.3
I49.8 J85.3
K72.9 J85.3
J85.3 I49.8
K72.9 I49.8
I35.0 K72.9
J85.3 K72.9
I49.8 K72.9
Z01.7 K72.9
K72.9 Z01.7
Z03.5 I47.1
Z03.5 I48.X
I47.1 Z03.5
I48.X Z03.5
Z95.1 I34.0
I34.0 Z95.1
I35.0 I20.8
I20.8 I35.0
I49.5 I25.1
I45.2 I25.1
I25.1 I49.5
I25.1 I45.2
I50.9 I06.1
I49.8 I06.1
I06.1 I50.9
I06.1 I49.8
N18.9 I34.0
I34.0 N18.9
I25.2 Q24.8
Q24.8 I25.2
I71.4 I25.1
I71.4 I24.8
I25.1 I71.4
I24.8 I71.4
J84.1 I09.1
J84.1 I48.X
I09.1 J84.1
I48.X J84.1
R63.4 I42.0
R63.4 I10.X
R63.4 Z45.9
I42.0 R63.4
I10.X R63.4
Z45.9 R63.4
Z01.7 R63.4
R63.4 Z01.7
I48.X I33.0
I49.8 I33.0
I33.0 I48.X
I33.0 I49.8
Z45.2 N18.9
E14.9 N18.9
E87.8 N18.9
I46.1 N18.9
N18.9 Z45.2
E14.9 Z45.2
E87.8 Z45.2
I46.1 Z45.2
N18.9 E14.9
Z45.2 E14.9
E87.8 E14.9
I46.1 E14.9
N18.9 E87.8
Z45.2 E87.8
E14.9 E87.8
I46.1 E87.8
N18.9 I46.1
Z45.2 I46.1
E14.9 I46.1
E87.8 I46.1
E11.9 I64.X
I64.X E11.9
I21.2 I11.0
I11.0 I21.2
I33.0 I21.1
I21.1 I33.0
J18.9 I09.1
I06.0 I25.8
I25.8 I06.0
J18.9 I06.0
I09.1 J18.9
I06.0 J18.9
Q23.0 I42.4
I42.4 Q23.0
I42.3 Q24.8
I42.3 Q23.1
Q24.8 I42.3
Q23.1 I42.3
Q23.3 I42.3
Z01.7 I42.3
I42.3 Q23.3
I42.3 Z01.7
I44.2 I49.5
I49.5 I44.2
T82.7 I44.2
I44.2 T82.7
T82.1 T82.7
T82.7 T82.1
A41.9 Q24.8
A41.9 Q23.1
I44.2 I33.0
I33.0 I44.2
A41.9 I44.2
Q24.8 A41.9
Q23.1 A41.9
I44.2 A41.9
Z45.0 R55.X
Z45.9 R55.X
R55.X Z45.0
R55.X Z45.9
I51.5 I24.8
I24.8 I51.5
I51.3 I25.8
I51.3 I21.0
I25.8 I51.3
I21.0 I51.3
I71.0 I09.1
N35.9 I09.1
I09.1 I71.0
N35.9 I71.0
I09.1 N35.9
I71.0 N35.9
I10.X N35.9
Z01.7 N35.9
N35.9 I10.X
N35.9 Z01.7
I20.8 I25.4
I25.4 I20.8
Z45.8 I64.X
I64.X Z45.8
I50.9 Z45.8
I49.8 Z45.8
Z01.7 Z45.8
Z45.8 I50.9
Z45.8 I49.8
Z45.8 Z01.7
I08.2 I09.1
I08.2 I05.2
I49.5 I05.2
I09.1 I08.2
I05.2 I08.2
I49.5 I08.2
Z01.7 I08.2
I05.2 I49.5
I08.2 I49.5
I08.2 Z01.7
I50.9 I06.2
I06.2 I50.9
I20.8 I26.0
J18.9 I26.0
I26.0 I20.8
J18.9 I20.8
I26.0 J18.9
I20.8 J18.9
I49.8 G90.9
G90.9 I49.8
I46.1 I21.0
I21.0 I46.1
R57.0 I25.5
I25.5 R57.0
I21.9 I21.0
I21.9 I21.1
I21.0 I21.9
I21.1 I21.9
I31.3 I42.0
I94.3 I42.0
I94.3 I50.9
I42.0 I31.3
I94.3 I31.3
I42.0 I94.3
I50.9 I94.3
I31.3 I94.3
Z01.7 I94.3
I94.3 Z01.7
Z45.0 I21.0
I21.0 Z45.0
I44.2 I48.X
I48.X I44.2
J85.3 I34.0
I34.0 J85.3
Z49.2 Z49.1
Z49.1 Z49.2
I10.X Z49.2
Z49.2 I10.X
I27.0 I11.0
I11.0 I27.0
J44.1 I27.0
I27.0 J44.1
I49.8 J44.1
J44.1 I49.8
J98.4 I25.5
J98.4 I51.3
J98.4 I70.9
I25.5 J98.4
I51.3 J98.4
I70.9 J98.4
Q24.5 I21.0
I21.0 Q24.5
I71.2 I25.8
I71.2 I20.8
I25.8 I71.2
I20.8 I71.2
I44.0 Q23.1
Z45.0 Q23.1
Q23.1 I44.0
Q23.1 Z45.0
Z45.0 I49.0
I49.0 Z45.0
I51.3 I21.9
I51.3 I24.8
I46.1 I24.8
I21.9 I51.3
I24.8 I51.3
I46.1 I51.3
I24.8 I46.1
I51.3 I46.1
I33.0 C38.0
I48.X C38.0
C38.0 I33.0
C38.0 I48.X
I65.2 I64.X
Y83.1 I64.X
I64.X I65.2
I64.X Y83.1
I25.4 I25.5
I25.5 I25.4
I25.1 I25.4
I25.4 I25.1
I44.7 I21.1
I21.1 I44.7
I73.9 I25.1
I25.1 I73.9
A41.9 I21.1
I34.0 I31.9
A41.9 I31.9
I31.9 I34.0
I21.1 A41.9
I31.9 A41.9
I46.1 I73.9
I73.9 I46.1
I95.1 I11.0
G47.3 I11.0
I95.1 I48.X
G47.3 I48.X
I11.0 I95.1
I48.X I95.1
G47.3 I95.1
Z01.7 I95.1
I11.0 G47.3
I48.X G47.3
I95.1 G47.3
Z01.7 G47.3
I95.1 Z01.7
G47.3 Z01.7
I49.4 I25.2
I25.2 I49.4
E87.1 I48.X
I50.9 J93.1
E87.1 J93.1
E87.1 J44.9
J93.1 I50.9
E87.1 I50.9
I48.X E87.1
J93.1 E87.1
J44.9 E87.1
I50.9 E87.1
R31.X I50.9
Y44.2 I50.9
D64.9 I50.9
I50.9 R31.X
Y44.2 R31.X
D64.9 R31.X
Z01.7 R31.X
I50.9 Y44.2
R31.X Y44.2
D64.9 Y44.2
I50.9 D64.9
R31.X D64.9
Y44.2 D64.9
Z01.7 D64.9
R31.X Z01.7
D64.9 Z01.7
I82.8 I25.8
I82.8 I27.9
I44.6 I27.9
I25.8 I82.8
I27.9 I82.8
I44.6 I82.8
I27.9 I44.6
I82.8 I44.6
Q23.1 I25.8
Q23.1 I21.0
I25.8 Q23.1
I21.0 Q23.1
I70.9 Q23.1
Q23.1 I70.9
T82.8 I25.2
I25.2 T82.8
E78.5 R55.X
R55.X E78.5
I20.8 I24.8
I24.8 I20.8
I35.1 I48.X
I48.X I35.1
I27.2 I35.1
I35.1 I27.2
I44.6 I44.0
I44.6 I44.1
I44.0 I44.6
I44.1 I44.6
I47.2 I35.0
I47.2 I48.X
I35.0 I47.2
I48.X I47.2
I45.2 I44.1
I45.3 I44.1
I70.0 I44.1
I44.1 I45.2
I45.3 I45.2
I70.0 I45.2
I44.1 I45.3
I45.2 I45.3
I70.0 I45.3
I44.1 I70.0
I45.2 I70.0
I45.3 I70.0
J96.0 I27.9
J96.0 I25.8
J96.0 I70.9
I27.9 J96.0
I25.8 J96.0
I70.9 J96.0
Z01.7 J96.0
J96.0 Z01.7
I49.9 I51.5
I51.5 I49.9
T82.1 I49.9
Z45.0 I49.9
I49.9 T82.1
I49.9 Z45.0
Z45.9 I34.0
I34.0 Z45.9
Z95.2 I21.0
I21.0 Z95.2
E85.4 N17.9
N17.9 E85.4
N40.X E85.4
I10.X E85.4
E85.4 N40.X
E85.4 I10.X
I25.1 I22.0
I22.0 I25.1
I44.0 I35.2
I35.2 I44.0
T81.1 I71.4
J98.5 I71.4
T81.1 I25.8
J98.5 I25.8
I71.4 T81.1
I25.8 T81.1
J98.5 T81.1
Z01.7 T81.1
I71.4 J98.5
I25.8 J98.5
T81.1 J98.5
Z01.7 J98.5
T81.1 Z01.7
J98.5 Z01.7
Z95.1 T81.4
T81.4 Z95.1
I35.2 C38.1
I34.0 C38.1
I31.8 C38.1
Z01.7 C38.1
C38.1 I35.2
I31.8 I35.2
C38.1 I34.0
I31.8 I34.0
C38.1 I31.8
I35.2 I31.8
I34.0 I31.8
Z01.7 I31.8
C38.1 Z01.7
I31.8 Z01.7
I35.2 I35.0
I35.0 I35.2
T81.0 I35.2
I35.2 T81.0
I11.9 I51.5
I51.5 I11.9
I44.2 I11.9
I11.9 I44.2
I49.8 I44.2
I44.2 I49.8
N17.9 I34.0
I34.0 N17.9
I39.1 I09.1
R09.2 I09.1
I39.1 I06.1
I73.9 I06.1
R09.2 I06.1
I09.1 I39.1
I06.1 I39.1
I73.9 I39.1
R09.2 I39.1
I06.1 I73.9
I39.1 I73.9
R09.2 I73.9
I09.1 R09.2
I06.1 R09.2
I39.1 R09.2
I73.9 R09.2
N17.9 I36.1
I36.1 N17.9
I73.9 T82.6
T82.6 I73.9
N25.8 I36.1
N25.8 I48.X
N25.8 N17.9
I36.1 N25.8
I48.X N25.8
N17.9 N25.8
Z01.7 N25.8
N25.8 Z01.7
R55.X I47.1
R55.X I10.X
I47.1 R55.X
I10.X R55.X
C61.X I35.0
C61.X I50.9
C61.X I49.8
I35.0 C61.X
I50.9 C61.X
I49.8 C61.X
I47.1 I70.0
I70.0 I47.1
I35.1 I70.0
I70.0 I35.1
T82.8 I44.0
I44.0 T82.8
T82.1 Z95.5
Z95.5 T82.1
I21.9 I11.0
I11.0 I21.9
I11.9 I25.8
I11.9 I21.1
I25.8 I11.9
I21.1 I11.9
I25.1 I11.9
I11.9 I25.1
I67.8 I25.5
I67.8 I21.1
I25.5 I67.8
I21.1 I67.8
I45.1 I67.8
I67.8 I45.1
I15.8 N18.9
N18.9 I15.8
E11.9 I15.8
Z01.7 I15.8
I15.8 E11.9
I15.8 Z01.7
E16.2 I48.X
E16.2 I49.8
I48.X E16.2
I49.8 E16.2
Z01.7 E16.2
E16.2 Z01.7
I10.X Z94.0
E11.9 Z94.0
Z94.0 I10.X
Z94.0 E11.9
Z53.8 N18.9
N18.9 Z53.8
I25.8 Z53.8
E11.9 Z53.8
Z01.7 Z53.8
Z53.8 I25.8
Z53.8 E11.9
Z53.8 Z01.7
I10.9 I25.8
I10.9 I25.1
I10.9 I20.8
I25.8 I10.9
I25.1 I10.9
I20.8 I10.9
Z01.7 I10.9
I10.9 Z01.7
I21.1 I47.1
I47.1 I21.1
I06.2 I06.0
I49.8 I06.0
I50.9 I06.0
I06.0 I06.2
I06.0 I49.8
I06.0 I50.9
I99.X I25.5
I99.X I34.0
I25.5 I99.X
I34.0 I99.X
I42.1 I25.5
I25.5 I42.1
I21.0 I42.1
Z45.0 I42.1
I42.1 I21.0
I42.1 Z45.0
E78.2 I50.9
E78.2 I49.8
I50.9 E78.2
I49.8 E78.2
Z01.7 E78.2
E78.2 Z01.7
I49.8 I45.3
I10.X I45.3
E11.9 I45.3
I45.3 I49.8
I45.3 I10.X
I45.3 E11.9
I47.2 B57.2
I10.X B57.2
B57.2 I47.2
B57.2 I10.X
I50.1 I42.0
I42.0 I50.1
I49.8 I50.1
I50.1 I49.8
N40.X I42.0
N40.X I49.4
I42.0 N40.X
I49.4 N40.X
I47.1 I25.2
I25.2 I47.1
I05.0 I06.0
I06.0 I05.0
J98.4 I25.8
I25.8 J98.4
I49.8 J98.4
J98.4 I49.8
E71.X I25.8
E71.X I25.2
I74.0 I25.2
I25.8 E71.X
I25.2 E71.X
I74.0 E71.X
Z01.7 E71.X
I25.2 I74.0
E71.X I74.0
E71.X Z01.7
I49.8 I67.8
Z95.0 I67.8
I67.8 I49.8
Z95.0 I50.9
I67.8 Z95.0
I50.9 Z95.0
Z95.5 I34.0
I34.0 Z95.5
I07.1 I06.2
I07.1 I05.2
I06.2 I07.1
I05.2 I07.1
I50.9 I27.9
I49.8 I27.9
I27.9 I50.9
I27.9 I49.8
J98.4 Q24.8
N40.X Q24.8
Q24.8 J98.4
N40.X J98.4
Q24.8 N40.X
J98.4 N40.X
R52.9 I10.X
R52.9 I50.9
R52.9 I49.8
I10.X R52.9
I50.9 R52.9
I49.8 R52.9
Z01.7 R52.9
R52.9 Z01.7
I25.1 I11.0
I11.0 I25.1
R57.0 I25.2
I25.2 R57.0
J90.X I27.9
J94.2 I27.9
K72.9 I27.9
R57.8 I27.9
I27.9 J90.X
J94.2 J90.X
K72.9 J90.X
R57.8 J90.X
I27.9 J94.2
J90.X J94.2
K72.9 J94.2
R57.8 J94.2
I27.9 K72.9
J90.X K72.9
J94.2 K72.9
R57.8 K72.9
I27.9 R57.8
J90.X R57.8
J94.2 R57.8
K72.9 R57.8
N00.9 N17.9
N17.9 N00.9
I25.8 N00.9
I10.X N00.9
Z01.7 N00.9
N00.9 I25.8
N00.9 I10.X
N00.9 Z01.7
I35.1 I25.2
I25.2 I35.1
I47.1 I34.0
I34.0 I47.1
T81.4 I20.8
J85.3 I20.8
I20.8 T81.4
J85.3 T81.4
I20.8 J85.3
T81.4 J85.3
T82.0 I25.8
T82.0 I20.8
T82.0 I70.9
I25.8 T82.0
I20.8 T82.0
I70.9 T82.0
I70.9 I49.0
I49.0 I70.9
I70.9 I22.9
A41.9 I22.9
I22.9 I70.9
I22.9 A41.9
I34.0 Z94.1
I42.0 Z94.1
I10.X Z94.1
Z94.1 I34.0
Z94.1 I42.0
Z94.1 I10.X
I47.2 I71.2
I47.2 I35.1
I71.2 I47.2
I35.1 I47.2
I25.5 I27.9
I27.9 I25.5
I77.0 I35.0
I77.0 I36.1
I35.0 I77.0
I36.1 I77.0
Z01.7 I77.0
I77.0 Z01.7
I42.0 I27.9
I27.9 I42.0
J44.9 I20.8
I20.8 J44.9
K55.1 I25.8
K55.1 I71.4
K55.1 I70.9
I25.8 K55.1
I71.4 K55.1
I70.9 K55.1
Z01.7 K55.1
K55.1 Z01.7
T82.0 I35.1
I35.1 T82.0
Z95.1 I35.0
I35.0 Z95.1
Z95.1 Z95.2
Z95.2 Z95.1
B37.8 I71.3
B37.8 I49.8
I71.3 B37.8
I49.8 B37.8
Z01.7 B37.8
B37.8 Z01.7
I35.1 I47.1
I71.2 I47.1
I47.1 I35.1
I47.1 I71.2
Z95.4 I10.X
Z95.4 I49.8
I10.X Z95.4
I49.8 Z95.4
Z95.8 I48.X
Z95.8 Z95.2
I48.X Z95.8
Z95.2 Z95.8
I20.0 I22.0
I22.0 I20.0
Q23.1 I71.4
I35.0 I71.4
I33.0 I71.4
I71.4 Q23.1
I35.0 Q23.1
I71.4 I35.0
Q23.1 I35.0
I33.0 I35.0
I71.4 I33.0
I35.0 I33.0
I37.1 I34.0
I37.1 I36.1
I34.0 I37.1
I36.1 I37.1
I35.1 I37.1
Z01.7 I37.1
I37.1 I35.1
I37.1 Z01.7
I45.1 I35.0
I35.0 I45.1
Z45.8 R55.X
R55.X Z45.8
I31.3 I51.3
I51.3 I31.3
I70.9 I31.3
I31.3 I70.9
Q23.0 I33.0
I33.0 Q23.0
Y83.1 Q24.8
Y83.1 Q23.1
Y83.1 I42.4
Q24.8 Y83.1
Q23.1 Y83.1
I42.4 Y83.1
I49.5 I34.0
I34.0 I49.5
I10.X I51.7
A41.9 I51.7
A41.9 I35.0
I51.7 I10.X
A41.9 I49.8
I51.7 A41.9
I35.0 A41.9
I49.8 A41.9
I35.1 I71.4
I71.4 I35.1
Y83.1 I35.1
I35.1 Y83.1
E11.9 I47.1
I47.1 E11.9
I45.2 I25.5
I45.2 I20.8
I25.5 I45.2
I20.8 I45.2
I50.9 I63.9
Z45.8 I63.9
I49.8 I63.9
Z01.7 I63.9
I63.9 I50.9
I63.9 Z45.8
I63.9 I49.8
I63.9 Z01.7
I73.9 I20.8
I20.8 I73.9
I80.2 I82.8
I82.8 I80.2
N18.9 Z95.1
Z95.1 N18.9
I49.0 I09.1
I09.1 I49.0
I25.1 Q23.3
I25.1 Q22.8
Q23.3 I25.1
Q22.8 I25.1
I67.9 I11.9
I67.9 I48.X
I11.9 I67.9
I48.X I67.9
I49.8 I67.9
Z01.7 I67.9
I67.9 I49.8
I67.9 Z01.7
I49.1 I48.X
I49.1 I49.0
I50.9 I49.0
I48.X I49.1
I49.0 I49.1
I50.9 I49.1
Z01.7 I49.1
I49.0 I50.9
I49.1 I50.9
I49.1 Z01.7
I64.X I25.2
I25.2 I64.X
I87.2 I71.2
I71.2 I87.2
I71.0 I87.2
I87.2 I71.0
K62.1 I09.1
I33.0 I05.0
K62.1 I05.0
I05.0 I33.0
K62.1 I33.0
I09.1 K62.1
I05.0 K62.1
I33.0 K62.1
Z01.7 K62.1
K62.1 Z01.7
N20.0 I49.8
N20.0 N40.X
I49.8 N20.0
N40.X N20.0
Y83.1 I51.5
N40.X I35.0
I51.5 Y83.1
I35.0 N40.X
I44.6 I51.5
I51.5 I44.6
Z45.0 I44.6
I44.6 Z45.0
N12.X N17.9
E87.1 N17.9
N12.X N39.0
E87.1 N39.0
N17.9 N12.X
N39.0 N12.X
E87.1 N12.X
N17.9 E87.1
N39.0 E87.1
N12.X E87.1
Z01.7 E87.1
E87.1 Z01.7
I34.0 I20.8
I20.8 I34.0
I22.1 I25.5
I25.5 I22.1
I49.8 I22.1
I22.1 I49.8
I51.3 I25.1
I51.3 I34.0
I25.1 I51.3
I34.0 I51.3
I27.9 I11.0
I44.2 I11.0
I11.0 I27.9
I44.2 I27.9
Z45.0 I27.9
I11.0 I44.2
I27.9 I44.2
I27.9 Z45.0
Z45.2 T82.3
T82.3 Z45.2
Z95.1 I20.8
I20.8 Z95.1
I20.1 I25.2
I20.1 I35.0
I25.2 I20.1
I35.0 I20.1
I44.7 I35.1
I44.0 I35.1
I35.1 I44.7
I35.1 I44.0
E03.9 I49.5
Z95.0 I48.X
I48.X Z95.0
E03.9 Z95.0
I49.5 E03.9
Z95.0 E03.9
E03.9 Z45.9
E78.5 Z45.9
Z45.9 E03.9
E78.5 E03.9
Z45.9 E78.5
E03.9 E78.5
I47.2 I49.4
I27.9 I49.4
I49.4 I47.2
I27.9 I47.2
I49.4 I27.9
I47.2 I27.9
J44.9 I64.X
I64.X J44.9
I22.0 I25.5
I25.5 I22.0
Y83.1 I22.0
I22.0 Y83.1
I51.5 I71.4
Z45.0 I71.4
Z45.9 I71.4
I71.4 I51.5
I71.4 Z45.0
I71.4 Z45.9
Q24.5 I44.1
E78.5 I44.1
I44.1 Q24.5
Z45.9 Q24.5
E78.5 Q24.5
Q24.5 Z45.9
I44.1 E78.5
Q24.5 E78.5
E11.9 I44.1
I44.1 E11.9
I65.0 I25.8
I65.0 I10.X
I65.0 I70.9
I25.8 I65.0
I10.X I65.0
I70.9 I65.0
Z01.7 I65.0
I65.0 Z01.7
J93.1 I09.1
I09.1 J93.1
E03.9 I47.1
I47.1 E03.9
I34.0 I21.9
I21.9 I34.0
Z45.9 N18.9
S37.0 N18.9
S37.0 I50.9
N18.9 Z45.9
S37.0 Z45.9
N18.9 S37.0
I50.9 S37.0
Z45.9 S37.0
Z01.7 S37.0
S37.0 Z01.7
I47.2 I21.9
I70.0 I21.9
I47.0 I21.9
I21.9 I47.2
I70.0 I47.2
I73.9 I47.2
I47.0 I47.2
I21.9 I70.0
I47.2 I70.0
I73.9 I70.0
I47.0 I70.0
I47.2 I73.9
I70.0 I73.9
I47.0 I73.9
I21.9 I47.0
I47.2 I47.0
I70.0 I47.0
I73.9 I47.0
I70.9 I51.7
I51.7 I70.9
I48.9 I25.8
I48.9 I24.8
I25.8 I48.9
I24.8 I48.9
I50.9 I48.9
Z01.7 I48.9
I48.9 I50.9
I48.9 Z01.7
N20.9 I25.1
R57.1 I25.1
N20.9 I25.8
R57.1 I25.8
N20.9 I70.9
R57.1 I70.9
I25.1 N20.9
I25.8 N20.9
I70.9 N20.9
R57.1 N20.9
I25.1 R57.1
I25.8 R57.1
I70.9 R57.1
N20.9 R57.1
I13.2 I48.X
I48.X I13.2
I49.8 I13.2
E11.9 I13.2
I13.2 I49.8
I13.2 E11.9
Z71.0 I25.8
Z71.0 I21.0
Z71.0 I34.0
I25.8 Z71.0
I21.0 Z71.0
I34.0 Z71.0
Z01.7 Z71.0
Z71.0 Z01.7
I70.9 I82.8
Z95.5 I82.8
I82.8 I70.9
I82.8 Z95.5
M8000/ I25.8
M8000/ I25.5
M8000/ I21.1
M8000/ I49.8
I25.8 M8000/
I25.5 M8000/
I21.1 M8000/
I49.8 M8000/
I74.5 I71.4
I71.4 I74.5
I25.8 I74.5
I74.5 I25.8
I74.5 I21.1
I21.1 I74.5
G47.3 I44.7
G47.3 I49.8
I44.7 G47.3
I49.8 G47.3
E87.1 N18.9
E87.1 Z49.2
I36.1 Z49.2
N18.9 E87.1
Z49.2 E87.1
I36.1 E87.1
Z49.2 I36.1
E87.1 I36.1
I47.2 I24.8
I24.8 I47.2
E11.9 I44.2
I44.2 E11.9
I48.X I37.1
I37.1 I48.X
I49.0 I44.2
I44.2 I49.0
I46.1 I36.1
I46.1 I34.0
I36.1 I46.1
I34.0 I46.1
I24.8 I21.1
I21.1 I24.8
A41.9 I24.8
I24.8 A41.9
Z95.4 I42.0
Z95.4 I34.0
I42.0 Z95.4
I34.0 Z95.4
I31.3 I35.2
T81.4 I35.2
J85.3 I35.2
I35.2 I31.3
T81.4 I31.3
J85.3 I31.3
I35.2 T81.4
I31.3 T81.4
I35.2 J85.3
I31.3 J85.3
E14.1 I25.8
E14.1 I21.1
E14.1 I70.9
E14.1 Y83.1
I25.8 E14.1
I21.1 E14.1
I70.9 E14.1
Y83.1 E14.1
Z13.3 I25.8
Y83.1 I65.0
Z13.3 I65.0
Z13.3 I70.9
I65.0 Y83.1
Z13.3 Y83.1
I25.8 Z13.3
I65.0 Z13.3
I70.9 Z13.3
Y83.1 Z13.3
N40.X Z45.2
Z45.2 N40.X
Q22.5 Q24.8
J44.9 Q24.8
Q24.8 Q22.5
J90.X Q22.5
J44.9 Q22.5
Z01.7 Q22.5
Q22.5 J90.X
J44.9 J90.X
Q24.8 J44.9
Q22.5 J44.9
J90.X J44.9
Q22.5 Z01.7
Z95.2 I20.8
I20.8 Z95.2
Z95.1 I21.9
I21.9 Z95.1
G61.0 I71.2
G61.0 I50.9
G61.0 I49.8
I71.2 G61.0
I50.9 G61.0
I49.8 G61.0
Z01.7 G61.0
G61.0 Z01.7
I31.1 I42.0
I31.1 I48.X
I42.0 I31.1
I48.X I31.1
I10.X I31.1
Z01.7 I31.1
I31.1 I10.X
I31.1 Z01.7
J44.9 I47.1
I47.1 J44.9
I44.4 I73.9
Z01.9 I73.9
I73.9 I44.4
Z01.9 I44.4
Z01.9 I70.9
I73.9 Z01.9
I44.4 Z01.9
I70.9 Z01.9
I50.X I35.0
I50.X I44.7
I35.0 I50.X
I44.7 I50.X
I49.8 I50.X
Z01.7 I50.X
I50.X I49.8
I50.X Z01.7
Z45.0 T82.7
T82.7 Z45.0
J43.2 I26.0
I26.0 J43.2
I82.8 J43.2
I49.8 J43.2
Z01.7 J43.2
J43.2 I82.8
J43.2 I49.8
J43.2 Z01.7
I44.7 I71.4
I44.7 Z45.2
I71.4 I44.7
Z45.2 I44.7
I70.0 I44.2
I44.2 I70.0
Z01.9 I10.X
Z01.9 I49.8
Z01.9 E11.9
I10.X Z01.9
I49.8 Z01.9
E11.9 Z01.9
I50.9 I44.2
I44.2 I50.9
T81.4 I21.1
I21.1 T81.4
I42.5 I42.2
I42.2 I42.5
I10.X I42.5
I50.9 I42.5
I42.5 I10.X
I42.5 I50.9
I34.0 I21.2
R57.0 I21.2
I21.2 I34.0
R57.0 I34.0
I21.2 R57.0
I34.0 R57.0
J84.1 I25.1
J84.1 I25.8
J84.1 I34.0
I25.1 J84.1
I25.8 J84.1
I34.0 J84.1
R57.0 J84.1
J84.1 R57.0
I48.X I21.9
I21.9 I48.X
I83.0 I74.3
I74.3 I83.0
I70.9 I83.0
Y83.1 I83.0
Z01.7 I83.0
I83.0 I70.9
I83.0 Y83.1
I83.0 Z01.7
N17.9 I42.0
E87.5 I42.0
E87.2 I42.0
I42.0 N17.9
I42.0 E87.5
I42.0 E87.2
I44.4 Y83.1
Y83.1 I44.4
E70.9 I25.8
E70.9 I21.0
E70.9 I25.1
I25.8 E70.9
I21.0 E70.9
I25.1 E70.9
Z01.7 E70.9
E70.9 Z01.7
I49.1 I25.8
I25.8 I49.1
Z45.9 I49.1
I49.1 Z45.9
I10.X I44.1
I44.1 I10.X
I25.8 I63.9
I70.9 I63.9
Z45.0 I63.9
I63.9 I25.8
I63.9 I70.9
I63.9 Z45.0
T86.2 I25.5
T86.2 I45.1
T86.2 I70.9
I25.5 T86.2
I45.1 T86.2
I70.9 T86.2
Z01.7 T86.2
T86.2 Z01.7
G45.9 I35.0
I35.0 G45.9
T82.8 I21.9
I21.9 T82.8
I72.3 I71.4
I71.4 I72.3
I50.9 I72.3
I72.3 I50.9
S37.0 N05.9
Z01.7 N05.9
N05.9 S37.0
N05.9 Z01.7
D64.9 N18.9
D64.9 K52.9
N18.9 D64.9
K52.9 D64.9
I44.1 I21.1
I21.1 I44.1
I44.3 I44.1
I44.1 I44.3
I64.X I99.X
I99.X I64.X
R55.X G90.9
G90.9 R55.X
M19.9 I25.8
J18.9 I70.9
M19.9 I70.9
I70.9 J18.9
M19.9 J18.9
A41.9 J18.9
I25.8 M19.9
I70.9 M19.9
J18.9 M19.9
A41.9 M19.9
J18.9 A41.9
M19.9 A41.9
Z95.1 I25.2
I25.2 Z95.1
Q24.5 I27.0
N40.X I27.0
I27.0 Q24.5
N40.X Q24.5
I49.8 Q24.5
I27.0 N40.X
Q24.5 N40.X
Q24.5 I49.8
T82.1 I33.0
Z46.5 I33.0
I33.0 T82.1
Z46.5 T82.1
Z46.5 Z45.0
I33.0 Z46.5
T82.1 Z46.5
Z45.0 Z46.5
Z01.7 Z46.5
Z46.5 Z01.7
I64.X I36.1
I36.1 I64.X
E78.2 I47.2
I47.2 E78.2
I65.2 I71.4
I71.4 I65.2
Z96.0 N18.9
Z46.6 N18.9
N18.9 Z96.0
Z46.6 Z96.0
Z96.8 Z96.0
Z01.7 Z96.0
N18.9 Z46.6
Z96.0 Z46.6
Z96.8 Z46.6
Z01.7 Z46.6
Z96.0 Z96.8
Z46.6 Z96.8
Z96.0 Z01.7
Z46.6 Z01.7
A41.9 I48.X
I48.X A41.9
I46.1 I35.2
R57.0 I35.2
R57.0 I36.1
I35.2 I46.1
R57.0 I46.1
I35.2 R57.0
I36.1 R57.0
I46.1 R57.0
I47.2 I21.1
I21.1 I47.2
I74.0 I71.0
I69.4 I71.0
I71.0 I74.0
I69.4 I74.0
I71.0 I69.4
I74.0 I69.4
R01.0 I45.2
R01.0 I10.X
I45.2 R01.0
I10.X R01.0
Z45.0 R01.0
Z01.7 R01.0
R01.0 Z45.0
R01.0 Z01.7
I71.4 I21.9
I21.9 I71.4
I67.9 I50.9
I67.9 I10.X
I50.9 I67.9
I10.X I67.9
Q23.3 Q23.0
I48.X Q23.0
Q23.0 Q23.3
I48.X Q23.3
Q23.0 I48.X
Q23.3 I48.X
I51.3 I20.8
I20.8 I51.3
I51.7 I71.4
I51.7 I65.2
I71.4 I51.7
I65.2 I51.7
N00.9 I31.3
I49.8 I31.9
N00.9 I31.9
I31.9 I49.8
N00.9 I49.8
N00.9 I50.9
I31.3 N00.9
I31.9 N00.9
I49.8 N00.9
I50.9 N00.9
I45.1 I35.2
I45.1 I34.0
I35.2 I45.1
I34.0 I45.1
F10.2 I25.8
F10.2 I49.8
F10.2 I50.9
I25.8 F10.2
I49.8 F10.2
I50.9 F10.2
Z01.7 F10.2
F10.2 Z01.7
I48.X I44.6
I48.X I50.1
I44.6 I48.X
I50.1 I48.X
I44.1 I48.X
I48.X I44.1
I15.1 Z94.0
Z94.0 I15.1
I51.7 I27.0
G47.3 I27.0
I27.0 I51.7
G47.3 I51.7
G47.3 I10.X
I27.0 G47.3
I51.7 G47.3
I10.X G47.3
Z45.2 I65.2
I65.2 Z45.2
I50.9 Q21.1
I49.8 Q21.1
Q21.1 I50.9
Q21.1 I49.8
N40.X I26.0
I10.X I26.0
N40.X I82.8
I10.X I82.8
I26.0 N40.X
I82.8 N40.X
I26.0 I10.X
I82.8 I10.X
R57.0 I35.0
I35.0 R57.0
I44.4 I71.4
I74.5 I74.0
I44.4 I74.0
I74.0 I74.5
I44.4 I74.5
I71.4 I44.4
I74.0 I44.4
I74.5 I44.4
J44.9 I51.5
I51.5 J44.9
E03.9 I10.X
E03.9 I70.9
I10.X E03.9
I70.9 E03.9
K92.1 I09.1
K92.1 I48.X
K92.1 I10.X
I09.1 K92.1
I48.X K92.1
I10.X K92.1
Z01.7 K92.1
K92.1 Z01.7
I31.3 I49.5
I31.3 Z45.0
I31.3 Z45.9
I49.5 I31.3
Z45.0 I31.3
Z45.9 I31.3
I73.1 I71.0
I71.0 I73.1
Y83.1 I73.1
Z45.2 I73.1
Z01.7 I73.1
I73.1 Y83.1
I73.1 Z45.2
I73.1 Z01.7
Z95.5 N17.9
N17.9 Z95.5
I44.4 I35.0
I35.0 I44.4
R57.8 I35.0
R57.8 I10.X
I49.8 T81.0
R57.8 T81.0
T81.0 I49.8
R57.8 I49.8
I35.0 R57.8
I10.X R57.8
T81.0 R57.8
I49.8 R57.8
T81.4 I71.0
T81.4 I71.4
I71.0 T81.4
I71.4 T81.4
Z95.8 T81.4
T81.4 Z95.8
I82.8 I87.2
I87.2 I82.8
I50.9 B57.2
I49.8 B57.2
B57.2 I50.9
B57.2 I49.8
I82.1 I51.5
I82.1 I44.7
I51.5 I82.1
I44.7 I82.1
Z45.0 I82.1
Z01.7 I82.1
I82.1 Z45.0
I82.1 Z01.7
I31.9 I47.2
I47.2 I31.9
I10.X I31.9
I31.9 I10.X
N18.9 I06.0
I06.0 N18.9
I50.0 I25.1
I50.0 I35.2
I25.1 I50.0
I35.2 I50.0
I74.3 I25.5
I74.3 I24.8
I25.5 I74.3
I24.8 I74.3
I44.7 I21.0
I21.0 I44.7
Z95.8 I44.0
I44.0 Z95.8
I50.9 Z95.8
I49.8 Z95.8
Z95.8 I50.9
Z95.8 I49.8
I42.8 I21.0
I42.8 I25.8
I21.0 I42.8
I25.8 I42.8
I70.9 I42.8
I46.1 I42.8
I42.8 I70.9
I42.8 I46.1
I44.1 I20.8
I20.8 I44.1
I70.9 I44.1
I44.1 I70.9
I25.3 I21.0
I25.3 I25.1
I21.0 I25.3
I25.1 I25.3
N40.X I44.2
M06.1 I44.2
M06.1 I10.X
I44.2 N40.X
M06.1 N40.X
I44.2 M06.1
I10.X M06.1
N40.X M06.1
Z01.7 M06.1
M06.1 Z01.7
R06.0 I25.8
R06.0 I20.0
I25.8 R06.0
I20.0 R06.0
I34.0 R06.0
R06.0 I34.0
J93.9 I25.8
J93.9 I21.9
J93.9 I35.0
I25.8 J93.9
I21.9 J93.9
I35.0 J93.9
Z01.7 J93.9
J93.9 Z01.7
Q25.4 Q24.8
Q25.4 Q23.1
Q24.8 Q25.4
Q23.1 Q25.4
I48.X Q25.4
Z01.7 Q25.4
Q25.4 I48.X
Q25.4 Z01.7
K50.0 I11.0
Z01.0 I11.0
G47.3 I50.1
K50.0 I50.1
Z01.0 I50.1
I50.1 G47.3
K50.0 G47.3
Z01.0 G47.3
I11.0 K50.0
I50.1 K50.0
G47.3 K50.0
Z01.0 K50.0
I11.0 Z01.0
I50.1 Z01.0
G47.3 Z01.0
K50.0 Z01.0
K85.9 I71.4
N17.9 I71.4
I71.4 K85.9
N17.9 K85.9
I10.X K85.9
Z01.7 K85.9
I71.4 N17.9
K85.9 N17.9
K85.9 I10.X
K85.9 Z01.7
J84.1 I51.5
J84.1 J44.9
I51.5 J84.1
J44.9 J84.1
N39.0 I25.8
N39.0 I21.0
N39.0 I70.9
I25.8 N39.0
I21.0 N39.0
I70.9 N39.0
I45.1 I25.2
I25.2 I45.1
I36.1 I25.2
I25.2 I36.1
J94.2 I25.8
J94.2 I20.8
J94.2 I70.9
I25.8 J94.2
I20.8 J94.2
I70.9 J94.2
Z01.7 J94.2
J94.2 Z01.7
E78.2 I25.8
E78.2 I21.0
E78.2 I70.9
E78.2 Y83.1
I25.8 E78.2
I21.0 E78.2
I70.9 E78.2
Y83.1 E78.2
I49.1 I35.0
I49.1 T81.0
I35.0 I49.1
T81.0 I49.1
I49.8 I49.1
I49.1 I49.8
I25.4 I51.7
I51.7 I25.4
I44.6 I25.2
I44.6 I70.9
I25.2 I44.6
I70.9 I44.6
J44.9 I51.7
I51.7 J44.9
G31.9 I25.8
G31.9 I35.2
E66.9 I35.2
I25.8 G31.9
I35.2 G31.9
Y83.1 G31.9
E66.9 G31.9
G31.9 Y83.1
I35.2 E66.9
G31.9 E66.9
N18.9 I21.2
I21.2 N18.9
I48.9 I09.1
T85.8 I09.1
I48.9 I06.2
T85.8 I06.2
I09.1 I48.9
I06.2 I48.9
T85.8 I48.9
I09.1 T85.8
I06.2 T85.8
I48.9 T85.8
I49.5 I42.9
T82.1 I42.9
Z45.0 I42.9
I42.9 I49.5
I42.9 T82.1
I42.9 Z45.0
K70.0 I71.0
I49.8 I71.0
K70.0 I10.X
I71.0 K70.0
I10.X K70.0
I49.8 K70.0
Z01.7 K70.0
I71.0 I49.8
K70.0 I49.8
K70.0 Z01.7
I48.9 I42.0
I48.9 I34.0
I48.9 I36.1
I42.0 I48.9
I34.0 I48.9
I36.1 I48.9
I51.5 I11.0
I45.3 I11.0
I11.0 I51.5
I45.3 I51.5
I45.3 I34.0
I11.0 I45.3
I51.5 I45.3
I34.0 I45.3
I44.1 I35.1
I35.1 I44.1
I31.3 I71.2
I71.2 I31.3
E11.9 I47.2
I47.2 E11.9
N18.9 I44.2
I44.2 N18.9
I64.X I42.0
I64.X I48.9
I10.X I48.9
I42.0 I64.X
I48.9 I64.X
I48.9 I10.X
T82.3 I25.8
I25.8 T82.3
R57.0 I35.1
I35.1 R57.0
I44.1 I35.0
I65.2 I35.0
I35.0 I44.1
I65.2 I44.1
I35.0 I65.2
I44.1 I65.2
R57.2 I21.9
R57.2 I25.8
R57.2 I70.9
R57.2 I10.X
I21.9 R57.2
I25.8 R57.2
I70.9 R57.2
I10.X R57.2
I64.X I21.9
I21.9 I64.X
C25.0 I10.X
M8140/ I10.X
C25.0 I50.9
M8140/ I50.9
I10.X C25.0
I50.9 C25.0
M8140/ C25.0
Z01.7 C25.0
I10.X M8140/
I50.9 M8140/
C25.0 M8140/
Z01.7 M8140/
C25.0 Z01.7
M8140/ Z01.7
I49.4 I74.3
I74.3 I49.4
N17.9 I21.0
I21.0 N17.9
J44.9 I47.2
J18.9 I47.2
I47.2 J44.9
J18.9 J44.9
I47.2 J18.9
J44.9 J18.9
I70.9 I23.2
R57.0 I23.2
I23.2 I70.9
I23.2 R57.0
Z45.2 I72.3
I72.3 Z45.2
I70.9 I80.2
Y83.1 I80.2
I80.2 I70.9
I80.2 Y83.1
I49.8 I21.2
I46.1 I21.2
I21.2 I49.8
I46.1 I49.8
I21.2 I46.1
I49.8 I46.1
G62.9 I77.1
E11.2 I77.1
G62.9 I70.9
E11.2 I70.9
G62.9 Y83.1
E11.2 Y83.1
I77.1 G62.9
I70.9 G62.9
Y83.1 G62.9
E11.2 G62.9
I77.1 E11.2
I70.9 E11.2
Y83.1 E11.2
G62.9 E11.2
Z45.9 I21.0
Z45.9 I20.8
I21.0 Z45.9
I20.8 Z45.9
I24.9 I25.8
I24.9 I21.0
I24.9 I25.2
I25.8 I24.9
I21.0 I24.9
I25.2 I24.9
Z01.7 I24.9
I24.9 Z01.7
Z45.9 Q24.8
Z45.9 Q21.0
Q24.8 Z45.9
Q21.0 Z45.9
