# Supplementary material for: Comorbidity patterns in cardiovascular diseases: the role of life-stage and socioeconomic status
Source: Front Cardiovasc Med. 2024 Feb 13;11:1215458. doi: 10.3389/fcvm.2024.1215458 (PMC10897012; doi:10.3389/fcvm.2024.1215458)
Supplement: Supplementary file 1 [file Datasheet1.zip › Supplementary/Supplementary_Male_networks/CoNet_TotMale_21_40_lowSEL.txt]

Q21.0 Q24.8
Q20.5 Q24.8
Q20.1 Q24.8
I50.9 Q24.8
Q24.8 Q21.0
Q20.5 Q21.0
Q20.1 Q21.0
I50.9 Q21.0
Q24.8 Q20.5
Q21.0 Q20.5
Q20.1 Q20.5
I50.9 Q20.5
Q24.8 Q20.1
Q21.0 Q20.1
Q20.5 Q20.1
I50.9 Q20.1
Q24.8 I50.9
Q21.0 I50.9
Q20.5 I50.9
Q20.1 I50.9
N06.9 N18.9
I12.9 N18.9
E78.5 N18.9
Z01.8 N18.9
N18.9 N06.9
I12.9 N06.9
E78.5 N06.9
Z01.8 N06.9
N18.9 I12.9
N06.9 I12.9
E78.5 I12.9
Z01.8 I12.9
N18.9 E78.5
N06.9 E78.5
I12.9 E78.5
Z01.8 E78.5
N18.9 Z01.8
N06.9 Z01.8
I12.9 Z01.8
E78.5 Z01.8
N18.9 Z94.0
M32.1 Z94.0
I10.X Z94.0
Z01.7 Z94.0
Z94.0 N18.9
M32.1 N18.9
I10.X N18.9
Z01.7 N18.9
Z94.0 M32.1
N18.9 M32.1
I10.X M32.1
Z01.7 M32.1
Z94.0 I10.X
N18.9 I10.X
M32.1 I10.X
Z01.7 I10.X
Z94.0 Z01.7
N18.9 Z01.7
M32.1 Z01.7
I10.X Z01.7
D48.7 Q21.1
I45.1 Q21.1
I49.8 Q21.1
Z01.7 Q21.1
Q21.1 D48.7
I45.1 D48.7
I49.8 D48.7
Z01.7 D48.7
Q21.1 I45.1
D48.7 I45.1
I49.8 I45.1
Z01.7 I45.1
Q21.1 I49.8
D48.7 I49.8
I45.1 I49.8
Z01.7 I49.8
Q21.1 Z01.7
D48.7 Z01.7
I45.1 Z01.7
I49.8 Z01.7
J22.X I27.9
I50.9 I27.9
I49.8 I27.9
Z01.7 I27.9
I27.9 J22.X
I50.9 J22.X
I49.8 J22.X
Z01.7 J22.X
I27.9 I50.9
J22.X I50.9
I49.8 I50.9
Z01.7 I50.9
I27.9 I49.8
J22.X I49.8
I50.9 I49.8
I27.9 Z01.7
J22.X Z01.7
I50.9 Z01.7
I44.3 I01.8
M32.9 I01.8
I49.8 I01.8
Z01.7 I01.8
I01.8 I44.3
M32.9 I44.3
I49.8 I44.3
Z01.7 I44.3
I01.8 M32.9
I44.3 M32.9
I49.8 M32.9
Z01.7 M32.9
I01.8 I49.8
I44.3 I49.8
M32.9 I49.8
I01.8 Z01.7
I44.3 Z01.7
M32.9 Z01.7
Q23.0 Q24.8
Q23.1 Q24.8
I49.8 Q24.8
Z01.7 Q24.8
Q24.8 Q23.0
Q23.1 Q23.0
I49.8 Q23.0
Z01.7 Q23.0
Q24.8 Q23.1
Q23.0 Q23.1
I49.8 Q23.1
Z01.7 Q23.1
Q24.8 I49.8
Q23.0 I49.8
Q23.1 I49.8
Q24.8 Z01.7
Q23.0 Z01.7
Q23.1 Z01.7
S26.0 I31.3
S27.8 I31.3
I49.8 I31.3
Z01.7 I31.3
I31.3 S26.0
S27.8 S26.0
I49.8 S26.0
Z01.7 S26.0
I31.3 S27.8
S26.0 S27.8
I49.8 S27.8
Z01.7 S27.8
I31.3 I49.8
S26.0 I49.8
S27.8 I49.8
I31.3 Z01.7
S26.0 Z01.7
S27.8 Z01.7
Z49.2 N18.9
S36.8 N18.9
M10.9 N18.9
N18.9 Z49.2
S36.8 Z49.2
M10.9 Z49.2
Z01.7 Z49.2
N18.9 S36.8
Z49.2 S36.8
M10.9 S36.8
Z01.7 S36.8
N18.9 M10.9
Z49.2 M10.9
S36.8 M10.9
Z01.7 M10.9
Z49.2 Z01.7
S36.8 Z01.7
M10.9 Z01.7
Q24.1 Q24.8
Q24.8 Q24.1
Q21.0 Q24.1
Q20.5 Q24.1
Z01.7 Q24.1
Q24.1 Q21.0
Z01.7 Q21.0
Q24.1 Q20.5
Z01.7 Q20.5
Q24.1 Z01.7
Q21.0 Z01.7
Q20.5 Z01.7
E79.0 N18.9
Z49.1 N18.9
Q21.0 N18.9
N18.9 E79.0
Z49.1 E79.0
Q21.0 E79.0
Z01.7 E79.0
N18.9 Z49.1
E79.0 Z49.1
Q21.0 Z49.1
Z01.7 Z49.1
N18.9 Q21.0
E79.0 Q21.0
Z49.1 Q21.0
E79.0 Z01.7
Z49.1 Z01.7
N26.X N05.9
I12.0 N05.9
Z29.2 N05.9
Z01.7 N05.9
N05.9 N26.X
I12.0 N26.X
Z29.2 N26.X
Z01.7 N26.X
N05.9 I12.0
N26.X I12.0
Z29.2 I12.0
Z01.7 I12.0
N05.9 Z29.2
N26.X Z29.2
I12.0 Z29.2
Z01.7 Z29.2
N05.9 Z01.7
N26.X Z01.7
I12.0 Z01.7
Z29.2 Z01.7
I12.9 N03.2
N26.X N03.2
Z29.2 N03.2
Z01.7 N03.2
N03.2 I12.9
N26.X I12.9
Z29.2 I12.9
Z01.7 I12.9
N03.2 N26.X
I12.9 N26.X
N03.2 Z29.2
I12.9 Z29.2
N03.2 Z01.7
I12.9 Z01.7
Q25.0 Q24.8
Z45.0 Q24.8
Z45.9 Q24.8
Q24.8 Q25.0
Z45.0 Q25.0
Z45.9 Q25.0
Z01.7 Q25.0
Q24.8 Z45.0
Q25.0 Z45.0
Z45.9 Z45.0
Z01.7 Z45.0
Q24.8 Z45.9
Q25.0 Z45.9
Z45.0 Z45.9
Z01.7 Z45.9
Q25.0 Z01.7
Z45.0 Z01.7
Z45.9 Z01.7
N03.2 N18.9
N26.X N18.9
Z29.2 N18.9
N18.9 N03.2
I10.X N03.2
N18.9 N26.X
I10.X N26.X
N03.2 I10.X
N26.X I10.X
Z29.2 I10.X
N18.9 Z29.2
I10.X Z29.2
I27.9 I27.0
I64.X I27.0
I46.1 I27.0
I27.0 I27.9
I64.X I27.9
I46.1 I27.9
I27.0 I64.X
I27.9 I64.X
I46.1 I64.X
I27.0 I46.1
I27.9 I46.1
I64.X I46.1
A09.X Z52.4
E86.X Z52.4
Z01.7 Z52.4
Z52.4 A09.X
E86.X A09.X
Z01.7 A09.X
Z52.4 E86.X
A09.X E86.X
Z01.7 E86.X
Z52.4 Z01.7
A09.X Z01.7
E86.X Z01.7
Q26.3 Q24.8
Q21.1 Q24.8
Q24.8 Q26.3
Q21.1 Q26.3
Z01.7 Q26.3
Q24.8 Q21.1
Q26.3 Q21.1
Q26.3 Z01.7
S37.0 N18.9
S37.0 I10.X
N18.9 S37.0
I10.X S37.0
Z01.7 S37.0
S37.0 Z01.7
I50.9 I45.6
I49.8 I45.6
I45.6 I50.9
I45.6 I49.8
Y83.1 Q24.8
Y83.1 Q21.1
Q24.8 Y83.1
Q21.1 Y83.1
Z00.5 Z52.4
Z52.4 Z00.5
Z01.7 Z00.5
Z00.5 Z01.7
I49.8 I47.1
I47.1 I49.8
E87.7 N18.9
D46.4 N18.9
E87.7 Z49.1
D46.4 Z49.1
N18.9 E87.7
Z49.1 E87.7
D46.4 E87.7
Z01.7 E87.7
N18.9 D46.4
Z49.1 D46.4
E87.7 D46.4
Z01.7 D46.4
E87.7 Z01.7
D46.4 Z01.7
I80.2 I27.9
Y83.1 I27.9
I31.3 I27.9
I27.9 I80.2
Y83.1 I80.2
I31.3 I80.2
Z01.7 I80.2
I27.9 Y83.1
I80.2 Y83.1
I31.3 Y83.1
Z01.7 Y83.1
I27.9 I31.3
I80.2 I31.3
Y83.1 I31.3
I80.2 Z01.7
Y83.1 Z01.7
M32.8 I40.8
E78.9 I40.8
I47.1 I40.8
Z01.7 I40.8
I40.8 M32.8
E78.9 M32.8
I47.1 M32.8
Z01.7 M32.8
I40.8 E78.9
M32.8 E78.9
I47.1 E78.9
Z01.7 E78.9
I40.8 I47.1
M32.8 I47.1
E78.9 I47.1
Z01.7 I47.1
I40.8 Z01.7
M32.8 Z01.7
E78.9 Z01.7
I47.1 Z01.7
I51.3 I30.9
I50.9 I30.9
I49.8 I30.9
Z01.7 I30.9
I30.9 I51.3
I50.9 I51.3
I49.8 I51.3
Z01.7 I51.3
I30.9 I50.9
I51.3 I50.9
I30.9 I49.8
I51.3 I49.8
I30.9 Z01.7
I51.3 Z01.7
I50.9 Q23.1
Q23.1 I50.9
Y83.1 I70.1
I15.0 I70.1
N06.9 I70.1
Z01.7 I70.1
I70.1 Y83.1
I15.0 Y83.1
N06.9 Y83.1
I70.1 I15.0
Y83.1 I15.0
N06.9 I15.0
Z01.7 I15.0
I70.1 N06.9
Y83.1 N06.9
I15.0 N06.9
Z01.7 N06.9
I70.1 Z01.7
I15.0 Z01.7
N06.9 Z01.7
Q20.3 Q24.8
Q24.8 Q20.3
Q21.1 Q20.3
Q21.0 Q20.3
Z01.7 Q20.3
Q20.3 Q21.1
Q21.0 Q21.1
Q20.3 Q21.0
Q21.1 Q21.0
Q20.3 Z01.7
J98.4 I27.2
I42.0 I27.2
Q67.5 I27.2
Z01.7 I27.2
I27.2 J98.4
I42.0 J98.4
Q67.5 J98.4
Z01.7 J98.4
I27.2 I42.0
J98.4 I42.0
Q67.5 I42.0
Z01.7 I42.0
I27.2 Q67.5
J98.4 Q67.5
I42.0 Q67.5
Z01.7 Q67.5
I27.2 Z01.7
J98.4 Z01.7
I42.0 Z01.7
Q67.5 Z01.7
R50.9 Q24.8
R50.9 I50.9
R50.9 I49.8
Q24.8 R50.9
I50.9 R50.9
I49.8 R50.9
Z01.7 R50.9
R50.9 Z01.7
Q21.3 Q24.8
I27.8 Q24.8
Y44.2 Q24.8
Q24.8 Q21.3
I27.8 Q21.3
Y44.2 Q21.3
Z01.7 Q21.3
Q24.8 I27.8
Q21.3 I27.8
Y44.2 I27.8
Z01.7 I27.8
Q24.8 Y44.2
Q21.3 Y44.2
I27.8 Y44.2
Z01.7 Y44.2
Q21.3 Z01.7
I27.8 Z01.7
Y44.2 Z01.7
Q23.3 Q24.8
I48.X Q24.8
Q24.8 Q23.3
I48.X Q23.3
Z45.9 Q23.3
Z01.7 Q23.3
Q24.8 I48.X
Q23.3 I48.X
Z45.9 I48.X
Z01.7 I48.X
Q23.3 Z45.9
I48.X Z45.9
Q23.3 Z01.7
I48.X Z01.7
T82.1 Q24.6
Z95.0 Q24.6
Z45.0 Q24.6
Z45.9 Q24.6
Q24.6 T82.1
Z95.0 T82.1
Z45.0 T82.1
Z45.9 T82.1
Q24.6 Z95.0
T82.1 Z95.0
Z45.0 Z95.0
Z45.9 Z95.0
Q24.6 Z45.0
T82.1 Z45.0
Z95.0 Z45.0
Q24.6 Z45.9
T82.1 Z45.9
Z95.0 Z45.9
K75.8 N18.9
K75.8 Z49.1
N18.9 K75.8
Z49.1 K75.8
Z01.7 K75.8
K75.8 Z01.7
S37.0 Z49.1
Z49.1 S37.0
Q25.1 Q24.8
Q24.8 Q25.1
Y83.1 Q25.1
Q25.1 Y83.1
I49.8 I49.3
I49.3 I49.8
J81.X N18.9
N18.9 J81.X
E87.7 J81.X
I10.X J81.X
Z01.7 J81.X
J81.X E87.7
I10.X E87.7
J81.X I10.X
E87.7 I10.X
J81.X Z01.7
I71.2 Q87.4
I49.8 Q87.4
I10.X Q87.4
Z01.7 Q87.4
Q87.4 I71.2
I49.8 I71.2
I10.X I71.2
Z01.7 I71.2
Q87.4 I49.8
I71.2 I49.8
I10.X I49.8
Q87.4 I10.X
I71.2 I10.X
I49.8 I10.X
Q87.4 Z01.7
I71.2 Z01.7
N14.4 N18.9
N18.9 N14.4
S37.0 N14.4
I10.X N14.4
Z01.7 N14.4
N14.4 S37.0
N14.4 I10.X
N14.4 Z01.7
Q25.5 Q24.8
I31.9 Q24.8
Q25.5 Q21.3
I31.9 Q21.3
Q24.8 Q25.5
Q21.3 Q25.5
I31.9 Q25.5
Z01.7 Q25.5
Q24.8 I31.9
Q21.3 I31.9
Q25.5 I31.9
Z01.7 I31.9
Q25.5 Z01.7
I31.9 Z01.7
I48.X Q21.1
I48.X Q21.0
Q21.1 I48.X
Q21.0 I48.X
Z95.8 I27.0
I48.X I27.0
Z01.7 I27.0
Z95.8 I27.9
I48.X I27.9
I27.0 Z95.8
I27.9 Z95.8
I48.X Z95.8
Z01.7 Z95.8
I27.0 I48.X
I27.9 I48.X
Z95.8 I48.X
I27.0 Z01.7
Z95.8 Z01.7
I10.X J98.8
I50.9 J98.8
I49.8 J98.8
Z01.7 J98.8
J98.8 I10.X
I50.9 I10.X
J98.8 I50.9
I10.X I50.9
J98.8 I49.8
J98.8 Z01.7
I27.0 I31.9
I50.9 I31.9
I49.8 I31.9
I31.9 I27.0
I50.9 I27.0
I49.8 I27.0
I31.9 I50.9
I27.0 I50.9
I31.9 I49.8
I27.0 I49.8
Q24.0 Q24.8
Q24.0 Q20.5
Q24.8 Q24.0
Q20.5 Q24.0
Q21.0 Q24.0
Z01.7 Q24.0
Q24.0 Q21.0
Q24.0 Z01.7
N03.1 N18.9
N18.9 N03.1
I10.X N03.1
S37.0 N03.1
Z01.7 N03.1
N03.1 I10.X
N03.1 S37.0
N03.1 Z01.7
T86.1 N18.9
Z96.8 N18.9
N18.9 T86.1
Z96.8 T86.1
S37.0 T86.1
Z01.7 T86.1
N18.9 Z96.8
T86.1 Z96.8
S37.0 Z96.8
Z01.7 Z96.8
T86.1 S37.0
Z96.8 S37.0
T86.1 Z01.7
Z96.8 Z01.7
I49.5 Q24.8
T82.1 Q24.8
Q24.8 I49.5
I48.X I49.5
T82.1 I49.5
Z01.7 I49.5
I49.5 I48.X
T82.1 I48.X
Q24.8 T82.1
I49.5 T82.1
I48.X T82.1
Z01.7 T82.1
I49.5 Z01.7
T82.1 Z01.7
T85.6 N18.9
T85.6 Z49.2
T85.6 S36.8
N18.9 T85.6
Z49.2 T85.6
S36.8 T85.6
Z01.7 T85.6
T85.6 Z01.7
I21.1 I25.8
I70.9 I25.8
Y83.1 I25.8
Z01.7 I25.8
I25.8 I21.1
I70.9 I21.1
Y83.1 I21.1
Z01.7 I21.1
I25.8 I70.9
I21.1 I70.9
Y83.1 I70.9
Z01.7 I70.9
I25.8 Y83.1
I21.1 Y83.1
I70.9 Y83.1
I25.8 Z01.7
I21.1 Z01.7
I70.9 Z01.7
Q25.1 Q23.1
Y83.1 Q23.1
Q23.1 Q25.1
Z01.7 Q25.1
Q23.1 Y83.1
Q25.1 Z01.7
I44.2 Q21.3
T82.1 Q21.3
Z95.0 Q21.3
Z45.9 Q21.3
Q21.3 I44.2
T82.1 I44.2
Z95.0 I44.2
Z45.9 I44.2
Q21.3 T82.1
I44.2 T82.1
Q21.3 Z95.0
I44.2 Z95.0
Q21.3 Z45.9
I44.2 Z45.9
T81.4 N18.9
I77.0 N18.9
T81.4 T85.6
I77.0 T85.6
Z49.1 T85.6
N18.9 T81.4
T85.6 T81.4
I77.0 T81.4
Z49.1 T81.4
N18.9 I77.0
T85.6 I77.0
T81.4 I77.0
Z49.1 I77.0
T85.6 Z49.1
T81.4 Z49.1
I77.0 Z49.1
I27.2 Q24.8
Y83.1 Q21.0
I27.2 Q21.0
Q21.0 Y83.1
I27.2 Y83.1
Q24.8 I27.2
Q21.0 I27.2
Y83.1 I27.2
I27.2 Q21.1
Q21.1 I27.2
I48.X I45.6
I45.6 I48.X
I49.8 I48.X
I48.X I49.8
L70.8 N18.9
E66.9 N18.9
L70.8 Z96.8
E66.9 Z96.8
L70.8 S37.0
E66.9 S37.0
N18.9 L70.8
Z96.8 L70.8
S37.0 L70.8
E66.9 L70.8
N18.9 E66.9
Z96.8 E66.9
S37.0 E66.9
L70.8 E66.9
I05.2 I09.1
I07.1 I09.1
I50.9 I09.1
I27.0 I09.1
I09.1 I05.2
I07.1 I05.2
I50.9 I05.2
I27.0 I05.2
I09.1 I07.1
I05.2 I07.1
I50.9 I07.1
I27.0 I07.1
I09.1 I50.9
I05.2 I50.9
I07.1 I50.9
I09.1 I27.0
I05.2 I27.0
I07.1 I27.0
I05.1 I09.1
M31.4 I09.1
D64.9 I09.1
Z01.7 I09.1
I09.1 I05.1
M31.4 I05.1
D64.9 I05.1
Z01.7 I05.1
I09.1 M31.4
I05.1 M31.4
D64.9 M31.4
Z01.7 M31.4
I09.1 D64.9
I05.1 D64.9
M31.4 D64.9
Z01.7 D64.9
I09.1 Z01.7
I05.1 Z01.7
M31.4 Z01.7
D64.9 Z01.7
J90.X I09.1
J90.X I05.2
Z01.7 I05.2
J90.X I07.1
Z01.7 I07.1
I09.1 J90.X
I05.2 J90.X
I07.1 J90.X
Z01.7 J90.X
I05.2 Z01.7
I07.1 Z01.7
J90.X Z01.7
B01.9 N18.9
Y41.5 N18.9
N18.9 B01.9
Y41.5 B01.9
Z96.8 B01.9
Z01.7 B01.9
N18.9 Y41.5
B01.9 Y41.5
Z96.8 Y41.5
Z01.7 Y41.5
B01.9 Z96.8
Y41.5 Z96.8
B01.9 Z01.7
Y41.5 Z01.7
N26.X Z96.8
Z96.8 N26.X
S37.0 N26.X
N26.X S37.0
Z01.8 Z49.2
Z01.8 Z01.7
Z49.2 Z01.8
Z01.7 Z01.8
S37.3 Z52.4
Z46.6 Z52.4
Z52.4 S37.3
Z46.6 S37.3
Z01.7 S37.3
Z52.4 Z46.6
S37.3 Z46.6
Z01.7 Z46.6
S37.3 Z01.7
Z46.6 Z01.7
I47.2 I42.0
R57.0 I42.0
I42.0 I47.2
R57.0 I47.2
I42.0 R57.0
I47.2 R57.0
Z01.5 Z52.4
Z01.5 Z00.5
Z52.4 Z01.5
Z00.5 Z01.5
I49.8 R00.2
R00.2 I49.8
Q25.1 Q22.5
I45.6 Q22.5
Y83.1 Q22.5
I49.8 Q22.5
Q22.5 Q25.1
I45.6 Q25.1
I49.8 Q25.1
Q22.5 I45.6
Q25.1 I45.6
Y83.1 I45.6
Q22.5 Y83.1
I45.6 Y83.1
I49.8 Y83.1
Q22.5 I49.8
Q25.1 I49.8
Y83.1 I49.8
T65.8 I30.9
E66.9 I30.9
T65.8 I49.8
E66.9 I49.8
I30.9 T65.8
I49.8 T65.8
E66.9 T65.8
Z01.7 T65.8
I30.9 E66.9
I49.8 E66.9
T65.8 E66.9
Z01.7 E66.9
T65.8 Z01.7
E66.9 Z01.7
Z49.1 Z49.2
E66.9 Z49.2
Z49.2 Z49.1
E66.9 Z49.1
Z49.2 E66.9
Z49.1 E66.9
T85.7 N18.9
T85.7 T86.1
I12.9 T86.1
N18.9 T85.7
T86.1 T85.7
I12.9 T85.7
Z01.7 T85.7
T86.1 I12.9
T85.7 I12.9
T85.7 Z01.7
I47.2 I25.8
I49.0 I25.8
I47.2 I21.1
I49.0 I21.1
I25.8 I47.2
I21.1 I47.2
I49.0 I47.2
Z01.7 I47.2
I25.8 I49.0
I21.1 I49.0
I47.2 I49.0
Z01.7 I49.0
I47.2 Z01.7
I49.0 Z01.7
I36.1 I34.0
I33.0 I34.0
I49.8 I34.0
Z01.7 I34.0
I34.0 I36.1
I33.0 I36.1
I49.8 I36.1
Z01.7 I36.1
I34.0 I33.0
I36.1 I33.0
I49.8 I33.0
Z01.7 I33.0
I34.0 I49.8
I36.1 I49.8
I33.0 I49.8
I34.0 Z01.7
I36.1 Z01.7
I33.0 Z01.7
I33.0 I35.1
I30.1 I35.1
I61.9 I35.1
Z01.7 I35.1
I35.1 I33.0
I30.1 I33.0
I61.9 I33.0
I35.1 I30.1
I33.0 I30.1
I61.9 I30.1
Z01.7 I30.1
I35.1 I61.9
I33.0 I61.9
I30.1 I61.9
Z01.7 I61.9
I35.1 Z01.7
I30.1 Z01.7
I61.9 Z01.7
Q22.5 Q24.8
Q22.8 Q24.8
Q24.8 Q22.5
Q23.3 Q22.5
Q22.8 Q22.5
Z01.7 Q22.5
Q22.5 Q23.3
Q22.8 Q23.3
Q24.8 Q22.8
Q22.5 Q22.8
Q23.3 Q22.8
Z01.7 Q22.8
Q22.5 Z01.7
Q22.8 Z01.7
I12.0 N18.9
N18.9 I12.0
T86.1 I12.0
Z96.8 I12.0
I12.0 T86.1
I12.0 Z96.8
D59.4 Z94.0
D59.4 N18.9
Z94.0 D59.4
N18.9 D59.4
Z01.7 D59.4
D59.4 Z01.7
I49.3 I47.2
I49.8 I47.2
I47.2 I49.3
I47.2 I49.8
Z45.9 I49.5
I49.5 Z45.9
Q25.4 Q24.8
N18.9 Q24.8
A41.9 Q24.8
Q25.4 Q21.1
N18.9 Q21.1
A41.9 Q21.1
Q24.8 Q25.4
Q21.1 Q25.4
N18.9 Q25.4
A41.9 Q25.4
Q24.8 N18.9
Q21.1 N18.9
Q25.4 N18.9
A41.9 N18.9
Q24.8 A41.9
Q21.1 A41.9
Q25.4 A41.9
N18.9 A41.9
I33.0 Q24.8
I46.1 Q24.8
Q25.1 Q21.0
I33.0 Q21.0
I46.1 Q21.0
Q21.0 Q25.1
I33.0 Q25.1
I46.1 Q25.1
Q24.8 I33.0
Q21.0 I33.0
Q25.1 I33.0
I46.1 I33.0
Q24.8 I46.1
Q21.0 I46.1
Q25.1 I46.1
I33.0 I46.1
Z45.8 N18.9
D64.9 N18.9
I70.0 N18.9
N18.9 Z45.8
Z49.2 Z45.8
D64.9 Z45.8
I70.0 Z45.8
Z45.8 Z49.2
D64.9 Z49.2
I70.0 Z49.2
N18.9 D64.9
Z45.8 D64.9
Z49.2 D64.9
I70.0 D64.9
N18.9 I70.0
Z45.8 I70.0
Z49.2 I70.0
D64.9 I70.0
J18.9 N18.9
I15.8 N18.9
N18.9 J18.9
I15.8 J18.9
D64.9 J18.9
Z01.7 J18.9
N18.9 I15.8
J18.9 I15.8
D64.9 I15.8
Z01.7 I15.8
J18.9 D64.9
I15.8 D64.9
J18.9 Z01.7
I15.8 Z01.7
H35.0 I10.X
E79.0 I10.X
E78.2 I10.X
I10.X H35.0
E79.0 H35.0
E78.2 H35.0
Z01.7 H35.0
I10.X E79.0
H35.0 E79.0
E78.2 E79.0
I10.X E78.2
H35.0 E78.2
E79.0 E78.2
Z01.7 E78.2
H35.0 Z01.7
E78.2 Z01.7
I15.8 Z45.8
Z01.7 Z45.8
I15.8 Z49.2
Z45.8 I15.8
Z49.2 I15.8
Z45.8 Z01.7
I60.9 N18.9
I15.1 N18.9
I60.9 Z49.1
I15.1 Z49.1
N18.9 I60.9
Z49.1 I60.9
I15.1 I60.9
Z01.7 I60.9
N18.9 I15.1
Z49.1 I15.1
I60.9 I15.1
Z01.7 I15.1
I60.9 Z01.7
I15.1 Z01.7
I48.X I42.0
I27.0 I42.0
I42.0 I48.X
I47.2 I48.X
I48.X I47.2
I27.0 I47.2
I42.0 I27.0
I47.2 I27.0
I42.0 Q87.4
I35.1 Q87.4
Q87.4 I42.0
I71.2 I42.0
I35.1 I42.0
I42.0 I71.2
I35.1 I71.2
Q87.4 I35.1
I42.0 I35.1
I71.2 I35.1
C81.9 I31.3
I50.9 I31.3
I31.3 C81.9
I49.8 C81.9
I50.9 C81.9
Z01.7 C81.9
C81.9 I49.8
I31.3 I50.9
C81.9 I50.9
C81.9 Z01.7
I50.9 Q23.0
Q23.0 I50.9
I71.0 Q24.8
I71.0 Q25.4
Q23.1 Q25.4
Z01.7 Q25.4
Q24.8 I71.0
Q25.4 I71.0
Q23.1 I71.0
Z01.7 I71.0
Q25.4 Q23.1
I71.0 Q23.1
Q25.4 Z01.7
I71.0 Z01.7
Q23.3 Q23.1
Q23.3 Q23.0
Q23.1 Q23.3
Q23.0 Q23.3
E83.1 N18.9
E87.5 N18.9
N18.9 E83.1
E87.5 E83.1
Z49.2 E83.1
Z01.7 E83.1
N18.9 E87.5
E83.1 E87.5
Z49.2 E87.5
Z01.7 E87.5
E83.1 Z49.2
E87.5 Z49.2
E83.1 Z01.7
E87.5 Z01.7
I50.9 I47.1
I47.1 I50.9
Q22.8 Q21.1
I50.9 Q21.1
Q21.1 Q22.8
I49.8 Q22.8
I50.9 Q22.8
Q22.8 I49.8
Q21.1 I50.9
Q22.8 I50.9
Q22.1 Q24.8
Q22.1 I33.0
I50.9 I33.0
Q24.8 Q22.1
I33.0 Q22.1
I50.9 Q22.1
Z01.7 Q22.1
I33.0 I50.9
Q22.1 I50.9
Q22.1 Z01.7
I65.2 M31.4
Y83.1 M31.4
I64.X M31.4
M31.4 I65.2
Y83.1 I65.2
I64.X I65.2
Z01.7 I65.2
M31.4 Y83.1
I65.2 Y83.1
I64.X Y83.1
M31.4 I64.X
I65.2 I64.X
Y83.1 I64.X
Z01.7 I64.X
I65.2 Z01.7
I64.X Z01.7
I25.1 I25.8
I24.8 I25.8
I25.8 I25.1
I24.8 I25.1
I70.9 I25.1
Z01.7 I25.1
I25.8 I24.8
I25.1 I24.8
I70.9 I24.8
Z01.7 I24.8
I25.1 I70.9
I24.8 I70.9
I25.1 Z01.7
I24.8 Z01.7
Q24.3 Q24.8
Q22.1 Q20.1
Q24.3 Q20.1
Z01.7 Q20.1
Q20.1 Q22.1
Q24.3 Q22.1
Q24.8 Q24.3
Q20.1 Q24.3
Q22.1 Q24.3
Z01.7 Q24.3
Q20.1 Z01.7
Q24.3 Z01.7
N28.9 N18.9
N18.9 N28.9
I10.X N28.9
S37.0 N28.9
Z01.7 N28.9
N28.9 I10.X
N28.9 S37.0
N28.9 Z01.7
I45.2 Q24.8
Q24.8 I45.2
Z45.0 I45.2
Z45.9 I45.2
Z01.7 I45.2
I45.2 Z45.0
I45.2 Z45.9
I45.2 Z01.7
I47.1 I49.5
I21.2 I49.5
Z95.0 I49.5
I49.5 I47.1
I21.2 I47.1
Z95.0 I47.1
I49.5 I21.2
I47.1 I21.2
Z95.0 I21.2
Z01.7 I21.2
I49.5 Z95.0
I47.1 Z95.0
I21.2 Z95.0
Z01.7 Z95.0
I21.2 Z01.7
Z95.0 Z01.7
Z95.0 I48.X
I48.X Z95.0
I13.1 N18.9
E61.1 N18.9
N18.9 I13.1
N28.9 I13.1
E61.1 I13.1
I13.1 N28.9
E61.1 N28.9
N18.9 E61.1
I13.1 E61.1
N28.9 E61.1
I12.0 Z94.0
Z49.1 Z94.0
Z94.0 I12.0
Z49.1 I12.0
Z94.0 Z49.1
I12.0 Z49.1
I49.8 Q21.0
I49.8 I27.2
Q21.0 I49.8
I27.2 I49.8
I34.0 I34.1
Q87.4 I34.1
J06.9 I34.1
Z01.7 I34.1
I34.1 I34.0
Q87.4 I34.0
J06.9 I34.0
I34.1 Q87.4
I34.0 Q87.4
J06.9 Q87.4
I34.1 J06.9
I34.0 J06.9
Q87.4 J06.9
Z01.7 J06.9
I34.1 Z01.7
J06.9 Z01.7
Q23.3 I27.2
Q23.1 I27.2
I27.2 Q23.3
I27.2 Q23.1
I50.1 N18.9
R60.9 N18.9
R06.0 N18.9
N18.9 I50.1
R60.9 I50.1
R06.0 I50.1
Z01.7 I50.1
N18.9 R60.9
I50.1 R60.9
R06.0 R60.9
Z01.7 R60.9
N18.9 R06.0
I50.1 R06.0
R60.9 R06.0
Z01.7 R06.0
I50.1 Z01.7
R60.9 Z01.7
R06.0 Z01.7
T86.1 Z94.0
S37.0 Z94.0
Z94.0 T86.1
Z94.0 S37.0
T86.1 N17.9
Z96.8 N17.9
S37.0 N17.9
Z01.7 N17.9
N17.9 T86.1
N17.9 Z96.8
N17.9 S37.0
N17.9 Z01.7
N28.9 J18.9
Z96.8 J18.9
J18.9 N28.9
Z96.8 N28.9
J18.9 Z96.8
N28.9 Z96.8
Z99.2 N18.9
E78.0 N18.9
N18.9 Z99.2
E78.0 Z99.2
E61.1 Z99.2
N18.9 E78.0
Z99.2 E78.0
E61.1 E78.0
Z99.2 E61.1
E78.0 E61.1
Y83.1 Q25.0
Q25.0 Y83.1
S37.0 N05.0
Z01.7 N05.0
N05.0 S37.0
N05.0 Z01.7
I27.2 I27.9
I36.1 I27.9
E78.9 I27.9
I27.9 I27.2
I36.1 I27.2
I80.2 I27.2
E78.9 I27.2
I27.9 I36.1
I27.2 I36.1
I80.2 I36.1
E78.9 I36.1
I27.2 I80.2
I36.1 I80.2
E78.9 I80.2
I27.9 E78.9
I27.2 E78.9
I36.1 E78.9
I80.2 E78.9
Q25.6 Q24.8
Q25.6 Q21.1
Q24.8 Q25.6
Q21.1 Q25.6
I48.X Q25.6
I49.8 Q25.6
Q25.6 I48.X
Q25.6 I49.8
I27.0 I80.2
I27.0 I36.1
I80.2 I27.0
I36.1 I27.0
I24.8 I21.1
I21.1 I24.8
M32.9 I50.9
K76.1 I50.9
I50.9 M32.9
K76.1 M32.9
K76.1 I49.8
I50.9 K76.1
M32.9 K76.1
I49.8 K76.1
Z01.7 K76.1
K76.1 Z01.7
I36.1 I42.0
C81.7 I42.0
I42.0 I36.1
C81.7 I36.1
C81.7 I27.0
I42.0 C81.7
I36.1 C81.7
I27.0 C81.7
Z01.7 C81.7
C81.7 Z01.7
I50.9 Z03.4
I49.8 Z03.4
E11.9 Z03.4
Z01.7 Z03.4
Z03.4 I50.9
E11.9 I50.9
Z03.4 I49.8
E11.9 I49.8
Z03.4 E11.9
I50.9 E11.9
I49.8 E11.9
Z01.7 E11.9
Z03.4 Z01.7
E11.9 Z01.7
E66.9 N26.X
S37.0 I12.0
E66.9 I12.0
I12.0 S37.0
N26.X E66.9
I12.0 E66.9
I10.X Q24.8
I10.X Q25.1
I10.X Y83.1
Q24.8 I10.X
Q25.1 I10.X
Y83.1 I10.X
Q25.0 Q21.0
Q21.0 Q25.0
I27.2 Q25.0
Q25.0 I27.2
I34.0 I71.2
I36.1 I71.2
I34.0 I35.1
I36.1 I35.1
I71.2 I34.0
I35.1 I34.0
I71.2 I36.1
I35.1 I36.1
I15.9 Q24.8
I15.9 Q25.1
Q24.8 I15.9
Q25.1 I15.9
I49.8 I15.9
Z01.7 I15.9
I15.9 I49.8
I15.9 Z01.7
I33.0 Q23.1
Q23.1 I33.0
Q22.8 Q23.1
Q23.1 Q22.8
Z45.2 N18.9
Z45.2 T85.7
Z49.1 T85.7
N18.9 Z45.2
T85.7 Z45.2
Z49.1 Z45.2
Z01.7 Z45.2
T85.7 Z49.1
Z45.2 Z49.1
Z45.2 Z01.7
I15.1 Z94.0
D64.9 Z94.0
E78.5 Z94.0
Z94.0 I15.1
D64.9 I15.1
E78.5 I15.1
Z94.0 D64.9
I15.1 D64.9
E78.5 D64.9
Z94.0 E78.5
I15.1 E78.5
D64.9 E78.5
Q21.2 Q24.8
Q20.4 Q24.8
Q24.8 Q21.2
Q20.4 Q21.2
Q21.0 Q21.2
I49.8 Q21.2
Q24.8 Q20.4
Q21.2 Q20.4
Q21.0 Q20.4
I49.8 Q20.4
Q21.2 Q21.0
Q20.4 Q21.0
Q21.2 I49.8
Q20.4 I49.8
I50.9 I45.1
R55.X I45.1
R00.2 I45.1
I45.1 I50.9
R55.X I50.9
R00.2 I50.9
R55.X I49.8
I45.1 R55.X
I50.9 R55.X
I49.8 R55.X
R00.2 R55.X
I45.1 R00.2
I50.9 R00.2
R55.X R00.2
K52.9 N18.9
E86.X N18.9
K52.9 M10.9
E86.X M10.9
N18.9 K52.9
M10.9 K52.9
E86.X K52.9
Z01.7 K52.9
N18.9 E86.X
M10.9 E86.X
K52.9 E86.X
K52.9 Z01.7
I25.2 I25.5
I70.9 I25.5
I10.X I25.5
Z01.7 I25.5
I25.5 I25.2
I70.9 I25.2
I10.X I25.2
Z01.7 I25.2
I25.5 I70.9
I25.2 I70.9
I10.X I70.9
I25.5 I10.X
I25.2 I10.X
I70.9 I10.X
I25.5 Z01.7
I25.2 Z01.7
N13.7 N18.9
T82.0 N18.9
I33.0 N18.9
N18.9 N13.7
T82.0 N13.7
I33.0 N13.7
Z01.7 N13.7
N18.9 T82.0
N13.7 T82.0
I33.0 T82.0
Z01.7 T82.0
N18.9 I33.0
N13.7 I33.0
T82.0 I33.0
N13.7 Z01.7
T82.0 Z01.7
Q23.3 I42.4
Q22.8 I42.4
I44.3 I42.4
Z01.7 I42.4
I42.4 Q23.3
I44.3 Q23.3
I42.4 Q22.8
I44.3 Q22.8
I42.4 I44.3
Q23.3 I44.3
Q22.8 I44.3
I42.4 Z01.7
I50.9 I25.8
I50.9 I21.1
I50.9 I70.9
I25.8 I50.9
I21.1 I50.9
I70.9 I50.9
N18.9 Q21.3
I50.9 Q21.3
Q21.3 N18.9
I50.9 N18.9
Q21.3 I50.9
N18.9 I50.9
I48.X I27.2
Y44.2 I27.2
I50.9 I27.2
I27.2 I48.X
Y44.2 I48.X
I50.9 I48.X
I27.2 Y44.2
I48.X Y44.2
I50.9 Y44.2
I27.2 I50.9
I48.X I50.9
Y44.2 I50.9
E79.0 N17.9
M10.0 N17.9
E79.0 S37.0
M10.0 S37.0
N17.9 E79.0
S37.0 E79.0
M10.0 E79.0
N17.9 M10.0
S37.0 M10.0
E79.0 M10.0
Z01.7 M10.0
M10.0 Z01.7
J18.9 Z49.1
N03.1 Z49.1
Z49.1 J18.9
N03.1 J18.9
Z49.1 N03.1
J18.9 N03.1
I48.X I34.1
I50.9 I34.1
I49.8 I34.1
I34.1 I48.X
I34.1 I50.9
I34.1 I49.8
I26.9 N05.2
I27.0 N05.2
Z29.2 N05.2
N05.2 I26.9
I27.0 I26.9
Z29.2 I26.9
N05.2 I27.0
I26.9 I27.0
Z29.2 I27.0
N05.2 Z29.2
I26.9 Z29.2
I27.0 Z29.2
I71.5 I71.0
I46.1 I71.0
Z95.2 I71.0
I71.0 I71.5
I46.1 I71.5
Z95.2 I71.5
I71.0 I46.1
I71.5 I46.1
Z95.2 I46.1
I71.0 Z95.2
I71.5 Z95.2
I46.1 Z95.2
I50.9 I42.0
I49.8 I42.0
I42.0 I50.9
I42.0 I49.8
I27.9 N05.2
Z95.8 N05.2
E78.0 N05.2
I27.9 Z29.2
Z95.8 Z29.2
E78.0 Z29.2
N05.2 I27.9
Z29.2 I27.9
E78.0 I27.9
N05.2 Z95.8
Z29.2 Z95.8
E78.0 Z95.8
N05.2 E78.0
Z29.2 E78.0
I27.9 E78.0
Z95.8 E78.0
Y43.3 N05.2
R16.1 N05.2
N05.2 Y43.3
I26.9 Y43.3
I27.0 Y43.3
R16.1 Y43.3
Y43.3 I26.9
R16.1 I26.9
Y43.3 I27.0
R16.1 I27.0
N05.2 R16.1
Y43.3 R16.1
I26.9 R16.1
I27.0 R16.1
Q87.1 N18.9
D68.1 N18.9
R57.0 N18.9
N18.9 Q87.1
D68.1 Q87.1
Q24.8 Q87.1
R57.0 Q87.1
N18.9 D68.1
Q87.1 D68.1
Q24.8 D68.1
R57.0 D68.1
Q87.1 Q24.8
D68.1 Q24.8
R57.0 Q24.8
N18.9 R57.0
Q87.1 R57.0
D68.1 R57.0
Q24.8 R57.0
N15.8 N18.9
E79.9 N18.9
S02.0 N18.9
N18.9 N15.8
E79.9 N15.8
T86.1 N15.8
S02.0 N15.8
N18.9 E79.9
N15.8 E79.9
T86.1 E79.9
S02.0 E79.9
N15.8 T86.1
E79.9 T86.1
S02.0 T86.1
N18.9 S02.0
N15.8 S02.0
E79.9 S02.0
T86.1 S02.0
I47.1 Q24.8
I27.0 Q24.8
Q24.8 I47.1
Q22.8 I47.1
I27.0 I47.1
I47.1 Q22.8
I27.0 Q22.8
Q24.8 I27.0
I47.1 I27.0
Q22.8 I27.0
I51.3 I42.0
I26.0 I42.0
I45.1 I42.0
I42.0 I51.3
I26.0 I51.3
I45.1 I51.3
I42.0 I26.0
I51.3 I26.0
I45.1 I26.0
Z01.7 I26.0
I42.0 I45.1
I51.3 I45.1
I26.0 I45.1
I26.0 Z01.7
I45.1 I27.0
I50.0 I27.0
I27.0 I45.1
I50.0 I45.1
I27.0 I50.0
I45.1 I50.0
I49.8 I50.0
Z01.7 I50.0
I50.0 I49.8
I50.0 Z01.7
N05.8 I27.0
I27.0 N05.8
I50.0 N05.8
I49.8 N05.8
Z01.7 N05.8
N05.8 I50.0
N05.8 I49.8
N05.8 Z01.7
I47.2 Q24.8
Q24.8 I47.2
I50.9 I47.2
I47.2 I50.9
I48.X Q23.1
Q23.1 I48.X
M87.8 N18.9
S37.0 M32.1
M87.8 M32.1
M32.1 S37.0
M87.8 S37.0
N18.9 M87.8
M32.1 M87.8
S37.0 M87.8
Z01.7 M87.8
M87.8 Z01.7
Z29.2 M32.1
M32.1 Z29.2
M87.8 Z29.2
Z29.2 M87.8
I35.1 I25.8
Z95.5 I25.8
I25.8 I35.1
Y83.1 I35.1
Z95.5 I35.1
I35.1 Y83.1
Z95.5 Y83.1
I25.8 Z95.5
I35.1 Z95.5
Y83.1 Z95.5
Z01.7 Z95.5
Z95.5 Z01.7
N28.9 T86.1
T86.1 N28.9
E05.0 G72.3
B95.7 G72.3
Z01.7 G72.3
G72.3 E05.0
B95.7 E05.0
Z01.7 E05.0
G72.3 B95.7
E05.0 B95.7
Z01.7 B95.7
G72.3 Z01.7
E05.0 Z01.7
B95.7 Z01.7
E79.0 N05.5
S37.0 N05.5
Z01.7 N05.5
N05.5 E79.0
N05.5 S37.0
N05.5 Z01.7
I48.X Q21.3
I49.8 Q21.3
Q21.3 I48.X
Q21.3 I49.8
I49.8 I25.8
I10.X I25.8
K70.3 I25.8
I25.8 I49.8
K70.3 I49.8
K70.3 I50.9
I25.8 I10.X
K70.3 I10.X
I25.8 K70.3
I49.8 K70.3
I50.9 K70.3
I10.X K70.3
N12.X N18.9
E83.5 N18.9
N18.9 N12.X
M10.9 N12.X
E83.5 N12.X
Z01.7 N12.X
N12.X M10.9
E83.5 M10.9
N18.9 E83.5
N12.X E83.5
M10.9 E83.5
Z01.7 E83.5
N12.X Z01.7
E83.5 Z01.7
Q24.5 Q24.8
Q24.5 Q23.1
Q24.8 Q24.5
Q23.1 Q24.5
I48.X Q24.5
Z01.7 Q24.5
Q24.5 I48.X
Q24.5 Z01.7
I21.0 I25.8
I25.8 I21.0
I50.9 I21.0
I49.8 I21.0
Z01.7 I21.0
I21.0 I50.9
I21.0 I49.8
I21.0 Z01.7
I50.9 I25.5
I25.5 I50.9
I20.9 I25.8
I20.9 I21.1
I25.8 I20.9
I21.1 I20.9
I70.9 I20.9
Z01.7 I20.9
I20.9 I70.9
I20.9 Z01.7
I35.1 I71.0
I73.9 I71.0
I74.3 I71.0
I71.0 I35.1
I73.9 I35.1
I74.3 I35.1
I71.0 I73.9
I35.1 I73.9
I74.3 I73.9
Z01.7 I73.9
I71.0 I74.3
I35.1 I74.3
I73.9 I74.3
Z01.7 I74.3
I73.9 Z01.7
I74.3 Z01.7
Y83.1 I71.0
I44.0 I71.0
J18.9 I71.0
I71.0 Y83.1
I44.0 Y83.1
J18.9 Y83.1
I71.0 I44.0
Y83.1 I44.0
J18.9 I44.0
Z01.7 I44.0
I71.0 J18.9
Y83.1 J18.9
I44.0 J18.9
I44.0 Z01.7
N13.5 N18.9
N18.9 N13.5
Z49.2 N13.5
Q24.8 N13.5
Z01.7 N13.5
N13.5 Z49.2
Q24.8 Z49.2
N13.5 Q24.8
Z49.2 Q24.8
N13.5 Z01.7
Q25.5 Q21.1
Q25.5 Q21.0
Q21.1 Q25.5
Q21.0 Q25.5
Z49.1 S36.8
S36.8 Z49.1
J18.9 I42.0
N18.9 I42.0
J18.9 I50.9
I42.0 J18.9
I50.9 J18.9
I49.8 J18.9
J18.9 I49.8
N18.9 I49.8
I42.0 N18.9
I49.8 N18.9
I70.9 I21.0
I10.X I21.0
I21.0 I70.9
I21.0 I10.X
Q22.8 Q25.0
I27.0 Q25.0
Q25.0 Q22.8
Q25.0 I27.0
T81.0 Q24.8
T81.0 Q23.1
Q24.8 T81.0
Q23.1 T81.0
I50.9 T81.0
Z01.7 T81.0
T81.0 I50.9
T81.0 Z01.7
N06.9 N02.9
N25.8 N02.9
M32.9 N02.9
Z01.7 N02.9
N02.9 N06.9
N25.8 N06.9
M32.9 N06.9
N02.9 N25.8
N06.9 N25.8
M32.9 N25.8
Z01.7 N25.8
N02.9 M32.9
N06.9 M32.9
N25.8 M32.9
N02.9 Z01.7
N25.8 Z01.7
Y83.1 I21.0
I21.0 Y83.1
I27.0 Q21.1
Q21.1 I27.0
Y83.1 I27.0
I27.0 Y83.1
N02.8 N18.9
N18.9 N02.8
J81.X N02.8
E87.7 N02.8
Z01.7 N02.8
N02.8 J81.X
N02.8 E87.7
N02.8 Z01.7
G47.3 I25.8
G47.3 I50.9
G47.3 I49.8
I25.8 G47.3
I50.9 G47.3
I49.8 G47.3
Z01.7 G47.3
G47.3 Z01.7
I26.0 Q24.8
I26.0 Q21.1
Q24.8 I26.0
Q21.1 I26.0
I27.2 I26.0
I26.0 I27.2
I48.X Q25.0
I48.X Y83.1
Q25.0 I48.X
Y83.1 I48.X
I10.X I40.9
I50.9 I40.9
I49.8 I40.9
Z01.7 I40.9
I40.9 I10.X
I40.9 I50.9
I40.9 I49.8
I40.9 Z01.7
I05.0 I09.1
I48.X I09.1
I09.1 I05.0
I48.X I05.0
I50.9 I05.0
Z01.7 I05.0
I09.1 I48.X
I05.0 I48.X
I05.0 I50.9
I05.0 Z01.7
I61.9 Q24.8
I61.9 Q23.1
Q24.8 I61.9
Q23.1 I61.9
Q25.4 Q25.1
Q25.1 Q25.4
I44.2 Q24.8
Z95.0 Q24.8
Q24.8 I44.2
Z01.7 I44.2
Q24.8 Z95.0
I44.2 Z01.7
N28.9 N02.8
Z96.8 N02.8
N02.8 N28.9
N02.8 Z96.8
E87.2 N18.9
N18.9 E87.2
T86.1 E87.2
Z96.8 E87.2
Z01.7 E87.2
E87.2 T86.1
E87.2 Z96.8
E87.2 Z01.7
I15.1 E79.0
E79.0 I15.1
S37.0 I15.1
I15.1 S37.0
I50.9 I35.1
R68.8 I35.1
I50.9 I34.0
R68.8 I34.0
R68.8 I33.0
I35.1 I50.9
I34.0 I50.9
R68.8 I50.9
I35.1 R68.8
I34.0 R68.8
I33.0 R68.8
I50.9 R68.8
T82.8 T81.2
R04.8 T81.2
G93.6 T81.2
Z01.7 T81.2
T81.2 T82.8
R04.8 T82.8
G93.6 T82.8
Z01.7 T82.8
T81.2 R04.8
T82.8 R04.8
G93.6 R04.8
Z01.7 R04.8
T81.2 G93.6
T82.8 G93.6
R04.8 G93.6
Z01.7 G93.6
T81.2 Z01.7
T82.8 Z01.7
R04.8 Z01.7
G93.6 Z01.7
Q43.1 I51.4
I50.9 I51.4
I49.8 I51.4
Z01.7 I51.4
I51.4 Q43.1
I50.9 Q43.1
I49.8 Q43.1
Z01.7 Q43.1
I51.4 I50.9
Q43.1 I50.9
I51.4 I49.8
Q43.1 I49.8
I51.4 Z01.7
Q43.1 Z01.7
I20.8 I25.8
I20.8 I21.1
I25.8 I20.8
I21.1 I20.8
I70.9 I20.8
Z01.7 I20.8
I20.8 I70.9
I20.8 Z01.7
I21.2 I25.8
I21.2 I21.0
I25.8 I21.2
I21.0 I21.2
I70.9 I21.2
I21.2 I70.9
I38.X I42.0
I31.3 I42.0
N19.X I42.0
I42.0 I38.X
I31.3 I38.X
N19.X I38.X
Z01.7 I38.X
I42.0 I31.3
I38.X I31.3
N19.X I31.3
I42.0 N19.X
I38.X N19.X
I31.3 N19.X
Z01.7 N19.X
I38.X Z01.7
N19.X Z01.7
I44.0 I42.0
Z45.0 I42.0
Z45.9 I42.0
I44.0 I45.1
Z45.0 I45.1
Z45.9 I45.1
I42.0 I44.0
I45.1 I44.0
Z45.0 I44.0
Z45.9 I44.0
I42.0 Z45.0
I45.1 Z45.0
I44.0 Z45.0
I42.0 Z45.9
I45.1 Z45.9
I44.0 Z45.9
I25.2 I25.8
I25.8 I25.2
I20.8 I25.2
Z95.5 I25.2
I25.2 I20.8
I10.X I20.8
Z95.5 I20.8
I20.8 I10.X
Z95.5 I10.X
I25.2 Z95.5
I20.8 Z95.5
I10.X Z95.5
Z53.0 N18.9
Z53.0 Z96.8
N18.9 Z53.0
Z96.8 Z53.0
I10.X N06.9
S37.0 N06.9
E88.9 N06.9
E66.9 N06.9
N06.9 I10.X
E88.9 I10.X
E66.9 I10.X
N06.9 S37.0
E88.9 S37.0
N06.9 E88.9
I10.X E88.9
S37.0 E88.9
E66.9 E88.9
N06.9 E66.9
I10.X E66.9
E88.9 E66.9
I44.1 Q24.8
E66.9 Q24.8
I44.1 Q21.1
E66.9 Q21.1
Q24.8 I44.1
Q21.1 I44.1
I49.8 I44.1
E66.9 I44.1
I44.1 I49.8
Q24.8 E66.9
Q21.1 E66.9
I44.1 E66.9
N03.7 N18.9
N18.9 N03.7
N26.X N03.7
I12.0 N03.7
Z01.7 N03.7
N03.7 N26.X
N03.7 I12.0
N03.7 Z01.7
I51.4 I42.0
I50.1 I42.0
I42.0 I51.4
I50.1 I51.4
I31.3 I51.4
I42.0 I50.1
I51.4 I50.1
I31.3 I50.1
I51.4 I31.3
I50.1 I31.3
I33.0 I35.8
I35.1 I35.8
I34.0 I35.8
Z01.7 I35.8
I35.8 I33.0
I35.8 I35.1
I35.8 I34.0
I35.8 Z01.7
I42.0 B57.2
I34.0 B57.2
I36.1 B57.2
Z01.7 B57.2
B57.2 I42.0
I34.0 I42.0
B57.2 I34.0
I42.0 I34.0
B57.2 I36.1
B57.2 Z01.7
I37.1 I27.0
I37.1 I36.1
I48.X I36.1
I27.0 I37.1
I36.1 I37.1
I48.X I37.1
Z01.7 I37.1
I36.1 I48.X
I37.1 I48.X
I37.1 Z01.7
M32.9 I80.2
I49.8 I80.2
I80.2 M32.9
E78.9 M32.9
M32.9 E78.9
I49.8 E78.9
I80.2 I49.8
E78.9 I49.8
I49.8 I09.1
I48.X I05.2
I49.8 I05.2
I05.2 I48.X
I09.1 I49.8
I05.2 I49.8
I20.0 I25.8
I25.8 I20.0
I70.9 I20.0
I50.9 I20.0
Z01.7 I20.0
I20.0 I70.9
I20.0 I50.9
I20.0 Z01.7
I50.9 I24.8
I24.8 I50.9
I21.9 I25.8
I21.9 I21.0
I25.8 I21.9
I21.0 I21.9
I70.9 I21.9
Z01.7 I21.9
I21.9 I70.9
I21.9 Z01.7
I70.1 N18.9
I70.1 N03.7
I70.1 N26.X
N18.9 I70.1
N03.7 I70.1
N26.X I70.1
I10.X N20.0
R80.X N20.0
E66.9 N20.0
N20.0 I10.X
R80.X I10.X
N20.0 R80.X
I10.X R80.X
E66.9 R80.X
N20.0 E66.9
R80.X E66.9
E78.9 N18.9
D69.6 N18.9
I15.8 M32.1
E78.9 M32.1
D69.6 M32.1
M32.1 I15.8
E78.9 I15.8
D69.6 I15.8
N18.9 E78.9
M32.1 E78.9
I15.8 E78.9
D69.6 E78.9
N18.9 D69.6
M32.1 D69.6
I15.8 D69.6
E78.9 D69.6
I46.1 Q23.1
I48.X Q22.8
I46.1 Q22.8
Q22.8 I48.X
I46.1 I48.X
Q23.1 I46.1
Q22.8 I46.1
I48.X I46.1
I82.8 I80.1
I49.8 I80.1
E05.0 I80.1
Z01.7 I80.1
I80.1 I82.8
I49.8 I82.8
E05.0 I82.8
Z01.7 I82.8
I80.1 I49.8
I82.8 I49.8
E05.0 I49.8
I80.1 E05.0
I82.8 E05.0
I49.8 E05.0
I80.1 Z01.7
I82.8 Z01.7
I70.9 I71.0
I10.X I71.0
I70.9 I35.1
I10.X I35.1
I71.0 I70.9
I35.1 I70.9
I71.0 I10.X
I35.1 I10.X
I35.0 I25.8
I34.0 I25.8
I35.0 I21.0
I34.0 I21.0
I25.8 I35.0
I21.0 I35.0
I34.0 I35.0
Z01.7 I35.0
I25.8 I34.0
I21.0 I34.0
I35.0 I34.0
I35.0 Z01.7
I06.0 I09.1
I09.1 I06.0
I07.1 I06.0
I48.X I06.0
Z01.7 I06.0
I06.0 I07.1
I48.X I07.1
I06.0 I48.X
I07.1 I48.X
I06.0 Z01.7
I48.X I25.8
I48.X I24.8
I48.X I70.9
I25.8 I48.X
I24.8 I48.X
I70.9 I48.X
I21.0 I42.0
I42.0 I21.0
I87.2 I27.9
I50.0 I27.9
I27.9 I87.2
I27.2 I87.2
I50.0 I87.2
Z01.7 I87.2
I87.2 I27.2
I50.0 I27.2
I27.9 I50.0
I87.2 I50.0
I27.2 I50.0
I87.2 Z01.7
D48.7 I34.0
I48.X I34.0
I67.8 I34.0
I34.0 D48.7
I48.X D48.7
I67.8 D48.7
I34.0 I48.X
D48.7 I48.X
I67.8 I48.X
I34.0 I67.8
D48.7 I67.8
I48.X I67.8
Z01.7 I67.8
I67.8 Z01.7
I21.1 I21.0
I21.0 I21.1
I70.9 Z95.5
Z95.5 I70.9
Z95.5 I21.0
I21.0 Z95.5
I10.X I45.6
E11.9 I45.6
I45.6 I10.X
E11.9 I10.X
I45.6 E11.9
I10.X E11.9
Z95.2 I42.0
T82.0 I42.0
I46.1 I42.0
Z95.2 I35.1
T82.0 I35.1
I46.1 I35.1
I42.0 Z95.2
I35.1 Z95.2
T82.0 Z95.2
I42.0 T82.0
I35.1 T82.0
Z95.2 T82.0
I46.1 T82.0
I42.0 I46.1
I35.1 I46.1
T82.0 I46.1
Z45.2 I71.0
J94.2 I71.0
R57.1 I71.0
Z45.2 Y83.1
J94.2 Y83.1
R57.1 Y83.1
I71.0 Z45.2
Y83.1 Z45.2
J94.2 Z45.2
R57.1 Z45.2
I71.0 J94.2
Y83.1 J94.2
Z45.2 J94.2
R57.1 J94.2
I71.0 R57.1
Y83.1 R57.1
Z45.2 R57.1
J94.2 R57.1
J86.0 J18.1
C34.9 J18.1
E11.1 J18.1
Z01.7 J18.1
J18.1 J86.0
C34.9 J86.0
E11.1 J86.0
Z01.7 J86.0
J18.1 C34.9
J86.0 C34.9
E11.1 C34.9
Z01.7 C34.9
J18.1 E11.1
J86.0 E11.1
C34.9 E11.1
Z01.7 E11.1
J18.1 Z01.7
J86.0 Z01.7
C34.9 Z01.7
E11.1 Z01.7
E79.0 I31.9
E79.0 I50.9
E79.0 I49.8
I31.9 E79.0
I50.9 E79.0
I49.8 E79.0
J90.X I71.0
J90.X Y83.1
I71.0 J90.X
Y83.1 J90.X
I10.X J90.X
J90.X I10.X
I10.X I27.9
Y83.1 I87.2
I10.X I87.2
I87.2 Y83.1
I27.9 I10.X
I87.2 I10.X
I25.1 I21.0
I25.1 I21.1
I21.0 I25.1
I21.1 I25.1
I36.1 I25.8
I36.1 I21.0
I25.8 I36.1
I21.0 I36.1
I48.X I11.0
I10.X I11.0
I49.8 I11.0
Z01.7 I11.0
I11.0 I48.X
I10.X I48.X
I11.0 I10.X
I48.X I10.X
I11.0 I49.8
I11.0 Z01.7
I40.1 I47.1
I47.1 I40.1
I50.9 I40.1
I49.8 I40.1
Z01.7 I40.1
I40.1 I50.9
I40.1 I49.8
I40.1 Z01.7
I45.1 Q24.8
Q24.8 I45.1
I42.2 I42.0
I42.0 I42.2
Z45.9 I42.2
I50.9 I42.2
Z01.7 I42.2
I42.2 Z45.9
I50.9 Z45.9
I42.2 I50.9
Z45.9 I50.9
I42.2 Z01.7
Z95.8 I35.1
T81.4 I35.1
I35.1 Z95.8
T81.4 Z95.8
I70.9 Z95.8
I35.1 T81.4
Z95.8 T81.4
I70.9 T81.4
Z01.7 T81.4
Z95.8 I70.9
T81.4 I70.9
T81.4 Z01.7
N05.0 N17.0
N02.9 N17.0
N06.9 N17.0
Z01.7 N17.0
N17.0 N05.0
N02.9 N05.0
N06.9 N05.0
N17.0 N02.9
N05.0 N02.9
N17.0 N06.9
N05.0 N06.9
N17.0 Z01.7
Q89.3 Q24.8
Q89.3 Q20.5
Q24.8 Q89.3
Q20.5 Q89.3
Q21.0 Q89.3
Z01.7 Q89.3
Q89.3 Q21.0
Q89.3 Z01.7
I99.X N18.9
R80.X N18.9
I99.X I10.X
N18.9 I99.X
I10.X I99.X
R80.X I99.X
Z01.7 I99.X
N18.9 R80.X
I99.X R80.X
Z01.7 R80.X
I99.X Z01.7
R80.X Z01.7
N28.1 N18.9
N18.9 N28.1
I15.1 N28.1
T85.7 N28.1
Z01.7 N28.1
N28.1 I15.1
T85.7 I15.1
N28.1 T85.7
I15.1 T85.7
N28.1 Z01.7
Y83.1 I21.2
I21.2 Y83.1
Y83.1 I24.8
I24.8 Y83.1
T82.1 I42.0
Z95.0 I42.0
I42.0 T82.1
I42.0 Z95.0
I45.3 I44.0
R55.X I44.0
I45.3 I45.1
I44.0 I45.3
I45.1 I45.3
R55.X I45.3
I44.0 R55.X
I45.3 R55.X
S15.2 N18.9
S15.2 Z49.1
N18.9 S15.2
Z49.1 S15.2
Z01.7 S15.2
S15.2 Z01.7
Z45.0 I47.2
Z45.9 I47.2
I47.2 Z45.0
I47.2 Z45.9
I11.0 I71.0
I49.8 I71.0
I71.0 I11.0
I71.0 I49.8
E11.9 I25.8
E78.5 I25.8
Y83.1 I21.9
E11.9 I21.9
E78.5 I21.9
I21.9 Y83.1
E11.9 Y83.1
E78.5 Y83.1
I25.8 E11.9
I21.9 E11.9
Y83.1 E11.9
E78.5 E11.9
I25.8 E78.5
I21.9 E78.5
Y83.1 E78.5
E11.9 E78.5
I50.0 I25.5
N18.9 I25.5
N17.9 I25.5
I46.1 I25.5
I25.5 I50.0
N18.9 I50.0
N17.9 I50.0
I46.1 I50.0
I25.5 N18.9
I50.0 N18.9
N17.9 N18.9
I46.1 N18.9
I25.5 N17.9
I50.0 N17.9
N18.9 N17.9
I46.1 N17.9
I25.5 I46.1
I50.0 I46.1
N18.9 I46.1
N17.9 I46.1
Q23.2 Q24.8
Q23.2 Q23.1
Q24.8 Q23.2
Q23.1 Q23.2
Q22.8 Q23.2
I46.1 Q23.2
Q23.2 Q22.8
Q23.2 I46.1
K72.9 I27.2
R18.X I27.2
I46.1 I27.2
K72.9 I49.8
R18.X I49.8
I46.1 I49.8
I27.2 K72.9
I49.8 K72.9
R18.X K72.9
I46.1 K72.9
I27.2 R18.X
I49.8 R18.X
K72.9 R18.X
I46.1 R18.X
I27.2 I46.1
I49.8 I46.1
K72.9 I46.1
R18.X I46.1
I50.9 I71.2
E03.9 I71.2
R04.2 I71.2
E03.9 I49.8
R04.2 I49.8
I71.2 I50.9
E03.9 I50.9
R04.2 I50.9
I71.2 E03.9
I49.8 E03.9
I50.9 E03.9
R04.2 E03.9
I71.2 R04.2
I49.8 R04.2
I50.9 R04.2
E03.9 R04.2
I48.X J90.X
I27.0 J90.X
J90.X I48.X
J90.X I27.0
Z95.2 I09.1
Z95.2 J90.X
I09.1 Z95.2
J90.X Z95.2
I48.X Z95.2
Z01.7 Z95.2
Z95.2 I48.X
Z95.2 Z01.7
Z95.2 I33.0
B24.X I33.0
I33.0 Z95.2
B24.X Z95.2
I49.8 Z95.2
I33.0 B24.X
Z95.2 B24.X
I49.8 B24.X
Z01.7 B24.X
Z95.2 I49.8
B24.X I49.8
B24.X Z01.7
I47.1 Q23.1
Q23.1 I47.1
I21.2 I21.1
I21.1 I21.2
I50.9 I21.2
I21.2 I50.9
I25.8 N18.9
I25.8 T81.4
I50.9 T81.4
N18.9 I25.8
T81.4 I25.8
T81.4 I50.9
N17.9 I82.2
Z95.8 I82.2
I50.9 I82.2
Z01.7 I82.2
I82.2 N17.9
Z95.8 N17.9
I50.9 N17.9
I82.2 Z95.8
N17.9 Z95.8
I50.9 Z95.8
I82.2 I50.9
N17.9 I50.9
Z95.8 I50.9
I82.2 Z01.7
I20.0 I21.0
I21.0 I20.0
N28.1 Z94.0
N28.8 Z94.0
N28.8 N18.9
Z94.0 N28.1
N28.8 N28.1
Z94.0 N28.8
N18.9 N28.8
N28.1 N28.8
Z01.7 N28.8
N28.8 Z01.7
Q87.8 N18.9
N18.9 Q87.8
T86.1 Q87.8
Z96.8 Q87.8
Z01.7 Q87.8
Q87.8 T86.1
Q87.8 Z96.8
Q87.8 Z01.7
I13.9 N18.9
N18.9 I13.9
E87.7 I13.9
Z01.7 I13.9
I13.9 E87.7
I13.9 Z01.7
D18.0 Z52.4
Z52.4 D18.0
Z00.5 D18.0
Z01.7 D18.0
D18.0 Z00.5
D18.0 Z01.7
Z53.8 N18.9
Z53.8 N28.1
Z53.8 Z01.7
N18.9 Z53.8
N28.1 Z53.8
Z01.7 Z53.8
I45.1 I45.6
I45.6 I45.1
Z49.2 Z94.0
Z94.0 Z49.2
D59.4 Z49.2
I15.1 Z49.2
Z49.2 D59.4
I15.1 D59.4
Z49.2 I15.1
D59.4 I15.1
Q23.3 Q21.1
Q21.1 Q23.3
I50.9 Q23.3
Q23.3 I50.9
Q20.3 Q20.5
I44.2 Q20.5
R57.0 Q20.5
Q20.5 Q20.3
I44.2 Q20.3
R57.0 Q20.3
Q20.5 I44.2
Q20.3 I44.2
R57.0 I44.2
Q20.5 R57.0
Q20.3 R57.0
I44.2 R57.0
Z01.8 M32.1
Z01.8 S37.0
M32.1 Z01.8
S37.0 Z01.8
I06.1 I09.1
I09.1 I06.1
I07.1 I06.1
I05.1 I06.1
Z01.7 I06.1
I06.1 I07.1
I05.1 I07.1
I06.1 I05.1
I07.1 I05.1
I06.1 Z01.7
Q26.2 Q24.8
Q24.8 Q26.2
Q21.1 Q26.2
I44.1 Q26.2
Z01.7 Q26.2
Q26.2 Q21.1
Q26.2 I44.1
Z01.7 I44.1
Q26.2 Z01.7
I44.1 Z01.7
I35.1 I71.9
I51.7 I71.9
N17.9 I71.9
Z01.7 I71.9
I71.9 I35.1
I51.7 I35.1
N17.9 I35.1
I71.9 I51.7
I35.1 I51.7
N17.9 I51.7
Z01.7 I51.7
I71.9 N17.9
I35.1 N17.9
I51.7 N17.9
I71.9 Z01.7
I51.7 Z01.7
T81.0 I33.0
I33.0 T81.0
Q23.1 Q21.0
Q21.0 Q23.1
Q87.4 Q24.8
Q24.8 Q87.4
Q23.0 Q87.4
Q25.4 Q87.4
I46.1 Q87.4
Q87.4 Q23.0
Q25.4 Q23.0
I46.1 Q23.0
Q87.4 Q25.4
Q23.0 Q25.4
I46.1 Q25.4
Q87.4 I46.1
Q23.0 I46.1
Q25.4 I46.1
Z95.5 Q24.8
Z95.5 Q25.1
Q24.8 Z95.5
Q25.1 Z95.5
I49.8 Z95.5
Z95.5 I49.8
I45.1 Y83.1
Y83.1 I45.1
N18.9 I31.3
I10.X I31.3
I31.3 N18.9
I31.3 I10.X
I33.0 I35.0
I31.3 I35.0
I49.8 I35.0
I35.0 I33.0
I31.3 I33.0
I35.0 I31.3
I33.0 I31.3
I35.0 I49.8
Q24.4 Q24.8
Q24.8 Q24.4
I33.0 Q24.4
I49.8 Q24.4
Z01.7 Q24.4
Q24.4 I33.0
Q24.4 I49.8
Q24.4 Z01.7
Q25.3 Q24.8
Q24.8 Q25.3
I50.9 Q25.3
I49.8 Q25.3
Z01.7 Q25.3
Q25.3 I50.9
Q25.3 I49.8
Q25.3 Z01.7
I50.9 Q25.1
I50.9 Z95.5
Q25.1 I50.9
Z95.5 I50.9
Q22.4 Q24.8
Q24.8 Q22.4
Q21.1 Q22.4
Q21.0 Q22.4
Z01.7 Q22.4
Q22.4 Q21.1
Q22.4 Q21.0
Q22.4 Z01.7
I42.4 Q24.8
I42.4 Q20.1
Q23.0 Q20.1
Q24.8 I42.4
Q20.1 I42.4
Q23.0 I42.4
Q20.1 Q23.0
I42.4 Q23.0
Q87.4 Q23.1
Q23.1 Q87.4
I26.0 N18.9
Z49.0 N18.9
N18.9 I26.0
D64.9 I26.0
Z49.0 I26.0
I26.0 D64.9
Z49.0 D64.9
N18.9 Z49.0
I26.0 Z49.0
D64.9 Z49.0
Z01.7 Z49.0
Z49.0 Z01.7
Z49.2 T85.7
T85.7 Z49.2
I50.9 Q24.6
Q24.6 I50.9
Z45.0 I50.9
Z95.0 I50.9
I50.9 Z45.0
I50.9 Z95.0
I45.6 I47.1
I47.1 I45.6
I44.2 Q26.2
Z45.9 Q26.2
A41.9 Q26.2
Q26.2 I44.2
A41.9 I44.2
Q26.2 Z45.9
A41.9 Z45.9
Q26.2 A41.9
I44.2 A41.9
Z45.9 A41.9
I50.9 I36.1
I36.1 I50.9
R04.8 Q24.8
R04.8 Q23.1
R04.8 T81.0
Q24.8 R04.8
Q23.1 R04.8
T81.0 R04.8
Z49.1 Z99.2
Z49.2 Z99.2
Z01.7 Z99.2
Z99.2 Z49.1
Z99.2 Z49.2
Z99.2 Z01.7
Z01.8 Z52.4
Z52.4 Z01.8
I27.0 Q23.2
Z95.0 Q23.2
R57.0 Q23.2
Q23.2 I27.0
Z95.0 I27.0
R57.0 I27.0
Q23.2 Z95.0
I27.0 Z95.0
R57.0 Z95.0
Q23.2 R57.0
I27.0 R57.0
Z95.0 R57.0
R99.X Q23.1
R99.X Q87.4
I49.8 Q25.4
R99.X Q25.4
Q25.4 I49.8
R99.X I49.8
Q23.1 R99.X
Q87.4 R99.X
Q25.4 R99.X
I49.8 R99.X
J18.1 N18.9
D50.8 N18.9
N18.9 J18.1
D46.4 J18.1
D50.8 J18.1
J18.1 D46.4
D50.8 D46.4
N18.9 D50.8
J18.1 D50.8
D46.4 D50.8
Z01.7 D50.8
D50.8 Z01.7
Z43.6 Z94.0
Z43.6 N18.9
Z94.0 Z43.6
N18.9 Z43.6
D59.4 Z43.6
Z01.7 Z43.6
Z43.6 D59.4
Z43.6 Z01.7
N03.9 N18.9
E78.2 N18.9
N18.9 N03.9
S37.0 N03.9
E78.2 N03.9
Z01.7 N03.9
N03.9 S37.0
E78.2 S37.0
N18.9 E78.2
N03.9 E78.2
S37.0 E78.2
N03.9 Z01.7
I10.X T86.1
T86.1 I10.X
I27.0 I34.0
I34.0 I27.0
I44.0 Q24.8
I44.0 Q21.0
I44.0 Q23.1
Q24.8 I44.0
Q21.0 I44.0
Q23.1 I44.0
Z49.1 T86.1
Z49.1 Z96.8
T86.1 Z49.1
Z96.8 Z49.1
I45.6 Q24.8
Z08.0 Q24.8
Q22.5 Q21.1
I45.6 Q21.1
Z08.0 Q21.1
Q21.1 Q22.5
Z08.0 Q22.5
Q24.8 I45.6
Q21.1 I45.6
Z08.0 I45.6
Q24.8 Z08.0
Q21.1 Z08.0
Q22.5 Z08.0
I45.6 Z08.0
D46.4 Z99.2
Z99.2 D46.4
E61.1 D46.4
D46.4 E61.1
M10.9 Z49.1
Z49.1 M10.9
J96.0 N18.9
I10.X Z49.1
J96.0 Z49.1
I46.1 Z49.1
Z49.1 I10.X
J96.0 I10.X
I46.1 I10.X
N18.9 J96.0
Z49.1 J96.0
I10.X J96.0
I46.1 J96.0
Z49.1 I46.1
I10.X I46.1
J96.0 I46.1
N13.9 N18.9
I36.1 N18.9
N18.9 N13.9
Z96.8 N13.9
I36.1 N13.9
Z01.7 N13.9
N13.9 Z96.8
I36.1 Z96.8
N18.9 I36.1
N13.9 I36.1
Z96.8 I36.1
N13.9 Z01.7
I44.3 I42.0
I42.0 I44.3
I50.9 I44.3
I44.3 I50.9
I71.0 Q87.4
Q87.4 I71.0
I49.9 I42.0
R10.0 I42.0
I49.9 I50.9
R10.0 I50.9
I42.0 I49.9
I50.9 I49.9
R10.0 I49.9
Z01.7 I49.9
I42.0 R10.0
I50.9 R10.0
I49.9 R10.0
Z01.7 R10.0
I49.9 Z01.7
R10.0 Z01.7
I44.2 Q21.2
T82.1 Q21.2
Z01.7 Q21.2
Q21.2 I44.2
Q21.2 T82.1
Q21.2 Z01.7
N26.X Z94.0
Z94.0 N26.X
Z49.1 N26.X
N26.X Z49.1
Q22.1 Q21.0
Q21.0 Q22.1
I49.8 Q22.1
Q22.1 I49.8
R00.1 Z52.4
Z52.4 R00.1
Z01.7 R00.1
R00.1 Z01.7
N17.0 N18.9
N17.0 N03.2
E86.X N03.2
N18.9 N17.0
N03.2 N17.0
E86.X N17.0
N03.2 E86.X
N17.0 E86.X
I51.7 I09.1
I07.1 I05.0
I51.7 I05.0
I05.0 I07.1
I51.7 I07.1
I09.1 I51.7
I05.0 I51.7
I07.1 I51.7
J06.9 N18.9
J06.9 N03.1
J06.9 Z49.1
N18.9 J06.9
N03.1 J06.9
Z49.1 J06.9
Z96.8 N03.2
S37.0 N03.2
N03.2 Z96.8
N03.2 S37.0
T86.1 N03.1
Z96.8 N03.1
N03.1 T86.1
N03.1 Z96.8
I13.2 N18.9
I27.2 N18.9
N18.9 I13.2
I36.1 I13.2
I27.2 I13.2
A41.9 I13.2
I13.2 I36.1
A41.9 I36.1
N18.9 I27.2
I13.2 I27.2
A41.9 I27.2
I13.2 A41.9
I36.1 A41.9
I27.2 A41.9
Q25.7 Q24.8
Q24.8 Q25.7
Q25.0 Q25.7
I27.2 Q25.7
Z01.7 Q25.7
Q25.7 Q25.0
Q25.7 I27.2
Q25.7 Z01.7
I31.3 Q24.8
I31.3 Q23.1
Q24.8 I31.3
Q23.1 I31.3
J85.1 Q24.8
J85.1 Q23.1
Q24.8 J85.1
Q23.1 J85.1
I49.8 J85.1
Z01.7 J85.1
J85.1 I49.8
J85.1 Z01.7
I64.X Q24.8
I64.X Q23.1
I64.X I33.0
Q24.8 I64.X
Q23.1 I64.X
I33.0 I64.X
T82.0 Q24.8
T85.8 Q24.8
T82.0 Q23.1
T85.8 Q23.1
Q24.8 T82.0
Q23.1 T82.0
T85.8 T82.0
Q24.8 T85.8
Q23.1 T85.8
T82.0 T85.8
Z01.7 T85.8
T85.8 Z01.7
N03.2 N06.9
T86.1 N06.9
N06.9 N03.2
T86.1 N03.2
N06.9 T86.1
N03.2 T86.1
M32.1 N08.5
M34.9 N08.5
Y43.3 N08.5
Z01.7 N08.5
N08.5 M32.1
M34.9 M32.1
Y43.3 M32.1
N08.5 M34.9
M32.1 M34.9
Y43.3 M34.9
Z01.7 M34.9
N08.5 Y43.3
M32.1 Y43.3
M34.9 Y43.3
Z01.7 Y43.3
N08.5 Z01.7
M34.9 Z01.7
Y43.3 Z01.7
Z49.2 N03.1
Z45.2 N03.1
N03.1 Z49.2
Z45.2 Z49.2
N03.1 Z45.2
Z49.2 Z45.2
M35.9 N18.9
N18.9 M35.9
E83.5 M35.9
Z49.1 M35.9
Z01.7 M35.9
M35.9 E83.5
Z49.1 E83.5
M35.9 Z49.1
E83.5 Z49.1
M35.9 Z01.7
Z96.8 N06.9
N06.9 Z96.8
N05.2 N18.9
N18.9 N05.2
T86.1 N05.2
I10.X N05.2
N05.2 T86.1
N05.2 I10.X
I50.0 I45.3
Z45.0 I45.3
I45.9 I45.3
I45.3 I50.0
Z45.0 I50.0
I45.9 I50.0
I45.3 Z45.0
I50.0 Z45.0
I45.9 Z45.0
I45.3 I45.9
I50.0 I45.9
Z45.0 I45.9
R57.0 Q87.4
R57.0 Q25.4
R57.0 Q23.1
Q87.4 R57.0
Q25.4 R57.0
Q23.1 R57.0
D50.9 N18.9
N18.9 D50.9
E61.1 D50.9
D50.9 E61.1
I44.0 I42.8
I49.8 I42.8
I42.8 I44.0
I49.8 I44.0
I42.8 I49.8
I44.0 I49.8
T45.0 N18.9
N18.9 T45.0
H35.0 N18.9
N18.9 H35.0
T86.1 H35.0
S37.0 H35.0
H35.0 T86.1
H35.0 S37.0
Z46.6 N18.9
N18.9 Z46.6
D59.4 Z46.6
I15.1 Z46.6
Z46.6 D59.4
Z46.6 I15.1
Q21.0 Q26.3
I27.2 Q26.3
Q26.3 Q21.0
Q26.3 I27.2
I45.1 Q22.8
Q22.8 I45.1
I45.1 Q26.3
Q26.3 I45.1
S39.9 I42.0
S39.9 I27.0
I42.0 S39.9
I27.0 S39.9
I48.X S39.9
Z01.7 S39.9
S39.9 I48.X
S39.9 Z01.7
I50.9 I30.1
I49.8 I30.1
K52.9 I30.1
I30.1 I50.9
K52.9 I50.9
I30.1 I49.8
K52.9 I49.8
I30.1 K52.9
I50.9 K52.9
I49.8 K52.9
N11.9 N18.9
E87.1 N18.9
N18.9 N11.9
E87.1 N11.9
S37.0 N11.9
Z01.7 N11.9
N18.9 E87.1
N11.9 E87.1
S37.0 E87.1
Z01.7 E87.1
N11.9 S37.0
E87.1 S37.0
N11.9 Z01.7
E87.1 Z01.7
N02.1 N18.9
N18.9 N02.1
I10.X N02.1
S37.0 N02.1
Z01.7 N02.1
N02.1 I10.X
N02.1 S37.0
N02.1 Z01.7
Y83.1 Q25.4
Q25.4 Y83.1
Z95.5 Q23.1
Q23.1 Z95.5
I36.1 I26.0
I37.1 I26.0
I45.0 I26.0
E03.9 I26.0
I26.0 I36.1
I45.0 I36.1
E03.9 I36.1
I26.0 I37.1
I45.0 I37.1
E03.9 I37.1
I26.0 I45.0
I36.1 I45.0
I37.1 I45.0
E03.9 I45.0
I26.0 E03.9
I36.1 E03.9
I37.1 E03.9
I45.0 E03.9
B25.9 N18.9
B25.9 Z99.2
B25.9 E78.0
N18.9 B25.9
Z99.2 B25.9
E78.0 B25.9
E61.1 B25.9
B25.9 E61.1
N17.9 I42.0
I42.0 N17.9
I49.8 N17.9
N17.9 I49.8
A16.2 N18.9
J98.4 N18.9
A16.2 Z96.8
J98.4 Z96.8
N18.9 A16.2
Z96.8 A16.2
J98.4 A16.2
Z01.7 A16.2
N18.9 J98.4
Z96.8 J98.4
A16.2 J98.4
A16.2 Z01.7
Z95.8 I80.2
Z95.8 Y83.1
I80.2 Z95.8
Y83.1 Z95.8
Q26.3 Q89.3
Q21.1 Q89.3
Q89.3 Q26.3
Q89.3 Q21.1
D50.9 Z49.2
Z49.2 D50.9
Z01.8 D50.9
D50.9 Z01.8
I50.9 D15.1
I49.8 D15.1
Z01.7 D15.1
D15.1 I50.9
D15.1 I49.8
D15.1 Z01.7
T65.8 I31.9
T65.8 I50.9
I31.9 T65.8
I50.9 T65.8
I15.2 N18.9
D54.9 N18.9
N18.9 I15.2
Z49.2 I15.2
E66.9 I15.2
D54.9 I15.2
I15.2 Z49.2
D54.9 Z49.2
I15.2 E66.9
D54.9 E66.9
N18.9 D54.9
I15.2 D54.9
Z49.2 D54.9
E66.9 D54.9
E11.9 I48.X
I48.X E11.9
I10.X E78.9
E78.9 I10.X
J18.9 Q24.8
J18.9 Q21.0
Q24.8 J18.9
Q21.0 J18.9
I27.2 J18.9
J18.9 I27.2
Q26.4 Q24.8
Q24.8 Q26.4
I48.X Q26.4
I44.2 Q26.4
Z01.7 Q26.4
Q26.4 I48.X
I44.2 I48.X
Q26.4 I44.2
I48.X I44.2
Q26.4 Z01.7
N17.0 Z94.0
N17.0 T86.1
Z94.0 N17.0
T86.1 N17.0
Q23.0 Q25.1
Q25.1 Q23.0
Y83.1 Q23.0
Q23.0 Y83.1
Z01.8 N28.9
Z01.8 T86.1
N28.9 Z01.8
T86.1 Z01.8
I10.X N05.7
S37.0 N05.7
Z01.7 N05.7
N05.7 I10.X
N05.7 S37.0
N05.7 Z01.7
H54.0 Q23.1
I44.0 Q87.4
H54.0 Q87.4
Q87.4 I44.0
H54.0 I44.0
H54.0 I49.8
Q23.1 H54.0
Q87.4 H54.0
I44.0 H54.0
I49.8 H54.0
Q25.3 Q23.1
I10.X Q23.1
Q23.1 Q25.3
I44.0 Q25.3
I10.X Q25.3
Q25.3 I44.0
I10.X I44.0
Q23.1 I10.X
Q25.3 I10.X
I44.0 I10.X
Z45.0 Q23.1
Z45.0 Q23.0
I10.X Q23.0
Q23.1 Z45.0
Q23.0 Z45.0
I10.X Z45.0
Q23.0 I10.X
Z45.0 I10.X
Z96.8 Q24.8
Z45.2 Q24.8
Z01.8 Q24.8
Z96.8 Q21.1
Z45.2 Q21.1
Z01.8 Q21.1
Q24.8 Z96.8
Q21.1 Z96.8
Z45.2 Z96.8
Z01.8 Z96.8
Q24.8 Z45.2
Q21.1 Z45.2
Z96.8 Z45.2
Z01.8 Z45.2
Q24.8 Z01.8
Q21.1 Z01.8
Z96.8 Z01.8
Z45.2 Z01.8
E66.9 I42.0
E66.9 I50.9
I42.0 E66.9
I50.9 E66.9
Z01.9 N18.9
I15.1 T85.6
Z01.9 T85.6
Z01.9 Z49.2
T85.6 I15.1
Z01.9 I15.1
N18.9 Z01.9
T85.6 Z01.9
Z49.2 Z01.9
I15.1 Z01.9
I27.8 Q21.0
Q21.0 I27.8
I27.2 I27.8
I27.8 I27.2
Q23.0 Q25.0
I31.3 Q25.0
Q25.0 Q23.0
I31.3 Q23.0
Q25.0 I31.3
Q23.0 I31.3
J80.X J84.9
I27.2 J84.9
I50.9 J84.9
Z01.7 J84.9
J84.9 J80.X
I27.2 J80.X
I50.9 J80.X
Z01.7 J80.X
J84.9 I27.2
J80.X I27.2
J84.9 I50.9
J80.X I50.9
J84.9 Z01.7
J80.X Z01.7
I34.0 I51.3
I51.3 I34.0
I05.2 I09.9
I49.8 I09.9
I50.9 I09.9
Z01.7 I09.9
I09.9 I05.2
I09.9 I49.8
I09.9 I50.9
I09.9 Z01.7
J06.9 I31.9
J06.9 I50.9
J06.9 I49.8
I31.9 J06.9
I50.9 J06.9
I49.8 J06.9
T82.5 Q24.8
Q24.8 T82.5
Q21.2 T82.5
J18.9 T82.5
Z01.7 T82.5
T82.5 Q21.2
J18.9 Q21.2
T82.5 J18.9
Q21.2 J18.9
T82.5 Z01.7
R04.0 Q24.8
R04.0 I27.2
Q24.8 R04.0
I27.2 R04.0
Q21.0 R04.0
Z01.7 R04.0
R04.0 Q21.0
R04.0 Z01.7
I22.1 I25.8
I25.8 I22.1
I70.9 I22.1
Z95.5 I22.1
Z01.7 I22.1
I22.1 I70.9
I22.1 Z95.5
I22.1 Z01.7
I47.2 I51.4
I51.4 I47.2
Z95.2 Q24.8
I50.0 Q24.8
Z95.2 Q21.3
T82.0 Q21.3
I50.0 Q21.3
Q24.8 Z95.2
Q21.3 Z95.2
I50.0 Z95.2
Q21.3 T82.0
I50.0 T82.0
Q24.8 I50.0
Q21.3 I50.0
Z95.2 I50.0
T82.0 I50.0
E18.9 N18.9
E18.9 N06.9
E18.9 I10.X
N18.9 E18.9
N06.9 E18.9
I10.X E18.9
Z01.7 E18.9
E18.9 Z01.7
E11.7 N05.0
I10.X N05.0
E78.5 N05.0
N05.0 E11.7
I10.X E11.7
E78.5 E11.7
Z01.7 E11.7
N05.0 I10.X
E11.7 I10.X
E78.5 I10.X
N05.0 E78.5
E11.7 E78.5
I10.X E78.5
Z01.7 E78.5
E11.7 Z01.7
E78.5 Z01.7
I15.9 Y83.1
Y83.1 I15.9
Z01.7 I45.6
I45.6 Z01.7
I25.4 I25.8
I25.4 I21.1
I25.8 I25.4
I21.1 I25.4
I70.9 I25.4
Z01.7 I25.4
I25.4 I70.9
I25.4 Z01.7
I72.8 I34.0
I72.8 I36.1
I72.8 I33.0
I34.0 I72.8
I36.1 I72.8
I33.0 I72.8
Z01.7 I72.8
I72.8 Z01.7
N26.X N02.8
N02.8 N26.X
I25.1 I42.1
I50.9 I42.1
Q25.0 I42.1
Z01.7 I42.1
I42.1 I25.1
I50.9 I25.1
Q25.0 I25.1
I42.1 I50.9
I25.1 I50.9
Q25.0 I50.9
I42.1 Q25.0
I25.1 Q25.0
I50.9 Q25.0
I42.1 Z01.7
Z95.2 Q22.5
T82.1 Q22.5
Q22.5 Z95.2
T82.1 Z95.2
Q22.5 T82.1
Z95.2 T82.1
Z95.2 Q23.1
Z95.2 Z95.5
Q23.1 Z95.2
Z95.5 Z95.2
E66.9 Z52.4
Z52.4 E66.9
D53.9 N18.9
D53.9 M32.1
D53.9 S37.0
N18.9 D53.9
M32.1 D53.9
S37.0 D53.9
Z01.7 D53.9
D53.9 Z01.7
I50.9 I31.1
I49.8 I31.1
E11.9 I31.1
Z01.7 I31.1
I31.1 I50.9
I31.1 I49.8
I31.1 E11.9
I31.1 Z01.7
I22.1 I21.1
I21.1 I22.1
I25.4 I22.1
I22.1 I25.4
Q20.3 Q24.0
I33.0 Q24.0
Q24.0 Q20.3
I33.0 Q20.3
Q24.0 I33.0
Q20.3 I33.0
I40.1 I42.0
I44.4 I42.0
I42.0 I40.1
I45.1 I40.1
I44.4 I40.1
I40.1 I45.1
I44.4 I45.1
I42.0 I44.4
I40.1 I44.4
I45.1 I44.4
Z01.7 I44.4
I44.4 Z01.7
J90.X I30.1
Z93.8 I30.1
I30.1 J90.X
Z93.8 J90.X
I49.8 J90.X
I30.1 Z93.8
J90.X Z93.8
I49.8 Z93.8
Z01.7 Z93.8
J90.X I49.8
Z93.8 I49.8
Z93.8 Z01.7
I47.2 Q23.1
Q23.1 I47.2
Q25.0 Q23.1
Q23.1 Q25.0
E11.7 N18.9
N18.9 E11.7
S37.0 E11.7
E11.7 S37.0
S37.0 N02.8
H53.8 N02.8
N02.8 S37.0
H53.8 S37.0
N02.8 H53.8
S37.0 H53.8
Z01.7 H53.8
H53.8 Z01.7
Q25.3 Q24.1
T81.5 Q24.1
I49.8 Q24.1
I50.0 Q24.1
Q24.1 Q25.3
T81.5 Q25.3
I50.0 Q25.3
Q24.1 T81.5
Q25.3 T81.5
I49.8 T81.5
I50.0 T81.5
Q24.1 I49.8
T81.5 I49.8
Q24.1 I50.0
Q25.3 I50.0
T81.5 I50.0
I49.8 I35.1
I35.1 I49.8
E78.5 Z52.4
K76.9 Z52.4
Z52.4 E78.5
K76.9 E78.5
E66.9 E78.5
Z52.4 K76.9
E78.5 K76.9
E66.9 K76.9
Z01.7 K76.9
E78.5 E66.9
K76.9 E66.9
K76.9 Z01.7
I10.X Z49.2
I10.X M10.9
Z49.2 I10.X
M10.9 I10.X
I42.0 Q24.8
Q22.8 Q23.0
I42.0 Q23.0
Q23.0 Q22.8
I42.0 Q22.8
Q24.8 I42.0
Q23.0 I42.0
Q22.8 I42.0
K52.1 N18.9
K52.1 T86.1
K52.1 Z96.8
N18.9 K52.1
T86.1 K52.1
Z96.8 K52.1
Z01.7 K52.1
K52.1 Z01.7
M10.9 Z94.0
M10.9 Z43.6
Z94.0 M10.9
Z43.6 M10.9
E78.0 I48.X
R47.1 I48.X
E78.0 I49.8
R47.1 I49.8
I48.X E78.0
I49.8 E78.0
R47.1 E78.0
Z01.7 E78.0
I48.X R47.1
I49.8 R47.1
E78.0 R47.1
Z01.7 R47.1
E78.0 Z01.7
R47.1 Z01.7
T81.0 I35.1
I71.0 I34.0
T81.0 I34.0
I34.0 I71.0
T81.0 I71.0
I35.1 T81.0
I34.0 T81.0
I71.0 T81.0
N26.X N12.X
T86.1 N12.X
N12.X N26.X
T86.1 N26.X
N12.X T86.1
N26.X T86.1
J96.0 I71.0
J96.0 J90.X
I71.0 J96.0
J90.X J96.0
Y83.1 J96.0
Z01.7 J96.0
J96.0 Y83.1
J96.0 Z01.7
I45.3 I42.2
I33.0 I42.2
I42.2 I45.3
I33.0 I45.3
Z45.9 I45.3
Z01.7 I45.3
I42.2 I33.0
I45.3 I33.0
Z45.9 I33.0
I45.3 Z45.9
I33.0 Z45.9
I45.3 Z01.7
Z43.6 T85.6
T85.6 Z43.6
Z49.2 Z43.6
Z43.6 Z49.2
T85.7 T85.6
T85.6 T85.7
Z43.6 T85.7
Z43.6 Z49.1
T85.7 Z43.6
Z49.1 Z43.6
M10.0 N18.9
K65.8 N18.9
M10.0 Z49.2
K65.8 Z49.2
N18.9 M10.0
Z49.2 M10.0
K65.8 M10.0
N18.9 K65.8
Z49.2 K65.8
M10.0 K65.8
Z01.7 N04.2
N04.2 Z01.7
T81.1 I71.0
D75.9 I71.0
Y60.0 I71.0
I71.0 T81.1
D75.9 T81.1
Y60.0 T81.1
R57.1 T81.1
I71.0 D75.9
T81.1 D75.9
Y60.0 D75.9
R57.1 D75.9
I71.0 Y60.0
T81.1 Y60.0
D75.9 Y60.0
R57.1 Y60.0
T81.1 R57.1
D75.9 R57.1
Y60.0 R57.1
E88.9 Z52.4
E88.9 Z00.5
E66.9 Z00.5
Z52.4 E88.9
Z00.5 E88.9
Z01.7 E88.9
Z00.5 E66.9
E88.9 Z01.7
I11.9 N18.9
I11.9 I15.1
I11.9 D59.4
N18.9 I11.9
I15.1 I11.9
D59.4 I11.9
Z01.7 I11.9
I11.9 Z01.7
I50.0 I42.0
I50.0 I34.0
I50.0 I36.1
I42.0 I50.0
I34.0 I50.0
I36.1 I50.0
I72.4 Q24.8
I72.4 I42.4
I72.4 Q23.0
Q24.8 I72.4
I42.4 I72.4
Q23.0 I72.4
Z01.7 I72.4
I72.4 Z01.7
Q20.1 Q24.0
Q24.0 Q20.1
Y83.1 I09.1
Y83.1 I05.0
I09.1 Y83.1
I05.0 Y83.1
Z01.7 Q24.6
Q24.6 Z01.7
J15.9 N18.9
T81.6 N18.9
J15.9 J81.X
T81.6 J81.X
R57.0 J81.X
N18.9 J15.9
J81.X J15.9
T81.6 J15.9
R57.0 J15.9
N18.9 T81.6
J81.X T81.6
J15.9 T81.6
R57.0 T81.6
J81.X R57.0
J15.9 R57.0
T81.6 R57.0
I10.X Z96.8
Z96.8 I10.X
M32.1 N03.7
I15.1 N03.7
N03.7 M32.1
I15.1 M32.1
N03.7 I15.1
M32.1 I15.1
I45.1 I34.0
I45.1 I36.1
I34.0 I45.1
I36.1 I45.1
I49.8 Q25.0
Q25.0 I49.8
I10.X I42.0
I10.X I27.0
I42.0 I10.X
I27.0 I10.X
I25.5 I25.8
I25.8 I25.5
I34.0 I25.5
I25.5 I34.0
I70.9 I34.0
I34.0 I70.9
I31.3 I35.1
J18.9 I35.1
J18.9 I33.0
I35.1 I31.3
J18.9 I31.3
I35.1 J18.9
I33.0 J18.9
I31.3 J18.9
N28.0 N18.9
N15.1 N18.9
N28.0 N02.8
N15.1 N02.8
N18.9 N28.0
N02.8 N28.0
N15.1 N28.0
Z01.7 N28.0
N18.9 N15.1
N02.8 N15.1
N28.0 N15.1
Z01.7 N15.1
N28.0 Z01.7
N15.1 Z01.7
N15.1 Z96.8
Z96.8 N15.1
N02.8 Z94.0
N28.0 Z94.0
Z94.0 N02.8
Z94.0 N28.0
I06.2 I09.1
Y44.2 I09.1
I09.1 I06.2
Z95.2 I06.2
Y44.2 I06.2
Z01.7 I06.2
I06.2 Z95.2
Y44.2 Z95.2
I09.1 Y44.2
I06.2 Y44.2
Z95.2 Y44.2
I06.2 Z01.7
T86.1 N02.8
N02.8 T86.1
Z01.8 Z00.5
Z00.5 Z01.8
E78.0 I31.9
I31.9 E78.0
I71.0 I27.2
I35.1 I27.2
I34.0 I27.2
I27.2 I71.0
I27.2 I35.1
I27.2 I34.0
I46.1 I34.0
I34.0 I46.1
E11.9 I35.1
I50.1 I35.1
R57.0 I35.1
E11.9 I33.0
I50.1 I33.0
R57.0 I33.0
I35.1 E11.9
I33.0 E11.9
I50.1 E11.9
R57.0 E11.9
I35.1 I50.1
I33.0 I50.1
E11.9 I50.1
R57.0 I50.1
I35.1 R57.0
I33.0 R57.0
E11.9 R57.0
I50.1 R57.0
Z95.5 Q25.0
Q25.0 Z95.5
I48.X Z95.5
Z95.5 I48.X
I10.X I35.0
I50.9 I35.0
I35.0 I10.X
I35.0 I50.9
N18.9 I35.1
N18.9 Z95.2
I35.1 N18.9
Z95.2 N18.9
N15.8 N17.0
N17.0 N15.8
Z01.7 N15.8
N15.8 Z01.7
I44.4 I47.1
I47.1 I44.4
I50.9 I44.4
I49.8 I44.4
I44.4 I50.9
I44.4 I49.8
E78.5 I21.0
E78.5 Z95.5
E78.5 I49.8
I21.0 E78.5
Z95.5 E78.5
I49.8 E78.5
I44.0 I35.1
I44.0 I33.0
I10.X I33.0
I35.1 I44.0
I33.0 I44.0
I46.1 I44.0
I33.0 I10.X
I44.0 I46.1
I42.5 I42.0
I87.2 I42.0
I42.0 I42.5
N18.9 I42.5
I87.2 I42.5
I46.1 I42.5
I42.5 N18.9
I87.2 N18.9
I42.0 I87.2
I42.5 I87.2
N18.9 I87.2
I46.1 I87.2
I42.5 I46.1
I87.2 I46.1
I46.1 Q23.3
Q23.3 I46.1
E26.0 D35.0
I10.X D35.0
E11.9 D35.0
Z01.7 D35.0
D35.0 E26.0
I10.X E26.0
E11.9 E26.0
Z01.7 E26.0
D35.0 I10.X
E26.0 I10.X
D35.0 E11.9
E26.0 E11.9
D35.0 Z01.7
E26.0 Z01.7
E78.5 N05.1
S37.0 N05.1
E66.9 N05.1
Z01.7 N05.1
N05.1 E78.5
S37.0 E78.5
N05.1 S37.0
E78.5 S37.0
N05.1 E66.9
N05.1 Z01.7
I06.1 I05.2
I05.2 I06.1
I49.8 I11.9
I50.9 I11.9
I10.X I11.9
I11.9 I49.8
I11.9 I50.9
I11.9 I10.X
J93.1 I09.1
I31.9 I09.1
J93.1 I05.2
I31.9 I05.2
I09.1 J93.1
I05.2 J93.1
I31.9 J93.1
Z01.7 J93.1
I09.1 I31.9
I05.2 I31.9
J93.1 I31.9
J93.1 Z01.7
I37.1 I27.9
I27.9 I37.1
I33.0 I09.1
I44.0 I09.1
I09.1 I33.0
I44.0 Z95.2
I09.1 I44.0
Z95.2 I44.0
I48.X I26.0
I26.0 I48.X
I49.4 I47.2
I47.2 I49.4
I50.9 I49.4
I49.8 I49.4
Z01.7 I49.4
I49.4 I50.9
I49.4 I49.8
I49.4 Z01.7
I45.1 I47.1
I44.0 I47.1
I47.1 I45.1
I47.1 I44.0
I50.9 I44.0
I44.0 I50.9
I70.9 I47.2
I47.2 I70.9
I45.2 I45.1
I48.X I45.1
I45.1 I45.2
I49.8 I45.2
I48.X I45.2
I45.2 I49.8
I45.1 I48.X
I45.2 I48.X
Y83.1 Q22.1
Q22.1 Y83.1
E78.0 I11.0
I11.0 E78.0
I50.9 I15.9
I15.9 I50.9
I87.2 Z52.4
Z52.4 I87.2
A41.9 I25.8
A41.9 I21.0
Y83.1 I20.0
A41.9 I20.0
I20.0 Y83.1
A41.9 Y83.1
I25.8 A41.9
I21.0 A41.9
I20.0 A41.9
Y83.1 A41.9
Y83.1 I47.2
E78.5 I47.2
Y83.1 I50.9
E78.5 I50.9
I47.2 Y83.1
I50.9 Y83.1
I47.2 E78.5
I50.9 E78.5
E11.9 N18.9
E11.9 I15.1
E11.9 S37.0
N18.9 E11.9
I15.1 E11.9
S37.0 E11.9
B23.8 N18.9
E87.8 N18.9
N18.9 B23.8
K52.9 B23.8
E87.8 B23.8
Z01.7 B23.8
B23.8 K52.9
E87.8 K52.9
N18.9 E87.8
B23.8 E87.8
K52.9 E87.8
Z01.7 E87.8
B23.8 Z01.7
E87.8 Z01.7
E11.2 N18.9
N18.9 E11.2
Z49.2 E11.2
I10.X E11.2
Z01.7 E11.2
E11.2 Z49.2
E11.2 I10.X
E11.2 Z01.7
I20.0 I21.1
I20.0 I25.4
I21.1 I20.0
I25.4 I20.0
I22.0 I25.8
I22.0 I21.0
I25.8 I22.0
I21.0 I22.0
I25.1 I22.0
Z01.7 I22.0
I22.0 I25.1
I22.0 Z01.7
I34.0 I27.9
I35.1 I27.9
I27.9 I34.0
I27.9 I35.1
I82.8 I27.9
I27.9 I82.8
I34.0 I82.8
I36.1 I82.8
I82.8 I34.0
I82.8 I36.1
I45.1 I25.8
I25.8 I45.1
C38.3 C38.0
I31.3 C38.0
J90.X C38.0
Z01.7 C38.0
C38.0 C38.3
I31.3 C38.3
J90.X C38.3
Z01.7 C38.3
C38.0 I31.3
C38.3 I31.3
J90.X I31.3
C38.0 J90.X
C38.3 J90.X
I31.3 J90.X
C38.0 Z01.7
C38.3 Z01.7
I27.9 I11.0
I27.0 I11.0
N19.X I11.0
I11.0 I27.9
N19.X I27.9
I11.0 I27.0
N19.X I27.0
I11.0 N19.X
I27.9 N19.X
I27.0 N19.X
I34.0 I35.2
Z95.0 I35.2
T82.0 I35.2
Z01.7 I35.2
I35.2 I34.0
Z95.0 I34.0
T82.0 I34.0
I35.2 Z95.0
I34.0 Z95.0
T82.0 Z95.0
I35.2 T82.0
I34.0 T82.0
Z95.0 T82.0
I35.2 Z01.7
I44.2 I42.9
Z45.0 I42.9
Z45.9 I42.9
Z01.7 I42.9
I42.9 I44.2
Z45.0 I44.2
I42.9 Z45.0
I44.2 Z45.0
I42.9 Z45.9
I42.9 Z01.7
E79.0 D64.9
D64.9 E79.0
E78.5 E79.0
E79.0 E78.5
F10.2 Z52.4
F12.2 Z52.4
F10.2 Z00.5
F12.2 Z00.5
F10.2 Z01.7
F12.2 Z01.7
Z52.4 F10.2
Z00.5 F10.2
Z01.7 F10.2
F12.2 F10.2
Z52.4 F12.2
Z00.5 F12.2
Z01.7 F12.2
F10.2 F12.2
E78.1 Z52.4
E79.9 Z52.4
E78.1 E78.5
E79.9 E78.5
Z52.4 E78.1
E78.5 E78.1
E79.9 E78.1
Z01.7 E78.1
Z52.4 E79.9
E78.5 E79.9
E78.1 E79.9
Z01.7 E79.9
E78.1 Z01.7
E79.9 Z01.7
I20.0 I22.0
I22.0 I20.0
Z49.2 T86.1
T86.1 Z49.2
G90.9 I49.4
G90.9 I50.9
I49.4 G90.9
I50.9 G90.9
Z01.7 G90.9
G90.9 Z01.7
J93.1 Q24.8
J93.1 Q21.1
Q24.8 J93.1
Q21.1 J93.1
I45.1 J93.1
J93.1 I45.1
I80.2 I26.0
I50.9 I26.0
I49.8 I26.0
I26.0 I80.2
I50.9 I80.2
I26.0 I50.9
I80.2 I50.9
I26.0 I49.8
I44.6 Q24.8
I44.6 Q21.1
Q24.8 I44.6
Q21.1 I44.6
I50.9 I44.6
Z01.7 I44.6
I44.6 I50.9
I44.6 Z01.7
I51.7 Q24.8
I51.7 Q23.1
I51.7 Q25.1
Q24.8 I51.7
Q23.1 I51.7
Q25.1 I51.7
I64.X Q23.0
Q23.0 I64.X
I34.2 I42.0
J90.X I42.0
I42.0 I34.2
I36.1 I34.2
J90.X I34.2
Z01.7 I34.2
I34.2 I36.1
J90.X I36.1
I42.0 J90.X
I34.2 J90.X
I36.1 J90.X
I34.2 Z01.7
I49.8 I42.1
M41.9 I42.1
M41.9 I50.9
I42.1 I49.8
M41.9 I49.8
I42.1 M41.9
I50.9 M41.9
I49.8 M41.9
Z01.7 M41.9
M41.9 Z01.7
Q23.0 I33.0
I33.0 Q23.0
I42.4 Q24.0
Q23.3 Q24.0
Q24.0 I42.4
Q24.0 Q23.3
T82.1 I49.9
Z95.0 I49.9
Z45.0 I49.9
I49.9 T82.1
I49.9 Z95.0
I49.9 Z45.0
Q21.1 Q25.1
Q25.1 Q21.1
Q23.1 Q24.4
I50.9 Q24.4
Q24.4 Q23.1
Q24.4 I50.9
I87.1 N18.9
I82.2 N18.9
I87.1 Z49.1
I82.2 Z49.1
N18.9 I87.1
Z49.1 I87.1
I82.2 I87.1
Z01.7 I87.1
N18.9 I82.2
Z49.1 I82.2
I87.1 I82.2
I87.1 Z01.7
N00.1 N17.9
N10.X N17.9
N17.9 N00.1
N10.X N00.1
S37.0 N00.1
Z01.7 N00.1
N17.9 N10.X
N00.1 N10.X
S37.0 N10.X
Z01.7 N10.X
N00.1 S37.0
N10.X S37.0
N00.1 Z01.7
N10.X Z01.7
Z96.8 M32.1
M32.1 Z96.8
N39.0 N18.9
N39.0 J18.9
N18.9 N39.0
J18.9 N39.0
Z96.8 N39.0
Z01.7 N39.0
N39.0 Z96.8
N39.0 Z01.7
G44.2 I45.6
G44.2 I49.8
I45.6 G44.2
I49.8 G44.2
Z01.7 G44.2
G44.2 Z01.7
Z49.2 N26.X
N26.X Z49.2
Q21.0 Z49.2
M10.0 Z45.2
Q21.0 Z45.2
Z45.2 M10.0
Q21.0 M10.0
Z49.2 Q21.0
Z45.2 Q21.0
M10.0 Q21.0
E21.1 Z94.0
E21.1 N18.9
E21.1 Z43.6
Z94.0 E21.1
N18.9 E21.1
Z43.6 E21.1
Z01.7 E21.1
E21.1 Z01.7
I27.9 N18.9
Z96.8 Z46.6
I27.9 Z46.6
Z46.6 Z96.8
I27.9 Z96.8
N18.9 I27.9
Z46.6 I27.9
Z96.8 I27.9
Q26.4 Q21.1
Q21.1 Q26.4
I45.1 Q26.4
Q26.4 I45.1
I45.2 I45.6
I45.6 I45.2
I50.9 I45.2
I45.2 I50.9
J32.4 N18.9
J32.4 Z49.1
J32.4 Z49.2
N18.9 J32.4
Z49.1 J32.4
Z49.2 J32.4
Z01.7 J32.4
J32.4 Z01.7
Q21.0 Q21.3
Q24.3 Q21.3
Q21.3 Q21.0
Q24.3 Q21.0
Q21.3 Q24.3
Q21.0 Q24.3
Q22.0 Q24.8
Q24.8 Q22.0
Q21.0 Q22.0
Q25.7 Q22.0
Z01.7 Q22.0
Q22.0 Q21.0
Q25.7 Q21.0
Q22.0 Q25.7
Q21.0 Q25.7
Q22.0 Z01.7
Z96.0 Z94.0
Z96.0 N18.9
Z96.0 Z43.6
Z94.0 Z96.0
N18.9 Z96.0
Z43.6 Z96.0
Z01.7 Z96.0
Z96.0 Z01.7
Z46.6 Z96.0
Z96.8 Z96.0
Z96.0 Z46.6
Z96.0 Z96.8
N19.X N04.1
S37.0 N04.1
Z01.7 N04.1
N04.1 N19.X
S37.0 N19.X
N04.1 S37.0
N19.X S37.0
N04.1 Z01.7
Z01.7 R00.2
R00.2 Z01.7
I45.1 I27.9
I47.1 I27.9
I27.9 I45.1
I27.2 I45.1
I46.1 I45.1
I27.9 I47.1
I27.2 I47.1
I46.1 I47.1
I45.1 I27.2
I47.1 I27.2
I45.1 I46.1
I47.1 I46.1
E79.0 Z94.0
E79.0 M10.9
Z94.0 E79.0
M10.9 E79.0
I51.3 I25.8
I51.3 I21.0
I25.8 I51.3
I21.0 I51.3
I69.4 I34.0
I69.4 I33.0
I34.0 I69.4
I33.0 I69.4
I50.9 I69.4
Z01.7 I69.4
I69.4 I50.9
I69.4 Z01.7
I33.0 I34.1
I64.X I34.1
I69.4 I34.1
I34.1 I33.0
I34.1 I64.X
I69.4 I64.X
I34.1 I69.4
I64.X I69.4
I44.2 Q21.0
T82.1 Q21.0
Q21.0 I44.2
Q21.0 T82.1
Z95.2 Q21.0
Z45.9 Q21.0
Q21.0 Z95.2
Z45.9 Z95.2
Q21.0 Z45.9
Z95.2 Z45.9
T82.8 N18.9
Y83.1 N18.9
N18.9 T82.8
Y83.1 T82.8
Z49.1 T82.8
N18.9 Y83.1
T82.8 Y83.1
Z49.1 Y83.1
T82.8 Z49.1
Y83.1 Z49.1
I50.9 I40.0
I49.8 I40.0
Z01.7 I40.0
I40.0 I50.9
I40.0 I49.8
I40.0 Z01.7
J22.X N18.9
J22.X M32.1
N18.9 J22.X
M32.1 J22.X
E78.0 Z52.4
Z52.4 E78.0
E79.8 N03.2
E66.9 N03.2
E79.8 Z29.2
E66.9 Z29.2
N03.2 E79.8
Z29.2 E79.8
E66.9 E79.8
Z01.7 E79.8
N03.2 E66.9
Z29.2 E66.9
E79.8 E66.9
E79.8 Z01.7
E78.5 N03.2
N03.2 E78.5
E78.2 N03.2
E78.2 Z29.2
N03.2 E78.2
Z29.2 E78.2
I51.7 I27.0
I27.0 I51.7
I50.0 I51.7
I49.8 I51.7
I51.7 I50.0
I51.7 I49.8
I82.2 T85.7
T85.7 I82.2
K35.9 N18.9
K35.9 T86.1
K52.9 T86.1
N18.9 K35.9
T86.1 K35.9
K52.9 K35.9
Z01.7 K35.9
T86.1 K52.9
K35.9 K52.9
K35.9 Z01.7
I49.8 Z03.5
Z01.7 Z03.5
Z03.5 I49.8
Z03.5 Z01.7
I64.X I35.1
A41.9 I35.1
N17.9 I33.0
A41.9 I33.0
I35.1 I64.X
N17.9 I64.X
A41.9 I64.X
I33.0 N17.9
I64.X N17.9
A41.9 N17.9
I35.1 A41.9
I33.0 A41.9
I64.X A41.9
N17.9 A41.9
N02.9 N18.9
R71.X N18.9
N18.9 N02.9
E78.5 N02.9
R71.X N02.9
S37.0 N02.9
N02.9 E78.5
R71.X E78.5
N18.9 R71.X
N02.9 R71.X
E78.5 R71.X
S37.0 R71.X
N02.9 S37.0
R71.X S37.0
G06.0 Q24.8
G06.0 Q23.1
G06.0 I33.0
Q24.8 G06.0
Q23.1 G06.0
I33.0 G06.0
Z01.7 G06.0
G06.0 Z01.7
I50.9 I71.0
I71.0 I50.9
I51.8 N18.9
I51.8 Z49.1
I51.8 Z49.2
N18.9 I51.8
Z49.1 I51.8
Z49.2 I51.8
Z01.7 I51.8
I51.8 Z01.7
N14.1 Z94.0
N14.1 N18.9
N14.1 T86.1
Z94.0 N14.1
N18.9 N14.1
T86.1 N14.1
Z01.7 N14.1
N14.1 Z01.7
Q21.1 Q25.0
Q25.0 Q21.1
R80.X N26.X
N26.X R80.X
D58.2 N18.9
S39.0 N18.9
D58.2 N02.9
S39.0 N02.9
N18.9 D58.2
N02.9 D58.2
S39.0 D58.2
Z01.7 D58.2
N18.9 S39.0
N02.9 S39.0
D58.2 S39.0
Z01.7 S39.0
D58.2 Z01.7
S39.0 Z01.7
Z45.6 N18.9
Z45.6 T85.6
Z45.6 Z43.6
N18.9 Z45.6
T85.6 Z45.6
Z43.6 Z45.6
Z01.7 Z45.6
Z45.6 Z01.7
N18.9 J90.X
Z99.2 J90.X
Z99.2 I10.X
J90.X N18.9
J90.X Z99.2
I10.X Z99.2
E87.6 N25.8
E83.5 N25.8
N25.8 E87.6
E83.5 E87.6
Z01.7 E87.6
N25.8 E83.5
E87.6 E83.5
E87.6 Z01.7
N05.8 N18.9
N18.9 N05.8
Z49.2 N05.8
N05.8 Z49.2
R57.0 Z95.2
R57.0 T82.0
Z95.2 R57.0
T82.0 R57.0
I13.2 I42.0
I13.2 I34.0
I42.0 I13.2
I34.0 I13.2
I49.8 I13.2
Z01.7 I13.2
I13.2 I49.8
I13.2 Z01.7
T81.5 T81.4
I49.8 T81.4
T81.4 T81.5
I50.9 T81.5
Z01.7 T81.5
T81.5 I50.9
T81.4 I49.8
T81.5 Z01.7
I51.7 I05.2
I05.2 I51.7
Z99.2 N05.8
K52.9 N05.8
N05.8 Z99.2
K52.9 Z99.2
N05.8 K52.9
Z99.2 K52.9
N06.8 N02.8
I99.X N02.8
N02.8 N06.8
I99.X N06.8
S37.0 N06.8
Z01.7 N06.8
N02.8 I99.X
N06.8 I99.X
S37.0 I99.X
N06.8 S37.0
I99.X S37.0
N06.8 Z01.7
E14.1 N18.9
R73.9 N18.9
N18.9 E14.1
R73.9 E14.1
S37.0 E14.1
Z01.7 E14.1
N18.9 R73.9
E14.1 R73.9
S37.0 R73.9
Z01.7 R73.9
E14.1 S37.0
R73.9 S37.0
E14.1 Z01.7
R73.9 Z01.7
N05.8 Z94.0
Z94.0 N05.8
Z43.6 N05.8
N05.8 Z43.6
Z49.1 N17.9
K52.9 N17.9
N17.9 Z49.1
K52.9 Z49.1
N17.9 K52.9
Z49.1 K52.9
Z96.8 K52.9
K52.9 Z96.8
I50.1 N05.8
N05.8 I50.1
Z99.2 I50.1
I50.1 Z99.2
Q22.8 Q87.4
Q87.4 Q22.8
I36.1 I35.2
I27.0 I35.2
I10.X I35.2
I35.2 I36.1
I10.X I36.1
I35.2 I27.0
I35.2 I10.X
I36.1 I10.X
I25.4 I21.0
I21.0 I25.4
I44.2 Q22.5
I44.2 Z95.2
Q22.5 I44.2
Z95.2 I44.2
I44.2 I51.4
I51.4 I44.2
I47.2 I44.2
I49.8 I44.2
I44.2 I47.2
I44.2 I49.8
Z45.0 I42.2
I49.8 I42.2
I42.2 Z45.0
I49.8 Z45.0
I49.8 Z45.9
I42.2 I49.8
Z45.0 I49.8
Z45.9 I49.8
N34.0 N18.9
N36.0 N18.9
N18.9 N34.0
N36.0 N34.0
Z96.8 N34.0
Z01.7 N34.0
N18.9 N36.0
N34.0 N36.0
Z96.8 N36.0
Z01.7 N36.0
N34.0 Z96.8
N36.0 Z96.8
N34.0 Z01.7
N36.0 Z01.7
S37.0 N36.0
N36.0 S37.0
N36.0 N13.9
N34.0 N13.9
Z46.6 N13.9
N13.9 N36.0
Z46.6 N36.0
N13.9 N34.0
Z46.6 N34.0
N13.9 Z46.6
N36.0 Z46.6
N34.0 Z46.6
I10.X Z45.2
Z45.2 I10.X
A16.5 I42.0
J86.9 I42.0
I42.0 A16.5
J86.9 A16.5
I26.0 A16.5
Z01.7 A16.5
I42.0 J86.9
A16.5 J86.9
I26.0 J86.9
Z01.7 J86.9
A16.5 I26.0
J86.9 I26.0
A16.5 Z01.7
J86.9 Z01.7
I44.0 I34.0
I44.0 I36.1
I34.0 I44.0
I36.1 I44.0
E04.1 I27.9
E04.1 I27.0
I27.9 E04.1
I27.0 E04.1
I45.1 E04.1
Z01.7 E04.1
E04.1 I45.1
E04.1 Z01.7
I45.1 Q23.1
I45.1 Q25.4
Q23.1 I45.1
Q25.4 I45.1
I48.X I40.1
I47.1 I42.0
I40.1 I48.X
I47.1 I48.X
I42.0 I47.1
I48.X I47.1
I50.0 I26.0
I27.0 I26.0
I26.0 I50.0
I26.0 I27.0
J18.9 Q21.1
Q21.1 J18.9
J90.X I31.9
M32.9 I31.9
I31.9 J90.X
M32.9 J90.X
I50.9 J90.X
I31.9 M32.9
J90.X M32.9
J90.X I50.9
N19.X I45.1
I45.1 N19.X
I97.1 Q24.8
I97.1 I33.0
I97.1 Q23.1
Q24.8 I97.1
I33.0 I97.1
Q23.1 I97.1
I46.1 I97.1
I97.1 I46.1
Q20.3 Q89.3
I49.8 Q89.3
I49.8 Q20.5
Q89.3 Q20.3
I49.8 Q20.3
Q89.3 I49.8
Q20.5 I49.8
Q20.3 I49.8
E78.5 Z49.2
Z49.2 E78.5
I06.0 I05.2
I05.2 I06.0
I33.0 Q22.8
Q22.8 I33.0
I47.2 I31.3
I31.3 I47.2
J81.X T85.6
J81.X Z49.2
T85.6 J81.X
Z49.2 J81.X
Z95.2 Q23.0
T82.0 Q23.0
Q23.0 Z95.2
Q23.0 T82.0
I13.2 Z49.2
Z49.2 I13.2
E14.9 N18.9
E14.9 T86.1
E14.9 Z96.8
N18.9 E14.9
T86.1 E14.9
Z96.8 E14.9
Z01.7 E14.9
E14.9 Z01.7
I21.9 Q24.8
Q24.5 Q23.0
I21.9 Q23.0
Q23.0 Q24.5
I21.9 Q24.5
Q24.8 I21.9
Q23.0 I21.9
Q24.5 I21.9
I44.7 I42.0
I44.7 I34.0
I44.7 I36.1
I42.0 I44.7
I34.0 I44.7
I36.1 I44.7
Z01.7 I44.7
I44.7 Z01.7
I45.1 Q24.5
I45.1 Q23.0
Q24.5 I45.1
Q23.0 I45.1
I42.4 Q23.1
Q23.1 I42.4
I50.9 I42.4
I42.4 I50.9
N14.1 N17.9
I65.2 N17.9
I77.0 N17.9
N17.9 N14.1
I65.2 N14.1
I77.0 N14.1
N17.9 I65.2
N14.1 I65.2
I77.0 I65.2
N17.9 I77.0
N14.1 I77.0
I65.2 I77.0
Z01.7 I77.0
I77.0 Z01.7
I64.X Q21.1
Q21.1 I64.X
Q23.3 I64.X
I64.X Q23.3
Y83.1 I26.0
S31.8 I26.0
I26.0 Y83.1
S31.8 Y83.1
S31.8 I49.8
I26.0 S31.8
Y83.1 S31.8
I49.8 S31.8
Z01.7 S31.8
S31.8 Z01.7
S37.0 K52.9
K52.9 S37.0
T85.8 Q23.0
T85.8 Z95.2
Q23.0 T85.8
Z95.2 T85.8
I26.0 C38.0
J18.9 C38.0
A41.9 C38.0
C38.0 I26.0
J18.9 I26.0
A41.9 I26.0
C38.0 J18.9
I26.0 J18.9
A41.9 J18.9
C38.0 A41.9
I26.0 A41.9
J18.9 A41.9
I49.4 I42.0
I42.0 I49.4
E78.1 Z00.5
Z00.5 E78.1
I49.8 G90.9
R55.X G90.9
G90.9 I49.8
G90.9 R55.X
E78.0 I25.8
R57.0 I25.8
E78.0 I21.9
R57.0 I21.9
E78.0 Y83.1
R57.0 Y83.1
I25.8 E78.0
I21.9 E78.0
Y83.1 E78.0
R57.0 E78.0
I25.8 R57.0
I21.9 R57.0
Y83.1 R57.0
E78.0 R57.0
M10.0 Z49.1
Z49.1 M10.0
E10.2 N18.9
N05.0 N18.9
N18.9 E10.2
N05.0 E10.2
I10.X E10.2
Z01.7 E10.2
N18.9 N05.0
E10.2 N05.0
E10.2 I10.X
E10.2 Z01.7
I25.8 I42.0
I42.0 I25.8
I26.0 I25.8
I26.0 I21.0
I25.8 I26.0
I21.0 I26.0
I48.X Q25.4
Q25.4 I48.X
I31.9 I31.3
J93.1 I31.3
I31.3 I31.9
I31.3 J93.1
I50.9 J93.1
J93.1 I50.9
I24.8 I51.3
I70.9 I51.3
I51.3 I24.8
I51.3 I70.9
I77.0 I15.1
I77.0 Z49.2
I15.1 I77.0
Z49.2 I77.0
Y44.2 N18.9
I31.3 T85.7
Y44.2 T85.7
T85.7 I31.3
Y44.2 I31.3
N18.9 Y44.2
T85.7 Y44.2
I31.3 Y44.2
T82.1 I44.3
Z95.0 I44.3
Z45.0 I44.3
I44.3 T82.1
I44.3 Z95.0
I44.3 Z45.0
Q24.6 Q24.8
Q24.8 Q24.6
Z95.2 I05.0
Z95.2 I07.1
I05.0 Z95.2
I07.1 Z95.2
I49.8 C38.0
E11.9 C38.0
C38.0 I49.8
C38.0 E11.9
Z95.2 Z49.1
Z49.1 Z95.2
I49.8 I49.1
I49.1 I49.8
J18.9 J15.1
A04.7 J15.1
J00.X J15.1
A41.9 J15.1
J15.1 J18.9
A04.7 J18.9
J00.X J18.9
J15.1 A04.7
J18.9 A04.7
J00.X A04.7
A41.9 A04.7
J15.1 J00.X
J18.9 J00.X
A04.7 J00.X
A41.9 J00.X
J15.1 A41.9
A04.7 A41.9
J00.X A41.9
E14.9 I40.9
E14.9 I50.9
E14.9 I49.8
I40.9 E14.9
I50.9 E14.9
I49.8 E14.9
I10.X I21.1
I21.1 I10.X
I71.2 I71.0
I33.0 I71.0
I71.0 I71.2
I33.0 I71.2
I71.0 I33.0
I71.2 I33.0
Z95.2 I47.2
I47.2 Z95.2
K81.0 I42.0
K81.0 I47.2
K81.0 Z45.9
I42.0 K81.0
I47.2 K81.0
Z45.9 K81.0
Z01.7 K81.0
K81.0 Z01.7
N18.9 I47.2
N18.9 Z45.9
I47.2 N18.9
Z45.9 N18.9
Q25.1 I25.8
Q25.1 I25.1
Q25.1 I21.1
I25.8 Q25.1
I25.1 Q25.1
I21.1 Q25.1
I50.9 C38.0
D64.9 C38.0
C38.0 I50.9
D64.9 I50.9
D64.9 I49.8
C38.0 D64.9
I50.9 D64.9
I49.8 D64.9
E11.2 Z49.1
Z49.1 E11.2
J84.9 N18.9
J84.9 M32.1
N18.9 J84.9
M32.1 J84.9
I10.X J84.9
J84.9 I10.X
I64.X I42.0
I42.0 I64.X
I10.X I64.X
I10.X N17.9
I64.X I10.X
N17.9 I10.X
I26.0 I71.0
I26.0 I35.1
I26.0 T81.0
I71.0 I26.0
I35.1 I26.0
T81.0 I26.0
I27.2 N02.9
I50.9 N02.9
I27.2 N06.9
I50.9 N06.9
N02.9 I27.2
N06.9 I27.2
N02.9 I50.9
N06.9 I50.9
Q26.1 Q24.8
Q26.1 Q20.4
Z01.7 Q20.4
Q24.8 Q26.1
Q20.4 Q26.1
Q21.0 Q26.1
Z01.7 Q26.1
Q26.1 Q21.0
Q20.4 Z01.7
Q26.1 Z01.7
M31.1 N18.9
N18.9 M31.1
I42.0 M31.1
S37.0 M31.1
Z01.7 M31.1
M31.1 I42.0
S37.0 I42.0
M31.1 S37.0
I42.0 S37.0
M31.1 Z01.7
J06.8 N03.2
L02.0 N03.2
N03.2 J06.8
L02.0 J06.8
N03.2 L02.0
J06.8 L02.0
E79.0 N04.2
N04.2 E79.0
S37.0 N05.2
Z01.7 N05.2
N05.2 S37.0
N05.2 Z01.7
K65.0 N18.9
A86.X N18.9
K65.0 N12.X
Z49.1 N12.X
A86.X N12.X
N18.9 K65.0
N12.X K65.0
Z49.1 K65.0
A86.X K65.0
N12.X Z49.1
K65.0 Z49.1
A86.X Z49.1
N18.9 A86.X
N12.X A86.X
K65.0 A86.X
Z49.1 A86.X
E14.1 I10.X
E87.2 I10.X
E14.1 N17.9
E87.2 N17.9
I10.X E14.1
N17.9 E14.1
E87.2 E14.1
I10.X E87.2
N17.9 E87.2
E14.1 E87.2
I37.1 I42.0
I37.1 I35.1
I42.0 I37.1
I35.1 I37.1
I34.0 I37.1
I37.1 I34.0
I48.X I42.2
I69.4 I42.2
I42.2 I48.X
I69.4 I48.X
I45.3 I48.X
I42.2 I69.4
I48.X I69.4
I45.3 I69.4
I48.X I45.3
I69.4 I45.3
I74.3 I42.2
I74.3 I69.4
I42.2 I74.3
I69.4 I74.3
I45.3 I74.3
I74.3 I45.3
I25.4 I24.8
I24.8 I25.4
S37.0 E14.9
E14.9 S37.0
T50.9 N18.9
T50.9 K52.9
T50.9 Z96.8
N18.9 T50.9
K52.9 T50.9
Z96.8 T50.9
Z01.7 T50.9
T50.9 Z01.7
I44.2 I25.8
Z45.9 I25.8
I44.2 I21.1
Z45.9 I21.1
I25.8 I44.2
I21.1 I44.2
I25.8 Z45.9
I21.1 Z45.9
Z49.2 Z96.8
Z96.8 Z49.2
T82.4 N18.9
N18.9 T82.4
Z49.1 T82.4
Z01.7 T82.4
T82.4 Z49.1
T82.4 Z01.7
I21.9 I24.8
I24.8 I21.9
I74.8 I26.0
N28.0 I26.0
K55.0 I26.0
I26.0 I74.8
N28.0 I74.8
K55.0 I74.8
Z01.7 I74.8
I26.0 N28.0
I74.8 N28.0
K55.0 N28.0
I26.0 K55.0
I74.8 K55.0
N28.0 K55.0
Z01.7 K55.0
I74.8 Z01.7
K55.0 Z01.7
N18.9 I71.0
N18.9 I71.2
I71.0 N18.9
I71.2 N18.9
E21.5 N18.9
S72.0 N18.9
N18.9 E21.5
S72.0 E21.5
Z49.1 E21.5
Z01.7 E21.5
N18.9 S72.0
E21.5 S72.0
Z49.1 S72.0
Z01.7 S72.0
E21.5 Z49.1
S72.0 Z49.1
E21.5 Z01.7
S72.0 Z01.7
I49.8 I49.5
I49.5 I49.8
A02.0 I40.1
A02.0 I50.9
A02.0 I49.8
I40.1 A02.0
I50.9 A02.0
I49.8 A02.0
Z01.7 A02.0
A02.0 Z01.7
E78.2 M32.1
M32.1 E78.2
I21.4 I25.5
I21.1 I25.5
I21.2 I25.5
I25.5 I21.4
I21.1 I21.4
I21.2 I21.4
Z01.7 I21.4
I25.5 I21.1
I21.4 I21.1
I25.5 I21.2
I21.4 I21.2
I21.4 Z01.7
I27.2 Q22.8
Q22.8 I27.2
I42.0 I11.0
I34.0 I11.0
I36.1 I11.0
I11.0 I42.0
I11.0 I34.0
I11.0 I36.1
I87.2 I34.0
I87.2 I36.1
I34.0 I87.2
I36.1 I87.2
M31.3 N18.9
N18.9 M31.3
I13.2 M31.3
Z29.2 M31.3
Z01.7 M31.3
M31.3 I13.2
Z29.2 I13.2
M31.3 Z29.2
I13.2 Z29.2
M31.3 Z01.7
E11.2 N05.9
S37.0 N05.9
N05.9 E11.2
S37.0 E11.2
N05.9 S37.0
E11.2 S37.0
I42.4 Q25.0
Q25.0 I42.4
Z45.0 I42.4
I42.4 Z45.0
Z49.1 N02.8
N02.8 Z49.1
I13.9 I42.0
E02.X I42.0
Y44.2 I42.0
I42.0 I13.9
E02.X I13.9
Y44.2 I13.9
I46.1 I13.9
I42.0 E02.X
I13.9 E02.X
Y44.2 E02.X
I46.1 E02.X
I42.0 Y44.2
I13.9 Y44.2
E02.X Y44.2
I46.1 Y44.2
I13.9 I46.1
E02.X I46.1
Y44.2 I46.1
I50.9 R07.4
I49.8 R07.4
G43.9 R07.4
Z01.7 R07.4
R07.4 I50.9
G43.9 I50.9
R07.4 I49.8
G43.9 I49.8
R07.4 G43.9
I50.9 G43.9
I49.8 G43.9
Z01.7 G43.9
R07.4 Z01.7
G43.9 Z01.7
I21.9 I40.1
I47.2 I40.1
I44.6 I40.1
I40.1 I21.9
I47.2 I21.9
I44.6 I21.9
I40.1 I47.2
I21.9 I47.2
I44.6 I47.2
I40.1 I44.6
I21.9 I44.6
I47.2 I44.6
K72.1 I42.0
K72.1 I34.0
N17.9 I34.0
I42.0 K72.1
I34.0 K72.1
N17.9 K72.1
Z01.7 K72.1
I34.0 N17.9
K72.1 N17.9
K72.1 Z01.7
N12.X Z94.0
Z94.0 N12.X
T85.7 I27.9
A41.9 I27.9
N18.9 I48.X
T85.7 I48.X
A41.9 I48.X
I48.X N18.9
I27.9 T85.7
I48.X T85.7
A41.9 T85.7
I27.9 A41.9
I48.X A41.9
T85.7 A41.9
I64.X N18.9
I64.X N03.1
N18.9 I64.X
N03.1 I64.X
I64.X I09.1
I09.1 I64.X
Z95.2 I64.X
I48.X I64.X
I64.X Z95.2
I64.X I48.X
I10.X C38.0
C38.0 I10.X
I24.8 I25.2
I25.2 I24.8
N17.9 Q24.8
N17.9 Q23.1
N17.9 Z95.2
Q24.8 N17.9
Q23.1 N17.9
Z95.2 N17.9
I34.0 I64.X
T82.8 I64.X
T82.8 I35.1
I64.X I34.0
T82.8 I34.0
I64.X T82.8
I35.1 T82.8
I34.0 T82.8
I80.1 I27.9
I27.9 I80.1
I80.2 I80.1
Y83.1 I80.1
I80.1 I80.2
I80.1 Y83.1
I47.1 I42.8
T82.1 I42.8
Z95.0 I42.8
I42.8 I47.1
T82.1 I47.1
I42.8 T82.1
I47.1 T82.1
I49.8 T82.1
I42.8 Z95.0
I49.8 Z95.0
T82.1 I49.8
Z95.0 I49.8
I50.1 N06.9
G47.3 N06.9
N06.9 I50.1
G47.3 I50.1
E66.9 I50.1
N06.9 G47.3
I50.1 G47.3
E66.9 G47.3
I50.1 E66.9
G47.3 E66.9
Z45.9 I25.4
I50.9 I25.4
E78.5 I25.4
I25.4 Z45.9
E78.5 Z45.9
I25.4 I50.9
I25.4 E78.5
Z45.9 E78.5
I42.0 I09.1
I09.1 I42.0
I05.1 I42.0
I06.1 I42.0
I42.0 I05.1
I42.0 I06.1
I40.8 I27.9
I27.9 I40.8
I34.0 I40.8
I36.1 I40.8
I40.8 I34.0
I40.8 I36.1
I49.8 Z99.2
Z99.2 I49.8
I51.3 I09.1
I06.1 I05.0
I51.3 I05.0
I05.0 I06.1
I51.3 I06.1
I09.1 I51.3
I05.0 I51.3
I06.1 I51.3
I71.9 I35.2
I71.9 I34.0
I71.9 I36.1
I35.2 I71.9
I34.0 I71.9
I36.1 I71.9
J15.2 I35.1
J15.2 I33.0
I35.1 J15.2
I33.0 J15.2
N18.9 J15.2
Z01.7 J15.2
J15.2 N18.9
J15.2 Z01.7
I44.2 I51.5
Z45.0 I51.5
Z45.9 I51.5
Z01.7 I51.5
I51.5 I44.2
I51.5 Z45.0
I51.5 Z45.9
I51.5 Z01.7
Q27.3 Z52.4
Y60.0 Z52.4
Z52.4 Q27.3
Y60.0 Q27.3
Z01.7 Q27.3
Z52.4 Y60.0
Q27.3 Y60.0
Z01.7 Y60.0
Q27.3 Z01.7
Y60.0 Z01.7
Z49.2 E11.7
E11.7 Z49.2
I15.0 N18.9
I15.0 N28.8
I36.1 N28.8
N18.9 I15.0
N28.8 I15.0
I36.1 I15.0
N28.8 I36.1
I15.0 I36.1
I25.3 I42.0
I25.3 I34.0
I42.0 I25.3
I34.0 I25.3
I36.1 I25.3
Z01.7 I25.3
I25.3 I36.1
I25.3 Z01.7
T81.0 Q21.1
Q21.1 T81.0
I45.1 T81.0
T81.0 I45.1
I48.X Q22.5
Q22.5 I48.X
I51.7 N18.9
I51.7 I15.1
I51.7 Z49.1
N18.9 I51.7
I15.1 I51.7
Z49.1 I51.7
Q21.1 Q24.3
Q21.1 Q22.1
Q24.3 Q21.1
Q22.1 Q21.1
R18.X Z94.0
R18.X N18.9
R18.X I10.X
Z94.0 R18.X
N18.9 R18.X
I10.X R18.X
Z01.7 R18.X
R18.X Z01.7
I49.5 I44.1
T82.1 I44.1
I44.1 I49.5
I44.1 T82.1
N34.0 Z94.0
N34.0 T86.1
Z43.6 T86.1
Z94.0 N34.0
T86.1 N34.0
Z43.6 N34.0
T86.1 Z43.6
N34.0 Z43.6
Q25.0 Q26.2
I48.X Q26.2
Q26.2 Q25.0
Q26.2 I48.X
I47.1 Q24.5
I50.9 Q24.5
Q24.5 I47.1
Q24.5 I50.9
Q20.1 Q89.3
Q89.3 Q20.1
I33.0 Q21.1
Q21.1 I33.0
Q23.3 I33.0
I33.0 Q23.3
Q23.3 Q21.0
Q21.0 Q23.3
Z46.6 Z49.1
Z49.1 Z46.6
T85.6 Z46.6
Z46.6 T85.6
M32.9 N18.9
N18.9 M32.9
S37.0 M32.9
M32.9 S37.0
I46.1 I36.1
I36.1 I46.1
D36.8 I30.9
D36.8 I50.9
D36.8 I49.8
I30.9 D36.8
I50.9 D36.8
I49.8 D36.8
Z01.7 D36.8
D36.8 Z01.7
I44.0 I71.2
I71.2 I44.0
T82.8 Q24.8
I82.2 Q24.8
Q24.8 T82.8
I82.2 T82.8
I50.9 T82.8
Q24.8 I82.2
T82.8 I82.2
T82.8 I50.9
N26.X Z43.6
Z43.6 N26.X
Q22.1 Q21.3
Q21.3 Q22.1
Q24.4 Q25.1
Q25.1 Q24.4
Q20.2 Q24.8
Q24.8 Q20.2
Q20.3 Q20.2
Q25.4 Q20.2
Z01.7 Q20.2
Q20.2 Q20.3
Q25.4 Q20.3
Q20.2 Q25.4
Q20.3 Q25.4
Q20.2 Z01.7
I65.2 N18.9
N18.9 I65.2
I87.1 I65.2
I65.2 I87.1
Y83.1 I87.1
I87.1 Y83.1
I44.1 I49.9
I44.0 I49.9
I49.9 I44.1
I44.0 I44.1
Z45.0 I44.1
I49.9 I44.0
I44.1 I44.0
I44.1 Z45.0
E07.9 I49.8
E07.9 R00.2
I49.8 E07.9
R00.2 E07.9
Z01.7 E07.9
E07.9 Z01.7
N20.9 N10.X
I10.X N10.X
N10.X N20.9
I10.X N20.9
Z01.7 N20.9
N10.X I10.X
N20.9 I10.X
N20.9 Z01.7
I45.2 Q21.1
Q21.1 I45.2
N18.9 Q22.1
Q22.1 N18.9
I21.9 Q23.3
T82.0 Q23.3
Q23.3 I21.9
T82.0 I21.9
Q23.3 T82.0
I21.9 T82.0
T85.7 Q21.0
Q21.0 T85.7
Z95.4 Q24.8
Z95.4 T82.0
Q24.8 Z95.4
T82.0 Z95.4
Z95.2 Z95.4
Z01.7 Z95.4
Z95.4 Z95.2
Z95.4 Z01.7
Z49.1 I64.X
I64.X Z49.1
A41.9 Z49.1
Z49.1 A41.9
I46.1 I42.4
I46.1 Q25.0
I42.4 I46.1
Q25.0 I46.1
G81.9 I34.0
G81.9 I33.0
I34.0 G81.9
I33.0 G81.9
I49.8 G81.9
Z01.7 G81.9
G81.9 I49.8
G81.9 Z01.7
I50.1 Q24.8
I50.1 Q21.1
Q24.8 I50.1
Q21.1 I50.1
I49.8 I50.1
I50.1 I49.8
E83.5 N17.9
E87.6 N17.9
N17.9 E83.5
K52.9 E83.5
N17.9 E87.6
K52.9 E87.6
E83.5 K52.9
E87.6 K52.9
R57.1 Q24.8
R57.1 Q23.1
Q25.4 I33.0
R57.1 I33.0
I33.0 Q25.4
R57.1 Q25.4
Q24.8 R57.1
Q23.1 R57.1
I33.0 R57.1
Q25.4 R57.1
I15.0 Z94.0
Z94.0 I15.0
D59.4 I15.0
I15.0 D59.4
D70.X N18.9
D70.X T86.1
D69.6 T86.1
N18.9 D70.X
T86.1 D70.X
D69.6 D70.X
Z01.7 D70.X
T86.1 D69.6
D70.X D69.6
Z01.7 D69.6
D70.X Z01.7
D69.6 Z01.7
D72.8 Z94.0
D72.8 N18.9
D72.8 E21.1
Z94.0 D72.8
N18.9 D72.8
E21.1 D72.8
Z01.7 D72.8
D72.8 Z01.7
E21.1 N39.0
E21.1 Z96.8
N39.0 E21.1
Z96.8 E21.1
E79.0 N03.2
N03.2 E79.0
Z29.2 E79.0
E66.9 E79.0
E79.0 Z29.2
E79.0 E66.9
I44.5 Q24.8
I44.5 Q20.1
I44.5 Q21.0
Q24.8 I44.5
Q20.1 I44.5
Q21.0 I44.5
Z01.7 I44.5
I44.5 Z01.7
I50.9 Q25.4
Q25.4 I50.9
K74.6 I35.1
C18.3 I35.1
I35.1 K74.6
C18.3 K74.6
I50.9 K74.6
Z01.7 K74.6
I35.1 C18.3
K74.6 C18.3
I50.9 C18.3
Z01.7 C18.3
K74.6 I50.9
C18.3 I50.9
K74.6 Z01.7
C18.3 Z01.7
Q67.6 Q24.8
Q24.8 Q67.6
I49.8 Q67.6
I50.9 Q67.6
Z01.7 Q67.6
Q67.6 I49.8
Q67.6 I50.9
Q67.6 Z01.7
I71.2 N28.1
I51.7 N28.1
N28.1 I71.2
I15.1 I71.2
I51.7 I71.2
I71.2 I15.1
N28.1 I51.7
I71.2 I51.7
Q25.4 Q23.3
Q25.4 Q22.8
Q23.3 Q25.4
Q22.8 Q25.4
E78.9 I25.8
I49.8 I21.9
E78.9 I21.9
I21.9 I49.8
I25.8 E78.9
I21.9 E78.9
G04.9 Q24.8
G04.9 Q23.1
G04.9 I33.0
Q24.8 G04.9
Q23.1 G04.9
I33.0 G04.9
Z01.7 G04.9
G04.9 Z01.7
Z49.2 N02.8
I15.0 N02.8
N02.8 Z49.2
I15.0 Z49.2
N02.8 I15.0
Z49.2 I15.0
I87.1 Q24.8
I82.8 Q24.8
Q24.8 I87.1
I82.8 I87.1
I27.2 I87.1
Q24.8 I82.8
I87.1 I82.8
I27.2 I82.8
I87.1 I27.2
I82.8 I27.2
I33.0 Q21.3
Q21.3 I33.0
N05.0 N12.X
N06.9 N12.X
I42.0 N12.X
N12.X N05.0
I42.0 N05.0
N12.X N06.9
I42.0 N06.9
N12.X I42.0
N05.0 I42.0
N06.9 I42.0
G04.9 Z95.2
I50.9 Z95.2
Z95.2 G04.9
I50.9 G04.9
Z95.2 I50.9
G04.9 I50.9
I49.8 I21.1
I21.1 I49.8
I70.9 I49.8
I49.8 I70.9
I45.6 I42.0
I42.0 I45.6
I34.0 I45.6
N18.9 I45.6
I45.6 I34.0
N18.9 I34.0
I45.6 N18.9
I34.0 N18.9
Q23.1 Q21.1
Q21.1 Q23.1
Q22.1 Q23.1
Q23.1 Q22.1
Z95.8 I25.8
Z95.8 I21.0
I25.8 Z95.8
I21.0 Z95.8
D61.9 N18.9
B34.4 N18.9
N18.9 D61.9
B34.4 D61.9
Z96.8 D61.9
Z01.7 D61.9
N18.9 B34.4
D61.9 B34.4
Z96.8 B34.4
Z01.7 B34.4
D61.9 Z96.8
B34.4 Z96.8
D61.9 Z01.7
B34.4 Z01.7
S37.0 N05.8
Z96.8 N05.8
N05.8 S37.0
N05.8 Z96.8
Q28.8 Q24.8
Q23.8 Q24.8
Q28.8 Q25.1
Q23.8 Q25.1
Q24.8 Q28.8
Q25.1 Q28.8
Q23.8 Q28.8
Z01.7 Q28.8
Q24.8 Q23.8
Q25.1 Q23.8
Q28.8 Q23.8
Z01.7 Q23.8
Q28.8 Z01.7
Q23.8 Z01.7
R50.9 N18.9
B25.9 K52.9
R50.9 K52.9
K52.9 B25.9
R50.9 B25.9
Z01.7 B25.9
N18.9 R50.9
K52.9 R50.9
B25.9 R50.9
B25.9 Z01.7
Z99.2 N03.1
Z99.2 T86.1
N03.1 Z99.2
T86.1 Z99.2
F41.9 I10.X
E66.8 I10.X
I10.X F41.9
E66.8 F41.9
Z01.7 F41.9
I10.X E66.8
F41.9 E66.8
Z01.7 E66.8
F41.9 Z01.7
E66.8 Z01.7
Y54.8 N18.9
Y54.8 Z49.2
N18.9 Y54.8
Z49.2 Y54.8
Z01.7 Y54.8
Y54.8 Z01.7
K72.9 I27.9
K72.9 I27.0
E78.9 I27.0
I27.9 K72.9
I27.0 K72.9
E78.9 K72.9
I27.0 E78.9
K72.9 E78.9
I46.1 E78.9
E78.9 I46.1
Z52.4 Z94.0
G40.9 Z94.0
Z94.0 Z52.4
N18.9 Z52.4
G40.9 Z52.4
Z52.4 N18.9
G40.9 N18.9
Z94.0 G40.9
Z52.4 G40.9
N18.9 G40.9
Z01.7 G40.9
G40.9 Z01.7
I31.3 I27.2
I37.1 I27.2
I27.2 I31.3
I36.1 I31.3
I37.1 I31.3
I31.3 I36.1
I27.2 I37.1
I31.3 I37.1
I45.1 I31.3
I31.3 I45.1
I42.8 I42.0
I42.0 I42.8
Z01.7 I42.8
I42.8 Z01.7
I49.8 I44.7
R07.4 I44.7
I44.7 I49.8
I44.7 R07.4
H91.9 N18.9
H91.9 Z49.1
N18.9 H91.9
Z49.1 H91.9
E66.9 I51.4
I51.4 E66.9
E78.1 I42.0
E78.1 I50.9
E78.1 I49.8
I42.0 E78.1
I50.9 E78.1
I49.8 E78.1
I47.2 Q21.1
Q21.1 I47.2
I45.1 I47.2
I47.2 I45.1
I27.0 Q23.3
I49.8 Q23.3
Q23.3 I27.0
Q23.3 I49.8
I64.X Q26.2
Q26.2 I64.X
I44.3 I49.5
Z45.0 I49.5
I49.5 I44.3
I49.5 Z45.0
Z95.5 Q21.0
Q21.0 Z95.5
S37.0 N17.0
N17.0 S37.0
I31.3 Z49.2
I31.3 Z49.1
Z49.2 I31.3
Z49.1 I31.3
I44.7 Q24.8
I44.2 I44.1
I44.7 I44.1
I44.1 I44.2
I44.7 I44.2
Q24.8 I44.7
I44.1 I44.7
I44.2 I44.7
I44.6 I45.1
I44.6 I31.3
I45.1 I44.6
I31.3 I44.6
E78.9 I26.0
I26.0 E78.9
I34.0 I31.9
I31.9 I34.0
I47.1 I31.1
I31.1 I47.1
J18.9 Q24.3
Q24.3 J18.9
N13.9 Z49.1
J81.X Z49.1
Z49.1 N13.9
J81.X N13.9
Z49.1 J81.X
N13.9 J81.X
M32.9 I26.0
J18.9 I80.2
I80.2 J18.9
M32.9 J18.9
I26.0 M32.9
J18.9 M32.9
Q21.1 Z94.0
Q21.1 I10.X
Z94.0 Q21.1
I10.X Q21.1
I33.0 T85.8
Q24.5 T85.8
T85.8 I33.0
Q24.5 I33.0
T85.8 Q24.5
I33.0 Q24.5
M32.9 I27.9
Z46.5 I27.9
Z46.5 I80.2
I27.9 M32.9
Z46.5 M32.9
I27.9 Z46.5
I80.2 Z46.5
M32.9 Z46.5
Z01.7 Z46.5
Z46.5 Z01.7
Z93.0 I26.0
Z93.1 I26.0
Z93.0 J18.9
Z93.1 J18.9
I26.0 Z93.0
J18.9 Z93.0
Z93.1 Z93.0
Z01.7 Z93.0
I26.0 Z93.1
J18.9 Z93.1
Z93.0 Z93.1
Z01.7 Z93.1
Z93.0 Z01.7
Z93.1 Z01.7
I50.9 I44.7
I44.7 I50.9
Q87.0 Q24.8
Q24.8 Q87.0
I27.0 Q87.0
I50.9 Q87.0
I46.1 Q87.0
Q87.0 I27.0
Q87.0 I50.9
I46.1 I50.9
Q87.0 I46.1
I50.9 I46.1
I31.9 C38.0
R57.0 C38.0
R57.0 I31.3
C38.0 I31.9
R57.0 I31.9
R57.0 I49.8
C38.0 R57.0
I31.3 R57.0
I31.9 R57.0
I49.8 R57.0
D47.9 N18.9
D47.9 T86.1
D47.9 Z49.1
N18.9 D47.9
T86.1 D47.9
Z49.1 D47.9
Z01.7 D47.9
D47.9 Z01.7
I26.0 N03.2
N03.2 I26.0
S37.0 I26.0
E78.5 I26.0
I26.0 S37.0
I26.0 E78.5
Z96.8 D47.9
I10.X D47.9
D47.9 Z96.8
D47.9 I10.X
N03.1 Z94.0
Z94.0 N03.1
I15.1 N03.1
N03.1 I15.1
I36.1 I51.3
I51.3 I36.1
I44.0 I25.8
I25.1 I42.0
I42.0 I25.1
I44.0 I25.1
I25.8 I44.0
I25.1 I44.0
I49.5 Q22.8
I44.1 Q22.8
Q22.8 I49.5
Q22.8 I44.1
I50.9 Q87.4
Q87.4 I50.9
I11.0 I25.8
I25.8 I11.0
I24.8 I11.0
I70.9 I11.0
I11.0 I24.8
I11.0 I70.9
J90.X Z49.1
Z49.1 J90.X
M32.9 Q24.8
N18.9 Q23.1
M32.9 Q23.1
Q23.1 N18.9
Q24.8 M32.9
Q23.1 M32.9
Q87.4 Q23.3
Q23.3 Q87.4
N03.6 N18.9
N18.9 N03.6
Z49.1 N03.6
T85.7 N03.6
Z01.7 N03.6
N03.6 Z49.1
N03.6 T85.7
N03.6 Z01.7
I64.X I74.8
Z45.0 I74.8
Z45.9 I74.8
I74.8 I64.X
Z45.0 I64.X
Z45.9 I64.X
I74.8 Z45.0
I64.X Z45.0
I74.8 Z45.9
I64.X Z45.9
Z95.5 I45.1
I45.1 Z95.5
I49.8 I44.6
I44.6 I49.8
A18.8 N18.9
K92.0 N18.9
N18.9 A18.8
J18.9 A18.8
K92.0 A18.8
Z01.7 A18.8
A18.8 J18.9
K92.0 J18.9
N18.9 K92.0
A18.8 K92.0
J18.9 K92.0
Z01.7 K92.0
A18.8 Z01.7
K92.0 Z01.7
I71.1 I71.0
N17.9 I71.0
I71.0 I71.1
I35.1 I71.1
N17.9 I71.1
Z01.7 I71.1
I71.1 I35.1
I71.0 N17.9
I71.1 N17.9
I71.1 Z01.7
E79.9 M10.0
M10.0 E79.9
S37.0 E79.9
E79.9 S37.0
B59.X N18.9
B97.8 N18.9
N18.9 B59.X
B97.8 B59.X
Z96.8 B59.X
Z01.7 B59.X
N18.9 B97.8
B59.X B97.8
Z96.8 B97.8
Z01.7 B97.8
B59.X Z96.8
B97.8 Z96.8
B59.X Z01.7
B97.8 Z01.7
N02.0 N18.9
N18.9 N02.0
S37.0 N02.0
Z01.7 N02.0
N02.0 S37.0
N02.0 Z01.7
Q25.7 Q20.4
Q22.0 Q20.4
I46.1 Q20.4
Q20.4 Q25.7
I46.1 Q25.7
Q20.4 Q22.0
I46.1 Q22.0
Q20.4 I46.1
Q25.7 I46.1
Q22.0 I46.1
E24.8 N18.9
E24.8 M32.1
E79.0 M32.1
N18.9 E24.8
M32.1 E24.8
E79.0 E24.8
Z01.7 E24.8
M32.1 E79.0
E24.8 E79.0
E24.8 Z01.7
Z45.9 I49.9
I49.8 I49.9
I49.9 Z45.9
I49.9 I49.8
Y92.1 Q24.8
Y92.1 Q25.1
Q24.8 Y92.1
Q25.1 Y92.1
I50.9 Y92.1
Z01.7 Y92.1
Y92.1 I50.9
Y92.1 Z01.7
Q23.1 Q26.3
Q26.3 Q23.1
R04.2 Q24.8
Y83.1 Q25.7
R04.2 Q25.7
Q25.7 Y83.1
R04.2 Y83.1
Q24.8 R04.2
Q25.7 R04.2
Y83.1 R04.2
Z01.7 R04.2
R04.2 Z01.7
Z29.2 E24.8
E24.8 Z29.2
M32.8 N18.9
M32.8 M32.1
N18.9 M32.8
M32.1 M32.8
Z29.2 M32.8
M32.8 Z29.2
E06.3 Q24.8
E06.3 I47.2
E06.3 I50.9
E06.3 I49.8
Q24.8 E06.3
I47.2 E06.3
I50.9 E06.3
I49.8 E06.3
I45.1 I40.9
I40.9 I45.1
I10.X I45.1
I45.1 I10.X
I34.0 I21.1
I34.0 I25.4
I21.1 I34.0
I25.4 I34.0
I70.9 Q24.8
I70.9 Q23.1
Q24.8 I70.9
Q23.1 I70.9
J84.1 I27.2
J84.1 J98.4
J80.X J98.4
I27.2 J84.1
J98.4 J84.1
J80.X J84.1
Z01.7 J84.1
J98.4 J80.X
J84.1 J80.X
J84.1 Z01.7
Y60.5 Q24.8
I44.7 Q23.1
Y60.5 Q23.1
Q23.1 I44.7
Y60.5 I44.7
Q24.8 Y60.5
Q23.1 Y60.5
I44.7 Y60.5
Z01.7 Y60.5
Y60.5 Z01.7
N28.8 I70.1
I70.1 N28.8
Y83.1 N28.8
N28.8 Y83.1
N10.X N18.9
N18.9 N10.X
N26.X N10.X
Z49.2 N10.X
N10.X N26.X
N10.X Z49.2
G72.3 N17.9
G72.3 E87.6
N17.9 G72.3
E87.6 G72.3
G06.0 I34.0
G06.0 I36.1
I34.0 G06.0
I36.1 G06.0
I64.X I05.0
I05.0 I64.X
T81.0 I35.2
I31.3 I35.2
I49.8 I35.2
I35.2 T81.0
I31.3 T81.0
I49.8 T81.0
I35.2 I31.3
T81.0 I31.3
I35.2 I49.8
T81.0 I49.8
I35.1 I20.0
I49.8 I20.0
I20.0 I35.1
I20.0 I49.8
I10.X I80.2
I80.2 I10.X
T82.0 I36.1
T82.6 I36.1
T82.6 I33.0
I36.1 T82.0
T82.6 T82.0
I36.1 T82.6
I33.0 T82.6
T82.0 T82.6
Z01.7 T82.6
T82.6 Z01.7
Z45.0 I48.X
I48.X Z45.0
I49.8 I45.8
I48.X I45.8
Z45.8 I45.8
Z01.7 I45.8
I45.8 I49.8
Z45.8 I49.8
I45.8 I48.X
Z45.8 I48.X
I45.8 Z45.8
I49.8 Z45.8
I48.X Z45.8
I45.8 Z01.7
Z93.0 I35.1
J18.9 I10.X
Z93.0 I10.X
I10.X J18.9
I35.1 Z93.0
I10.X Z93.0
Z96.8 T85.6
T85.6 Z96.8
I46.1 Y83.1
Y83.1 I46.1
D64.9 E83.5
D64.9 Z49.1
E83.5 D64.9
Z49.1 D64.9
G47.3 I47.1
I47.1 G47.3
I80.1 I26.0
I70.9 I26.0
I10.X I26.0
I26.0 I80.1
I70.9 I80.1
I10.X I80.1
I26.0 I70.9
I80.1 I70.9
I26.0 I10.X
I80.1 I10.X
I44.7 T82.0
I44.7 Z95.4
T82.0 I44.7
Z95.4 I44.7
J98.4 I27.9
J98.4 I27.0
I27.9 J98.4
I27.0 J98.4
I50.0 J98.4
J98.4 I50.0
I71.2 I71.4
Q27.2 I71.4
Q87.4 I71.4
Z01.7 I71.4
I71.4 I71.2
Q27.2 I71.2
I71.4 Q27.2
I71.2 Q27.2
Q87.4 Q27.2
Z01.7 Q27.2
I71.4 Q87.4
Q27.2 Q87.4
I71.4 Z01.7
Q27.2 Z01.7
R07.4 I10.X
I10.X R07.4
A41.9 I42.0
A41.9 I34.0
A41.9 I44.7
I42.0 A41.9
I34.0 A41.9
I44.7 A41.9
M10.9 I42.0
K52.9 I42.0
K52.9 I10.X
A41.9 I10.X
I42.0 M10.9
A41.9 M10.9
I42.0 K52.9
I10.X K52.9
A41.9 K52.9
I10.X A41.9
M10.9 A41.9
K52.9 A41.9
I47.2 I34.0
R57.0 I34.0
I47.2 I36.1
R57.0 I36.1
I34.0 I47.2
I36.1 I47.2
I34.0 R57.0
I36.1 R57.0
E79.0 I12.9
E79.0 N06.9
I12.9 E79.0
N06.9 E79.0
T82.6 Q24.8
T82.6 Q21.0
Q24.8 T82.6
Q21.0 T82.6
I50.9 I06.1
I06.1 I50.9
I44.2 Q24.6
Q24.6 I44.2
I48.X I42.1
I42.1 I48.X
T81.4 Z52.4
Z52.4 T81.4
E78.5 T81.4
E78.1 T81.4
T81.4 E78.5
T81.4 E78.1
I09.1 I25.8
I05.1 I25.8
I25.8 I09.1
I21.1 I09.1
I09.1 I21.1
I05.1 I21.1
I25.8 I05.1
I21.1 I05.1
I48.X I21.1
I21.1 I48.X
I70.9 I47.1
I47.1 I70.9
I82.8 I26.0
I26.0 I82.8
Y83.1 I82.8
I82.8 Y83.1
I20.0 I25.1
I25.1 I20.0
J98.4 J98.1
J22.X J98.1
J18.9 J98.1
Z01.7 J98.1
J98.1 J98.4
J22.X J98.4
J18.9 J98.4
J98.1 J22.X
J98.4 J22.X
J18.9 J22.X
J98.1 J18.9
J98.4 J18.9
J22.X J18.9
J98.1 Z01.7
T86.1 N11.9
J18.9 N11.9
N11.9 T86.1
J18.9 T86.1
N11.9 J18.9
T86.1 J18.9
N13.8 N18.9
B97.8 T86.1
N13.8 T86.1
T86.1 B97.8
N13.8 B97.8
N18.9 N13.8
T86.1 N13.8
B97.8 N13.8
Z01.7 N13.8
N13.8 Z01.7
Q22.2 Q24.8
Q22.2 Q22.5
Q22.2 Q22.8
Q24.8 Q22.2
Q22.5 Q22.2
Q22.8 Q22.2
Z01.7 Q22.2
Q22.2 Z01.7
I44.2 I42.2
T82.1 I42.2
I42.2 I44.2
I42.2 T82.1
I48.X I44.3
I44.3 I48.X
A41.9 Z96.8
Z96.8 A41.9
M10.0 I25.8
M10.0 I20.0
M10.0 I70.9
M10.0 Y83.1
I25.8 M10.0
I20.0 M10.0
I70.9 M10.0
Y83.1 M10.0
E74.3 I40.9
E74.3 I50.9
E74.3 I49.8
I40.9 E74.3
I50.9 E74.3
I49.8 E74.3
Z01.7 E74.3
E74.3 Z01.7
I48.X I40.9
E78.1 I40.9
I40.9 I48.X
E78.1 I48.X
I40.9 E78.1
I48.X E78.1
Q21.8 Q24.8
Q24.8 Q21.8
I27.0 Q21.8
I45.1 Q21.8
Z01.7 Q21.8
Q21.8 I27.0
Q21.8 I45.1
Q21.8 Z01.7
I51.3 I31.3
I31.3 I51.3
Z49.1 I35.1
I35.1 Z49.1
I50.9 Z49.1
Z49.1 I50.9
K22.6 Q24.8
Q21.8 Q21.0
K22.6 Q21.0
Q21.0 Q21.8
K22.6 Q21.8
Q24.8 K22.6
Q21.0 K22.6
Q21.8 K22.6
Z01.7 K22.6
K22.6 Z01.7
K26.0 I50.9
K29.1 I50.9
K26.0 I49.8
K29.1 I49.8
I50.9 K26.0
I49.8 K26.0
K29.1 K26.0
Z01.7 K26.0
I50.9 K29.1
I49.8 K29.1
K26.0 K29.1
Z01.7 K29.1
K26.0 Z01.7
K29.1 Z01.7
Y83.1 I20.9
I20.9 Y83.1
I51.3 I07.1
I07.1 I51.3
Z95.2 I51.3
I51.3 Z95.2
I07.0 I09.1
T82.0 I09.1
I09.1 I07.0
T82.0 I07.0
Z95.2 I07.0
Z01.7 I07.0
I09.1 T82.0
I07.0 T82.0
I07.0 Z95.2
I07.0 Z01.7
Z95.2 Z45.0
Z45.0 Z95.2
I46.1 I47.2
I47.2 I46.1
I99.X D35.0
E02.X D35.0
E02.X I10.X
D35.0 I99.X
E02.X I99.X
D35.0 E02.X
I10.X E02.X
I99.X E02.X
Z01.7 E02.X
E02.X Z01.7
Q26.8 Q24.8
Q26.8 Q21.1
Q24.8 Q26.8
Q21.1 Q26.8
I48.X Q26.8
Z01.7 Q26.8
Q26.8 I48.X
Q26.8 Z01.7
I34.0 C38.0
C38.0 I34.0
I34.0 I42.1
I42.1 I34.0
N11.9 I13.9
N05.1 I13.9
S37.0 I13.9
I13.9 N11.9
N05.1 N11.9
I13.9 N05.1
N11.9 N05.1
I13.9 S37.0
Q25.6 Q21.3
Y83.1 Q21.3
Q21.3 Q25.6
Y83.1 Q25.6
Z01.7 Q25.6
Q21.3 Y83.1
Q25.6 Y83.1
Q25.6 Z01.7
I47.2 I25.5
I50.1 I25.5
Z45.0 I25.5
I25.5 I47.2
I50.1 I47.2
I25.5 I50.1
I47.2 I50.1
Z45.0 I50.1
I25.5 Z45.0
I50.1 Z45.0
Z49.X I49.9
Z49.X Z45.0
Z49.X Z45.9
I49.9 Z49.X
Z45.0 Z49.X
Z45.9 Z49.X
Z01.7 Z49.X
Z49.X Z01.7
E78.0 N04.9
E78.9 N04.9
Z01.7 N04.9
N04.9 E78.0
E78.9 E78.0
N04.9 E78.9
E78.0 E78.9
N04.9 Z01.7
G44.2 N18.9
G44.2 I15.1
N18.9 G44.2
I15.1 G44.2
N47.X N18.9
N18.9 N47.X
Z96.8 N47.X
Z01.7 N47.X
N47.X Z96.8
N47.X Z01.7
T82.8 Z94.0
Z94.0 T82.8
D64.9 T82.8
T82.8 D64.9
I45.1 Q21.0
Q21.0 I45.1
I45.1 Q21.3
I45.1 Q24.3
Q21.3 I45.1
Q24.3 I45.1
I27.2 I21.9
I50.9 I21.9
I21.9 I27.2
I21.9 I50.9
Q21.4 Q24.8
Q24.8 Q21.4
Q24.3 Q21.4
Q20.1 Q21.4
Z01.7 Q21.4
Q21.4 Q24.3
Q21.4 Q20.1
Q21.4 Z01.7
Z49.1 N15.1
S37.0 N15.1
N15.1 Z49.1
N15.1 S37.0
Q25.4 I35.1
I35.1 Q25.4
R04.2 I26.0
R04.2 I80.2
I26.0 R04.2
I80.2 R04.2
T81.5 N18.9
L92.8 N18.9
T81.5 Z49.1
L92.8 Z49.1
N18.9 T81.5
Z49.1 T81.5
L92.8 T81.5
N18.9 L92.8
Z49.1 L92.8
T81.5 L92.8
Z01.7 L92.8
L92.8 Z01.7
N39.0 T86.1
N10.X T86.1
T86.1 N39.0
N10.X N39.0
T86.1 N10.X
N39.0 N10.X
I69.4 Q24.8
I13.2 Q24.8
Q24.8 I69.4
I13.2 I69.4
N17.9 I69.4
Q24.8 I13.2
I69.4 I13.2
N17.9 I13.2
I69.4 N17.9
I13.2 N17.9
Q21.0 I27.0
I27.0 Q21.0
I15.0 M32.9
M32.9 I15.0
S37.0 I15.0
I15.0 S37.0
T82.8 I09.1
T82.8 I06.1
T82.8 I07.1
I09.1 T82.8
I06.1 T82.8
I07.1 T82.8
R57.0 I50.9
I50.9 R57.0
E21.1 T82.8
E21.1 Y83.1
T82.8 E21.1
Y83.1 E21.1
G40.9 N06.9
G40.9 S37.0
N06.9 G40.9
S37.0 G40.9
G41.0 Q24.8
G41.0 I42.0
G41.0 Z45.9
Q24.8 G41.0
I42.0 G41.0
Z45.9 G41.0
Z01.7 G41.0
G41.0 Z01.7
I51.3 I51.4
I51.4 I51.3
J18.9 I27.0
I27.0 J18.9
J93.1 Q23.1
J93.1 Q25.4
Q23.1 J93.1
Q25.4 J93.1
N17.9 I49.5
N17.9 Z45.9
I49.5 N17.9
Z45.9 N17.9
Q20.3 Q20.1
Q20.1 Q20.3
Z95.8 Q24.8
T82.8 Q24.4
Z95.8 Q24.4
Q24.4 T82.8
Z95.8 T82.8
Q24.8 Z95.8
Q24.4 Z95.8
T82.8 Z95.8
S37.0 R80.X
Z96.8 R80.X
R80.X S37.0
R80.X Z96.8
I15.9 N18.9
N25.8 N18.9
N18.9 I15.9
N25.8 I15.9
N18.9 N25.8
I15.9 N25.8
Z49.2 M32.1
N02.9 M32.1
I46.1 M32.1
M32.1 Z49.2
N02.9 Z49.2
I46.1 Z49.2
M32.1 N02.9
Z49.2 N02.9
I46.1 N02.9
M32.1 I46.1
Z49.2 I46.1
N02.9 I46.1
Q25.0 Q20.3
R57.0 Q21.1
Q20.3 Q25.0
R57.0 Q25.0
Q21.1 R57.0
Q25.0 R57.0
Y44.2 I51.4
R57.0 I51.4
Y44.2 I51.3
R57.0 I51.3
I51.4 Y44.2
I51.3 Y44.2
R57.0 Y44.2
I51.4 R57.0
I51.3 R57.0
Y44.2 R57.0
I45.1 Q23.3
Q23.3 I45.1
N18.9 Z93.6
N03.1 Z93.6
N13.7 Z93.6
Z01.7 Z93.6
Z93.6 N18.9
Z93.6 N03.1
N13.7 N03.1
Z93.6 N13.7
N03.1 N13.7
Z93.6 Z01.7
K42.9 N18.9
K42.9 Z43.6
Q21.0 Z43.6
N18.9 K42.9
Z43.6 K42.9
Q21.0 K42.9
Z01.7 K42.9
Z43.6 Q21.0
K42.9 Q21.0
K42.9 Z01.7
Q24.4 Q20.1
T82.8 Q20.1
Q20.1 Q24.4
Q20.1 T82.8
Z45.8 Q24.8
Z45.8 Q21.1
Q24.8 Z45.8
Q21.1 Z45.8
A15.5 N18.9
N18.9 A15.5
Z01.7 A15.5
A15.5 Z01.7
A16.0 Z94.0
A16.0 N18.9
A16.0 Z49.1
Z94.0 A16.0
N18.9 A16.0
Z49.1 A16.0
Z01.7 A16.0
A16.0 Z01.7
D50.9 N17.9
I34.0 Z49.1
D50.9 Z49.1
Z49.1 I34.0
D50.9 I34.0
N17.9 D50.9
Z49.1 D50.9
I34.0 D50.9
Z01.7 D50.9
D50.9 Z01.7
E79.0 Z43.6
Z43.6 E79.0
D59.4 E79.0
E79.0 D59.4
Z96.8 E78.5
E14.1 E78.5
E78.5 Z96.8
E14.1 Z96.8
E78.5 E14.1
Z96.8 E14.1
E79.0 Z96.8
Z96.8 E79.0
I33.0 I44.2
I44.2 I33.0
I36.1 A16.2
I34.0 A16.2
I35.1 A16.2
A16.2 I36.1
A16.2 I34.0
A16.2 I35.1
I47.2 I40.9
Y83.1 I40.9
R57.0 I40.9
I40.9 I47.2
I40.9 Y83.1
I40.9 R57.0
I15.9 Z49.1
Z49.1 I15.9
I51.3 I21.1
I21.1 I51.3
I20.0 I51.3
I51.3 I20.0
Z95.0 I42.2
I42.2 Z95.0
Z95.5 I42.4
I42.4 Z95.5
E66.9 D50.9
E66.9 E61.1
D50.9 E66.9
E61.1 E66.9
Z01.7 E61.1
E61.1 Z01.7
I11.0 N17.9
I99.X N17.9
E26.0 N17.9
N17.9 I11.0
I99.X I11.0
E26.0 I11.0
N17.9 I99.X
I11.0 I99.X
E26.0 I99.X
N17.9 E26.0
I11.0 E26.0
I99.X E26.0
I25.5 Q24.8
I50.0 Q23.1
I25.5 Q23.1
Q23.1 I50.0
Q24.8 I25.5
Q23.1 I25.5
I33.0 Q25.0
Q25.0 I33.0
I33.0 C38.0
C38.0 I33.0
I74.3 I25.8
I82.8 I25.8
I74.3 I25.2
I82.8 I25.2
I25.8 I74.3
I25.2 I74.3
I82.8 I74.3
I25.8 I82.8
I25.2 I82.8
I74.3 I82.8
I35.1 I35.2
E80.4 I35.2
K74.1 I35.2
I35.2 I35.1
E80.4 I35.1
K74.1 I35.1
I35.2 E80.4
I35.1 E80.4
K74.1 E80.4
Z01.7 E80.4
I35.2 K74.1
I35.1 K74.1
E80.4 K74.1
Z01.7 K74.1
E80.4 Z01.7
K74.1 Z01.7
Q90.9 Q24.8
Q90.9 Q23.1
Q90.9 Q23.0
Q24.8 Q90.9
Q23.1 Q90.9
Q23.0 Q90.9
Z01.7 Q90.9
Q90.9 Z01.7
N07.X N18.9
R31.X N18.9
N07.X N02.8
R31.X N02.8
N18.9 N07.X
N02.8 N07.X
R31.X N07.X
Z01.7 N07.X
N18.9 R31.X
N02.8 R31.X
N07.X R31.X
Z01.7 R31.X
N07.X Z01.7
R31.X Z01.7
Z49.1 M32.1
M32.1 Z49.1
T82.1 Q20.3
Z45.0 Q20.3
Q20.3 T82.1
Q20.3 Z45.0
Z45.9 Q20.3
Z95.2 Q20.3
Q20.3 Z45.9
Q20.3 Z95.2
D69.9 I27.9
I97.1 I27.9
R57.1 I27.9
I27.9 D69.9
I97.1 D69.9
R57.1 D69.9
I27.9 I97.1
D69.9 I97.1
R57.1 I97.1
I27.9 R57.1
D69.9 R57.1
I97.1 R57.1
H91.8 N18.9
H91.8 K65.0
Z01.7 K65.0
N18.9 H91.8
K65.0 H91.8
Z01.7 H91.8
K65.0 Z01.7
H91.8 Z01.7
I15.9 Z49.2
Z49.2 I15.9
I71.1 Q24.8
I71.1 Q23.1
I82.8 Q23.1
Q24.8 I71.1
Q23.1 I71.1
I82.8 I71.1
R57.1 I71.1
Q23.1 I82.8
I71.1 I82.8
R57.1 I82.8
I71.1 R57.1
I82.8 R57.1
E66.8 I26.0
E66.8 I49.8
E66.8 I50.9
I26.0 E66.8
I49.8 E66.8
I50.9 E66.8
R00.0 I30.9
R00.0 I50.9
I30.9 R00.0
I50.9 R00.0
E66.9 R00.0
Z01.7 R00.0
R00.0 E66.9
R00.0 Z01.7
G40.9 Q24.8
G40.9 Q21.1
G40.9 I49.8
Q24.8 G40.9
Q21.1 G40.9
I49.8 G40.9
Z52.4 N20.9
Z00.5 N20.9
H53.8 N20.9
N20.9 Z52.4
H53.8 Z52.4
N20.9 Z00.5
H53.8 Z00.5
N20.9 H53.8
Z52.4 H53.8
Z00.5 H53.8
Q22.8 T82.0
T82.0 Q22.8
T85.8 Q22.8
Q22.8 T85.8
T82.0 I48.X
I48.X T82.0
B97.6 N18.9
N18.9 B97.6
D64.9 B97.6
Z96.8 B97.6
Z01.7 B97.6
B97.6 D64.9
Z96.8 D64.9
B97.6 Z96.8
D64.9 Z96.8
B97.6 Z01.7
N00.9 N18.9
N18.9 N00.9
M32.9 N00.9
Z01.7 N00.9
N00.9 M32.9
N00.9 Z01.7
M32.1 N00.9
Z29.2 N00.9
N00.9 M32.1
N00.9 Z29.2
X70.9 Q24.8
Q23.3 Q25.1
X70.9 Q25.1
X70.9 Q23.1
Q25.1 Q23.3
X70.9 Q23.3
Q24.8 X70.9
Q25.1 X70.9
Q23.1 X70.9
Q23.3 X70.9
A18.8 I31.3
I32.0 I31.3
I31.3 A18.8
I32.0 A18.8
I10.X A18.8
I31.3 I32.0
A18.8 I32.0
I10.X I32.0
Z01.7 I32.0
A18.8 I10.X
I32.0 I10.X
I32.0 Z01.7
Z49.2 N11.9
I15.9 N11.9
N11.9 Z49.2
N11.9 I15.9
I15.9 T85.6
T85.6 I15.9
I27.9 Q24.8
I27.9 Q23.0
I27.9 Q22.8
Q24.8 I27.9
Q23.0 I27.9
Q22.8 I27.9
I10.X I27.2
I27.2 I10.X
Z95.2 Q25.4
T82.0 Q25.4
Q25.4 Z95.2
Q25.4 T82.0
I44.2 I49.5
I49.5 I44.2
L08.8 I42.0
L08.8 I49.8
A41.9 I49.8
L08.8 I50.9
A41.9 I50.9
I42.0 L08.8
I49.8 L08.8
I50.9 L08.8
A41.9 L08.8
I49.8 A41.9
I50.9 A41.9
L08.8 A41.9
E78.2 I50.9
E78.2 I49.8
E78.2 R07.4
I50.9 E78.2
I49.8 E78.2
R07.4 E78.2
Q24.5 I42.0
I42.0 Q24.5
I44.7 Q24.5
Q24.5 I44.7
M10.3 Z94.0
M10.3 N18.9
M10.3 Z96.0
Z94.0 M10.3
N18.9 M10.3
Z96.0 M10.3
Z01.7 M10.3
M10.3 Z01.7
Z46.6 T86.1
T86.1 Z46.6
S37.0 Z46.6
Z46.6 S37.0
T81.0 Q22.8
Q22.8 T81.0
I15.9 Q21.1
I15.9 I45.1
Q21.1 I15.9
I45.1 I15.9
I20.9 I25.2
I25.2 I20.9
Q24.8 I25.8
Q24.8 I21.2
I25.8 Q24.8
I21.2 Q24.8
N17.9 I27.2
N17.9 Y83.1
I27.2 N17.9
Y83.1 N17.9
Z72.0 I40.9
Z72.0 I49.8
Z72.0 I50.9
I40.9 Z72.0
I49.8 Z72.0
I50.9 Z72.0
Z01.7 Z72.0
Z72.0 Z01.7
Z95.5 Q22.1
Q22.1 Z95.5
Z95.4 Q23.0
Q23.0 Z95.4
Z96.0 N13.9
N13.9 Z96.0
E79.0 Z52.4
Z52.4 E79.0
Z01.7 R55.X
R55.X Z01.7
A09.X N18.9
N18.9 A09.X
Z96.8 A09.X
A09.X Z96.8
I48.9 I47.1
I47.1 I48.9
Z01.7 I48.9
I48.9 Z01.7
I15.1 T86.1
I15.1 J18.9
T86.1 I15.1
J18.9 I15.1
A16.5 I11.0
N18.9 I11.0
I15.1 I11.0
I11.0 A16.5
N18.9 A16.5
I15.1 A16.5
I11.0 N18.9
A16.5 N18.9
I11.0 I15.1
A16.5 I15.1
J86.0 J94.2
S27.2 J94.2
S21.1 J94.2
Z01.7 J94.2
J94.2 J86.0
S27.2 J86.0
S21.1 J86.0
J94.2 S27.2
J86.0 S27.2
S21.1 S27.2
Z01.7 S27.2
J94.2 S21.1
J86.0 S21.1
S27.2 S21.1
Z01.7 S21.1
J94.2 Z01.7
S27.2 Z01.7
S21.1 Z01.7
I10.X N02.8
N02.8 I10.X
N01.7 N18.9
N18.9 N01.7
Z49.1 N01.7
Z96.8 N01.7
Z01.7 N01.7
N01.7 Z49.1
N01.7 Z96.8
N01.7 Z01.7
Z45.8 I42.0
I42.0 Z45.8
D64.9 T86.1
D64.9 S37.0
T86.1 D64.9
S37.0 D64.9
E66.9 I40.0
I40.0 E66.9
I10.X I25.4
I10.X I24.8
I25.4 I10.X
I24.8 I10.X
I27.9 I42.0
I27.9 I51.3
I42.0 I27.9
I51.3 I27.9
I65.8 Q24.8
I65.8 Q25.4
Q24.8 I65.8
Q25.4 I65.8
I50.9 I65.8
Z01.7 I65.8
I65.8 I50.9
I65.8 Z01.7
N00.8 N18.9
I77.6 N18.9
N18.9 N00.8
Z29.2 N00.8
I77.6 N00.8
Z01.7 N00.8
N00.8 Z29.2
I77.6 Z29.2
N18.9 I77.6
N00.8 I77.6
Z29.2 I77.6
Z01.7 I77.6
N00.8 Z01.7
I77.6 Z01.7
E79.0 N03.1
N03.1 E79.0
Z96.8 I77.6
I77.6 Z96.8
Z29.2 Z96.8
Z96.8 Z29.2
R31.X N03.7
Z96.8 N03.7
N03.7 R31.X
Z96.8 R31.X
N03.7 Z96.8
R31.X Z96.8
D53.9 Z94.0
D53.9 I10.X
Z94.0 D53.9
I10.X D53.9
T81.0 N18.9
T81.0 I70.1
I10.X I70.1
N18.9 T81.0
I70.1 T81.0
I10.X T81.0
I70.1 I10.X
T81.0 I10.X
Q21.2 Q21.1
Q21.1 Q21.2
S37.0 I70.1
I70.1 S37.0
E24.8 N06.7
M32.9 N06.7
S37.0 N06.7
Z01.7 N06.7
N06.7 E24.8
M32.9 E24.8
S37.0 E24.8
N06.7 M32.9
E24.8 M32.9
N06.7 S37.0
E24.8 S37.0
N06.7 Z01.7
T86.1 T85.6
T85.6 T86.1
I27.9 I71.4
I27.0 I71.4
I45.2 I71.4
I71.4 I27.9
I45.2 I27.9
I71.4 I27.0
I45.2 I27.0
I71.4 I45.2
I27.9 I45.2
I27.0 I45.2
I44.7 I35.0
I35.0 I44.7
N20.0 I40.9
I40.9 N20.0
I50.9 N20.0
Z01.7 N20.0
N20.0 I50.9
N20.0 Z01.7
Q21.8 Q21.1
Q21.1 Q21.8
R07.4 G90.9
G90.9 R07.4
Z45.0 I09.1
Z45.0 I05.0
I09.1 Z45.0
I05.0 Z45.0
Z95.5 I33.0
I33.0 Z95.5
E87.6 N18.9
E87.6 E87.8
N18.9 E87.6
E87.8 E87.6
E14.9 T85.6
E14.9 Z49.2
T85.6 E14.9
Z49.2 E14.9
I05.0 I06.0
I06.0 I05.0
I15.9 Q23.1
Q23.1 I15.9
I44.0 Q23.0
Q23.0 I44.0
I11.0 Q24.8
Q24.8 I11.0
Q23.1 I11.0
Q23.0 I11.0
I11.0 Q23.1
I11.0 Q23.0
S73.1 N18.9
D59.4 Z49.1
S73.1 Z49.1
Z49.1 D59.4
S73.1 D59.4
N18.9 S73.1
Z49.1 S73.1
D59.4 S73.1
Z01.7 S73.1
S73.1 Z01.7
Y83.1 I22.1
I22.1 Y83.1
Z46.5 N18.9
Z46.5 T85.6
Z46.5 Z49.1
N18.9 Z46.5
T85.6 Z46.5
Z49.1 Z46.5
N26.X N11.9
D64.9 N11.9
N11.9 N26.X
D64.9 N26.X
N11.9 D64.9
N26.X D64.9
I35.1 I48.X
I35.1 I27.0
I48.X I35.1
I27.0 I35.1
I49.5 Q21.0
Q21.0 I49.5
I44.6 I42.0
I42.0 I44.6
J93.1 I35.0
Z95.2 I35.0
J93.1 I10.X
Z95.2 I10.X
I35.0 J93.1
I10.X J93.1
Z95.2 J93.1
I35.0 Z95.2
I10.X Z95.2
J93.1 Z95.2
Z96.8 I15.1
I15.1 Z96.8
Z96.8 D53.9
D53.9 Z96.8
C92.1 N18.9
Z49.1 N28.1
C92.1 N28.1
N28.1 Z49.1
C92.1 Z49.1
N18.9 C92.1
N28.1 C92.1
Z49.1 C92.1
Z01.7 C92.1
C92.1 Z01.7
N03.2 N17.9
I27.0 N17.9
I27.0 T86.1
N17.9 N03.2
I27.0 N03.2
N17.9 I27.0
T86.1 I27.0
N03.2 I27.0
I27.0 N18.9
I27.9 N03.2
N18.9 I27.0
N03.2 I27.9
I27.9 Q21.1
I27.9 Q21.8
Q21.1 I27.9
Q21.8 I27.9
A18.8 Q24.8
I32.0 Q24.8
I31.1 Q24.8
Q24.8 A18.8
I31.1 A18.8
Q24.8 I32.0
I31.1 I32.0
Q24.8 I31.1
A18.8 I31.1
I32.0 I31.1
I45.2 Q21.0
I45.2 Q25.0
Q21.0 I45.2
Q25.0 I45.2
I47.1 Q21.1
Q21.1 I47.1
I10.X J98.4
I50.9 J98.4
I49.8 J98.4
J98.4 I10.X
J98.4 I50.9
J98.4 I49.8
Z45.0 I42.1
Z45.9 I42.1
I42.1 Z45.0
I42.1 Z45.9
I10.X I09.1
I10.X I06.1
I09.1 I10.X
I06.1 I10.X
I45.2 I42.0
I70.9 I42.0
I45.2 I10.X
I42.0 I45.2
I10.X I45.2
I70.9 I45.2
I42.0 I70.9
I45.2 I70.9
I35.1 I11.0
J18.9 I11.0
I11.0 I35.1
I11.0 J18.9
I49.8 J80.X
S26.0 J80.X
S26.0 I50.9
J80.X I49.8
J80.X S26.0
I50.9 S26.0
M35.0 N18.9
M35.0 M32.1
N18.9 M35.0
M32.1 M35.0
S37.0 M35.0
Z01.7 M35.0
M35.0 S37.0
M35.0 Z01.7
I24.2 I25.8
I25.8 I24.2
I70.9 I24.2
Y83.1 I24.2
Z01.7 I24.2
I24.2 I70.9
I24.2 Y83.1
I24.2 Z01.7
Y83.1 I25.1
E11.9 I25.1
E11.9 I70.9
I25.1 Y83.1
I25.1 E11.9
I70.9 E11.9
R57.0 I21.0
R57.0 I70.9
I21.0 R57.0
I70.9 R57.0
I45.1 C38.0
D69.6 C38.0
C38.0 I45.1
D69.6 I45.1
D69.6 I49.8
C38.0 D69.6
I45.1 D69.6
I49.8 D69.6
I13.2 I44.0
I27.0 I44.0
I44.0 I13.2
I27.0 I13.2
I44.0 I27.0
I13.2 I27.0
I27.9 I26.0
I26.0 I27.9
I34.2 C38.0
T81.0 C38.0
I27.2 C38.0
C38.0 I34.2
T81.0 I34.2
I27.2 I34.2
C38.0 T81.0
I34.2 T81.0
I27.2 T81.0
C38.0 I27.2
I34.2 I27.2
T81.0 I27.2
I42.0 Q21.0
Q21.0 I42.0
I50.9 I13.2
I13.2 I50.9
I49.8 I24.8
I24.8 I49.8
I27.0 C38.0
C38.0 I27.0
I49.9 C38.0
I49.9 I27.2
C38.0 I49.9
I27.2 I49.9
I10.X I47.2
I47.2 I10.X
I45.1 I80.2
I80.2 I45.1
I50.9 I20.9
I20.9 I50.9
I20.8 I21.0
I21.0 I20.8
I25.2 I25.1
I25.1 I25.2
Y60.0 Q24.8
Y60.0 Q23.1
Y60.0 Q25.4
Q24.8 Y60.0
Q23.1 Y60.0
Q25.4 Y60.0
N39.0 I09.1
N30.0 I09.1
I09.1 N39.0
N30.0 N39.0
Z95.2 N39.0
I09.1 N30.0
N39.0 N30.0
Z95.2 N30.0
Z01.7 N30.0
N39.0 Z95.2
N30.0 Z95.2
N30.0 Z01.7
N06.9 M32.1
I87.2 M32.1
M32.1 N06.9
I87.2 N06.9
Z29.2 N06.9
M32.1 I87.2
N06.9 I87.2
Z29.2 I87.2
N06.9 Z29.2
I87.2 Z29.2
C92.9 N18.9
C92.9 Z49.1
N18.9 C92.9
Z49.1 C92.9
Z01.7 C92.9
C92.9 Z01.7
E66.9 T86.1
T86.1 E66.9
I27.0 I34.2
I34.2 I27.0
I49.8 I45.3
I45.3 I49.8
Z01.0 N18.9
Z49.1 I15.2
Z96.8 I15.2
Z01.0 I15.2
I15.2 Z49.1
Z01.0 Z49.1
I15.2 Z96.8
Z01.0 Z96.8
N18.9 Z01.0
I15.2 Z01.0
Z49.1 Z01.0
Z96.8 Z01.0
D64.9 I10.X
I10.X D64.9
N39.0 Z52.4
Z96.0 Z52.4
Z49.1 Z52.4
Z52.4 N39.0
Z96.0 N39.0
Z49.1 N39.0
Z52.4 Z96.0
N39.0 Z96.0
Z49.1 Z96.0
Z52.4 Z49.1
N39.0 Z49.1
Z96.0 Z49.1
Z95.8 Q23.1
Z95.8 Q25.1
Q23.1 Z95.8
Q25.1 Z95.8
G40.9 T86.1
T86.1 G40.9
G40.9 Z49.1
Z49.1 G40.9
Y83.1 T81.5
T81.5 Y83.1
Z01.7 M33.1
M33.1 Z01.7
R57.0 I25.3
I25.3 R57.0
N30.9 Z94.0
N30.9 N18.9
Z94.0 N30.9
N18.9 N30.9
D64.9 N30.9
Z01.7 N30.9
N30.9 D64.9
N30.9 Z01.7
I15.1 N17.9
N17.9 I15.1
T82.4 Z43.6
Z43.6 T82.4
Q23.3 Q24.5
Y83.1 Q24.5
Q24.5 Q23.3
Y83.1 Q23.3
Q24.5 Y83.1
Q23.3 Y83.1
D64.9 Z43.6
Z43.6 D64.9
I15.9 Z94.0
Z94.0 I15.9
Q24.8 I21.0
Q20.1 I21.0
Q21.0 I21.0
I21.0 Q24.8
I21.0 Q20.1
R57.0 Q20.1
I21.0 Q21.0
R57.0 Q21.0
Q20.1 R57.0
Q21.0 R57.0
N11.9 Z94.0
Z94.0 N11.9
I15.1 N11.9
N11.9 I15.1
Y83.1 I28.0
I50.9 I28.0
I49.8 I28.0
Z01.7 I28.0
I28.0 Y83.1
I28.0 I50.9
I28.0 I49.8
I28.0 Z01.7
Q23.1 I42.0
Q23.1 I35.1
I42.0 Q23.1
I35.1 Q23.1
N05.8 N05.2
I87.2 N05.2
N05.2 N05.8
I87.2 N05.8
N05.2 I87.2
N05.8 I87.2
E79.0 Z49.2
Z49.2 E79.0
Q26.3 Q26.8
Q21.4 Q26.8
Q26.8 Q26.3
Q21.4 Q26.3
Q26.8 Q21.4
Q26.3 Q21.4
N05.5 N18.9
N18.9 N05.5
M32.1 N05.5
N05.5 M32.1
Z49.1 N17.0
Z49.1 N02.9
N17.0 Z49.1
N02.9 Z49.1
S37.0 R31.X
R31.X S37.0
I82.8 N18.9
I82.8 N05.2
N18.9 I82.8
N05.2 I82.8
Z29.2 I82.8
I82.8 Z29.2
I82.9 N05.2
N05.2 I82.9
S37.0 I82.9
Z29.2 I82.9
Z01.7 I82.9
I82.9 S37.0
Z29.2 S37.0
I82.9 Z29.2
S37.0 Z29.2
I82.9 Z01.7
N02.9 N00.9
Z96.8 N00.9
Z40.0 N00.9
N00.9 N02.9
Z96.8 N02.9
Z40.0 N02.9
N00.9 Z96.8
N02.9 Z96.8
Z40.0 Z96.8
N00.9 Z40.0
N02.9 Z40.0
Z96.8 Z40.0
Z01.7 Z40.0
Z40.0 Z01.7
I27.2 I27.0
K35.0 I27.0
Z49.2 I27.0
I27.0 I27.2
K35.0 I27.2
Z49.2 I27.2
I27.0 K35.0
I27.2 K35.0
Z49.2 K35.0
Z01.7 K35.0
I27.0 Z49.2
I27.2 Z49.2
K35.0 Z49.2
K35.0 Z01.7
M32.1 N00.2
Z29.2 N00.2
Z01.7 N00.2
N00.2 M32.1
N00.2 Z29.2
N00.2 Z01.7
I26.0 Q25.0
Q25.0 I26.0
I50.0 I82.2
I50.0 Z95.8
I82.2 I50.0
Z95.8 I50.0
I82.8 I31.3
I82.8 I45.1
I31.3 I82.8
I45.1 I82.8
I51.3 C38.0
I27.9 C38.0
I82.8 C38.0
C38.0 I51.3
I82.8 I51.3
C38.0 I27.9
C38.0 I82.8
I51.3 I82.8
Q22.1 Q20.2
Q22.1 Q20.3
Q20.2 Q22.1
Q20.3 Q22.1
Z00.4 N18.9
Z00.4 E79.9
Z00.4 Z01.7
N18.9 Z00.4
E79.9 Z00.4
Z01.7 Z00.4
Z45.9 I44.1
I44.1 Z45.9
E87.3 N18.9
E87.3 E87.8
N18.9 E87.3
E87.8 E87.3
Z01.7 E87.3
E87.3 Z01.7
A16.2 Z49.2
A16.2 Z49.1
A16.2 I15.1
Z49.2 A16.2
Z49.1 A16.2
I15.1 A16.2
T85.7 K65.0
Z43.6 K65.0
S36.8 K65.0
K65.0 T85.7
S36.8 T85.7
K65.0 Z43.6
S36.8 Z43.6
K65.0 S36.8
T85.7 S36.8
Z43.6 S36.8
A15.9 N18.9
N18.9 A15.9
Z49.1 A15.9
D64.9 A15.9
Z01.7 A15.9
A15.9 Z49.1
A15.9 D64.9
A15.9 Z01.7
I10.X I44.7
I44.7 I10.X
Q24.5 I25.8
Q24.5 I21.0
I25.8 Q24.5
I21.0 Q24.5
Q89.3 I33.0
Q20.1 I33.0
I33.0 Q89.3
I33.0 Q20.1
Q24.8 A16.9
Q22.0 A16.9
Q21.0 A16.9
Z01.7 A16.9
A16.9 Q24.8
A16.9 Q22.0
A16.9 Q21.0
A16.9 Z01.7
T85.8 Q21.3
Q21.3 T85.8
I44.2 I42.0
I42.0 I44.2
I10.X Z52.4
D64.9 Z52.4
Z52.4 I10.X
Z52.4 D64.9
L92.3 N18.9
L92.3 Z49.1
N18.9 L92.3
Z49.1 L92.3
Z01.7 L92.3
L92.3 Z01.7
E66.9 I40.9
I40.9 E66.9
I42.0 I33.0
I33.0 I42.0
D64.9 Z99.2
Z99.2 D64.9
E21.1 Z49.1
Z49.1 E21.1
I35.1 I35.0
I36.1 I35.0
I35.0 I35.1
I35.0 I36.1
Q21.8 Q25.0
Q21.8 Q22.8
Q25.0 Q21.8
Q22.8 Q21.8
T82.8 Q25.1
Q25.1 T82.8
N39.1 N18.9
N18.9 N39.1
S37.0 N39.1
Z96.8 N39.1
Z01.7 N39.1
N39.1 S37.0
N39.1 Z96.8
N39.1 Z01.7
N32.2 N17.9
N17.9 N32.2
T86.1 N32.2
Z96.8 N32.2
Z01.7 N32.2
N32.2 T86.1
N32.2 Z96.8
N32.2 Z01.7
B44.9 N18.9
B44.9 Z49.1
N18.9 B44.9
Z49.1 B44.9
D64.9 B44.9
Z01.7 B44.9
B44.9 D64.9
B44.9 Z01.7
I27.0 Q26.1
I50.9 Q26.1
Q26.1 I27.0
Q26.1 I50.9
Z49.1 N00.8
Z49.2 N00.8
N00.8 Z49.1
N00.8 Z49.2
D50.9 I15.1
E61.1 I15.1
I15.1 D50.9
I15.1 E61.1
Q23.1 I39.1
I35.1 I39.1
I49.8 I39.1
I50.9 I39.1
I39.1 Q23.1
I39.1 I35.1
I39.1 I49.8
I39.1 I50.9
A63.0 N18.9
N18.9 A63.0
B97.8 A63.0
E14.9 A63.0
Z01.7 A63.0
A63.0 B97.8
E14.9 B97.8
A63.0 E14.9
B97.8 E14.9
A63.0 Z01.7
Y83.1 I71.2
Z45.2 I71.2
I71.2 Y83.1
I34.0 Y83.1
I71.2 Z45.2
I34.0 Z45.2
Y83.1 I34.0
Z45.2 I34.0
Q22.9 Q24.8
Q22.9 Q21.1
Q24.8 Q22.9
Q21.1 Q22.9
I50.9 Q22.9
Z01.7 Q22.9
Q22.9 I50.9
Q22.9 Z01.7
I48.X I33.0
I82.8 I33.0
I33.0 I48.X
I82.8 I48.X
I33.0 I82.8
I48.X I82.8
Q22.4 Q22.5
T82.0 Q22.5
Q22.5 Q22.4
T82.0 Q22.4
Q22.5 T82.0
Q22.4 T82.0
R57.0 I40.1
I40.1 R57.0
M32.1 N00.8
N00.8 M32.1
D64.9 K52.9
K52.9 D64.9
J85.3 Q24.8
J85.3 Q23.1
J85.3 T81.0
Q24.8 J85.3
Q23.1 J85.3
T81.0 J85.3
Z01.7 J85.3
J85.3 Z01.7
Z43.6 I15.9
I15.9 Z43.6
E74.0 N18.9
E74.0 I10.X
N18.9 E74.0
I10.X E74.0
Z01.7 E74.0
E74.0 Z01.7
G11.1 I42.9
I49.8 I42.9
I42.9 G11.1
I49.8 G11.1
Z01.7 G11.1
I42.9 I49.8
G11.1 I49.8
G11.1 Z01.7
S37.0 E10.2
E10.2 S37.0
J18.9 N17.9
N17.9 J18.9
Z96.8 N17.0
N17.0 Z96.8
I25.1 I21.9
I46.1 I21.9
I21.9 I25.1
I46.1 I25.1
I46.1 I25.8
I46.1 I70.9
I21.9 I46.1
I25.1 I46.1
I25.8 I46.1
I70.9 I46.1
I49.4 I25.8
I49.4 I21.1
I25.8 I49.4
I21.1 I49.4
I25.1 I49.4
I49.4 I25.1
I47.2 I42.9
I50.9 I42.9
R57.0 I42.9
I42.9 I47.2
R57.0 Z45.9
I42.9 I50.9
I42.9 R57.0
Z45.9 R57.0
E78.6 I40.9
E78.6 I50.9
E78.6 I49.8
I40.9 E78.6
I50.9 E78.6
I49.8 E78.6
Z01.7 E78.6
E78.6 Z01.7
I44.0 Q22.1
I44.0 Q20.1
Q22.1 I44.0
Q20.1 I44.0
I30.1 I31.3
I31.3 I30.1
J18.9 Q23.1
Q23.1 J18.9
I49.5 I42.0
I42.0 I49.5
I44.0 I49.5
I49.5 I44.0
T82.1 I44.0
I44.0 T82.1
I48.X I31.9
Y44.2 I31.9
I46.1 I31.9
I31.9 I48.X
I31.9 Y44.2
I31.9 I46.1
I82.9 I21.0
E11.9 I21.0
I21.0 I82.9
I10.X I82.9
E11.9 I82.9
R57.0 I82.9
I82.9 I10.X
R57.0 I10.X
I21.0 E11.9
I82.9 E11.9
I82.9 R57.0
I10.X R57.0
I21.0 I25.5
I26.0 I25.5
I25.5 I21.0
I26.0 I21.1
I25.5 I26.0
I21.1 I26.0
I35.2 Q24.8
I35.2 I33.0
I35.2 Q23.1
Q24.8 I35.2
I33.0 I35.2
Q23.1 I35.2
I50.0 Q25.0
Q25.0 I50.0
G45.9 I09.1
G45.9 I64.X
I50.9 I64.X
I09.1 G45.9
I64.X G45.9
I50.9 G45.9
Z01.7 G45.9
I64.X I50.9
G45.9 I50.9
G45.9 Z01.7
I24.8 I25.5
I49.8 I25.5
I25.5 I24.8
I25.5 I49.8
Z95.5 I27.2
I27.2 Z95.5
I42.0 Q21.1
Q23.2 Q21.1
Q21.1 I42.0
Q23.2 I42.0
Q21.1 Q23.2
I42.0 Q23.2
Z01.7 Q23.2
Q23.2 Z01.7
N39.1 N05.8
M32.9 N05.8
N05.8 N39.1
M32.9 N39.1
N05.8 M32.9
N39.1 M32.9
I15.9 T86.1
T86.1 I15.9
Z96.8 I15.9
I15.9 Z96.8
N00.9 N17.9
N17.9 N00.9
S37.0 N00.9
N00.9 S37.0
E66.9 E78.0
E78.0 E66.9
Z29.2 M32.9
M32.9 Z29.2
J18.9 I36.1
I36.1 J18.9
R57.0 J18.9
J18.9 R57.0
D50.9 T85.6
T85.6 D50.9
N01.9 I42.0
N01.9 N17.9
I42.0 N01.9
N17.9 N01.9
I10.X N01.9
Z01.7 N01.9
N01.9 I10.X
N01.9 Z01.7
Q87.4 I64.X
I64.X Q87.4
N05.6 N18.9
N18.9 N05.6
I50.9 N05.6
I49.8 N05.6
Z01.7 N05.6
N05.6 I50.9
N05.6 I49.8
N05.6 Z01.7
Q22.1 Q22.8
Q22.8 Q22.1
I47.1 Q22.5
Q22.5 I47.1
Z95.2 I47.1
I47.1 Z95.2
M31.7 N18.9
M31.7 I10.X
N18.9 M31.7
I10.X M31.7
Z96.8 M31.7
Z01.7 M31.7
M31.7 Z96.8
M31.7 Z01.7
Z92.1 N18.9
Z92.1 A16.2
N18.9 Z92.1
A16.2 Z92.1
Z96.8 Z92.1
Z01.7 Z92.1
Z92.1 Z96.8
Z92.1 Z01.7
D53.9 Z49.1
Z49.1 D53.9
Q22.5 N18.9
Q22.5 Z49.2
N18.9 Q22.5
Z49.2 Q22.5
N20.0 Z52.4
Z52.4 N20.0
Z00.5 N20.0
N20.0 Z00.5
I31.3 I42.1
R57.8 I42.1
I42.1 I31.3
I48.X I31.3
Z45.0 I31.3
R57.8 I31.3
I31.3 I48.X
R57.8 I48.X
I31.3 Z45.0
R57.8 Z45.0
I42.1 R57.8
I31.3 R57.8
I48.X R57.8
Z45.0 R57.8
F41.9 I45.6
F41.9 I49.8
I45.6 F41.9
I49.8 F41.9
I64.X I47.1
I47.1 I64.X
I49.8 I64.X
I64.X I49.8
I27.2 I64.X
I50.0 I64.X
I64.X I27.2
I64.X I50.0
I87.2 I26.0
I26.0 I87.2
I50.9 I87.2
I87.2 I50.9
I64.X I26.0
I64.X I87.2
I26.0 I64.X
I87.2 I64.X
I27.2 I26.9
I87.2 I26.9
I64.X I26.9
Z01.7 I26.9
I26.9 I27.2
I26.9 I87.2
I26.9 I64.X
I26.9 Z01.7
I70.9 I22.0
I22.0 I70.9
I26.0 I34.0
I34.0 I26.0
I80.1 I42.0
I80.1 I34.0
I80.1 I36.1
I42.0 I80.1
I34.0 I80.1
I36.1 I80.1
I44.0 Q22.5
J93.1 Q22.5
Q22.5 I44.0
J93.1 I44.0
Q22.5 J93.1
I44.0 J93.1
Q23.1 I34.0
I34.0 Q23.1
T82.1 B57.2
Z45.0 B57.2
B57.2 T82.1
B57.2 Z45.0
I44.2 I35.1
Z45.9 I35.1
I44.2 T82.0
Z45.9 T82.0
I35.1 I44.2
T82.0 I44.2
I35.1 Z45.9
T82.0 Z45.9
J06.9 I09.1
J06.9 I48.X
I09.1 J06.9
I48.X J06.9
Z95.2 J06.9
J06.9 Z95.2
I44.3 I35.1
Z95.4 I35.1
I35.1 I44.3
T82.0 I44.3
Z95.4 I44.3
I44.3 T82.0
I35.1 Z95.4
I44.3 Z95.4
J15.9 I44.0
E66.9 I44.0
J15.9 J18.9
E66.9 J18.9
I44.0 J15.9
J18.9 J15.9
I50.9 J15.9
E66.9 J15.9
J15.9 I50.9
I44.0 E66.9
J18.9 E66.9
J15.9 E66.9
J84.8 Q24.8
J84.8 Q23.1
Q24.8 J84.8
Q23.1 J84.8
I50.9 J84.8
Z01.7 J84.8
J84.8 I50.9
J84.8 Z01.7
J18.9 Q23.0
Q23.0 J18.9
N17.9 I36.1
M31.1 I36.1
M31.1 I33.0
I36.1 N17.9
M31.1 N17.9
I36.1 M31.1
I33.0 M31.1
N17.9 M31.1
I10.X N00.3
D64.9 N00.3
S37.0 N00.3
Z01.7 N00.3
N00.3 I10.X
N00.3 D64.9
N00.3 S37.0
N00.3 Z01.7
T81.4 Q24.8
T81.4 I33.0
T81.4 T82.6
A41.9 T82.6
Q24.8 T81.4
I33.0 T81.4
T82.6 T81.4
A41.9 T81.4
T82.6 A41.9
T81.4 A41.9
I33.0 I21.9
I33.0 I25.8
I21.9 I33.0
I25.8 I33.0
G93.5 I62.9
I42.0 I62.9
I35.2 I62.9
I46.1 I62.9
I62.9 G93.5
I42.0 G93.5
I35.2 G93.5
I46.1 G93.5
I62.9 I42.0
G93.5 I42.0
I35.2 I42.0
I62.9 I35.2
G93.5 I35.2
I42.0 I35.2
I46.1 I35.2
I62.9 I46.1
G93.5 I46.1
I35.2 I46.1
M32.9 I27.0
I27.0 M32.9
I46.1 M32.9
M32.9 I46.1
E83.3 N18.9
E83.3 E87.1
E87.3 E87.1
N18.9 E83.3
E87.1 E83.3
E87.3 E83.3
Z01.7 E83.3
E87.1 E87.3
E83.3 E87.3
E83.3 Z01.7
I44.7 Q23.0
Q23.0 I44.7
I50.0 Q21.1
Q21.1 I50.0
I87.2 I47.2
I87.2 I48.X
I47.2 I87.2
I48.X I87.2
Q67.6 Q25.4
Q67.6 Q23.1
Q25.4 Q67.6
Q23.1 Q67.6
N05.1 N18.9
N18.9 N05.1
E78.0 N05.1
N05.1 E78.0
S37.0 E78.0
E78.0 S37.0
H33.0 N00.5
I15.9 N00.5
Z29.2 N00.5
Z01.7 N00.5
N00.5 H33.0
I15.9 H33.0
Z29.2 H33.0
Z01.7 H33.0
N00.5 I15.9
H33.0 I15.9
Z29.2 I15.9
N00.5 Z29.2
H33.0 Z29.2
I15.9 Z29.2
N00.5 Z01.7
H33.0 Z01.7
I49.0 Q24.8
Q24.8 I49.0
T82.1 I49.0
Z95.2 I49.0
I49.0 T82.1
I49.0 Z95.2
K42.9 Z49.2
Z49.2 K42.9
I36.1 I64.X
I64.X I36.1
I82.9 N18.9
N18.9 I82.9
E66.9 I82.9
I82.9 E66.9
I64.X I11.0
I67.4 I11.0
I15.9 I11.0
I11.0 I64.X
I67.4 I64.X
I15.9 I64.X
I11.0 I67.4
I64.X I67.4
I15.9 I67.4
Z01.7 I67.4
I11.0 I15.9
I64.X I15.9
I67.4 I15.9
I67.4 Z01.7
I06.2 I05.0
I05.0 I06.2
I48.X I06.2
I06.2 I48.X
I36.1 I34.1
I34.1 I36.1
I24.8 I21.0
I21.0 I24.8
Y83.1 I77.0
I77.0 Y83.1
J90.X I82.2
Z96.8 I82.2
I82.2 J90.X
Z96.8 J90.X
I82.2 Z96.8
J90.X Z96.8
R52.0 Z52.4
Z52.4 R52.0
Z01.7 R52.0
R52.0 Z01.7
I24.8 I71.0
I24.8 I35.1
I71.0 I24.8
I35.1 I24.8
I37.1 I34.1
I34.1 I37.1
I44.2 Q21.1
Q21.1 I44.2
E27.4 I42.0
E27.4 I27.9
I42.0 E27.4
I27.9 E27.4
I50.9 E27.4
Z01.7 E27.4
E27.4 I50.9
E27.4 Z01.7
T81.0 I25.8
I25.4 I20.8
T81.0 I20.8
I20.8 I25.4
T81.0 I25.4
I25.8 T81.0
I20.8 T81.0
I25.4 T81.0
Z95.4 Q23.1
Q23.1 Z95.4
Z96.6 N18.9
Z96.6 T85.7
Z96.6 Z49.1
N18.9 Z96.6
T85.7 Z96.6
Z49.1 Z96.6
Z01.7 Z96.6
Z96.6 Z01.7
I48.9 I45.6
I45.6 I48.9
I20.1 I25.8
F14.2 I25.8
I20.1 I21.0
F14.2 I21.0
I25.8 I20.1
I21.0 I20.1
I70.9 I20.1
F14.2 I20.1
I20.1 I70.9
F14.2 I70.9
I25.8 F14.2
I21.0 F14.2
I20.1 F14.2
I70.9 F14.2
N28.1 Z52.4
C92.9 Z52.4
Z52.4 N28.1
C92.9 N28.1
Z52.4 C92.9
N28.1 C92.9
R07.1 I50.9
R07.1 I49.8
I50.9 R07.1
I49.8 R07.1
E78.2 R07.1
Z01.7 R07.1
R07.1 E78.2
R07.1 Z01.7
I48.X I05.1
I10.X I05.1
I05.1 I48.X
I05.1 I10.X
I27.2 I09.1
I27.2 I05.1
I09.1 I27.2
I05.1 I27.2
I51.7 I34.0
I51.7 I37.1
I51.7 I36.1
I34.0 I51.7
I37.1 I51.7
I36.1 I51.7
E79.0 T86.1
T86.1 E79.0
Z45.0 I44.7
I44.7 Z45.0
Z95.1 I25.8
Z95.1 I24.8
Z95.1 I70.9
I25.8 Z95.1
I24.8 Z95.1
I70.9 Z95.1
Z01.7 Z95.1
Z95.1 Z01.7
Z95.1 T81.4
T81.4 Z95.1
Z95.4 I33.0
Z95.4 T82.6
I33.0 Z95.4
T82.6 Z95.4
I50.9 I46.9
I49.8 I46.9
Z01.7 I46.9
I46.9 I50.9
I46.9 I49.8
I46.9 Z01.7
I82.8 I42.0
I42.0 I82.8
I46.1 I82.8
I82.8 I46.1
R68.8 N18.9
Z49.1 I42.0
R68.8 I42.0
I42.0 Z49.1
I27.2 Z49.1
R68.8 Z49.1
Z49.1 I27.2
R68.8 I27.2
N18.9 R68.8
I42.0 R68.8
Z49.1 R68.8
I27.2 R68.8
Y60.5 N18.9
Y60.5 Z49.1
N18.9 Y60.5
Z49.1 Y60.5
D64.9 Y60.5
Y60.5 D64.9
T81.4 Q23.0
Q23.0 T81.4
Q24.6 I33.0
Z45.0 I33.0
Q24.6 I36.1
Z45.0 I36.1
I33.0 Q24.6
I36.1 Q24.6
I33.0 Z45.0
I36.1 Z45.0
M8000/ D38.3
J90.X D38.3
Z93.8 D38.3
Z01.7 D38.3
D38.3 M8000/
J90.X M8000/
Z93.8 M8000/
Z01.7 M8000/
D38.3 J90.X
M8000/ J90.X
D38.3 Z93.8
M8000/ Z93.8
D38.3 Z01.7
M8000/ Z01.7
H11.3 N18.9
H11.3 I31.3
H11.3 Z49.2
N18.9 H11.3
I31.3 H11.3
Z49.2 H11.3
Z01.7 H11.3
H11.3 Z01.7
I50.9 T82.4
T82.4 I50.9
E85.0 N18.9
M89.9 N18.9
E85.0 Z45.2
M89.9 Z45.2
N18.9 E85.0
Z45.2 E85.0
M89.9 E85.0
Z01.7 E85.0
N18.9 M89.9
Z45.2 M89.9
E85.0 M89.9
Z01.7 M89.9
E85.0 Z01.7
M89.9 Z01.7
Q22.1 Q26.3
Q26.3 Q22.1
I15.9 N39.1
N39.1 I15.9
M32.9 I15.9
S37.0 I15.9
I15.9 M32.9
I15.9 S37.0
K44.9 I71.0
K44.9 I49.8
I71.0 K44.9
I49.8 K44.9
Z01.7 K44.9
K44.9 Z01.7
B24.X I27.0
B24.X I50.9
I27.0 B24.X
I50.9 B24.X
Z49.1 N39.1
D64.9 N39.1
N39.1 Z49.1
N39.1 D64.9
I36.1 I25.5
I25.5 I36.1
Z45.0 I34.0
Z45.9 I34.0
I34.0 Z45.0
I34.0 Z45.9
S37.0 I64.X
I64.X S37.0
M62.9 Z52.4
T21.2 Z52.4
Z52.4 M62.9
T21.2 M62.9
Z01.7 M62.9
Z52.4 T21.2
M62.9 T21.2
Z01.7 T21.2
M62.9 Z01.7
T21.2 Z01.7
Q20.1 Q20.4
I31.3 Q20.4
Q20.4 Q20.1
I31.3 Q20.1
Q20.4 I31.3
Q20.1 I31.3
Q26.4 I27.9
I27.9 Q26.4
I64.X Q26.4
Q26.4 I64.X
Q22.2 Q23.0
Q23.0 Q22.2
Q26.8 I33.0
I33.0 Q26.8
Q24.0 Q26.8
Q26.8 Q24.0
Z45.0 N18.9
Z45.0 Z49.1
Z45.9 Z49.1
N18.9 Z45.0
Z49.1 Z45.0
Z49.1 Z45.9
I44.2 Z94.0
I44.2 N18.9
Z94.0 I44.2
N18.9 I44.2
Z49.1 I44.2
I44.2 Z49.1
B25.9 T86.1
T86.1 B25.9
I34.0 I42.2
J18.9 I42.2
I42.2 I34.0
J18.9 I34.0
J18.9 I48.X
I42.2 J18.9
I34.0 J18.9
I48.X J18.9
Q22.2 Q22.1
Q22.2 Q21.0
Q22.1 Q22.2
Q21.0 Q22.2
Q25.5 Q24.0
Q24.0 Q25.5
S37.3 N17.0
S37.3 T86.1
S37.3 Z96.8
N17.0 S37.3
T86.1 S37.3
Z96.8 S37.3
D50.9 Z96.8
E61.1 Z96.8
Z96.8 D50.9
Z96.8 E61.1
Q87.1 I27.9
J15.9 I27.9
I27.9 Q87.1
J98.4 Q87.1
J15.9 Q87.1
Q87.1 J98.4
J15.9 J98.4
I27.9 J15.9
Q87.1 J15.9
J98.4 J15.9
I10.X E21.1
E21.1 I10.X
K92.8 Q24.8
I27.0 Q21.3
K92.8 Q21.3
Q21.3 I27.0
K92.8 I27.0
Q24.8 K92.8
Q21.3 K92.8
I27.0 K92.8
Z01.7 K92.8
K92.8 Z01.7
I36.1 B24.X
N18.9 B24.X
B24.X I36.1
B24.X N18.9
Q25.4 Q21.2
Q24.3 Q21.2
Q21.2 Q25.4
Q24.3 Q25.4
Q21.2 Q24.3
Q25.4 Q24.3
I10.X N06.1
B95.6 N06.1
S37.0 N06.1
Z01.7 N06.1
N06.1 I10.X
B95.6 I10.X
N06.1 B95.6
I10.X B95.6
S37.0 B95.6
Z01.7 B95.6
N06.1 S37.0
B95.6 S37.0
N06.1 Z01.7
B95.6 Z01.7
K92.2 N18.9
N18.9 K92.2
D64.9 K92.2
Z01.7 K92.2
K92.2 D64.9
K92.2 Z01.7
R57.0 Q22.1
R57.0 Q24.3
Q22.1 R57.0
Q24.3 R57.0
D50.9 Z94.0
D50.9 I15.9
Z94.0 D50.9
I15.9 D50.9
D69.6 Q24.8
N17.9 Q21.3
D69.6 Q21.3
Q21.3 N17.9
D69.6 N17.9
Q24.8 D69.6
Q21.3 D69.6
N17.9 D69.6
E21.1 Z96.0
Z96.0 E21.1
I30.8 I31.3
I31.3 I30.8
I50.9 I30.8
I49.8 I30.8
Z01.7 I30.8
I30.8 I50.9
I30.8 I49.8
I30.8 Z01.7
Q24.5 Q21.0
Q21.0 Q24.5
M06.9 N39.1
M06.9 M32.9
N39.1 M06.9
M32.9 M06.9
S37.0 M06.9
Z01.7 M06.9
M06.9 S37.0
M06.9 Z01.7
Z45.8 Q25.0
Z45.8 I27.0
Q25.0 Z45.8
I27.0 Z45.8
N30.9 T86.1
Z93.6 T86.1
T86.1 N30.9
Z93.6 N30.9
T86.1 Z93.6
N30.9 Z93.6
T82.8 T82.0
T82.0 T82.8
Z95.4 T82.8
T82.8 Z95.4
Z46.6 N28.9
Z96.0 N28.9
N28.9 Z46.6
N28.9 Z96.0
I33.0 Q22.5
I69.4 Q22.5
Q22.5 I33.0
Q22.5 I69.4
T81.4 I35.0
T82.0 I35.0
I35.0 T81.4
T82.0 T81.4
Z95.2 T81.4
I35.0 T82.0
T81.4 T82.0
T81.4 Z95.2
T86.1 N03.9
Z96.8 N03.9
N03.9 T86.1
N03.9 Z96.8
I50.0 I11.0
I11.0 I50.0
K46.0 N18.9
N18.9 K46.0
Z96.8 K46.0
Z01.7 K46.0
K46.0 Z96.8
K46.0 Z01.7
A41.9 I35.2
E80.4 I33.0
I33.0 E80.4
A41.9 E80.4
I35.2 A41.9
E80.4 A41.9
R57.0 I71.0
I71.0 R57.0
B18.1 N18.9
B18.1 T82.4
B18.1 Z49.1
N18.9 B18.1
T82.4 B18.1
Z49.1 B18.1
Z01.7 B18.1
B18.1 Z01.7
N20.2 N13.0
Z46.6 N13.0
E66.9 N13.0
Z01.7 N13.0
N13.0 N20.2
Z46.6 N20.2
E66.9 N20.2
Z01.7 N20.2
N13.0 Z46.6
N20.2 Z46.6
E66.9 Z46.6
N13.0 E66.9
N20.2 E66.9
Z46.6 E66.9
N13.0 Z01.7
N20.2 Z01.7
G47.3 I40.9
I40.9 G47.3
N25.0 N18.9
N18.9 N25.0
I42.0 N25.0
I27.0 N25.0
Z01.7 N25.0
N25.0 I42.0
N25.0 I27.0
N25.0 Z01.7
I40.9 I25.8
I40.9 I21.1
I40.9 I51.3
I25.8 I40.9
I21.1 I40.9
I51.3 I40.9
M31.3 N17.9
N17.9 M31.3
I42.0 M31.3
S37.0 M31.3
M31.3 I42.0
M31.3 S37.0
T86.1 T82.4
T82.4 T86.1
Z29.2 N01.7
Z29.2 Z49.1
N01.7 Z29.2
Z49.1 Z29.2
I42.9 N18.9
N18.9 I42.9
Z49.1 I42.9
E83.5 I42.9
I42.9 Z49.1
I42.9 E83.5
E43.X N18.9
E43.X K52.9
N18.9 E43.X
K52.9 E43.X
Z01.7 E43.X
E43.X Z01.7
J16.8 N18.9
N18.9 J16.8
Z96.8 J16.8
Z01.7 J16.8
J16.8 Z96.8
J16.8 Z01.7
N39.0 N17.9
N17.9 N39.0
Q23.0 Q24.4
Q24.4 Q23.0
J93.1 I71.0
J93.1 I35.1
J93.1 Q87.4
I71.0 J93.1
I35.1 J93.1
Q87.4 J93.1
Z86.X N18.9
Z86.X T86.1
N18.9 Z86.X
T86.1 Z86.X
S37.0 Z86.X
Z01.7 Z86.X
Z86.X S37.0
Z86.X Z01.7
Z95.8 N18.9
Z95.8 T86.1
N18.9 Z95.8
T86.1 Z95.8
S37.0 Z95.8
Z95.8 S37.0
N16.5 N18.9
N16.5 T86.1
N18.9 N16.5
T86.1 N16.5
Z96.8 N16.5
Z01.7 N16.5
N16.5 Z96.8
N16.5 Z01.7
E79.9 I15.9
I15.9 E79.9
Z46.6 N20.0
N20.0 Z46.6
K90.9 N18.9
K63.1 N18.9
K56.6 N18.9
N18.9 K90.9
K63.1 K90.9
K56.6 K90.9
A41.9 K90.9
N18.9 K63.1
K90.9 K63.1
K56.6 K63.1
A41.9 K63.1
N18.9 K56.6
K90.9 K56.6
K63.1 K56.6
A41.9 K56.6
K90.9 A41.9
K63.1 A41.9
K56.6 A41.9
E78.0 Z49.2
E78.0 I10.X
Z49.2 E78.0
I10.X E78.0
I10.X Q24.6
I10.X Z45.9
Q24.6 I10.X
Z45.9 I10.X
I25.3 I25.8
I25.3 I21.0
I25.3 I51.3
I25.8 I25.3
I21.0 I25.3
I51.3 I25.3
I30.8 Q24.8
I30.8 Q23.1
Q24.8 I30.8
Q23.1 I30.8
I31.3 I30.9
I31.9 I30.9
I50.1 I30.9
I30.9 I31.3
I30.9 I31.9
I50.1 I31.9
I30.9 I50.1
I31.9 I50.1
T85.8 I35.1
I35.1 T85.8
A02.0 N18.9
A02.0 T86.1
N18.9 A02.0
T86.1 A02.0
D59.9 Z94.0
D59.9 N18.9
Z94.0 D59.9
N18.9 D59.9
Z01.7 D59.9
D59.9 Z01.7
K72.0 Q24.8
K72.0 Q25.4
Q24.8 K72.0
Q25.4 K72.0
I49.8 K72.0
R57.0 K72.0
K72.0 I49.8
K72.0 R57.0
D50.9 I10.X
I10.X D50.9
I45.2 Q23.1
I45.2 Q25.4
Q23.1 I45.2
Q25.4 I45.2
I49.4 I36.1
I49.4 I51.3
I36.1 I49.4
I51.3 I49.4
I48.1 I09.1
I09.1 I48.1
T82.0 I48.1
Z95.2 I48.1
Z01.7 I48.1
I48.1 T82.0
I48.1 Z95.2
I48.1 Z01.7
N14.0 N17.9
N15.9 N17.9
N17.9 N14.0
N15.9 N14.0
Z01.7 N14.0
N17.9 N15.9
N14.0 N15.9
Z01.7 N15.9
N14.0 Z01.7
N15.9 Z01.7
I15.9 I42.0
I15.9 I27.9
I15.9 I51.3
I42.0 I15.9
I27.9 I15.9
I51.3 I15.9
I34.0 I20.0
I20.0 I34.0
I51.3 I64.X
I64.X I51.3
D72.8 T86.1
T86.1 D72.8
S37.0 D72.8
D72.8 S37.0
T82.1 N18.9
N18.9 T82.1
Z96.8 T82.1
S37.0 T82.1
T82.1 Z96.8
T82.1 S37.0
N43.3 N18.9
N18.9 N43.3
Z96.8 N43.3
Z01.7 N43.3
N43.3 Z96.8
N43.3 Z01.7
E14.9 D64.9
D64.9 E14.9
I31.3 Q21.0
Q21.0 I31.3
I34.0 Q24.8
Q24.8 I34.0
J85.3 I35.0
I82.8 I35.0
M32.9 I35.0
I35.0 J85.3
I82.8 J85.3
M32.9 J85.3
I35.0 I82.8
J85.3 I82.8
M32.9 I82.8
I35.0 M32.9
J85.3 M32.9
I82.8 M32.9
A19.9 N18.9
R59.0 N18.9
A19.9 T86.1
R59.0 T86.1
N18.9 A19.9
T86.1 A19.9
R59.0 A19.9
Z01.7 A19.9
N18.9 R59.0
T86.1 R59.0
A19.9 R59.0
Z01.7 R59.0
A19.9 Z01.7
R59.0 Z01.7
Z46.6 N17.9
S37.3 N17.9
N17.9 Z46.6
N17.9 S37.3
I77.8 N18.9
N18.9 I77.8
I10.X I77.8
Z29.2 I77.8
Z01.7 I77.8
I77.8 I10.X
I77.8 Z29.2
I77.8 Z01.7
Z95.4 I35.0
I35.0 Z95.4
N01.9 N18.9
N18.9 N01.9
I77.8 N01.9
Z99.2 N01.9
N01.9 I77.8
Z99.2 I77.8
N01.9 Z99.2
I77.8 Z99.2
E11.9 Z94.0
Z94.0 E11.9
I74.3 Z52.4
I74.3 Z00.5
Z52.4 I74.3
Z00.5 I74.3
R57.0 I45.1
I45.1 R57.0
D64.9 I15.9
I15.9 D64.9
I31.3 I25.8
I31.3 I21.1
I31.3 I70.9
I25.8 I31.3
I21.1 I31.3
I70.9 I31.3
Q22.8 Q21.0
Q21.0 Q22.8
I51.7 I27.2
I45.1 J98.4
I51.7 J98.4
J98.4 I45.1
I51.7 I45.1
I27.2 I51.7
J98.4 I51.7
I45.1 I51.7
Z49.2 T82.4
T82.4 Z49.2
Z49.1 K46.0
K46.0 Z49.1
I10.X N13.9
N13.9 I10.X
I50.9 I35.2
I35.2 I50.9
Q20.6 Q24.8
Q24.8 Q20.6
Q21.1 Q20.6
Q20.1 Q20.6
I46.1 Q20.6
Q20.6 Q21.1
Q20.1 Q21.1
I46.1 Q21.1
Q20.6 Q20.1
Q21.1 Q20.1
I46.1 Q20.1
Q20.6 I46.1
Q21.1 I46.1
Q20.1 I46.1
I51.7 I42.0
I42.0 I51.7
I48.X I51.7
I10.X I51.7
I51.7 I48.X
I51.7 I10.X
N39.0 I26.0
N39.0 I51.3
I26.0 N39.0
I51.3 N39.0
I50.9 N39.0
N39.0 I50.9
I50.9 Q21.2
Q21.2 I50.9
N13.7 Z52.4
Z52.4 N13.7
Z49.1 N13.7
N13.7 Z49.1
Z95.4 I50.9
I50.9 Z95.4
E11.9 Z49.2
Z49.2 E11.9
Q62.8 Z94.0
Q62.8 N18.9
Z94.0 Q62.8
N18.9 Q62.8
Z01.7 Q62.8
Q62.8 Z01.7
I74.0 I71.0
I71.0 I74.0
Y83.1 I74.0
I35.1 I74.0
Z01.7 I74.0
I74.0 Y83.1
I74.0 I35.1
I74.0 Z01.7
N13.3 I31.3
I31.3 N13.3
I50.9 N13.3
I49.8 N13.3
Z01.7 N13.3
N13.3 I50.9
N13.3 I49.8
N13.3 Z01.7
I49.8 Q26.2
Q26.2 I49.8
A19.9 I33.0
A19.9 I44.2
I33.0 A19.9
I44.2 A19.9
Z45.9 A19.9
A19.9 Z45.9
J15.7 N18.9
B02.7 N18.9
J15.7 T86.1
B02.7 T86.1
A41.9 T86.1
N18.9 J15.7
T86.1 J15.7
B02.7 J15.7
A41.9 J15.7
N18.9 B02.7
T86.1 B02.7
J15.7 B02.7
A41.9 B02.7
T86.1 A41.9
J15.7 A41.9
B02.7 A41.9
N10.X Z94.0
Z01.0 Z94.0
Z94.0 N10.X
Z49.1 N10.X
Z01.0 N10.X
N10.X Z49.1
Z94.0 Z01.0
N10.X Z01.0
J44.X I27.0
G47.3 I27.0
I27.0 J44.X
I36.1 J44.X
G47.3 J44.X
Z01.7 J44.X
J44.X I36.1
G47.3 I36.1
I27.0 G47.3
J44.X G47.3
I36.1 G47.3
J44.X Z01.7
I10.X Q25.4
Q25.4 I10.X
I44.7 I25.8
I44.7 I25.5
I25.8 I44.7
I25.5 I44.7
J90.X E87.7
I82.2 E87.7
E87.7 J90.X
E87.7 I82.2
N20.0 I27.9
N20.0 I27.2
I27.9 N20.0
I27.2 N20.0
N39.1 N02.2
R31.X N02.2
S37.0 N02.2
Z01.7 N02.2
N02.2 N39.1
R31.X N39.1
N02.2 R31.X
N39.1 R31.X
N02.2 S37.0
N02.2 Z01.7
Z45.0 I25.2
Z45.0 I70.9
I25.2 Z45.0
I70.9 Z45.0
F44.4 N18.9
F44.4 K65.0
N18.9 F44.4
K65.0 F44.4
Z01.7 F44.4
F44.4 Z01.7
K40.X N18.9
K40.X Z49.1
N18.9 K40.X
Z49.1 K40.X
Z01.7 K40.X
K40.X Z01.7
K40.X Z49.2
Z49.2 K40.X
I51.3 I42.9
I34.0 I42.9
I36.1 I42.9
I42.9 I51.3
I42.9 I34.0
I42.9 I36.1
I36.9 I26.9
I82.8 I26.9
I49.8 I26.9
I26.9 I36.9
I82.8 I36.9
I49.8 I36.9
Z01.7 I36.9
I26.9 I82.8
I36.9 I82.8
I26.9 I49.8
I36.9 I49.8
I36.9 Z01.7
I36.1 I27.1
I34.0 I27.1
I82.8 I27.1
Z01.7 I27.1
I27.1 I36.1
I27.1 I34.0
I27.1 I82.8
I27.1 Z01.7
Y83.1 I25.4
I25.4 Y83.1
Z95.4 I09.1
Z95.4 I48.X
I09.1 Z95.4
I48.X Z95.4
E03.9 N18.9
E03.9 T82.4
E03.9 Z49.1
N18.9 E03.9
T82.4 E03.9
Z49.1 E03.9
Z01.7 E03.9
E03.9 Z01.7
E88.0 N17.9
E88.0 T86.1
E88.0 E87.2
N17.9 E88.0
T86.1 E88.0
E87.2 E88.0
Z01.7 E88.0
E88.0 Z01.7
I49.8 Q22.2
Q22.2 I49.8
I22.1 I25.5
I25.5 I22.1
I49.8 I22.1
I50.9 I22.1
I22.1 I49.8
I22.1 I50.9
Q21.1 J44.9
I49.8 J44.9
I50.9 J44.9
Z01.7 J44.9
J44.9 Q21.1
J44.9 I49.8
J44.9 I50.9
J44.9 Z01.7
L03.1 I33.0
M71.2 I33.0
L03.1 I35.1
M71.2 I35.1
I33.0 L03.1
I35.1 L03.1
M71.2 L03.1
Z01.7 L03.1
I33.0 M71.2
I35.1 M71.2
L03.1 M71.2
Z01.7 M71.2
L03.1 Z01.7
M71.2 Z01.7
Q22.2 Q21.3
Q22.8 Q21.3
Q21.3 Q22.2
Q21.3 Q22.8
K72.0 I33.0
K72.0 I35.1
K72.0 I50.9
I33.0 K72.0
I35.1 K72.0
I50.9 K72.0
I46.1 K72.0
K72.0 I46.1
I67.1 I25.8
I67.1 I21.9
I25.8 I67.1
I21.9 I67.1
I70.9 I67.1
Z01.7 I67.1
I67.1 I70.9
I67.1 Z01.7
I50.9 Q22.2
Q22.2 I50.9
N00.1 I10.X
J18.9 J90.X
N00.1 J90.X
J90.X J18.9
N00.1 J18.9
I10.X N00.1
J90.X N00.1
J18.9 N00.1
T81.4 Z94.0
Z94.0 T81.4
Z49.2 T81.4
T81.4 Z49.2
T13.X N18.9
T13.X Z49.1
T13.X S72.0
N18.9 T13.X
Z49.1 T13.X
S72.0 T13.X
Z01.7 T13.X
T13.X Z01.7
K52.9 Z52.4
Z52.4 K52.9
E66.9 K52.9
K52.9 E66.9
E21.1 T82.4
T82.4 E21.1
I21.9 I71.0
I71.0 I21.9
I35.1 I21.9
I34.0 I21.9
I21.9 I35.1
I21.9 I34.0
R04.2 Q21.3
Q21.3 R04.2
I70.9 I40.9
I40.9 I70.9
I50.9 I44.2
I44.2 I50.9
Q24.5 I34.0
Q24.5 I27.0
I34.0 Q24.5
I27.0 Q24.5
T82.0 Q21.0
Q21.0 T82.0
I27.2 I25.5
I25.5 I27.2
N17.9 I27.9
N17.9 I82.8
I27.9 N17.9
I82.8 N17.9
I42.4 I26.0
I26.0 I42.4
I48.X I42.4
I42.4 I48.X
I10.X I44.3
I44.3 I10.X
T82.1 I10.X
I10.X T82.1
E66.9 I47.1
I47.1 E66.9
B97.7 N18.9
R63.4 N18.9
N18.9 B97.7
R63.4 B97.7
Z96.8 B97.7
Z01.7 B97.7
N18.9 R63.4
B97.7 R63.4
Z96.8 R63.4
Z01.7 R63.4
B97.7 Z96.8
R63.4 Z96.8
B97.7 Z01.7
R63.4 Z01.7
Z45.9 I71.0
Z45.9 I11.0
R57.0 I11.0
I71.0 Z45.9
I11.0 Z45.9
I11.0 R57.0
I44.2 Y83.1
Y83.1 I44.2
I27.9 Q26.3
Q26.3 I27.9
Q25.4 Q21.0
Q21.0 Q25.4
I49.1 Q24.8
I49.1 Q23.1
I49.1 I45.1
Q24.8 I49.1
Q23.1 I49.1
I45.1 I49.1
Z01.7 I49.1
I49.1 Z01.7
T82.0 I42.4
Z95.2 I42.4
I42.4 T82.0
I42.4 Z95.2
I44.6 Q21.0
I44.6 I44.0
Q21.0 I44.6
I44.0 I44.6
I45.1 Q20.2
I44.0 Q20.2
Q20.2 I45.1
Q20.2 I44.0
I69.4 I35.1
I35.1 I69.4
Q25.0 Q25.1
Q25.1 Q25.0
J96.0 T86.1
J96.0 Z96.8
T86.1 J96.0
Z96.8 J96.0
A41.9 J96.0
J96.0 A41.9
K46.0 I10.X
I10.X K46.0
I10.X T85.6
T85.6 I10.X
N17.9 Q25.4
T81.0 Q25.4
N17.9 Q87.4
T81.0 Q87.4
Q25.4 N17.9
Q87.4 N17.9
T81.0 N17.9
Q25.4 T81.0
Q87.4 T81.0
N17.9 T81.0
I44.2 I34.0
I34.0 I44.2
I40.9 I42.0
I42.0 I40.9
N17.9 I40.9
N17.9 I47.2
I40.9 N17.9
I47.2 N17.9
Q22.8 Q26.3
Q26.3 Q22.8
Q87.4 Q67.6
Q67.6 Q87.4
I45.8 I25.8
I25.3 I21.9
I45.8 I21.9
I21.9 I25.3
I45.8 I25.3
I25.8 I45.8
I21.9 I45.8
I25.3 I45.8
I26.0 I71.2
Q21.1 I71.2
Q21.1 I35.1
I71.2 I26.0
I71.2 Q21.1
I35.1 Q21.1
I50.9 I80.1
I80.1 I50.9
I27.0 Q21.4
I49.8 Q21.4
Q21.4 I27.0
Q21.4 I49.8
N04.8 N18.9
N18.9 N04.8
Z49.1 N04.8
Z01.7 N04.8
N04.8 Z49.1
N04.8 Z01.7
K65.0 T85.6
T85.6 K65.0
K42.9 Z49.1
K42.9 I10.X
Z49.1 K42.9
I10.X K42.9
Y84.1 N18.9
Y84.1 I10.X
N18.9 Y84.1
I10.X Y84.1
Z01.7 Y84.1
Y84.1 Z01.7
E14.9 Z49.1
Z49.1 E14.9
I49.0 I48.X
I48.X I49.0
Z45.0 I49.0
I49.0 Z45.0
I99.X I25.8
I99.X I21.1
I25.8 I99.X
I21.1 I99.X
I70.9 I99.X
I99.X I70.9
N17.9 I48.X
R57.0 I48.X
I48.X N17.9
R57.0 N17.9
I48.X R57.0
N17.9 R57.0
J96.0 Q24.8
E87.1 Q24.8
J96.0 Q25.5
I50.9 Q25.5
E87.1 Q25.5
Q24.8 J96.0
Q25.5 J96.0
I50.9 J96.0
E87.1 J96.0
Q25.5 I50.9
J96.0 I50.9
E87.1 I50.9
Q24.8 E87.1
Q25.5 E87.1
J96.0 E87.1
I50.9 E87.1
I74.4 I25.8
I74.4 I21.1
I25.8 I74.4
I21.1 I74.4
I70.9 I74.4
Z01.7 I74.4
I74.4 I70.9
I74.4 Z01.7
I27.9 Q23.3
Q23.3 I27.9
I49.4 I48.X
I48.X I49.4
K76.1 N18.9
K76.1 I15.1
K76.1 Z49.1
N18.9 K76.1
I15.1 K76.1
Z49.1 K76.1
I15.1 J90.X
J90.X I15.1
K65.0 I15.1
I15.1 K65.0
Z96.8 Z94.0
Z94.0 Z96.8
R52.9 N18.9
R52.9 Z49.1
N18.9 R52.9
Z49.1 R52.9
D64.9 R52.9
Z01.7 R52.9
R52.9 D64.9
R52.9 Z01.7
Q20.3 Q22.0
Q21.1 Q22.0
Q22.0 Q20.3
Q22.0 Q21.1
I50.9 Q26.4
Q26.4 I50.9
E05.9 I25.8
E05.9 I50.9
E05.9 I49.8
I25.8 E05.9
I50.9 E05.9
I49.8 E05.9
Z01.7 E05.9
E05.9 Z01.7
I25.4 I21.9
I21.9 I25.4
E11.9 I40.9
I40.9 E11.9
M32.1 N05.9
L80.X N05.9
N05.9 M32.1
L80.X M32.1
N05.9 L80.X
M32.1 L80.X
S37.0 L80.X
Z01.7 L80.X
L80.X S37.0
L80.X Z01.7
I27.9 Z49.1
Z49.1 I27.9
I45.1 Q87.4
Q87.4 I45.1
I26.0 I13.2
I13.2 I26.0
N17.9 I26.0
I26.0 N17.9
E66.9 M32.1
M32.1 E66.9
Y83.1 T82.4
T82.4 Y83.1
Q26.1 Q26.3
Q26.1 Q26.8
Q26.3 Q26.1
Q26.8 Q26.1
I30.8 Q21.1
Q21.1 I30.8
I45.1 I30.8
I30.8 I45.1
Q23.1 Q20.3
Q20.3 Q23.1
T85.8 I09.1
T85.8 I48.X
I09.1 T85.8
I48.X T85.8
T81.4 Q23.1
Q23.1 T81.4
T66.X I42.0
I42.0 T66.X
I36.1 T66.X
I27.0 T66.X
Z01.7 T66.X
T66.X I36.1
T66.X I27.0
T66.X Z01.7
T82.1 Q23.1
Q23.1 T82.1
M32.9 I27.2
I27.2 M32.9
I50.9 M31.4
M31.4 I50.9
N27.0 I42.0
N27.0 I51.3
N17.9 I51.3
I42.0 N27.0
I51.3 N27.0
N17.9 N27.0
Z01.7 N27.0
I51.3 N17.9
N27.0 N17.9
N27.0 Z01.7
I05.1 I06.2
I06.2 I05.1
M31.4 I25.8
M31.4 I21.0
M31.4 I25.1
I25.8 M31.4
I21.0 M31.4
I25.1 M31.4
T81.4 I31.3
E80.4 I31.3
I31.3 T81.4
E80.4 T81.4
E80.4 I49.8
I31.3 E80.4
T81.4 E80.4
I49.8 E80.4
I15.9 I36.1
I26.0 I33.0
I15.9 I33.0
I33.0 I26.0
I15.9 I26.0
I36.1 I15.9
I33.0 I15.9
I26.0 I15.9
B25.9 N17.9
N17.9 B25.9
Z96.8 B25.9
B25.9 Z96.8
Y83.1 I82.2
Y83.1 T85.7
I82.2 Y83.1
T85.7 Y83.1
K46.0 Z49.2
Z49.2 K46.0
I77.0 Z43.6
Z43.6 I77.0
I44.2 Q23.1
Q23.1 I44.2
I44.1 Q25.1
Z45.0 Q25.1
Q25.1 I44.1
Q25.1 Z45.0
I10.X Q23.3
Q23.3 I10.X
I27.9 Q23.1
Q23.1 I27.9
I71.0 Q23.3
Q23.3 I71.0
I49.8 Q21.8
R57.0 Q21.8
Q21.8 I49.8
Q21.8 R57.0
I82.2 I25.8
I82.2 I26.0
R57.0 I26.0
I25.8 I82.2
I26.0 I82.2
I70.9 I82.2
R57.0 I82.2
I82.2 I70.9
I26.0 R57.0
I82.2 R57.0
E05.9 I40.9
E05.9 I48.X
I40.9 E05.9
I48.X E05.9
I36.1 I26.9
I42.0 I26.9
I26.9 I36.1
I26.9 I42.0
N01.1 N18.9
N18.9 N01.1
S37.0 N01.1
Z01.7 N01.1
N01.1 S37.0
N01.1 Z01.7
E21.0 N18.9
E21.0 Z49.1
N18.9 E21.0
Z49.1 E21.0
Z01.7 E21.0
E21.0 Z01.7
N00.1 N18.9
N18.9 N00.1
I71.3 Q24.8
I71.3 Q21.0
Q24.8 I71.3
Q21.0 I71.3
I49.8 I71.3
R57.0 I71.3
I71.3 I49.8
I71.3 R57.0
Q23.8 Q23.1
T82.8 Q23.1
Q23.1 Q23.8
T82.8 Q23.8
R57.0 Q23.8
Q23.1 T82.8
Q23.8 T82.8
R57.0 T82.8
Q23.8 R57.0
T82.8 R57.0
M31.4 I74.3
I65.2 I74.3
I60.9 I74.3
I46.1 I74.3
I74.3 M31.4
I60.9 M31.4
I46.1 M31.4
I74.3 I65.2
I60.9 I65.2
I46.1 I65.2
I74.3 I60.9
M31.4 I60.9
I65.2 I60.9
I46.1 I60.9
I74.3 I46.1
M31.4 I46.1
I65.2 I46.1
I60.9 I46.1
I31.3 D38.3
E31.9 D38.3
I46.1 D38.3
I31.3 M8000/
E31.9 M8000/
I46.1 M8000/
D38.3 I31.3
M8000/ I31.3
E31.9 I31.3
I46.1 I31.3
D38.3 E31.9
M8000/ E31.9
I31.3 E31.9
I46.1 E31.9
D38.3 I46.1
M8000/ I46.1
I31.3 I46.1
E31.9 I46.1
I35.2 I51.6
I44.2 I51.6
I49.8 I51.6
Z01.7 I51.6
I51.6 I35.2
I44.2 I35.2
I51.6 I44.2
I35.2 I44.2
I51.6 I49.8
I51.6 Z01.7
I26.0 Q21.3
Q21.3 I26.0
I20.0 I21.9
I21.9 I20.0
I27.0 Q22.0
Q22.0 I27.0
I48.X I25.5
I25.5 I48.X
I27.9 Q25.0
Q25.0 I27.9
E02.X I50.9
E02.X J18.9
E02.X I49.8
I50.9 E02.X
J18.9 E02.X
I49.8 E02.X
A04.7 N18.9
A04.7 T85.7
A04.7 Z49.1
N18.9 A04.7
T85.7 A04.7
Z49.1 A04.7
Z01.7 A04.7
A04.7 Z01.7
Z49.2 J90.X
J90.X Z49.2
N06.9 N03.1
I15.2 N03.1
E26.0 N03.1
N03.1 N06.9
I15.2 N06.9
E26.0 N06.9
N03.1 I15.2
N06.9 I15.2
E26.0 I15.2
Z01.7 I15.2
N03.1 E26.0
N06.9 E26.0
I15.2 E26.0
I15.2 Z01.7
Q23.0 N04.2
Z95.3 N04.2
E78.5 N04.2
N04.2 Q23.0
Z95.3 Q23.0
E78.5 Q23.0
N04.2 Z95.3
Q23.0 Z95.3
E78.5 Z95.3
Z01.7 Z95.3
N04.2 E78.5
Q23.0 E78.5
Z95.3 E78.5
Z95.3 Z01.7
I51.7 I35.2
I35.2 I51.7
Z95.2 Q25.1
Q25.1 Z95.2
I50.0 I33.0
I33.0 I50.0
I21.3 I25.8
I25.8 I21.3
I24.8 I21.3
I10.X I21.3
Z01.7 I21.3
I21.3 I24.8
I21.3 I10.X
I21.3 Z01.7
I50.9 I82.8
I82.8 I50.9
Z95.2 I36.1
Z95.2 I34.0
Z95.2 I51.7
I36.1 Z95.2
I34.0 Z95.2
I51.7 Z95.2
E78.5 T86.1
T86.1 E78.5
I72.4 Q23.1
I72.4 I33.0
Q23.1 I72.4
I33.0 I72.4
I05.1 I06.0
I06.0 I05.1
E66.9 E78.1
E78.1 E66.9
Z43.6 J90.X
J90.X Z43.6
D69.6 Z94.0
Z94.0 D69.6
I10.X I82.8
I82.8 I10.X
T88.7 N18.9
T88.7 E78.5
N18.9 T88.7
E78.5 T88.7
Z96.8 T88.7
Z01.7 T88.7
T88.7 Z96.8
T88.7 Z01.7
I27.9 I26.9
I50.9 I26.9
I26.9 I27.9
I26.9 I50.9
T82.7 Q24.8
T82.7 I44.2
Q24.8 T82.7
I44.2 T82.7
Z45.0 T82.7
Z01.7 T82.7
T82.7 Z45.0
T82.7 Z01.7
T82.0 Q87.4
T82.8 Q87.4
Q87.4 T82.0
Q87.4 T82.8
I31.9 N18.9
E02.X N18.9
I31.9 M32.1
E02.X M32.1
N18.9 I31.9
M32.1 I31.9
E02.X I31.9
N18.9 E02.X
M32.1 E02.X
I31.9 E02.X
Z45.0 I07.1
I07.1 Z45.0
T83.1 N18.9
T83.1 N03.2
Z49.1 N03.2
N18.9 T83.1
N03.2 T83.1
Z49.1 T83.1
Z01.7 T83.1
N03.2 Z49.1
T83.1 Z49.1
T83.1 Z01.7
Z96.6 I26.0
Z96.6 Y83.1
Z96.6 I49.8
I26.0 Z96.6
Y83.1 Z96.6
I49.8 Z96.6
Z95.4 I34.0
Z95.4 I45.1
Z95.4 I51.7
I34.0 Z95.4
I45.1 Z95.4
I51.7 Z95.4
I44.0 Q20.4
I45.1 Q20.4
Q20.4 I44.0
Q20.4 I45.1
I73.9 I74.5
I70.9 I74.5
Z95.8 I74.5
Z01.7 I74.5
I74.5 I73.9
I70.9 I73.9
Z95.8 I73.9
I74.5 I70.9
I73.9 I70.9
I74.5 Z95.8
I73.9 Z95.8
I74.5 Z01.7
I13.2 Q23.1
Q23.1 I13.2
I48.X I13.2
I13.2 I48.X
Q20.1 Q25.0
Q25.0 Q20.1
Z45.0 Q21.0
Q21.0 Z45.0
Z49.1 D69.6
D69.6 Z49.1
N45.9 N18.9
N18.9 N45.9
Z96.8 N45.9
Z01.7 N45.9
N45.9 Z96.8
N45.9 Z01.7
E78.9 I77.0
I77.0 E78.9
D50.9 I42.9
I42.9 D50.9
Z46.6 Z94.0
Z94.0 Z46.6
Z95.2 Z94.0
Z95.2 Z43.6
Z94.0 Z95.2
Z43.6 Z95.2
Z46.6 N13.5
Z96.8 N13.5
N13.5 Z46.6
N13.5 Z96.8
J18.9 Q25.4
Q25.4 J18.9
Q24.4 Q21.0
Q21.0 Q24.4
Y83.1 I74.5
I49.8 I74.5
I74.5 Y83.1
I74.5 I49.8
I15.9 I34.0
I34.0 I15.9
I49.4 Q24.8
I49.4 Q23.1
I49.4 Q23.0
Q24.8 I49.4
Q23.1 I49.4
Q23.0 I49.4
R57.0 I35.2
I35.2 R57.0
I42.9 Q24.8
I27.1 Q24.8
I42.9 Q21.0
I27.1 Q21.0
Q24.8 I42.9
Q21.0 I42.9
I27.1 I42.9
Q24.8 I27.1
Q21.0 I27.1
I42.9 I27.1
I20.8 I20.1
I25.1 I20.1
Z01.7 I20.1
I20.1 I20.8
I25.1 I20.8
I20.1 I25.1
I20.8 I25.1
I20.1 Z01.7
R80.X N02.1
Q87.8 N02.1
N02.1 R80.X
Q87.8 R80.X
N02.1 Q87.8
R80.X Q87.8
S37.0 Q87.8
Q87.8 S37.0
K92.1 N18.9
K92.1 Z49.1
N18.9 K92.1
Z49.1 K92.1
D64.9 K92.1
Z01.7 K92.1
K92.1 D64.9
K92.1 Z01.7
Z49.1 E87.5
E87.5 Z49.1
R57.2 Q24.8
J18.9 I44.2
R57.2 I44.2
J18.9 Z45.9
R57.2 Z45.9
I44.2 J18.9
Z45.9 J18.9
R57.2 J18.9
Q24.8 R57.2
I44.2 R57.2
Z45.9 R57.2
J18.9 R57.2
Z95.5 I21.9
I21.9 Z95.5
J98.6 Q24.8
J90.X Q24.8
J98.6 Q24.0
J90.X Q24.0
Q24.8 J98.6
Q24.0 J98.6
J90.X J98.6
Z01.7 J98.6
Q24.8 J90.X
Q24.0 J90.X
J98.6 J90.X
J98.6 Z01.7
Z49.1 E10.2
E10.2 Z49.1
E83.5 Z94.0
Z94.0 E83.5
K02.9 Z52.4
Z52.4 K02.9
E66.9 K02.9
Z00.5 K02.9
Z01.7 K02.9
K02.9 E66.9
K02.9 Z00.5
K02.9 Z01.7
N04.2 N18.9
N18.9 N04.2
Z49.1 N04.1
E79.9 N04.1
N04.1 Z49.1
E79.9 Z49.1
N04.1 E79.9
Z49.1 E79.9
N06.1 N18.9
N18.9 N06.1
E66.9 N06.1
N06.1 E66.9
E79.9 Z94.0
Z94.0 E79.9
Z45.9 Q21.1
Q21.1 Z45.9
Q23.1 Q24.0
I49.8 Q24.0
Q24.0 Q23.1
Q24.0 I49.8
I50.1 I11.0
R80.X I11.0
I11.0 I50.1
R80.X I50.1
R80.X I49.8
I11.0 R80.X
I50.1 R80.X
I49.8 R80.X
J30.4 I30.8
J30.4 I50.9
J30.4 I49.8
I30.8 J30.4
I50.9 J30.4
I49.8 J30.4
Z01.7 J30.4
J30.4 Z01.7
Z45.0 I40.1
Z45.9 I40.1
I40.1 Z45.0
I40.1 Z45.9
I31.2 I30.8
I30.8 I31.2
I50.9 I31.2
I49.8 I31.2
Z01.7 I31.2
I31.2 I50.9
I31.2 I49.8
I31.2 Z01.7
I64.X T82.0
I64.X T85.8
T82.0 I64.X
T85.8 I64.X
I31.3 I27.0
I27.0 I31.3
I47.9 I45.6
I45.6 I47.9
I49.8 I47.9
Z01.7 I47.9
I47.9 I49.8
I47.9 Z01.7
I49.8 I48.9
I48.9 I49.8
T85.8 Q22.0
Z95.2 Q22.0
Q22.0 T85.8
Q22.0 Z95.2
Z49.2 E10.2
E10.2 Z49.2
M32.1 N17.0
K52.9 N17.0
N17.0 M32.1
K52.9 M32.1
N17.0 K52.9
M32.1 K52.9
F05.9 N18.9
F05.9 Z49.1
N18.9 F05.9
Z49.1 F05.9
Z01.7 F05.9
F05.9 Z01.7
E79.0 N20.0
N20.0 E79.0
J85.2 I40.9
I40.9 J85.2
I50.9 J85.2
I49.8 J85.2
Z01.7 J85.2
J85.2 I50.9
J85.2 I49.8
J85.2 Z01.7
I35.2 I64.X
I64.X I35.2
Z95.2 I35.2
Q87.4 I35.2
I35.2 Z95.2
Q87.4 Z95.2
I35.2 Q87.4
Z95.2 Q87.4
T82.7 I44.3
T82.7 T82.1
I44.3 T82.7
T82.1 T82.7
Y83.1 T82.0
T82.0 Y83.1
N03.1 N18.3
E79.9 N18.3
S37.0 N18.3
Z01.7 N18.3
N18.3 N03.1
E79.9 N03.1
N18.3 E79.9
N03.1 E79.9
N18.3 S37.0
N18.3 Z01.7
Z49.1 N18.5
Y83.1 N18.5
G93.1 N18.5
Z01.7 N18.5
N18.5 Z49.1
G93.1 Z49.1
N18.5 Y83.1
G93.1 Y83.1
N18.5 G93.1
Z49.1 G93.1
Y83.1 G93.1
Z01.7 G93.1
N18.5 Z01.7
G93.1 Z01.7
I15.9 I11.9
N17.9 I11.9
D48.7 I11.9
I11.9 I15.9
N17.9 I15.9
D48.7 I15.9
I11.9 N17.9
I15.9 N17.9
D48.7 N17.9
I11.9 D48.7
I15.9 D48.7
N17.9 D48.7
I10.X I51.4
I51.4 I10.X
J18.9 I27.9
I27.9 J18.9
I82.8 J18.9
J18.9 I82.8
Z96.0 N20.0
E79.9 N20.0
N20.0 Z96.0
E79.9 Z96.0
E79.9 Z46.6
N20.0 E79.9
Z96.0 E79.9
Z46.6 E79.9
Q90.9 Q25.0
Q90.9 Y83.1
Q25.0 Q90.9
Y83.1 Q90.9
I10.X N18.5
D64.9 N18.5
N18.5 I10.X
N18.5 D64.9
E78.2 N04.1
N04.1 E78.2
Z49.1 E78.2
E78.2 Z49.1
M8000/ C64.X
I42.0 C64.X
I51.4 C64.X
Z01.7 C64.X
C64.X M8000/
I42.0 M8000/
I51.4 M8000/
C64.X I42.0
M8000/ I42.0
C64.X I51.4
M8000/ I51.4
C64.X Z01.7
I71.2 Q24.8
I71.2 Q23.1
I71.2 Q25.4
Q24.8 I71.2
Q23.1 I71.2
Q25.4 I71.2
Z99.2 E11.9
E11.9 Z99.2
K80.2 I26.0
K80.2 I10.X
I26.0 K80.2
I10.X K80.2
I49.8 K80.2
Z01.7 K80.2
K80.2 I49.8
K80.2 Z01.7
I44.1 Q24.6
Q24.6 I44.1
E11.9 I30.9
I30.9 E11.9
E66.9 E11.9
E11.9 E66.9
M32.9 T86.1
T86.1 M32.9
Z96.8 M32.9
M32.9 Z96.8
Z49.2 N18.5
N18.5 Z49.2
Q67.5 I27.0
I27.0 Q67.5
I49.8 Q67.5
Q67.5 I49.8
I48.0 Q24.8
Q23.3 Q21.2
I48.0 Q21.2
Q21.2 Q23.3
I48.0 Q23.3
Q24.8 I48.0
Q21.2 I48.0
Q23.3 I48.0
Z01.7 I48.0
I48.0 Z01.7
I26.0 Q21.0
Q21.0 I26.0
I27.2 I05.0
I27.2 Z95.2
I05.0 I27.2
Z95.2 I27.2
T82.6 Q20.1
Z95.2 Q20.1
Q20.1 T82.6
Z95.2 T82.6
Q20.1 Z95.2
T82.6 Z95.2
I49.8 Q26.3
Q26.3 I49.8
D64.9 M32.1
E79.9 M32.1
M32.1 D64.9
E79.9 D64.9
M32.1 E79.9
D64.9 E79.9
E80.6 Z52.4
R63.4 Z52.4
Z52.4 E80.6
R63.4 E80.6
Z01.7 E80.6
Z52.4 R63.4
E80.6 R63.4
E80.6 Z01.7
T86.1 N18.5
N18.5 T86.1
E66.9 I26.0
E66.9 I45.1
I26.0 E66.9
I45.1 E66.9
N08.5 N18.9
N18.9 N08.5
M31.1 N08.5
M31.1 M32.1
N08.5 M31.1
M32.1 M31.1
F31.9 N18.5
F31.9 Z49.2
F31.9 D64.9
N18.5 F31.9
Z49.2 F31.9
D64.9 F31.9
Z01.7 F31.9
F31.9 Z01.7
R57.2 Q21.0
R57.2 I33.0
R57.2 I49.8
Q21.0 R57.2
I33.0 R57.2
I49.8 R57.2
N18.5 Z94.0
Z94.0 N18.5
N04.9 N18.9
N04.9 N08.5
N04.9 M32.1
N18.9 N04.9
N08.5 N04.9
M32.1 N04.9
I35.1 I42.9
I42.9 I35.1
E26.0 N18.3
I15.9 N18.3
E66.9 N18.3
N18.3 E26.0
I15.9 E26.0
E66.9 E26.0
N18.3 I15.9
E26.0 I15.9
E66.9 I15.9
N18.3 E66.9
E26.0 E66.9
I15.9 E66.9
I49.8 I48.0
I48.0 I49.8
I31.9 Q23.1
I31.9 Q22.8
Q23.1 I31.9
Q22.8 I31.9
Q23.1 Q21.3
Q21.3 Q23.1
I64.X I25.8
I64.X I21.2
I25.8 I64.X
I21.2 I64.X
I70.9 I64.X
I64.X I70.9
R00.2 I45.6
I45.6 R00.2
K21.9 N10.X
N10.X K21.9
S37.0 K21.9
Z01.7 K21.9
K21.9 S37.0
K21.9 Z01.7
D68.0 Z52.4
Z52.4 D68.0
E66.9 D68.0
Z01.7 D68.0
D68.0 E66.9
D68.0 Z01.7
I82.8 I47.2
I47.2 I82.8
Z45.0 I82.8
I82.8 Z45.0
I45.8 Z52.4
E66.8 Z52.4
Z52.4 I45.8
E66.8 I45.8
Z52.4 E66.8
I45.8 E66.8
E78.9 N08.5
Z29.2 N08.5
N08.5 E78.9
Z29.2 E78.9
N08.5 Z29.2
E78.9 Z29.2
M31.4 I25.4
I25.4 M31.4
M32.1 T86.1
T86.1 M32.1
