# Supplementary material for: Comorbidity patterns in cardiovascular diseases: the role of life-stage and socioeconomic status
Source: Front Cardiovasc Med. 2024 Feb 13;11:1215458. doi: 10.3389/fcvm.2024.1215458 (PMC10897012; doi:10.3389/fcvm.2024.1215458)
Supplement: Supplementary file 1 [file Datasheet1.zip › Supplementary/Supplementary_Male_networks/CoNet_MortMale_81_highSEL.txt]

I21.1 I25.8
I22.1 I25.8
I44.0 I25.8
I46.1 I25.8
I25.8 I21.1
I22.1 I21.1
I44.0 I21.1
I46.1 I21.1
I25.8 I22.1
I21.1 I22.1
I44.0 I22.1
I46.1 I22.1
I25.8 I44.0
I21.1 I44.0
I22.1 I44.0
I46.1 I44.0
I25.8 I46.1
I21.1 I46.1
I22.1 I46.1
I44.0 I46.1
I21.0 I25.8
Z95.5 I25.8
N18.9 I25.8
I25.8 I21.0
Z95.5 I21.0
N18.9 I21.0
I46.1 I21.0
I25.8 Z95.5
I21.0 Z95.5
N18.9 Z95.5
I46.1 Z95.5
I25.8 N18.9
I21.0 N18.9
Z95.5 N18.9
I46.1 N18.9
I21.0 I46.1
Z95.5 I46.1
N18.9 I46.1
I51.5 I25.8
Z45.9 I25.8
I25.8 I51.5
Z45.9 I51.5
Z95.5 I51.5
I46.1 I51.5
I25.8 Z45.9
I51.5 Z45.9
Z95.5 Z45.9
I46.1 Z45.9
I51.5 Z95.5
Z45.9 Z95.5
I51.5 I46.1
Z45.9 I46.1
I25.1 I25.8
I70.9 I25.8
I10.X I25.8
A41.9 I25.8
I25.8 I25.1
I70.9 I25.1
I10.X I25.1
A41.9 I25.1
I25.8 I70.9
I25.1 I70.9
I10.X I70.9
A41.9 I70.9
I25.8 I10.X
I25.1 I10.X
I70.9 I10.X
A41.9 I10.X
I25.8 A41.9
I25.1 A41.9
I70.9 A41.9
I10.X A41.9
J84.8 I48.X
M06.1 I48.X
J18.9 I48.X
I46.1 I48.X
I48.X J84.8
M06.1 J84.8
J18.9 J84.8
I46.1 J84.8
I48.X M06.1
J84.8 M06.1
J18.9 M06.1
I46.1 M06.1
I48.X J18.9
J84.8 J18.9
M06.1 J18.9
I46.1 J18.9
I48.X I46.1
J84.8 I46.1
M06.1 I46.1
J18.9 I46.1
I49.5 I48.X
I64.X I48.X
I48.X I49.5
I64.X I49.5
I46.1 I49.5
I48.X I64.X
I49.5 I64.X
I46.1 I64.X
I49.5 I46.1
I64.X I46.1
Z49.1 I25.8
N18.9 I25.1
Z49.1 I25.1
I25.1 N18.9
Z49.1 N18.9
A41.9 N18.9
I25.8 Z49.1
I25.1 Z49.1
N18.9 Z49.1
A41.9 Z49.1
N18.9 A41.9
Z49.1 A41.9
Y83.1 I25.8
I70.9 I21.0
Y83.1 I21.0
I21.0 I70.9
Y83.1 I70.9
I46.1 I70.9
I25.8 Y83.1
I21.0 Y83.1
I70.9 Y83.1
I46.1 Y83.1
I70.9 I46.1
Y83.1 I46.1
I74.3 I74.5
I77.1 I74.5
I73.9 I74.5
A41.9 I74.5
I74.5 I74.3
I77.1 I74.3
I73.9 I74.3
A41.9 I74.3
I74.5 I77.1
I74.3 I77.1
I73.9 I77.1
A41.9 I77.1
I74.5 I73.9
I74.3 I73.9
I77.1 I73.9
A41.9 I73.9
I74.5 A41.9
I74.3 A41.9
I77.1 A41.9
I73.9 A41.9
I24.8 I25.8
I24.8 I25.1
Y83.1 I25.1
I46.1 I25.1
I25.8 I24.8
I25.1 I24.8
Y83.1 I24.8
I46.1 I24.8
I25.1 Y83.1
I24.8 Y83.1
I25.1 I46.1
I24.8 I46.1
J84.9 I10.X
E79.9 I10.X
I50.9 I10.X
I46.1 I10.X
I10.X J84.9
E79.9 J84.9
I50.9 J84.9
I46.1 J84.9
I10.X E79.9
J84.9 E79.9
I50.9 E79.9
I46.1 E79.9
I10.X I50.9
J84.9 I50.9
E79.9 I50.9
I46.1 I50.9
I10.X I46.1
J84.9 I46.1
E79.9 I46.1
I50.9 I46.1
I44.2 I25.8
I45.2 I25.8
I21.9 I25.8
I44.2 I21.1
I45.2 I21.1
I21.9 I21.1
I25.8 I44.2
I21.1 I44.2
I45.2 I44.2
I21.9 I44.2
I25.8 I45.2
I21.1 I45.2
I44.2 I45.2
I21.9 I45.2
I25.8 I21.9
I21.1 I21.9
I44.2 I21.9
I45.2 I21.9
R57.0 I25.8
I70.9 I21.1
Y83.1 I21.1
R57.0 I21.1
I21.1 I70.9
R57.0 I70.9
I21.1 Y83.1
R57.0 Y83.1
I25.8 R57.0
I21.1 R57.0
I70.9 R57.0
Y83.1 R57.0
T82.0 I34.2
Z95.4 I34.2
I48.X I34.2
A41.9 I34.2
I34.2 T82.0
Z95.4 T82.0
I48.X T82.0
A41.9 T82.0
I34.2 Z95.4
T82.0 Z95.4
I48.X Z95.4
A41.9 Z95.4
I34.2 I48.X
T82.0 I48.X
Z95.4 I48.X
A41.9 I48.X
I34.2 A41.9
T82.0 A41.9
Z95.4 A41.9
I48.X A41.9
I74.3 I11.0
N18.9 I11.0
N39.0 I11.0
A41.9 I11.0
I11.0 I74.3
N18.9 I74.3
N39.0 I74.3
I11.0 N18.9
I74.3 N18.9
N39.0 N18.9
I11.0 N39.0
I74.3 N39.0
N18.9 N39.0
A41.9 N39.0
I11.0 A41.9
N39.0 A41.9
I21.1 I25.1
R57.0 I25.1
I25.1 I21.1
I25.1 R57.0
I20.0 I25.8
G45.9 I25.8
I20.0 I21.0
G45.9 I21.0
I25.8 I20.0
I21.0 I20.0
G45.9 I20.0
I46.1 I20.0
I25.8 G45.9
I21.0 G45.9
I20.0 G45.9
I46.1 G45.9
I20.0 I46.1
G45.9 I46.1
I10.X I35.0
E11.9 I35.0
N18.9 I35.0
I46.1 I35.0
I35.0 I10.X
E11.9 I10.X
N18.9 I10.X
I35.0 E11.9
I10.X E11.9
N18.9 E11.9
I46.1 E11.9
I35.0 N18.9
I10.X N18.9
E11.9 N18.9
I35.0 I46.1
E11.9 I46.1
I21.9 I35.0
I20.8 I35.0
I70.9 I35.0
A41.9 I35.0
I35.0 I21.9
I20.8 I21.9
I70.9 I21.9
A41.9 I21.9
I35.0 I20.8
I21.9 I20.8
I70.9 I20.8
A41.9 I20.8
I35.0 I70.9
I21.9 I70.9
I20.8 I70.9
I35.0 A41.9
I21.9 A41.9
I20.8 A41.9
I25.5 I21.0
I47.2 I21.0
I49.8 I21.0
I21.0 I25.5
I47.2 I25.5
I49.8 I25.5
I46.1 I25.5
I21.0 I47.2
I25.5 I47.2
I49.8 I47.2
I46.1 I47.2
I21.0 I49.8
I25.5 I49.8
I47.2 I49.8
I46.1 I49.8
I25.5 I46.1
I47.2 I46.1
I49.8 I46.1
R51.4 I25.8
I24.8 I21.9
I25.1 I21.9
R51.4 I21.9
I21.9 I24.8
R51.4 I24.8
I21.9 I25.1
R51.4 I25.1
I25.8 R51.4
I21.9 R51.4
I24.8 R51.4
I25.1 R51.4
I10.X I71.0
I49.8 I71.0
I50.9 I71.0
R57.1 I71.0
I71.0 I10.X
I49.8 I10.X
R57.1 I10.X
I71.0 I49.8
I10.X I49.8
I50.9 I49.8
R57.1 I49.8
I71.0 I50.9
I49.8 I50.9
R57.1 I50.9
I71.0 R57.1
I10.X R57.1
I49.8 R57.1
I50.9 R57.1
R57.2 I21.9
I70.9 I24.8
R57.2 I24.8
R57.2 I25.8
I24.8 I70.9
R57.2 I70.9
I21.9 R57.2
I24.8 R57.2
I25.8 R57.2
I70.9 R57.2
I25.2 I21.9
I10.X I21.9
I46.1 I21.9
I21.9 I25.2
I25.8 I25.2
I10.X I25.2
I46.1 I25.2
I25.2 I25.8
I21.9 I10.X
I25.2 I10.X
I21.9 I46.1
I25.2 I46.1
I71.4 I21.0
I25.2 I21.0
R57.0 I21.0
I21.0 I71.4
I25.2 I71.4
Z95.5 I71.4
R57.0 I71.4
I21.0 I25.2
I71.4 I25.2
Z95.5 I25.2
R57.0 I25.2
I71.4 Z95.5
I25.2 Z95.5
R57.0 Z95.5
I21.0 R57.0
I71.4 R57.0
I25.2 R57.0
Z95.5 R57.0
