# Supplementary material for: Comorbidity patterns in cardiovascular diseases: the role of life-stage and socioeconomic status
Source: Front Cardiovasc Med. 2024 Feb 13;11:1215458. doi: 10.3389/fcvm.2024.1215458 (PMC10897012; doi:10.3389/fcvm.2024.1215458)
Supplement: Supplementary file 1 [file Datasheet1.zip › Supplementary/Supplementary_Male_networks/CoNet_MortMale_61_80_highSEL.txt]

I21.1 I25.8
I48.X I25.8
N18.9 I25.8
R57.0 I25.8
I25.8 I21.1
I48.X I21.1
N18.9 I21.1
R57.0 I21.1
I25.8 I48.X
I21.1 I48.X
N18.9 I48.X
R57.0 I48.X
I25.8 N18.9
I21.1 N18.9
I48.X N18.9
R57.0 N18.9
I25.8 R57.0
I21.1 R57.0
I48.X R57.0
N18.9 R57.0
I10.X I25.8
E11.9 I25.8
N17.9 I25.8
I46.1 I25.8
I25.8 I10.X
E11.9 I10.X
N17.9 I10.X
I46.1 I10.X
I25.8 E11.9
I10.X E11.9
N17.9 E11.9
I46.1 E11.9
I25.8 N17.9
I10.X N17.9
E11.9 N17.9
I46.1 N17.9
I25.8 I46.1
I10.X I46.1
E11.9 I46.1
N17.9 I46.1
I25.5 I25.8
I47.2 I25.8
Z45.9 I25.8
A41.9 I25.8
I25.8 I25.5
I47.2 I25.5
Z45.9 I25.5
A41.9 I25.5
I25.8 I47.2
I25.5 I47.2
Z45.9 I47.2
A41.9 I47.2
I25.8 Z45.9
I25.5 Z45.9
I47.2 Z45.9
A41.9 Z45.9
I25.8 A41.9
I25.5 A41.9
I47.2 A41.9
Z45.9 A41.9
I21.0 I25.8
I20.0 I25.8
Y83.1 I25.8
I25.8 I21.0
I20.0 I21.0
Y83.1 I21.0
R57.0 I21.0
I25.8 I20.0
I21.0 I20.0
Y83.1 I20.0
R57.0 I20.0
I25.8 Y83.1
I21.0 Y83.1
I20.0 Y83.1
R57.0 Y83.1
I21.0 R57.0
I20.0 R57.0
Y83.1 R57.0
I25.1 I25.8
I70.9 I25.8
I25.1 I21.1
I70.9 I21.1
I46.1 I21.1
I25.8 I25.1
I21.1 I25.1
I70.9 I25.1
I46.1 I25.1
I25.8 I70.9
I21.1 I70.9
I25.1 I70.9
I46.1 I70.9
I21.1 I46.1
I25.1 I46.1
I70.9 I46.1
I37.1 I25.8
I65.2 I25.8
J44.9 I25.8
I25.8 I37.1
I65.2 I37.1
J44.9 I37.1
I46.1 I37.1
I25.8 I65.2
I37.1 I65.2
J44.9 I65.2
I46.1 I65.2
I25.8 J44.9
I37.1 J44.9
I65.2 J44.9
I46.1 J44.9
I37.1 I46.1
I65.2 I46.1
J44.9 I46.1
Z95.5 I25.8
I70.9 I21.0
Z95.5 I21.0
I21.0 I70.9
Z95.5 I70.9
R57.0 I70.9
I25.8 Z95.5
I21.0 Z95.5
I70.9 Z95.5
R57.0 Z95.5
I70.9 R57.0
Z95.5 R57.0
I21.9 I25.8
I25.8 I21.9
Z95.5 I21.9
I65.2 I21.9
I46.1 I21.9
I21.9 Z95.5
I65.2 Z95.5
I46.1 Z95.5
I21.9 I65.2
Z95.5 I65.2
I21.9 I46.1
Z95.5 I46.1
Z45.9 I42.0
E11.9 I42.0
R17.X I42.0
I46.1 I42.0
I42.0 Z45.9
E11.9 Z45.9
R17.X Z45.9
I46.1 Z45.9
I42.0 E11.9
Z45.9 E11.9
R17.X E11.9
I42.0 R17.X
Z45.9 R17.X
E11.9 R17.X
I46.1 R17.X
I42.0 I46.1
Z45.9 I46.1
R17.X I46.1
I47.1 I25.8
Z95.2 I25.8
I47.1 N17.9
Z95.2 N17.9
I25.8 I47.1
N17.9 I47.1
Z95.2 I47.1
I46.1 I47.1
I25.8 Z95.2
N17.9 Z95.2
I47.1 Z95.2
I46.1 Z95.2
I47.1 I46.1
Z95.2 I46.1
R57.8 I25.8
Z95.5 I21.1
R57.8 I21.1
R57.8 I70.9
I21.1 Z95.5
R57.8 Z95.5
I25.8 R57.8
I21.1 R57.8
I70.9 R57.8
Z95.5 R57.8
Y83.1 I71.4
I71.3 I71.4
I97.1 I71.4
R57.1 I71.4
I71.4 Y83.1
I71.3 Y83.1
I97.1 Y83.1
R57.1 Y83.1
I71.4 I71.3
Y83.1 I71.3
I97.1 I71.3
R57.1 I71.3
I71.4 I97.1
Y83.1 I97.1
I71.3 I97.1
R57.1 I97.1
I71.4 R57.1
Y83.1 R57.1
I71.3 R57.1
I97.1 R57.1
I71.4 I74.0
I77.1 I74.0
I10.X I74.0
I46.1 I74.0
I74.0 I71.4
I77.1 I71.4
I10.X I71.4
I46.1 I71.4
I74.0 I77.1
I71.4 I77.1
I10.X I77.1
I46.1 I77.1
I74.0 I10.X
I71.4 I10.X
I77.1 I10.X
I74.0 I46.1
I71.4 I46.1
I77.1 I46.1
I35.2 I25.8
I34.0 I25.8
I35.2 I25.1
I34.0 I25.1
A41.9 I25.1
I25.8 I35.2
I25.1 I35.2
I34.0 I35.2
A41.9 I35.2
I25.8 I34.0
I25.1 I34.0
I35.2 I34.0
A41.9 I34.0
I25.1 A41.9
I35.2 A41.9
I34.0 A41.9
I10.X I25.1
I47.2 I25.1
I25.1 I10.X
I47.2 I10.X
I25.1 I47.2
I10.X I47.2
I46.1 I47.2
I47.2 I46.1
I74.0 I25.8
I25.8 I74.0
I20.0 I74.0
I25.1 I74.0
R57.0 I74.0
I74.0 I20.0
I25.1 I20.0
I74.0 I25.1
I20.0 I25.1
R57.0 I25.1
I74.0 R57.0
I25.1 R57.0
R57.0 I21.9
I21.9 R57.0
I21.9 I25.1
E11.9 I25.1
I25.1 I21.9
E11.9 I21.9
I25.1 E11.9
I21.9 E11.9
I48.X I09.1
I27.2 I09.1
J44.9 I09.1
I46.1 I09.1
I09.1 I48.X
I27.2 I48.X
J44.9 I48.X
I46.1 I48.X
I09.1 I27.2
I48.X I27.2
J44.9 I27.2
I46.1 I27.2
I09.1 J44.9
I48.X J44.9
I27.2 J44.9
I09.1 I46.1
I48.X I46.1
I27.2 I46.1
Y83.1 I35.0
I10.X I35.0
N17.9 I35.0
I46.1 I35.0
I35.0 Y83.1
I10.X Y83.1
N17.9 Y83.1
I46.1 Y83.1
I35.0 I10.X
Y83.1 I10.X
I35.0 N17.9
Y83.1 N17.9
I35.0 I46.1
Y83.1 I46.1
I25.2 I25.8
I25.8 I25.2
Z95.5 I25.2
I10.X I25.2
I46.1 I25.2
I25.2 Z95.5
I10.X Z95.5
I25.2 I10.X
Z95.5 I10.X
I25.2 I46.1
J96.0 I33.0
I10.X I33.0
G45.9 I33.0
A41.9 I33.0
I33.0 J96.0
I10.X J96.0
G45.9 J96.0
A41.9 J96.0
I33.0 I10.X
J96.0 I10.X
G45.9 I10.X
A41.9 I10.X
I33.0 G45.9
J96.0 G45.9
I10.X G45.9
A41.9 G45.9
I33.0 A41.9
J96.0 A41.9
I10.X A41.9
G45.9 A41.9
I06.0 I09.1
I07.1 I09.1
I05.1 I09.1
I09.1 I06.0
I07.1 I06.0
I05.1 I06.0
I46.1 I06.0
I09.1 I07.1
I06.0 I07.1
I05.1 I07.1
I46.1 I07.1
I09.1 I05.1
I06.0 I05.1
I07.1 I05.1
I46.1 I05.1
I06.0 I46.1
I07.1 I46.1
I05.1 I46.1
I25.8 J44.1
I21.9 J44.1
I70.9 J44.1
I46.1 J44.1
J44.1 I25.8
J44.1 I21.9
I70.9 I21.9
J44.1 I70.9
I21.9 I70.9
J44.1 I46.1
Y60.5 I35.0
I27.9 I35.0
Y60.5 Y83.1
I27.9 Y83.1
I35.0 Y60.5
Y83.1 Y60.5
I27.9 Y60.5
I46.1 Y60.5
I35.0 I27.9
Y83.1 I27.9
Y60.5 I27.9
I46.1 I27.9
Y60.5 I46.1
I27.9 I46.1
T82.6 I25.8
T82.6 I10.X
Z95.2 I10.X
R57.0 I10.X
I25.8 T82.6
I10.X T82.6
Z95.2 T82.6
R57.0 T82.6
I10.X Z95.2
T82.6 Z95.2
R57.0 Z95.2
I10.X R57.0
T82.6 R57.0
Z95.2 R57.0
I71.6 I71.2
I70.9 I71.2
I35.1 I71.2
I46.1 I71.2
I71.2 I71.6
I70.9 I71.6
I35.1 I71.6
I46.1 I71.6
I71.2 I70.9
I71.6 I70.9
I35.1 I70.9
I71.2 I35.1
I71.6 I35.1
I70.9 I35.1
I46.1 I35.1
I71.2 I46.1
I71.6 I46.1
I35.1 I46.1
I51.7 I48.X
G92.X I48.X
I64.X I48.X
I48.X I51.7
G92.X I51.7
I64.X I51.7
R57.0 I51.7
I48.X G92.X
I51.7 G92.X
I64.X G92.X
R57.0 G92.X
I48.X I64.X
I51.7 I64.X
G92.X I64.X
R57.0 I64.X
I51.7 R57.0
G92.X R57.0
I64.X R57.0
I35.1 I11.0
I34.0 I11.0
I36.1 I11.0
R57.1 I11.0
I11.0 I35.1
I34.0 I35.1
I36.1 I35.1
R57.1 I35.1
I11.0 I34.0
I35.1 I34.0
I36.1 I34.0
R57.1 I34.0
I11.0 I36.1
I35.1 I36.1
I34.0 I36.1
R57.1 I36.1
I11.0 R57.1
I35.1 R57.1
I34.0 R57.1
I36.1 R57.1
I72.4 I72.3
I70.9 I72.3
N17.9 I72.3
R82.2 I72.3
I72.3 I72.4
I70.9 I72.4
N17.9 I72.4
R82.2 I72.4
I72.3 I70.9
I72.4 I70.9
N17.9 I70.9
R82.2 I70.9
I72.3 N17.9
I72.4 N17.9
I70.9 N17.9
R82.2 N17.9
I72.3 R82.2
I72.4 R82.2
I70.9 R82.2
N17.9 R82.2
L08.8 J44.9
A41.9 J44.9
J44.9 L08.8
A41.9 L08.8
J44.9 A41.9
L08.8 A41.9
I73.9 I71.4
A41.9 I71.4
I73.9 I74.0
A41.9 I74.0
I71.4 I73.9
I74.0 I73.9
I10.X I73.9
A41.9 I73.9
I73.9 I10.X
I71.4 A41.9
I74.0 A41.9
I73.9 A41.9
N31.9 I25.8
I25.8 N31.9
I70.9 N31.9
Z95.5 N31.9
A41.9 N31.9
N31.9 I70.9
A41.9 I70.9
N31.9 Z95.5
A41.9 Z95.5
N31.9 A41.9
I70.9 A41.9
Z95.5 A41.9
Q23.1 Q24.8
I33.0 Q24.8
I44.2 Q24.8
A41.9 Q24.8
Q24.8 Q23.1
I33.0 Q23.1
I44.2 Q23.1
A41.9 Q23.1
Q24.8 I33.0
Q23.1 I33.0
I44.2 I33.0
Q24.8 I44.2
Q23.1 I44.2
I33.0 I44.2
A41.9 I44.2
Q24.8 A41.9
Q23.1 A41.9
I44.2 A41.9
I24.8 I21.9
I51.3 I21.9
I21.9 I24.8
I51.3 I24.8
I25.8 I24.8
I46.1 I24.8
I21.9 I51.3
I24.8 I51.3
I25.8 I51.3
I46.1 I51.3
I24.8 I25.8
I51.3 I25.8
I24.8 I46.1
I51.3 I46.1
I73.9 I25.8
I25.8 I73.9
I70.9 I73.9
I46.1 I73.9
I73.9 I70.9
I10.X I70.9
I70.9 I10.X
I73.9 I46.1
I70.9 I34.0
Z95.5 I34.0
I34.0 I70.9
I34.0 Z95.5
I20.0 I25.2
I70.9 I25.2
R57.0 I25.2
I25.2 I20.0
I70.9 I20.0
I25.2 I70.9
I20.0 I70.9
I25.2 R57.0
J90.X I27.9
J94.2 I27.9
K72.9 I27.9
R57.8 I27.9
I27.9 J90.X
J94.2 J90.X
K72.9 J90.X
R57.8 J90.X
I27.9 J94.2
J90.X J94.2
K72.9 J94.2
R57.8 J94.2
I27.9 K72.9
J90.X K72.9
J94.2 K72.9
R57.8 K72.9
I27.9 R57.8
J90.X R57.8
J94.2 R57.8
K72.9 R57.8
N00.9 N17.9
Z01.7 N17.9
N17.9 N00.9
I25.8 N00.9
I10.X N00.9
Z01.7 N00.9
N00.9 I25.8
Z01.7 I25.8
N00.9 I10.X
Z01.7 I10.X
N17.9 Z01.7
N00.9 Z01.7
I25.8 Z01.7
I10.X Z01.7
I25.1 I22.9
I25.8 I22.9
I70.9 I22.9
A41.9 I22.9
I22.9 I25.1
I22.9 I25.8
I22.9 I70.9
I22.9 A41.9
I35.0 I51.7
I10.X I51.7
I49.8 I51.7
A41.9 I51.7
I51.7 I35.0
I49.8 I35.0
A41.9 I35.0
I51.7 I10.X
I49.8 I10.X
I51.7 I49.8
I35.0 I49.8
I10.X I49.8
A41.9 I49.8
I51.7 A41.9
I35.0 A41.9
I49.8 A41.9
I47.2 I21.9
I70.0 I21.9
I73.9 I21.9
I47.0 I21.9
I21.9 I47.2
I70.0 I47.2
I73.9 I47.2
I47.0 I47.2
I21.9 I70.0
I47.2 I70.0
I73.9 I70.0
I47.0 I70.0
I21.9 I73.9
I47.2 I73.9
I70.0 I73.9
I47.0 I73.9
I21.9 I47.0
I47.2 I47.0
I70.0 I47.0
I73.9 I47.0
I25.1 I24.8
I24.8 I25.1
N20.9 I25.1
R57.1 I25.1
N20.9 I25.8
R57.1 I25.8
N20.9 I70.9
R57.1 I70.9
I25.1 N20.9
I25.8 N20.9
I70.9 N20.9
R57.1 N20.9
I25.1 R57.1
I25.8 R57.1
I70.9 R57.1
N20.9 R57.1
I42.0 I36.1
I48.X I36.1
I46.1 I36.1
I42.0 I34.0
I48.X I34.0
I46.1 I34.0
I36.1 I42.0
I34.0 I42.0
I48.X I42.0
I36.1 I48.X
I34.0 I48.X
I42.0 I48.X
I36.1 I46.1
I34.0 I46.1
I24.8 I21.1
A41.9 I21.1
I21.1 I24.8
I70.9 I24.8
A41.9 I24.8
I24.8 I70.9
I21.1 A41.9
I24.8 A41.9
I25.8 I21.2
I34.0 I21.2
I70.9 I21.2
R57.0 I21.2
I21.2 I25.8
I21.2 I34.0
R57.0 I34.0
I21.2 I70.9
I21.2 R57.0
I34.0 R57.0
J84.1 I25.1
J84.1 I25.8
J84.1 I34.0
I25.1 J84.1
I25.8 J84.1
I34.0 J84.1
R57.0 J84.1
J84.1 R57.0
J18.9 I25.8
M19.9 I25.8
J18.9 I70.9
M19.9 I70.9
I25.8 J18.9
I70.9 J18.9
M19.9 J18.9
A41.9 J18.9
I25.8 M19.9
I70.9 M19.9
J18.9 M19.9
A41.9 M19.9
J18.9 A41.9
M19.9 A41.9
I10.X I25.5
I48.X I25.5
I70.9 I25.5
I25.5 I10.X
I48.X I10.X
I25.5 I48.X
I10.X I48.X
I70.9 I48.X
A41.9 I48.X
I25.5 I70.9
I48.X I70.9
I48.X A41.9
I36.1 I35.2
I46.1 I35.2
R57.0 I35.2
I35.2 I36.1
R57.0 I36.1
I35.2 I46.1
R57.0 I46.1
I35.2 R57.0
I36.1 R57.0
I46.1 R57.0
I47.2 I21.1
I21.1 I47.2
I34.0 I21.1
Y83.1 I21.1
I21.1 I34.0
Y83.1 I34.0
Y83.1 I70.9
I21.1 Y83.1
I34.0 Y83.1
I70.9 Y83.1
I25.1 I35.0
I25.8 I35.0
I48.X I35.0
R57.0 I35.0
I35.0 I25.1
I48.X I25.1
I35.0 I25.8
I35.0 I48.X
I25.1 I48.X
I35.0 R57.0
T81.0 I35.0
R57.8 I35.0
T81.0 I10.X
R57.8 I10.X
I35.0 T81.0
I10.X T81.0
I49.8 T81.0
R57.8 T81.0
T81.0 I49.8
R57.8 I49.8
I35.0 R57.8
I10.X R57.8
T81.0 R57.8
I49.8 R57.8
I42.8 I21.0
I46.1 I21.0
I42.8 I25.8
I21.0 I42.8
I25.8 I42.8
I70.9 I42.8
I46.1 I42.8
I42.8 I70.9
I21.0 I46.1
I42.8 I46.1
I25.1 I25.5
I35.1 I25.5
I34.0 I25.5
R57.0 I25.5
I25.5 I25.1
I35.1 I25.1
I25.5 I35.1
I25.1 I35.1
R57.0 I35.1
I25.5 I34.0
I25.5 R57.0
I35.1 R57.0
I10.X I21.9
R57.2 I21.9
R57.2 I25.8
R57.2 I70.9
I21.9 I10.X
R57.2 I10.X
I21.9 R57.2
I25.8 R57.2
I70.9 R57.2
I10.X R57.2
I23.2 I21.1
I21.1 I23.2
I25.8 I23.2
I70.9 I23.2
R57.0 I23.2
I23.2 I25.8
I23.2 I70.9
I23.2 R57.0
I49.8 I21.2
I46.1 I21.2
I49.8 I25.8
I49.8 I70.9
I21.2 I49.8
I25.8 I49.8
I70.9 I49.8
I46.1 I49.8
I21.2 I46.1
I49.8 I46.1
