# Supplementary material for: Comorbidity patterns in cardiovascular diseases: the role of life-stage and socioeconomic status
Source: Front Cardiovasc Med. 2024 Feb 13;11:1215458. doi: 10.3389/fcvm.2024.1215458 (PMC10897012; doi:10.3389/fcvm.2024.1215458)
Supplement: Supplementary file 1 [file Datasheet1.zip › Supplementary/Supplementary_Male_networks/CoNet_MortMale_0_20_highSEL.txt]

Q20.1 Q24.8
Q21.0 Q24.8
I27.2 Q24.8
R57.0 Q24.8
Q24.8 Q20.1
Q21.0 Q20.1
I27.2 Q20.1
R57.0 Q20.1
Q24.8 Q21.0
Q20.1 Q21.0
I27.2 Q21.0
R57.0 Q21.0
Q24.8 I27.2
Q20.1 I27.2
Q21.0 I27.2
R57.0 I27.2
Q24.8 R57.0
Q20.1 R57.0
Q21.0 R57.0
I27.2 R57.0
Q20.3 Q24.8
Q21.1 Q24.8
Q24.8 Q20.3
Q21.1 Q20.3
Q21.0 Q20.3
R57.0 Q20.3
Q24.8 Q21.1
Q20.3 Q21.1
Q21.0 Q21.1
R57.0 Q21.1
Q20.3 Q21.0
Q21.1 Q21.0
Q20.3 R57.0
Q21.1 R57.0
Q25.7 Q24.8
I28.8 Q24.8
T82.5 Q24.8
Q24.8 Q25.7
I28.8 Q25.7
T82.5 Q25.7
R57.0 Q25.7
Q24.8 I28.8
Q25.7 I28.8
T82.5 I28.8
R57.0 I28.8
Q24.8 T82.5
Q25.7 T82.5
I28.8 T82.5
R57.0 T82.5
Q25.7 R57.0
I28.8 R57.0
T82.5 R57.0
Q25.1 Q24.8
I97.1 Q24.8
Q24.8 Q25.1
Q21.0 Q25.1
I97.1 Q25.1
R57.0 Q25.1
Q25.1 Q21.0
I97.1 Q21.0
Q24.8 I97.1
Q25.1 I97.1
Q21.0 I97.1
R57.0 I97.1
Q25.1 R57.0
I97.1 R57.0
Q23.4 Q24.8
I46.1 Q24.8
Q23.4 Q20.1
Q25.1 Q20.1
I46.1 Q20.1
Q24.8 Q23.4
Q20.1 Q23.4
Q25.1 Q23.4
I46.1 Q23.4
Q20.1 Q25.1
Q23.4 Q25.1
I46.1 Q25.1
Q24.8 I46.1
Q20.1 I46.1
Q23.4 I46.1
Q25.1 I46.1
Q25.4 Q24.8
Q25.4 Q25.1
Q24.8 Q25.4
Q25.1 Q25.4
Q21.0 Q25.4
I46.1 Q25.4
Q25.4 Q21.0
I46.1 Q21.0
Q25.4 I46.1
Q21.0 I46.1
Q25.0 Q24.8
Q21.3 Q24.8
Q24.8 Q25.0
Q21.3 Q25.0
Q20.1 Q25.0
R57.0 Q25.0
Q24.8 Q21.3
Q25.0 Q21.3
Q20.1 Q21.3
R57.0 Q21.3
Q25.0 Q20.1
Q21.3 Q20.1
Q25.0 R57.0
Q21.3 R57.0
Q26.2 Q24.8
Q24.8 Q26.2
Q21.1 Q26.2
Q25.0 Q26.2
I46.1 Q26.2
Q26.2 Q21.1
Q25.0 Q21.1
I46.1 Q21.1
Q26.2 Q25.0
Q21.1 Q25.0
I46.1 Q25.0
Q26.2 I46.1
Q21.1 I46.1
Q25.0 I46.1
Q22.8 Q24.8
Q22.8 Q23.4
Q21.1 Q23.4
R57.0 Q23.4
Q24.8 Q22.8
Q23.4 Q22.8
Q21.1 Q22.8
R57.0 Q22.8
Q23.4 Q21.1
Q22.8 Q21.1
Q23.4 R57.0
Q22.8 R57.0
I42.4 Q24.8
I27.0 Q24.8
Q24.8 I42.4
I27.0 I42.4
R57.0 I42.4
Q24.8 I27.0
I42.4 I27.0
R57.0 I27.0
I42.4 R57.0
I27.0 R57.0
Q20.0 Q24.8
Q24.8 Q20.0
Q25.4 Q20.0
Q21.0 Q20.0
R57.0 Q20.0
Q20.0 Q25.4
R57.0 Q25.4
Q20.0 Q21.0
Q20.0 R57.0
Q25.4 R57.0
Q25.3 Q24.8
J06.9 Q24.8
G81.9 Q24.8
Q24.8 Q25.3
J06.9 Q25.3
G81.9 Q25.3
I46.1 Q25.3
Q24.8 J06.9
Q25.3 J06.9
G81.9 J06.9
I46.1 J06.9
Q24.8 G81.9
Q25.3 G81.9
J06.9 G81.9
I46.1 G81.9
Q25.3 I46.1
J06.9 I46.1
G81.9 I46.1
Q20.4 Q24.8
Q24.8 Q20.4
Q25.0 Q20.4
Q21.1 Q20.4
R57.0 Q20.4
Q20.4 Q25.0
Q20.4 Q21.1
Q20.4 R57.0
Q23.2 Q24.8
Q23.0 Q24.8
Q24.8 Q23.2
Q23.0 Q23.2
Q25.4 Q23.2
R57.0 Q23.2
Q24.8 Q23.0
Q23.2 Q23.0
Q25.4 Q23.0
R57.0 Q23.0
Q23.2 Q25.4
Q23.0 Q25.4
Q23.2 R57.0
Q23.0 R57.0
Q24.0 Q24.8
Q20.6 Q24.8
A41.9 Q24.8
Q24.8 Q24.0
Q20.6 Q24.0
Q25.4 Q24.0
A41.9 Q24.0
Q24.8 Q20.6
Q24.0 Q20.6
Q25.4 Q20.6
A41.9 Q20.6
Q24.0 Q25.4
Q20.6 Q25.4
A41.9 Q25.4
Q24.8 A41.9
Q24.0 A41.9
Q20.6 A41.9
Q25.4 A41.9
Q20.2 Q24.8
Q24.8 Q20.2
Q20.3 Q20.2
Q21.0 Q20.2
I46.1 Q20.2
Q20.2 Q20.3
I46.1 Q20.3
Q20.2 Q21.0
Q20.2 I46.1
Q20.3 I46.1
Q21.1 I27.0
I10.X I27.0
I50.0 I27.0
I46.1 I27.0
I27.0 Q21.1
I10.X Q21.1
I50.0 Q21.1
I27.0 I10.X
Q21.1 I10.X
I50.0 I10.X
I46.1 I10.X
I27.0 I50.0
Q21.1 I50.0
I10.X I50.0
I46.1 I50.0
I27.0 I46.1
I10.X I46.1
I50.0 I46.1
Y83.1 Q24.8
N17.9 Q24.8
Y83.1 Q20.3
N17.9 Q20.3
Q24.8 Y83.1
Q20.3 Y83.1
N17.9 Y83.1
R57.0 Y83.1
Q24.8 N17.9
Q20.3 N17.9
Y83.1 N17.9
R57.0 N17.9
Y83.1 R57.0
N17.9 R57.0
Q25.8 Q24.8
Q22.1 Q24.8
Q24.8 Q25.8
Q23.0 Q25.8
Q22.1 Q25.8
R57.0 Q25.8
Q25.8 Q23.0
Q22.1 Q23.0
Q24.8 Q22.1
Q25.8 Q22.1
Q23.0 Q22.1
R57.0 Q22.1
Q25.8 R57.0
Q22.1 R57.0
Q25.0 Q20.3
I97.1 Q20.3
Q20.3 Q25.0
I97.1 Q25.0
Q20.3 I97.1
Q25.0 I97.1
Q21.1 Q20.1
Q20.1 Q21.1
T82.8 Q24.8
Z95.8 Q24.8
T82.8 Q25.7
Z95.8 Q25.7
Q24.8 T82.8
Q25.7 T82.8
Z95.8 T82.8
R57.0 T82.8
Q24.8 Z95.8
Q25.7 Z95.8
T82.8 Z95.8
R57.0 Z95.8
T82.8 R57.0
Z95.8 R57.0
Q20.3 Q22.8
Y83.1 Q22.8
Q22.8 Q20.3
Q22.8 Y83.1
Q22.0 Q24.8
Q24.8 Q22.0
Q21.0 Q22.0
Q25.7 Q22.0
R57.0 Q22.0
Q22.0 Q21.0
Q25.7 Q21.0
Q22.0 Q25.7
Q21.0 Q25.7
Q22.0 R57.0
T82.8 Q22.0
I46.1 Q22.0
T82.8 Q21.0
Q22.0 T82.8
Q21.0 T82.8
I46.1 T82.8
Q22.0 I46.1
T82.8 I46.1
I27.9 Q24.8
I27.9 Q22.0
Z95.8 Q22.0
Q24.8 I27.9
Q22.0 I27.9
Z95.8 I27.9
R57.0 I27.9
Q22.0 Z95.8
I27.9 Z95.8
I27.9 R57.0
I27.0 Q21.0
Q21.0 I27.0
Q25.6 Q24.8
Q20.4 Q22.0
Q25.6 Q22.0
Q22.0 Q20.4
Q25.6 Q20.4
I46.1 Q20.4
Q24.8 Q25.6
Q22.0 Q25.6
Q20.4 Q25.6
I46.1 Q25.6
Q20.4 I46.1
Q25.6 I46.1
Q26.1 Q24.8
Q26.1 Q21.0
Q26.1 Q22.0
Q24.8 Q26.1
Q21.0 Q26.1
Q22.0 Q26.1
R57.0 Q26.1
Q26.1 R57.0
Q25.4 Q26.2
R57.0 Q26.2
Q25.4 Q21.1
Q26.2 Q25.4
Q21.1 Q25.4
Q26.2 R57.0
Q79.1 Q24.8
Q79.1 Q21.3
Q22.1 Q21.3
Q24.8 Q79.1
Q21.3 Q79.1
Q22.1 Q79.1
R57.0 Q79.1
Q21.3 Q22.1
Q79.1 Q22.1
Q79.1 R57.0
Y83.1 Q25.0
Q25.0 Y83.1
Q21.1 Y83.1
Y83.1 Q21.1
Q25.5 Q24.8
R57.8 Q24.8
Q25.5 Q21.1
R57.8 Q21.1
Q25.5 Q20.1
R57.8 Q20.1
Q24.8 Q25.5
Q21.1 Q25.5
Q20.1 Q25.5
R57.8 Q25.5
Q24.8 R57.8
Q21.1 R57.8
Q20.1 R57.8
Q25.5 R57.8
Q22.5 Q24.8
I51.3 Q24.8
I48.X Q24.8
Q24.8 Q22.5
I51.3 Q22.5
I48.X Q22.5
R57.0 Q22.5
Q24.8 I51.3
Q22.5 I51.3
I48.X I51.3
R57.0 I51.3
Q24.8 I48.X
Q22.5 I48.X
I51.3 I48.X
R57.0 I48.X
Q22.5 R57.0
I51.3 R57.0
I48.X R57.0
Q23.2 Q23.4
Q23.0 Q23.4
Q23.4 Q23.2
Q23.4 Q23.0
Q25.0 Q22.0
Q25.0 Q21.0
Q22.0 Q25.0
Q21.0 Q25.0
Q23.3 Q24.8
Q24.8 Q23.3
Q21.1 Q23.3
Q25.4 Q23.3
R57.0 Q23.3
Q23.3 Q21.1
Q23.3 Q25.4
Q23.3 R57.0
Q23.3 Q23.2
I27.0 Q23.2
Q23.2 Q23.3
I27.0 Q23.3
Q23.2 I27.0
Q23.3 I27.0
