# Supplementary material for: Comorbidity patterns in cardiovascular diseases: the role of life-stage and socioeconomic status
Source: Front Cardiovasc Med. 2024 Feb 13;11:1215458. doi: 10.3389/fcvm.2024.1215458 (PMC10897012; doi:10.3389/fcvm.2024.1215458)
Supplement: Supplementary file 1 [file Datasheet1.zip › Supplementary/Supplementary_Male_networks/CoNet_TotMale_41_60_lowSEL.txt]

N17.9 I27.9
A41.9 I27.9
I47.2 I27.9
G47.3 I27.9
I27.9 N17.9
A41.9 N17.9
I47.2 N17.9
G47.3 N17.9
I27.9 A41.9
N17.9 A41.9
I47.2 A41.9
G47.3 A41.9
I27.9 I47.2
N17.9 I47.2
A41.9 I47.2
G47.3 I47.2
I27.9 G47.3
N17.9 G47.3
A41.9 G47.3
I47.2 G47.3
Z49.1 N17.9
E11.9 N17.9
I10.X N17.9
I46.1 N17.9
N17.9 Z49.1
E11.9 Z49.1
I10.X Z49.1
I46.1 Z49.1
N17.9 E11.9
Z49.1 E11.9
I10.X E11.9
I46.1 E11.9
N17.9 I10.X
Z49.1 I10.X
E11.9 I10.X
I46.1 I10.X
N17.9 I46.1
Z49.1 I46.1
E11.9 I46.1
I10.X I46.1
I21.1 I25.8
Y83.1 I25.8
I10.X I25.8
Z01.7 I25.8
I25.8 I21.1
Y83.1 I21.1
I10.X I21.1
Z01.7 I21.1
I25.8 Y83.1
I21.1 Y83.1
I10.X Y83.1
Z01.7 Y83.1
I25.8 I10.X
I21.1 I10.X
Y83.1 I10.X
Z01.7 I10.X
I25.8 Z01.7
I21.1 Z01.7
Y83.1 Z01.7
I10.X Z01.7
I21.0 I25.8
I22.0 I25.8
I20.0 I25.8
I25.8 I21.0
I22.0 I21.0
I20.0 I21.0
Z01.7 I21.0
I25.8 I22.0
I21.0 I22.0
I20.0 I22.0
Z01.7 I22.0
I25.8 I20.0
I21.0 I20.0
I22.0 I20.0
Z01.7 I20.0
I21.0 Z01.7
I22.0 Z01.7
I20.0 Z01.7
I49.3 I40.1
I50.9 I40.1
I49.8 I40.1
Z01.7 I40.1
I40.1 I49.3
I50.9 I49.3
I49.8 I49.3
Z01.7 I49.3
I40.1 I50.9
I49.3 I50.9
I49.8 I50.9
Z01.7 I50.9
I40.1 I49.8
I49.3 I49.8
I50.9 I49.8
Z01.7 I49.8
I40.1 Z01.7
I49.3 Z01.7
I50.9 Z01.7
I49.8 Z01.7
I25.4 I25.8
I70.9 I25.8
I25.4 I21.1
I70.9 I21.1
I25.8 I25.4
I21.1 I25.4
I70.9 I25.4
Z01.7 I25.4
I25.8 I70.9
I21.1 I70.9
I25.4 I70.9
Z01.7 I70.9
I25.4 Z01.7
I70.9 Z01.7
I34.0 I25.8
I34.0 I21.0
I70.9 I21.0
I25.8 I34.0
I21.0 I34.0
I70.9 I34.0
Z01.7 I34.0
I21.0 I70.9
I34.0 I70.9
I34.0 Z01.7
S37.0 R80.X
J45.9 R80.X
J30.4 R80.X
Z01.7 R80.X
R80.X S37.0
J45.9 S37.0
J30.4 S37.0
Z01.7 S37.0
R80.X J45.9
S37.0 J45.9
J30.4 J45.9
Z01.7 J45.9
R80.X J30.4
S37.0 J30.4
J45.9 J30.4
Z01.7 J30.4
R80.X Z01.7
S37.0 Z01.7
J45.9 Z01.7
J30.4 Z01.7
Y83.1 I21.0
Y83.1 I70.9
I21.0 Y83.1
I70.9 Y83.1
K76.0 Z52.4
E66.9 Z52.4
Z01.7 Z52.4
Z52.4 K76.0
E66.9 K76.0
Z01.7 K76.0
Z52.4 E66.9
K76.0 E66.9
Z01.7 E66.9
Z52.4 Z01.7
K76.0 Z01.7
E66.9 Z01.7
Q23.0 Q23.1
Z01.7 Q23.1
Q23.1 Q23.0
Z01.7 Q23.0
Q23.1 Z01.7
Q23.0 Z01.7
I49.8 I48.X
I48.X I49.8
N18.9 C90.0
T85.7 C90.0
D64.9 C90.0
A41.9 C90.0
C90.0 N18.9
T85.7 N18.9
D64.9 N18.9
A41.9 N18.9
C90.0 T85.7
N18.9 T85.7
D64.9 T85.7
A41.9 T85.7
C90.0 D64.9
N18.9 D64.9
T85.7 D64.9
A41.9 D64.9
C90.0 A41.9
N18.9 A41.9
T85.7 A41.9
D64.9 A41.9
I47.2 I25.8
I49.8 I25.8
E78.5 I25.8
I47.2 I21.1
I49.8 I21.1
E78.5 I21.1
I25.8 I47.2
I21.1 I47.2
I49.8 I47.2
E78.5 I47.2
I25.8 I49.8
I21.1 I49.8
I47.2 I49.8
E78.5 I49.8
I25.8 E78.5
I21.1 E78.5
I47.2 E78.5
I49.8 E78.5
E83.5 N18.9
I15.1 N18.9
E83.5 C90.0
I15.1 C90.0
N18.9 E83.5
C90.0 E83.5
D64.9 E83.5
I15.1 E83.5
E83.5 D64.9
I15.1 D64.9
N18.9 I15.1
C90.0 I15.1
E83.5 I15.1
D64.9 I15.1
I49.8 I71.2
I50.9 I71.2
I67.8 I71.2
M62.8 I71.2
I71.2 I49.8
I67.8 I49.8
M62.8 I49.8
I71.2 I50.9
I67.8 I50.9
M62.8 I50.9
I71.2 I67.8
I49.8 I67.8
I50.9 I67.8
M62.8 I67.8
I71.2 M62.8
I49.8 M62.8
I50.9 M62.8
I67.8 M62.8
Z00.5 Z52.4
Z01.8 Z52.4
Z52.4 Z00.5
E66.9 Z00.5
Z01.7 Z00.5
Z01.8 Z00.5
Z00.5 E66.9
Z01.8 E66.9
Z00.5 Z01.7
Z01.8 Z01.7
Z52.4 Z01.8
Z00.5 Z01.8
E66.9 Z01.8
Z01.7 Z01.8
C90.0 N17.9
E83.5 N17.9
D59.4 N17.9
Z01.7 N17.9
N17.9 C90.0
D59.4 C90.0
Z01.7 C90.0
N17.9 E83.5
D59.4 E83.5
Z01.7 E83.5
N17.9 D59.4
C90.0 D59.4
E83.5 D59.4
Z01.7 D59.4
N17.9 Z01.7
C90.0 Z01.7
E83.5 Z01.7
D59.4 Z01.7
I50.9 I30.9
I49.8 I30.9
E66.9 I30.9
Z01.7 I30.9
I30.9 I50.9
E66.9 I50.9
I30.9 I49.8
E66.9 I49.8
I30.9 E66.9
I50.9 E66.9
I49.8 E66.9
I30.9 Z01.7
Q23.0 Q24.8
I44.4 Q24.8
I10.X Q24.8
Z01.7 Q24.8
Q24.8 Q23.0
I44.4 Q23.0
I10.X Q23.0
Q24.8 I44.4
Q23.0 I44.4
I10.X I44.4
Z01.7 I44.4
Q24.8 I10.X
Q23.0 I10.X
I44.4 I10.X
Q24.8 Z01.7
I44.4 Z01.7
I24.8 I25.8
I25.8 I24.8
I70.9 I24.8
I10.X I24.8
Z01.7 I24.8
I24.8 I70.9
I10.X I70.9
I24.8 I10.X
I70.9 I10.X
I24.8 Z01.7
Z95.5 I71.0
Z45.2 I71.0
I10.X I71.0
Z01.7 I71.0
I71.0 Z95.5
Z45.2 Z95.5
I10.X Z95.5
Z01.7 Z95.5
I71.0 Z45.2
Z95.5 Z45.2
I10.X Z45.2
Z01.7 Z45.2
I71.0 I10.X
Z95.5 I10.X
Z45.2 I10.X
I71.0 Z01.7
Z95.5 Z01.7
Z45.2 Z01.7
I30.9 I25.8
I20.0 I21.1
I30.9 I21.1
I21.1 I20.0
I30.9 I20.0
I25.8 I30.9
I21.1 I30.9
I20.0 I30.9
I24.0 I42.0
D73.5 I42.0
I44.7 I42.0
Z01.7 I42.0
I42.0 I24.0
D73.5 I24.0
I44.7 I24.0
Z01.7 I24.0
I42.0 D73.5
I24.0 D73.5
I44.7 D73.5
Z01.7 D73.5
I42.0 I44.7
I24.0 I44.7
D73.5 I44.7
Z01.7 I44.7
I42.0 Z01.7
I24.0 Z01.7
D73.5 Z01.7
I44.7 Z01.7
I07.1 I09.1
Z95.2 I09.1
I48.X I09.1
Z01.7 I09.1
I09.1 I07.1
Z95.2 I07.1
I48.X I07.1
Z01.7 I07.1
I09.1 Z95.2
I07.1 Z95.2
I48.X Z95.2
Z01.7 Z95.2
I09.1 I48.X
I07.1 I48.X
Z95.2 I48.X
Z01.7 I48.X
I09.1 Z01.7
I07.1 Z01.7
Z95.2 Z01.7
I48.X Z01.7
Q23.1 Q24.8
I27.0 Q24.8
I50.9 Q24.8
Q24.8 Q23.1
I27.0 Q23.1
I50.9 Q23.1
Q24.8 I27.0
Q23.1 I27.0
I50.9 I27.0
Z01.7 I27.0
Q24.8 I50.9
Q23.1 I50.9
I27.0 I50.9
I27.0 Z01.7
I05.0 I09.1
I06.0 I09.1
I64.X I09.1
I09.1 I05.0
I06.0 I05.0
I64.X I05.0
Z01.7 I05.0
I09.1 I06.0
I05.0 I06.0
I64.X I06.0
Z01.7 I06.0
I09.1 I64.X
I05.0 I64.X
I06.0 I64.X
Z01.7 I64.X
I05.0 Z01.7
I06.0 Z01.7
I64.X Z01.7
I70.9 I20.0
I20.0 I70.9
I25.1 I25.8
I25.1 I21.0
I25.8 I25.1
I21.0 I25.1
I70.9 I25.1
Z01.7 I25.1
I25.1 I70.9
I25.1 Z01.7
I25.8 I26.0
Z95.5 I26.0
I70.9 I26.0
Z01.7 I26.0
I26.0 I25.8
Z95.5 I25.8
I26.0 Z95.5
I25.8 Z95.5
I70.9 Z95.5
I26.0 I70.9
Z95.5 I70.9
I26.0 Z01.7
J18.1 I25.8
J18.1 I25.1
J18.1 I70.9
I25.8 J18.1
I25.1 J18.1
I70.9 J18.1
Z01.7 J18.1
J18.1 Z01.7
J90.X I25.8
J18.9 I25.8
J90.X I25.1
J18.9 I25.1
I25.8 J90.X
I25.1 J90.X
J18.9 J90.X
Z01.7 J90.X
I25.8 J18.9
I25.1 J18.9
J90.X J18.9
Z01.7 J18.9
J90.X Z01.7
J18.9 Z01.7
Q21.1 Q24.8
I48.X Q24.8
Z45.9 Q24.8
Q24.8 Q21.1
I48.X Q21.1
Z45.9 Q21.1
Z01.7 Q21.1
Q24.8 I48.X
Q21.1 I48.X
Z45.9 I48.X
Q24.8 Z45.9
Q21.1 Z45.9
I48.X Z45.9
Z01.7 Z45.9
Q21.1 Z01.7
Z45.9 Z01.7
I50.9 I40.9
I49.8 I40.9
Z01.7 I40.9
I40.9 I50.9
I40.9 I49.8
I40.9 Z01.7
Z96.8 N18.9
S37.0 N18.9
Z01.7 N18.9
N18.9 Z96.8
S37.0 Z96.8
Z01.7 Z96.8
N18.9 S37.0
Z96.8 S37.0
N18.9 Z01.7
Z96.8 Z01.7
Q27.2 Z52.4
Z52.4 Q27.2
Z00.5 Q27.2
Z01.7 Q27.2
Q27.2 Z00.5
Q27.2 Z01.7
I50.9 I42.0
I46.1 I42.0
I42.0 I50.9
I46.1 I50.9
I42.0 I46.1
I50.9 I46.1
I44.3 I47.2
I47.2 I44.3
I49.8 I44.3
I44.3 I49.8
I27.0 I35.0
I49.8 I35.0
I50.9 I35.0
D64.9 I35.0
I35.0 I27.0
I49.8 I27.0
D64.9 I27.0
I35.0 I49.8
I27.0 I49.8
D64.9 I49.8
I35.0 I50.9
D64.9 I50.9
I35.0 D64.9
I27.0 D64.9
I49.8 D64.9
I50.9 D64.9
I50.9 I25.8
E11.9 I25.8
I49.8 I21.0
I50.9 I21.0
E11.9 I21.0
I21.0 I49.8
E11.9 I49.8
I25.8 I50.9
I21.0 I50.9
E11.9 I50.9
I25.8 E11.9
I21.0 E11.9
I49.8 E11.9
I50.9 E11.9
I71.6 I71.0
Q87.4 I71.0
I46.1 I71.0
I71.0 I71.6
I10.X I71.6
Q87.4 I71.6
I46.1 I71.6
I71.6 I10.X
Q87.4 I10.X
I71.0 Q87.4
I71.6 Q87.4
I10.X Q87.4
I46.1 Q87.4
I71.0 I46.1
I71.6 I46.1
Q87.4 I46.1
I08.3 I71.0
Z49.1 I71.0
I71.0 I08.3
I10.X I08.3
Z49.1 I08.3
I46.1 I08.3
I08.3 I10.X
I71.0 Z49.1
I08.3 Z49.1
I08.3 I46.1
Z49.1 N18.9
I10.X N18.9
E11.7 N18.9
N18.9 Z49.1
E11.7 Z49.1
Z01.7 Z49.1
N18.9 I10.X
E11.7 I10.X
N18.9 E11.7
Z49.1 E11.7
I10.X E11.7
Z01.7 E11.7
Z49.1 Z01.7
E11.7 Z01.7
E66.9 I40.9
I40.9 E66.9
E78.0 I25.8
E78.0 I21.1
E78.0 I10.X
I25.8 E78.0
I21.1 E78.0
I10.X E78.0
Z01.7 E78.0
E78.0 Z01.7
F14.2 I40.1
F14.2 I50.9
F14.2 I49.8
I40.1 F14.2
I50.9 F14.2
I49.8 F14.2
Z01.7 F14.2
F14.2 Z01.7
I33.0 Q24.8
I33.0 Q23.1
Q24.8 I33.0
Q23.1 I33.0
I27.0 I33.0
Z01.7 I33.0
I33.0 I27.0
I33.0 Z01.7
Q22.2 Q24.8
Q22.8 Q24.8
I49.8 Q24.8
Q24.8 Q22.2
Q22.8 Q22.2
I49.8 Q22.2
Z01.7 Q22.2
Q24.8 Q22.8
Q22.2 Q22.8
I49.8 Q22.8
Z01.7 Q22.8
Q24.8 I49.8
Q22.2 I49.8
Q22.8 I49.8
Q22.2 Z01.7
Q22.8 Z01.7
I36.1 I27.9
J98.4 I27.9
I50.0 I27.9
Z01.7 I27.9
I27.9 I36.1
J98.4 I36.1
I50.0 I36.1
Z01.7 I36.1
I27.9 J98.4
I36.1 J98.4
I50.0 J98.4
Z01.7 J98.4
I27.9 I50.0
I36.1 I50.0
J98.4 I50.0
Z01.7 I50.0
I27.9 Z01.7
I36.1 Z01.7
J98.4 Z01.7
I50.0 Z01.7
I20.9 I25.8
I25.8 I20.9
I70.9 I20.9
I50.9 I20.9
Z01.7 I20.9
I20.9 I70.9
I50.9 I70.9
I20.9 I50.9
I70.9 I50.9
I20.9 Z01.7
I50.9 I24.8
I24.8 I50.9
I24.8 I25.1
I25.1 I24.8
I44.0 I25.8
I44.0 I21.1
I25.8 I44.0
I21.1 I44.0
I70.9 I44.0
Z01.7 I44.0
I44.0 I70.9
I44.0 Z01.7
N28.1 N18.9
Z49.2 N18.9
N20.0 N18.9
N18.9 N28.1
Z49.2 N28.1
N20.0 N28.1
Z01.7 N28.1
N18.9 Z49.2
N28.1 Z49.2
N20.0 Z49.2
Z01.7 Z49.2
N18.9 N20.0
N28.1 N20.0
Z49.2 N20.0
Z01.7 N20.0
N28.1 Z01.7
Z49.2 Z01.7
N20.0 Z01.7
Y83.1 I24.8
I24.8 Y83.1
I25.2 I25.8
I25.8 I25.2
I70.9 I25.2
Y83.1 I25.2
Z01.7 I25.2
I25.2 I70.9
I25.2 Y83.1
I25.2 Z01.7
T82.1 I44.2
Z95.0 I44.2
Z45.0 I44.2
Z45.9 I44.2
I44.2 T82.1
Z95.0 T82.1
Z45.0 T82.1
Z45.9 T82.1
I44.2 Z95.0
T82.1 Z95.0
Z45.0 Z95.0
Z45.9 Z95.0
I44.2 Z45.0
T82.1 Z45.0
Z95.0 Z45.0
Z45.9 Z45.0
I44.2 Z45.9
T82.1 Z45.9
Z95.0 Z45.9
Z45.0 Z45.9
Z95.8 I10.X
I49.8 I10.X
I10.X Z95.8
I49.8 Z95.8
Z01.7 Z95.8
I10.X I49.8
Z95.8 I49.8
Z95.8 Z01.7
Z95.5 I25.5
I50.9 I25.5
Z01.7 I25.5
I25.5 Z95.5
I50.9 Z95.5
I25.5 I50.9
Z95.5 I50.9
I25.5 Z01.7
Z01.7 Z03.5
Z03.5 Z01.7
I08.2 I09.1
N17.9 I09.1
A41.9 I09.1
I08.2 I05.0
N17.9 I05.0
A41.9 I05.0
I09.1 I08.2
I05.0 I08.2
N17.9 I08.2
A41.9 I08.2
I09.1 N17.9
I05.0 N17.9
I08.2 N17.9
I09.1 A41.9
I05.0 A41.9
I08.2 A41.9
I48.X I25.8
R57.0 I25.8
I47.2 I21.0
I48.X I21.0
R57.0 I21.0
I21.0 I47.2
I48.X I47.2
R57.0 I47.2
I25.8 I48.X
I21.0 I48.X
I47.2 I48.X
R57.0 I48.X
I25.8 R57.0
I21.0 R57.0
I47.2 R57.0
I48.X R57.0
I26.0 C38.0
I50.0 C38.0
K72.0 C38.0
R57.0 C38.0
C38.0 I26.0
I50.0 I26.0
K72.0 I26.0
R57.0 I26.0
C38.0 I50.0
I26.0 I50.0
K72.0 I50.0
R57.0 I50.0
C38.0 K72.0
I26.0 K72.0
I50.0 K72.0
R57.0 K72.0
C38.0 R57.0
I26.0 R57.0
I50.0 R57.0
K72.0 R57.0
C81.9 Q24.8
C81.9 Q23.1
C81.9 Q23.0
Q24.8 C81.9
Q23.1 C81.9
Q23.0 C81.9
Z01.7 C81.9
C81.9 Z01.7
N03.1 N18.9
K25.0 N18.9
N18.9 N03.1
K25.0 N03.1
D64.9 N03.1
Z01.7 N03.1
N18.9 K25.0
N03.1 K25.0
D64.9 K25.0
Z01.7 K25.0
N03.1 D64.9
K25.0 D64.9
Z01.7 D64.9
N03.1 Z01.7
K25.0 Z01.7
D64.9 Z01.7
I35.0 I33.0
I34.0 I33.0
I36.1 I33.0
I33.0 I35.0
I34.0 I35.0
I36.1 I35.0
Z01.7 I35.0
I33.0 I34.0
I35.0 I34.0
I36.1 I34.0
I33.0 I36.1
I35.0 I36.1
I34.0 I36.1
I35.0 Z01.7
I35.0 I42.1
I51.4 I42.1
I47.2 I42.1
Z01.7 I42.1
I42.1 I35.0
I51.4 I35.0
I47.2 I35.0
I42.1 I51.4
I35.0 I51.4
I47.2 I51.4
Z01.7 I51.4
I42.1 I47.2
I35.0 I47.2
I51.4 I47.2
Z01.7 I47.2
I42.1 Z01.7
I51.4 Z01.7
I47.2 Z01.7
I61.9 I42.2
I51.3 I42.2
I48.X I42.2
Z01.7 I42.2
I42.2 I61.9
I51.3 I61.9
I48.X I61.9
Z01.7 I61.9
I42.2 I51.3
I61.9 I51.3
I48.X I51.3
Z01.7 I51.3
I42.2 I48.X
I61.9 I48.X
I51.3 I48.X
I42.2 Z01.7
I61.9 Z01.7
I51.3 Z01.7
I50.9 I09.1
I49.8 I09.1
I50.9 I48.X
I09.1 I50.9
I48.X I50.9
I09.1 I49.8
I25.5 I25.1
I25.4 I25.1
I50.9 I25.1
I25.1 I25.5
I25.4 I25.5
I25.1 I25.4
I25.5 I25.4
I50.9 I25.4
I25.1 I50.9
I25.4 I50.9
I50.9 I33.0
I33.0 I50.9
Q23.0 I42.0
Q23.1 I42.0
I42.0 Q23.0
I50.9 Q23.0
I42.0 Q23.1
Q23.0 I50.9
I20.9 I25.4
I25.4 I20.9
I45.6 I25.8
I45.6 I24.8
I25.8 I45.6
I24.8 I45.6
I70.9 I45.6
Z01.7 I45.6
I45.6 I70.9
I45.6 Z01.7
Q21.0 Q24.8
Q24.4 Q24.8
Q20.3 Q24.8
Q24.8 Q21.0
Q24.4 Q21.0
Q20.3 Q21.0
Z01.7 Q21.0
Q24.8 Q24.4
Q21.0 Q24.4
Q20.3 Q24.4
Z01.7 Q24.4
Q24.8 Q20.3
Q21.0 Q20.3
Q24.4 Q20.3
Z01.7 Q20.3
Q21.0 Z01.7
Q24.4 Z01.7
Q20.3 Z01.7
Q23.3 Q24.8
Q23.3 Q23.1
Q22.8 Q23.1
Q24.8 Q23.3
Q23.1 Q23.3
Q22.8 Q23.3
Z01.7 Q23.3
Q23.1 Q22.8
Q23.3 Q22.8
Q23.3 Z01.7
N06.9 N05.9
I10.X N05.9
S37.0 N05.9
Z01.7 N05.9
N05.9 N06.9
I10.X N06.9
S37.0 N06.9
Z01.7 N06.9
N05.9 I10.X
N06.9 I10.X
S37.0 I10.X
N05.9 S37.0
N06.9 S37.0
I10.X S37.0
N05.9 Z01.7
N06.9 Z01.7
T82.8 I25.8
T82.8 I21.0
T82.8 I20.0
I25.8 T82.8
I21.0 T82.8
I20.0 T82.8
Z01.7 T82.8
T82.8 Z01.7
Z95.2 Q24.8
I44.2 Q24.8
T82.1 Q24.8
Q24.8 Z95.2
I44.2 Z95.2
T82.1 Z95.2
Q24.8 I44.2
Z95.2 I44.2
Z01.7 I44.2
Q24.8 T82.1
Z95.2 T82.1
Z01.7 T82.1
I44.2 Z01.7
T82.1 Z01.7
I20.8 I25.8
I20.8 I25.2
I25.8 I20.8
I25.2 I20.8
Y83.1 I20.8
Z01.7 I20.8
I20.8 Y83.1
I20.8 Z01.7
E78.0 I48.X
E78.0 I50.9
I48.X E78.0
I50.9 E78.0
I49.8 I31.9
I50.9 I31.9
I10.X I31.9
E66.9 I31.9
I31.9 I49.8
I31.9 I50.9
I10.X I50.9
I31.9 I10.X
I50.9 I10.X
E66.9 I10.X
I31.9 E66.9
I10.X E66.9
E78.0 Q24.8
E78.0 Q23.1
E78.0 Q23.3
E78.0 Q22.8
Q24.8 E78.0
Q23.1 E78.0
Q23.3 E78.0
Q22.8 E78.0
I50.9 I21.1
I21.1 I50.9
E78.5 I50.9
I50.9 E78.5
I48.X Y83.1
Y83.1 I48.X
I70.9 I48.X
I48.X I70.9
I21.1 I21.0
I21.0 I21.1
I12.0 N18.9
I51.7 N18.9
E79.0 N18.9
N18.9 I12.0
I51.7 I12.0
E79.0 I12.0
Z01.7 I12.0
N18.9 I51.7
I12.0 I51.7
E79.0 I51.7
Z01.7 I51.7
N18.9 E79.0
I12.0 E79.0
I51.7 E79.0
Z01.7 E79.0
I12.0 Z01.7
I51.7 Z01.7
E79.0 Z01.7
I21.9 I25.8
I25.4 I21.0
I21.9 I21.0
I21.0 I25.4
I21.9 I25.4
I25.8 I21.9
I21.0 I21.9
I25.4 I21.9
Z01.7 I21.9
I21.9 Z01.7
I06.2 I09.1
I44.3 I09.1
I44.0 I09.1
I09.1 I06.2
I44.3 I06.2
I44.0 I06.2
Z01.7 I06.2
I09.1 I44.3
I06.2 I44.3
I44.0 I44.3
Z01.7 I44.3
I09.1 I44.0
I06.2 I44.0
I44.3 I44.0
I06.2 Z01.7
I44.3 Z01.7
I05.1 I09.1
I05.1 I06.2
I09.1 I05.1
I06.2 I05.1
I44.3 I05.1
Z01.7 I05.1
I05.1 I44.3
I05.1 Z01.7
Q25.1 Q24.8
I15.9 Q24.8
Q24.8 Q25.1
I15.9 Q25.1
I49.8 Q25.1
Z01.7 Q25.1
Q24.8 I15.9
Q25.1 I15.9
I49.8 I15.9
Z01.7 I15.9
Q25.1 I49.8
I15.9 I49.8
Q25.1 Z01.7
I15.9 Z01.7
I24.8 I25.4
I25.4 I24.8
I10.X I33.0
Z95.2 I33.0
I33.0 I10.X
Z95.2 I10.X
I33.0 Z95.2
I10.X Z95.2
I50.9 Z95.2
Z95.2 I50.9
I20.8 I21.0
I21.0 I20.8
I70.9 I20.8
I20.8 I70.9
I34.0 I21.1
I21.1 I34.0
Z95.5 I25.1
I25.1 Z95.5
I34.0 I42.0
I36.1 I42.0
J90.X I42.0
I42.0 I34.0
J90.X I34.0
I42.0 I36.1
J90.X I36.1
I42.0 J90.X
I34.0 J90.X
I36.1 J90.X
N03.0 N18.9
N28.9 N18.9
N18.9 N03.0
N28.9 N03.0
Z96.8 N03.0
Z01.7 N03.0
N18.9 N28.9
N03.0 N28.9
Z96.8 N28.9
Z01.7 N28.9
N03.0 Z96.8
N28.9 Z96.8
N03.0 Z01.7
N28.9 Z01.7
I44.1 I44.0
Z45.0 I44.0
Z45.9 I44.0
I44.0 I44.1
Z45.0 I44.1
Z45.9 I44.1
I44.0 Z45.0
I44.1 Z45.0
I44.0 Z45.9
I44.1 Z45.9
Y83.1 Q24.8
Y83.1 Q25.1
Q24.8 Y83.1
Q25.1 Y83.1
I49.8 I47.1
Z01.7 I47.1
I47.1 I49.8
I47.1 Z01.7
I49.8 I45.6
I45.6 I49.8
R07.4 I10.X
R07.4 I50.9
I10.X R07.4
I50.9 R07.4
E78.0 R07.4
E66.9 R07.4
R07.4 E78.0
E66.9 E78.0
R07.4 E66.9
E78.0 E66.9
E66.9 I25.8
I50.9 I20.8
I10.X I20.8
E66.9 I20.8
I20.8 I50.9
I20.8 I10.X
I25.8 E66.9
I20.8 E66.9
I51.3 I25.8
I51.3 I21.0
I25.8 I51.3
I21.0 I51.3
I49.8 I51.3
I70.9 I51.3
I51.3 I49.8
I70.9 I49.8
I51.3 I70.9
I49.8 I70.9
I48.X I34.0
I50.9 I34.0
E78.9 I34.0
I34.0 I48.X
E78.9 I48.X
I34.0 I50.9
E78.9 I50.9
I34.0 E78.9
I48.X E78.9
I50.9 E78.9
Z01.7 E78.9
E78.9 Z01.7
I10.X I25.2
I25.2 I10.X
I77.8 I71.0
I77.8 I71.6
Z01.7 I71.6
I71.0 I77.8
I71.6 I77.8
I10.X I77.8
Z01.7 I77.8
I77.8 I10.X
I71.6 Z01.7
I77.8 Z01.7
I27.9 I42.0
I64.X I42.0
I27.2 I42.0
I42.0 I27.9
I64.X I27.9
I27.2 I27.9
I42.0 I64.X
I27.9 I64.X
I27.2 I64.X
I42.0 I27.2
I27.9 I27.2
I64.X I27.2
Z01.7 I27.2
I27.2 Z01.7
I36.1 I25.8
I36.1 I21.0
I36.1 I21.1
I25.8 I36.1
I21.0 I36.1
I21.1 I36.1
I35.2 I42.0
I35.2 Q23.1
I36.1 Q23.1
I42.0 I35.2
Q23.1 I35.2
I36.1 I35.2
Z01.7 I35.2
Q23.1 I36.1
I35.2 I36.1
I35.2 Z01.7
I42.0 I09.1
I09.1 I42.0
Z95.2 I42.0
I48.X I42.0
I42.0 Z95.2
I42.0 I48.X
I49.3 I47.2
I50.9 I47.2
I47.2 I49.3
I47.2 I50.9
I49.8 I24.8
I24.8 I49.8
I10.X I20.9
I20.9 I10.X
I50.1 I25.8
I20.0 I25.2
I50.1 I25.2
I25.2 I20.0
I50.1 I20.0
I25.8 I50.1
I25.2 I50.1
I20.0 I50.1
Z01.7 I50.1
I50.1 Z01.7
J93.1 I27.9
I27.0 I27.9
I51.7 I27.9
I27.9 J93.1
I27.0 J93.1
I51.7 J93.1
Z01.7 J93.1
I27.9 I27.0
J93.1 I27.0
I51.7 I27.0
I27.9 I51.7
J93.1 I51.7
I27.0 I51.7
J93.1 Z01.7
I20.8 I21.1
I21.1 I20.8
I24.8 I25.5
I70.9 I25.5
I25.5 I24.8
I25.5 I70.9
T82.0 I09.1
T82.8 I09.1
T82.0 Z95.2
T82.8 Z95.2
I09.1 T82.0
Z95.2 T82.0
T82.8 T82.0
Z01.7 T82.0
I09.1 T82.8
Z95.2 T82.8
T82.0 T82.8
T82.0 Z01.7
Y83.1 I34.0
I34.0 Y83.1
Y83.1 I20.9
I20.9 Y83.1
I45.1 I45.5
Z45.0 I45.5
Z45.9 I45.5
Z01.7 I45.5
I45.5 I45.1
Z45.0 I45.1
Z45.9 I45.1
Z01.7 I45.1
I45.5 Z45.0
I45.1 Z45.0
Z01.7 Z45.0
I45.5 Z45.9
I45.1 Z45.9
I45.5 Z01.7
I45.1 Z01.7
Z45.0 Z01.7
N26.X M32.1
Z29.2 M32.1
D59.4 M32.1
M32.1 N26.X
Z29.2 N26.X
D59.4 N26.X
M32.1 Z29.2
N26.X Z29.2
D59.4 Z29.2
M32.1 D59.4
N26.X D59.4
Z29.2 D59.4
M32.1 N05.8
N26.X N05.8
D64.9 N05.8
N05.8 M32.1
D64.9 M32.1
N05.8 N26.X
D64.9 N26.X
N05.8 D64.9
M32.1 D64.9
N26.X D64.9
I08.1 I35.0
I42.0 I35.0
R57.0 I35.0
I35.0 I08.1
I42.0 I08.1
R57.0 I08.1
I35.0 I42.0
I08.1 I42.0
R57.0 I42.0
I35.0 R57.0
I08.1 R57.0
I42.0 R57.0
I50.9 I47.1
I47.1 I50.9
S36.8 N18.9
S36.8 Z49.2
N18.9 S36.8
Z49.2 S36.8
Z01.7 S36.8
S36.8 Z01.7
M32.1 N05.9
N05.9 M32.1
S37.0 M32.1
Z01.7 M32.1
M32.1 S37.0
M32.1 Z01.7
N04.2 M32.1
M32.1 N04.2
S37.0 N04.2
Z01.7 N04.2
N04.2 S37.0
N04.2 Z01.7
Z01.7 N26.X
Z01.7 Z29.2
N26.X Z01.7
Z29.2 Z01.7
Z29.2 N05.9
N05.9 Z29.2
I25.1 I21.1
I24.8 I21.1
I21.1 I25.1
E78.5 I25.1
I21.1 I24.8
E78.5 I24.8
I25.1 E78.5
I24.8 E78.5
I33.0 I09.1
I46.1 I09.1
I33.0 I06.0
I46.1 I06.0
I33.0 I05.0
I46.1 I05.0
I09.1 I33.0
I06.0 I33.0
I05.0 I33.0
I46.1 I33.0
I09.1 I46.1
I06.0 I46.1
I05.0 I46.1
I33.0 I46.1
E11.9 I09.1
I48.X I05.0
E11.9 I05.0
I05.0 I48.X
E11.9 I48.X
I09.1 E11.9
I05.0 E11.9
I48.X E11.9
Z01.7 E11.9
E11.9 Z01.7
E78.0 I47.1
E78.0 I49.8
I47.1 E78.0
I49.8 E78.0
I27.2 I09.1
I07.1 I05.0
I27.2 I05.0
I05.0 I07.1
I27.2 I07.1
I09.1 I27.2
I05.0 I27.2
I07.1 I27.2
I27.2 I34.0
I27.2 I36.1
I34.0 I27.2
I36.1 I27.2
I45.1 I27.9
I45.1 J98.4
I27.2 J98.4
I27.9 I45.1
J98.4 I45.1
I27.2 I45.1
J98.4 I27.2
I45.1 I27.2
I34.0 I22.0
I22.0 I34.0
I45.2 I25.8
I45.2 I25.1
I45.2 I70.9
I25.8 I45.2
I25.1 I45.2
I70.9 I45.2
Z01.7 I45.2
I45.2 Z01.7
I42.7 I11.0
I35.0 I11.0
I50.0 I11.0
Z01.7 I11.0
I11.0 I42.7
I35.0 I42.7
I50.0 I42.7
Z01.7 I42.7
I11.0 I35.0
I42.7 I35.0
I50.0 I35.0
I11.0 I50.0
I42.7 I50.0
I35.0 I50.0
I11.0 Z01.7
I42.7 Z01.7
I35.1 I11.0
I10.X I11.0
I50.9 I11.0
I11.0 I35.1
I10.X I35.1
I50.9 I35.1
Z01.7 I35.1
I11.0 I10.X
I35.1 I10.X
I11.0 I50.9
I35.1 I50.9
I35.1 Z01.7
I48.X I36.1
I50.9 I36.1
I36.1 I48.X
I36.1 I50.9
E85.4 N05.9
I42.0 N05.9
I51.8 N05.9
N05.9 E85.4
I42.0 E85.4
I51.8 E85.4
Z01.7 E85.4
N05.9 I42.0
E85.4 I42.0
I51.8 I42.0
N05.9 I51.8
E85.4 I51.8
I42.0 I51.8
Z01.7 I51.8
E85.4 Z01.7
I51.8 Z01.7
I51.3 I20.0
I20.0 I51.3
I45.1 I25.8
I45.1 I21.9
I70.9 I21.9
I25.8 I45.1
I21.9 I45.1
I70.9 I45.1
I21.9 I70.9
I45.1 I70.9
I51.3 I25.1
I25.1 I51.3
Z95.5 I25.2
I25.2 Z95.5
I42.0 I71.0
I26.0 I71.0
I82.8 I71.0
I71.0 I42.0
I26.0 I42.0
I82.8 I42.0
I71.0 I26.0
I42.0 I26.0
I82.8 I26.0
I71.0 I82.8
I42.0 I82.8
I26.0 I82.8
Z01.7 I82.8
I82.8 Z01.7
J98.4 I42.7
J98.4 I11.0
J98.4 I35.0
I42.7 J98.4
I11.0 J98.4
I35.0 J98.4
I64.X I34.2
I48.X I34.2
K92.8 I34.2
Z01.7 I34.2
I34.2 I64.X
I48.X I64.X
K92.8 I64.X
I34.2 I48.X
I64.X I48.X
K92.8 I48.X
I34.2 K92.8
I64.X K92.8
I48.X K92.8
Z01.7 K92.8
I34.2 Z01.7
K92.8 Z01.7
I21.2 I25.8
I25.8 I21.2
I70.9 I21.2
Y83.1 I21.2
Z01.7 I21.2
I21.2 I70.9
I21.2 Y83.1
I21.2 Z01.7
Z01.3 I25.8
Z01.3 I21.1
Z01.3 I70.9
Z01.3 Y83.1
I25.8 Z01.3
I21.1 Z01.3
I70.9 Z01.3
Y83.1 Z01.3
Z95.5 I21.9
I21.9 Z95.5
I10.X N01.8
S37.0 N01.8
Z01.7 N01.8
N01.8 I10.X
N01.8 S37.0
N01.8 Z01.7
N17.9 I42.0
L03.1 I42.0
A41.9 I42.0
I42.0 N17.9
I50.9 N17.9
L03.1 N17.9
N17.9 I50.9
L03.1 I50.9
A41.9 I50.9
I42.0 L03.1
N17.9 L03.1
I50.9 L03.1
A41.9 L03.1
I42.0 A41.9
I50.9 A41.9
L03.1 A41.9
Y83.1 Q21.1
I27.0 Q21.1
I49.8 Q21.1
Q21.1 Y83.1
I27.0 Y83.1
I49.8 Y83.1
Q21.1 I27.0
Y83.1 I27.0
Q21.1 I49.8
Y83.1 I49.8
I34.0 I35.2
G45.9 I35.2
I35.2 I34.0
G45.9 I34.0
G45.9 I36.1
I35.2 G45.9
I34.0 G45.9
I36.1 G45.9
Z01.7 G45.9
G45.9 Z01.7
I08.0 I09.1
I10.X I09.1
I09.1 I08.0
I48.X I08.0
I10.X I08.0
Z01.7 I08.0
I08.0 I48.X
I10.X I48.X
I09.1 I10.X
I08.0 I10.X
I48.X I10.X
I08.0 Z01.7
I21.0 I21.2
I20.0 I21.2
I21.2 I21.0
I21.2 I20.0
I22.1 I25.8
I22.1 I21.1
I25.8 I22.1
I21.1 I22.1
I20.0 I22.1
Z01.7 I22.1
I22.1 I20.0
I22.1 Z01.7
I48.X I35.0
I64.X I35.0
I35.0 I48.X
I35.0 I64.X
I50.9 I64.X
I64.X I50.9
D18.0 I27.2
M10.0 I27.2
I50.9 I27.2
I27.2 D18.0
M10.0 D18.0
I50.9 D18.0
Z01.7 D18.0
I27.2 M10.0
D18.0 M10.0
I50.9 M10.0
Z01.7 M10.0
I27.2 I50.9
D18.0 I50.9
M10.0 I50.9
D18.0 Z01.7
M10.0 Z01.7
I24.8 I21.9
I21.9 I24.8
I21.1 I25.5
I25.5 I21.1
J98.4 I09.1
J98.4 I05.0
J98.4 I08.2
Z01.7 I08.2
I09.1 J98.4
I05.0 J98.4
I08.2 J98.4
I08.2 Z01.7
I33.0 I35.2
I31.3 I35.2
N18.9 I35.2
I35.2 I33.0
I31.3 I33.0
N18.9 I33.0
I35.2 I31.3
I33.0 I31.3
N18.9 I31.3
Z01.7 I31.3
I35.2 N18.9
I33.0 N18.9
I31.3 N18.9
I31.3 Z01.7
Y83.1 I20.0
I20.0 Y83.1
I21.0 I25.5
Y83.1 I25.5
I25.5 I21.0
I25.5 Y83.1
Z95.5 I20.8
I20.8 Z95.5
I49.8 Q23.0
E11.9 Q23.0
Q23.0 I49.8
Q23.0 E11.9
E78.0 I35.0
I35.0 E78.0
I49.8 I44.1
Z01.7 I44.1
I44.1 I49.8
Z45.0 I49.8
I49.8 Z45.0
I44.1 Z01.7
I27.2 Q24.8
I27.2 Q21.1
Q24.8 I27.2
Q21.1 I27.2
I05.2 I09.1
I08.3 I09.1
I09.1 I05.2
I06.2 I05.2
I08.3 I05.2
A41.9 I05.2
I05.2 I06.2
I08.3 I06.2
A41.9 I06.2
I09.1 I08.3
I05.2 I08.3
I06.2 I08.3
A41.9 I08.3
I05.2 A41.9
I06.2 A41.9
I08.3 A41.9
I67.8 I25.8
Y83.1 I21.9
I67.8 I21.9
E11.9 I21.9
I21.9 Y83.1
I67.8 Y83.1
E11.9 Y83.1
I25.8 I67.8
I21.9 I67.8
Y83.1 I67.8
E11.9 I67.8
I21.9 E11.9
Y83.1 E11.9
I67.8 E11.9
I20.9 I21.1
E11.9 I21.1
I21.1 I20.9
E11.9 I20.9
E11.9 I70.9
I21.1 E11.9
I20.9 E11.9
I70.9 E11.9
I20.8 I25.1
Y83.1 I25.1
I10.X I25.1
I25.1 I20.8
I25.1 Y83.1
I25.1 I10.X
I48.X I21.1
I21.1 I48.X
I31.8 I21.0
I21.0 I31.8
Y83.1 I31.8
I49.8 I31.8
I70.9 I31.8
I31.8 Y83.1
I31.8 I49.8
I31.8 I70.9
I10.X I21.0
I21.0 I10.X
Q22.8 Q21.1
Q21.1 Q22.8
I27.0 Q22.8
Q22.8 I27.0
I27.9 I25.8
I27.9 I25.1
I27.9 I20.8
I25.8 I27.9
I25.1 I27.9
I20.8 I27.9
Y83.1 I71.0
I44.2 I71.0
I71.0 Y83.1
Z45.2 Y83.1
I44.2 Y83.1
Y83.1 Z45.2
I44.2 Z45.2
I71.0 I44.2
Y83.1 I44.2
Z45.2 I44.2
I80.2 I27.9
I27.9 I80.2
I27.0 I80.2
I45.1 I80.2
Z01.7 I80.2
I80.2 I27.0
I45.1 I27.0
I80.2 I45.1
I27.0 I45.1
I80.2 Z01.7
I10.X I42.0
I49.8 I42.0
I42.0 I10.X
I42.0 I49.8
I49.8 I64.X
I64.X I49.8
I08.3 I71.6
I50.9 I71.6
I71.6 I08.3
I50.9 I08.3
Z01.7 I08.3
I71.6 I50.9
I08.3 I50.9
I08.3 Z01.7
I25.4 I21.2
I50.9 I21.2
I21.2 I25.4
I21.2 I50.9
I10.X I35.0
Z95.2 I35.0
I35.0 I10.X
I35.0 Z95.2
I51.3 I22.0
I22.0 I51.3
Z95.4 I09.1
Z95.4 Z95.2
I64.X Z95.2
I09.1 Z95.4
Z95.2 Z95.4
I64.X Z95.4
Z01.7 Z95.4
Z95.2 I64.X
Z95.4 I64.X
Z95.4 Z01.7
I44.2 I25.8
I44.2 I21.1
I25.8 I44.2
I21.1 I44.2
I70.9 I44.2
I44.2 I70.9
I70.9 I47.2
I47.2 I70.9
I21.1 I42.0
I70.9 I42.0
I42.0 I21.1
I42.0 I70.9
Z95.5 I21.0
I21.0 Z95.5
J90.X I09.1
J98.6 I09.1
J90.X I06.2
J98.6 I06.2
I09.1 J90.X
I06.2 J90.X
J98.6 J90.X
I09.1 J98.6
I06.2 J98.6
J90.X J98.6
Z01.7 J98.6
J98.6 Z01.7
I71.2 I35.2
N03.5 I35.2
I71.2 I33.0
N03.5 I33.0
I35.2 I71.2
I33.0 I71.2
N03.5 I71.2
Z01.7 I71.2
I35.2 N03.5
I33.0 N03.5
I71.2 N03.5
Z01.7 N03.5
I71.2 Z01.7
N03.5 Z01.7
Z95.5 I20.9
T82.8 I20.9
I20.9 Z95.5
T82.8 Z95.5
I20.9 T82.8
Z95.5 T82.8
Z95.5 I21.1
T82.8 I21.1
I21.1 Z95.5
I21.1 T82.8
I21.9 I25.1
I25.1 I21.9
Q21.3 Q24.8
Q24.3 Q24.8
Q25.7 Q24.8
Q24.8 Q21.3
Q24.3 Q21.3
Q25.7 Q21.3
Q24.8 Q24.3
Q21.3 Q24.3
Q25.7 Q24.3
Q24.8 Q25.7
Q21.3 Q25.7
Q24.3 Q25.7
N08.8 N18.9
B18.2 N18.9
K29.0 N18.9
R57.1 N18.9
N18.9 N08.8
B18.2 N08.8
K29.0 N08.8
R57.1 N08.8
N18.9 B18.2
N08.8 B18.2
K29.0 B18.2
R57.1 B18.2
N18.9 K29.0
N08.8 K29.0
B18.2 K29.0
R57.1 K29.0
N18.9 R57.1
N08.8 R57.1
B18.2 R57.1
K29.0 R57.1
E78.5 I21.0
E78.5 Y83.1
I21.0 E78.5
Y83.1 E78.5
Z01.7 E78.5
E78.5 Z01.7
T85.6 N18.9
E87.5 N18.9
T85.6 Z49.1
E87.5 Z49.1
N18.9 T85.6
Z49.1 T85.6
E87.5 T85.6
Z01.7 T85.6
N18.9 E87.5
Z49.1 E87.5
T85.6 E87.5
Z01.7 E87.5
T85.6 Z01.7
E87.5 Z01.7
I35.2 I51.5
I08.1 I51.5
I10.X I51.5
Z01.7 I51.5
I51.5 I35.2
I08.1 I35.2
I10.X I35.2
I51.5 I08.1
I35.2 I08.1
I10.X I08.1
Z01.7 I08.1
I51.5 I10.X
I35.2 I10.X
I08.1 I10.X
I51.5 Z01.7
I08.1 Z01.7
I10.X I20.0
I20.0 I10.X
I64.X I34.0
I21.4 I34.0
I64.X I33.0
I21.4 I33.0
I34.0 I64.X
I33.0 I64.X
I21.4 I64.X
I34.0 I21.4
I33.0 I21.4
I64.X I21.4
Z01.7 I21.4
I21.4 Z01.7
I34.0 I25.1
I45.1 I25.1
I25.1 I34.0
I45.1 I34.0
I25.1 I45.1
I34.0 I45.1
I27.0 I09.1
I47.2 I09.1
I27.0 J90.X
I47.2 J90.X
I09.1 I27.0
J90.X I27.0
I47.2 I27.0
I09.1 I47.2
J90.X I47.2
I27.0 I47.2
I50.9 I35.2
I49.8 I35.2
I35.2 I50.9
I35.2 I49.8
Y83.1 I71.4
I50.9 I71.4
I49.8 I71.4
Z01.7 I71.4
I71.4 Y83.1
I50.9 Y83.1
I71.4 I50.9
Y83.1 I50.9
I71.4 I49.8
I71.4 Z01.7
I31.9 I31.3
I10.X I31.3
I50.9 I31.3
I31.3 I31.9
Z01.7 I31.9
I31.3 I10.X
I31.3 I50.9
I31.9 Z01.7
I48.X I05.2
I50.9 I05.2
Z01.7 I05.2
I05.2 I48.X
I05.2 I50.9
I05.2 Z01.7
I20.9 I25.1
I25.1 I20.9
I73.9 I25.8
I77.9 I25.8
I25.8 I73.9
I77.9 I73.9
I70.9 I73.9
Z01.7 I73.9
I25.8 I77.9
I73.9 I77.9
I70.9 I77.9
Z01.7 I77.9
I73.9 I70.9
I77.9 I70.9
I73.9 Z01.7
I77.9 Z01.7
I21.4 I25.8
Z95.2 I25.8
I25.8 I21.4
Z95.2 I21.4
I70.9 I21.4
I25.8 Z95.2
I21.4 Z95.2
I70.9 Z95.2
I21.4 I70.9
Z95.2 I70.9
I25.3 I25.8
J85.3 I25.8
I25.3 I25.1
J85.3 I25.1
I25.8 I25.3
I25.1 I25.3
J85.3 I25.3
Z01.7 I25.3
I25.8 J85.3
I25.1 J85.3
I25.3 J85.3
Z01.7 J85.3
I25.3 Z01.7
J85.3 Z01.7
M10.0 N18.9
M10.0 Z49.2
M10.0 S36.8
N18.9 M10.0
Z49.2 M10.0
S36.8 M10.0
Q21.1 I25.8
Z95.5 I24.8
Q21.1 I24.8
I24.8 Z95.5
Q21.1 Z95.5
I25.8 Q21.1
I24.8 Q21.1
Z95.5 Q21.1
T82.0 I25.8
T82.0 I21.4
I25.8 T82.0
I21.4 T82.0
I70.9 I22.0
Y83.1 I22.0
I22.0 I70.9
I22.0 Y83.1
Z45.0 I25.8
I44.2 I24.8
Z45.0 I24.8
I24.8 I44.2
I25.8 Z45.0
I24.8 Z45.0
I11.0 I25.8
I11.0 I24.8
I25.8 I11.0
I24.8 I11.0
Z95.5 I11.0
I11.0 Z95.5
I69.4 I35.0
N14.1 I35.0
N18.9 I35.0
I35.0 I69.4
N14.1 I69.4
N18.9 I69.4
I35.0 N14.1
I69.4 N14.1
N18.9 N14.1
I35.0 N18.9
I69.4 N18.9
N14.1 N18.9
E78.2 I25.8
I20.0 I25.1
I49.8 I25.1
E78.2 I25.1
I25.1 I20.0
I49.8 I20.0
E78.2 I20.0
I25.1 I49.8
I20.0 I49.8
E78.2 I49.8
I25.8 E78.2
I25.1 E78.2
I20.0 E78.2
I49.8 E78.2
E79.0 I25.8
E79.0 I21.0
E79.0 Y83.1
E79.0 I49.8
I25.8 E79.0
I21.0 E79.0
Y83.1 E79.0
I49.8 E79.0
Z49.2 I12.0
S36.8 I12.0
E87.7 I12.0
I12.0 Z49.2
E87.7 Z49.2
I12.0 S36.8
E87.7 S36.8
I12.0 E87.7
Z49.2 E87.7
S36.8 E87.7
Z01.7 E87.7
E87.7 Z01.7
I20.9 I21.4
I10.X I21.4
I21.4 I20.9
I21.4 I10.X
I42.0 N18.9
E79.0 S37.0
I42.0 S37.0
S37.0 E79.0
I42.0 E79.0
N18.9 I42.0
S37.0 I42.0
E79.0 I42.0
I35.1 I35.0
I35.0 I35.1
I49.8 I35.1
I35.1 I49.8
I27.2 I35.0
I27.2 I35.1
I35.0 I27.2
I35.1 I27.2
I80.2 I26.0
N28.8 I26.0
I50.9 I26.0
I26.0 I80.2
N28.8 I80.2
I50.9 I80.2
I26.0 N28.8
I80.2 N28.8
I50.9 N28.8
Z01.7 N28.8
I26.0 I50.9
I80.2 I50.9
N28.8 I50.9
N28.8 Z01.7
I35.0 I25.8
I35.0 I21.1
I25.8 I35.0
I21.1 I35.0
I70.9 I35.0
I35.0 I70.9
T82.7 I71.4
M00.8 I71.4
I70.9 I71.4
I71.4 T82.7
M00.8 T82.7
I70.9 T82.7
Z01.7 T82.7
I71.4 M00.8
T82.7 M00.8
I70.9 M00.8
Z01.7 M00.8
I71.4 I70.9
T82.7 I70.9
M00.8 I70.9
T82.7 Z01.7
M00.8 Z01.7
I06.1 I09.1
I09.1 I06.1
Z95.2 I06.1
T82.0 I06.1
Z01.7 I06.1
I06.1 Z95.2
I06.1 T82.0
I06.1 Z01.7
I27.0 Q21.0
I49.8 Q21.0
Q21.0 I27.0
Q21.0 I49.8
Z45.0 I42.1
Z45.9 I42.1
I49.8 I42.1
I42.1 Z45.0
I42.1 Z45.9
I49.8 Z45.9
I42.1 I49.8
Z45.9 I49.8
I50.0 I42.0
B18.2 I42.0
I50.0 I08.1
I48.X I08.1
B18.2 I08.1
I42.0 I50.0
I08.1 I50.0
I48.X I50.0
B18.2 I50.0
I08.1 I48.X
I50.0 I48.X
B18.2 I48.X
I42.0 B18.2
I08.1 B18.2
I50.0 B18.2
I48.X B18.2
G45.9 I42.0
Z45.2 I42.0
G45.9 I71.0
I42.0 G45.9
I71.0 G45.9
Z45.2 G45.9
I46.1 G45.9
I42.0 Z45.2
G45.9 Z45.2
I46.1 Z45.2
G45.9 I46.1
Z45.2 I46.1
I20.9 I25.2
I49.8 I25.2
I25.2 I20.9
I49.8 I20.9
I25.2 I49.8
I20.9 I49.8
J96.0 I25.8
J96.0 I22.0
R57.0 I22.0
J96.0 I70.9
R57.0 I70.9
I25.8 J96.0
I22.0 J96.0
I70.9 J96.0
R57.0 J96.0
I22.0 R57.0
I70.9 R57.0
J96.0 R57.0
R57.0 I09.1
I05.1 I06.1
R57.0 I06.1
I06.1 I05.1
T82.0 I05.1
R57.0 I05.1
I05.1 T82.0
R57.0 T82.0
I09.1 R57.0
I06.1 R57.0
I05.1 R57.0
T82.0 R57.0
E11.9 I35.0
I35.0 E11.9
I10.X I47.1
E11.9 I47.1
I47.1 I10.X
I47.1 E11.9
N39.0 N18.9
B96.2 N18.9
E14.9 N18.9
N18.9 N39.0
B96.2 N39.0
E14.9 N39.0
Z01.7 N39.0
N18.9 B96.2
N39.0 B96.2
E14.9 B96.2
Z01.7 B96.2
N18.9 E14.9
N39.0 E14.9
B96.2 E14.9
Z01.7 E14.9
N39.0 Z01.7
B96.2 Z01.7
E14.9 Z01.7
I12.9 N18.9
E78.0 N18.9
N18.9 I12.9
S37.0 I12.9
E78.0 I12.9
Z01.7 I12.9
I12.9 S37.0
E78.0 S37.0
N18.9 E78.0
I12.9 E78.0
S37.0 E78.0
I12.9 Z01.7
I10.X I21.2
I21.2 I10.X
Z45.0 I51.5
Z45.9 I51.5
I51.5 Z45.0
I10.X Z45.0
I51.5 Z45.9
I10.X Z45.9
Z45.0 I10.X
Z45.9 I10.X
I21.1 Q24.8
I25.1 Q24.8
I24.8 Q24.8
Q24.8 I21.1
Q24.8 I25.1
Q24.8 I24.8
I45.1 Z95.5
I44.0 Z95.5
Z95.5 I45.1
I44.0 I45.1
Z95.5 I44.0
I45.1 I44.0
I34.2 I25.5
I48.X I25.5
I25.5 I34.2
Z95.5 I34.2
I34.2 Z95.5
I48.X Z95.5
I25.5 I48.X
Z95.5 I48.X
I05.1 I06.0
I49.8 I06.0
I50.9 I06.0
I06.0 I05.1
I49.8 I05.1
I50.9 I05.1
I06.0 I49.8
I05.1 I49.8
I06.0 I50.9
I05.1 I50.9
I51.3 I25.4
I25.4 I51.3
I50.1 I09.1
I51.7 I09.1
I50.1 I08.0
I51.7 I08.0
I09.1 I50.1
I08.0 I50.1
I51.7 I50.1
I09.1 I51.7
I08.0 I51.7
I50.1 I51.7
I24.8 I21.0
I21.0 I24.8
I45.2 I25.2
I25.2 I45.2
J90.X I25.5
I50.1 I25.5
I25.5 J90.X
I50.1 J90.X
I70.9 J90.X
I25.5 I50.1
J90.X I50.1
I70.9 I50.1
J90.X I70.9
I50.1 I70.9
I25.2 I25.5
I25.5 I25.2
J98.5 I25.8
J98.5 I25.1
J98.5 I24.8
I25.8 J98.5
I25.1 J98.5
I24.8 J98.5
Z01.7 J98.5
J98.5 Z01.7
E87.7 N18.9
J81.X N18.9
K65.0 N18.9
N18.9 E87.7
J81.X E87.7
K65.0 E87.7
N18.9 J81.X
E87.7 J81.X
K65.0 J81.X
Z01.7 J81.X
N18.9 K65.0
E87.7 K65.0
J81.X K65.0
Z01.7 K65.0
J81.X Z01.7
K65.0 Z01.7
N17.9 Z95.2
N17.9 I48.X
Z95.2 N17.9
I48.X N17.9
T82.0 I08.0
N17.9 I08.0
I08.0 T82.0
N17.9 T82.0
I08.0 N17.9
T82.0 N17.9
N20.0 I12.0
T85.6 I12.0
I12.0 N20.0
T85.6 N20.0
I12.0 T85.6
N20.0 T85.6
M31.3 N18.9
Z43.6 N18.9
N18.9 M31.3
T85.7 M31.3
Z43.6 M31.3
Z01.7 M31.3
M31.3 T85.7
Z43.6 T85.7
Z01.7 T85.7
N18.9 Z43.6
M31.3 Z43.6
T85.7 Z43.6
Z01.7 Z43.6
M31.3 Z01.7
T85.7 Z01.7
Z43.6 Z01.7
D50.9 N18.9
N18.9 D50.9
I45.6 I21.0
E66.9 I21.0
I45.6 Z95.5
E66.9 Z95.5
I21.0 I45.6
Z95.5 I45.6
E66.9 I45.6
I21.0 E66.9
Z95.5 E66.9
I45.6 E66.9
I44.2 I21.0
I44.0 I21.0
I21.0 I44.2
I44.0 I44.2
E79.0 I44.2
I21.0 I44.0
I44.2 I44.0
E79.0 I44.0
I44.2 E79.0
I44.0 E79.0
I48.9 I42.0
I48.9 I50.9
I48.9 I34.0
I48.9 I36.1
I42.0 I48.9
I50.9 I48.9
I34.0 I48.9
I36.1 I48.9
I50.9 I05.0
I05.0 I50.9
N40.X I25.8
N40.X I21.1
N40.X I24.8
N40.X Z95.5
I25.8 N40.X
I21.1 N40.X
I24.8 N40.X
Z95.5 N40.X
R57.8 I35.2
I10.X I34.0
R57.8 I34.0
I34.0 I10.X
R57.8 I10.X
R57.8 I50.9
I35.2 R57.8
I34.0 R57.8
I10.X R57.8
I50.9 R57.8
E78.1 I25.8
E78.1 I24.8
E78.1 I70.9
I25.8 E78.1
I24.8 E78.1
I70.9 E78.1
Z01.7 E78.1
E78.1 Z01.7
I45.1 I42.5
C90.0 I42.5
E85.9 I42.5
Z01.7 I42.5
I42.5 I45.1
C90.0 I45.1
E85.9 I45.1
I42.5 C90.0
I45.1 C90.0
E85.9 C90.0
I42.5 E85.9
I45.1 E85.9
C90.0 E85.9
Z01.7 E85.9
I42.5 Z01.7
E85.9 Z01.7
I61.0 I42.3
I47.1 I42.3
I10.X I42.3
Z01.7 I42.3
I42.3 I61.0
I47.1 I61.0
I10.X I61.0
Z01.7 I61.0
I42.3 I47.1
I61.0 I47.1
I42.3 I10.X
I61.0 I10.X
I42.3 Z01.7
I61.0 Z01.7
I71.0 I35.1
I48.X I35.1
I35.1 I71.0
I48.X I71.0
I35.1 I48.X
I71.0 I48.X
I44.3 I42.0
I44.3 I34.0
I44.3 I36.1
I42.0 I44.3
I34.0 I44.3
I36.1 I44.3
I07.1 I05.2
I05.2 I07.1
I64.X Q24.8
I64.X Q23.1
I48.X Q23.1
Q24.8 I64.X
Q23.1 I64.X
Q23.1 I48.X
I64.X C38.0
I50.9 C38.0
I49.8 C38.0
Z01.7 C38.0
C38.0 I64.X
C38.0 I50.9
C38.0 I49.8
C38.0 Z01.7
I71.9 Q87.4
I67.8 Q87.4
I49.8 Q87.4
Z01.7 Q87.4
Q87.4 I71.9
I67.8 I71.9
I49.8 I71.9
Z01.7 I71.9
Q87.4 I67.8
I71.9 I67.8
Z01.7 I67.8
Q87.4 I49.8
I71.9 I49.8
Q87.4 Z01.7
I71.9 Z01.7
I67.8 Z01.7
I50.1 I05.0
I50.1 I07.1
I05.0 I50.1
I07.1 I50.1
I33.0 I08.0
I50.9 I08.0
I08.0 I33.0
I48.X I33.0
I33.0 I48.X
I08.0 I50.9
Q21.0 I25.8
Q21.0 I21.1
I25.8 Q21.0
I21.1 Q21.0
I50.9 Q21.0
Q21.0 I50.9
I25.2 I25.1
I64.X I25.1
I64.X I25.5
I25.1 I25.2
I64.X I25.2
I25.1 I64.X
I25.5 I64.X
I25.2 I64.X
I20.9 I20.0
I20.0 I20.9
I20.9 I21.0
I21.0 I20.9
I20.9 I21.9
I21.9 I20.9
S15.2 N18.9
Z49.1 J81.X
S15.2 J81.X
J81.X Z49.1
S15.2 Z49.1
N18.9 S15.2
J81.X S15.2
Z49.1 S15.2
Z01.7 S15.2
S15.2 Z01.7
I21.1 I51.5
I49.5 I51.5
I51.5 I21.1
I49.5 I21.1
Z45.0 I21.1
I51.5 I49.5
I21.1 I49.5
Z45.0 I49.5
Z01.7 I49.5
I21.1 Z45.0
I49.5 Z45.0
I49.5 Z01.7
N03.1 I25.8
Z49.2 I25.8
N03.1 I25.1
Z49.2 I25.1
I25.8 N03.1
I25.1 N03.1
Z49.2 N03.1
I25.8 Z49.2
I25.1 Z49.2
N03.1 Z49.2
Q23.1 Q21.0
Q21.0 Q23.1
J18.9 I82.8
K72.0 I82.8
D69.6 I82.8
J18.9 I26.0
D69.6 I26.0
I82.8 J18.9
I26.0 J18.9
K72.0 J18.9
D69.6 J18.9
I82.8 K72.0
J18.9 K72.0
D69.6 K72.0
I82.8 D69.6
I26.0 D69.6
J18.9 D69.6
K72.0 D69.6
E66.9 I20.9
E66.9 I70.9
E66.9 Y83.1
I20.9 E66.9
I70.9 E66.9
Y83.1 E66.9
Y83.0 I25.8
Y83.0 I20.8
I49.8 I20.8
E78.5 I20.8
I25.8 Y83.0
I20.8 Y83.0
I49.8 Y83.0
E78.5 Y83.0
I20.8 I49.8
Y83.0 I49.8
I20.8 E78.5
Y83.0 E78.5
I34.0 I50.0
I70.9 I50.0
I50.0 I34.0
I70.9 I36.1
I50.0 I70.9
I36.1 I70.9
R57.0 I21.1
R57.0 I44.2
I21.1 R57.0
I44.2 R57.0
I24.8 I35.0
J18.9 I35.0
I35.0 I24.8
J18.9 I24.8
I35.0 J18.9
I24.8 J18.9
I10.X J18.9
J18.9 I10.X
I35.1 I25.8
I71.2 I25.8
I25.8 I35.1
I71.2 I35.1
I20.9 I35.1
I25.8 I71.2
I35.1 I71.2
I20.9 I71.2
I35.1 I20.9
I71.2 I20.9
I34.0 I25.5
I36.1 I25.5
I25.5 I34.0
I25.5 I36.1
I25.1 I36.1
I36.1 I25.1
I34.0 I42.1
I44.0 I42.1
I45.1 I42.1
I42.1 I34.0
I44.0 I34.0
I42.1 I44.0
I34.0 I44.0
I42.1 I45.1
I34.0 I11.0
I27.2 I11.0
I49.8 I11.0
I11.0 I34.0
I49.8 I34.0
I11.0 I27.2
I49.8 I27.2
I11.0 I49.8
I34.0 I49.8
I27.2 I49.8
I10.X I82.8
I50.9 I82.8
I49.8 I82.8
I82.8 I10.X
I82.8 I50.9
I82.8 I49.8
I50.9 I25.2
I25.2 I50.9
I25.4 I11.9
I20.0 I11.9
I64.X I11.9
Z01.7 I11.9
I11.9 I25.4
I20.0 I25.4
I64.X I25.4
I11.9 I20.0
I25.4 I20.0
I64.X I20.0
I11.9 I64.X
I25.4 I64.X
I20.0 I64.X
I11.9 Z01.7
I20.0 I24.8
I24.8 I20.0
I35.2 I25.8
I35.2 I25.1
I25.8 I35.2
I25.1 I35.2
I70.9 I35.2
I35.2 I70.9
I45.1 I21.0
I21.0 I45.1
I08.1 I09.1
J18.9 I09.1
I08.1 I06.0
J18.9 I06.0
I09.1 I08.1
I06.0 I08.1
J18.9 I08.1
I09.1 J18.9
I06.0 J18.9
I08.1 J18.9
N19.X I11.0
I70.9 I11.0
Y83.1 I11.0
I11.0 N19.X
I70.9 N19.X
Y83.1 N19.X
Z01.7 N19.X
I11.0 I70.9
N19.X I70.9
I11.0 Y83.1
N19.X Y83.1
N19.X Z01.7
I31.9 A18.8
I49.8 A18.8
E11.9 A18.8
A18.8 I31.9
E11.9 I31.9
A18.8 I49.8
A18.8 E11.9
I31.9 E11.9
I10.X J44.9
I50.1 J44.9
Z49.1 J44.9
A41.9 J44.9
J44.9 I10.X
I50.1 I10.X
A41.9 I10.X
J44.9 I50.1
I10.X I50.1
Z49.1 I50.1
A41.9 I50.1
J44.9 Z49.1
I50.1 Z49.1
A41.9 Z49.1
J44.9 A41.9
I10.X A41.9
I50.1 A41.9
Z49.1 A41.9
N04.X N18.9
I11.9 N18.9
E11.9 N18.9
N18.9 N04.X
I11.9 N04.X
I10.X N04.X
E11.9 N04.X
N18.9 I11.9
N04.X I11.9
I10.X I11.9
E11.9 I11.9
N04.X I10.X
I11.9 I10.X
N18.9 E11.9
N04.X E11.9
I11.9 E11.9
I51.5 I42.1
E11.2 I42.1
I42.1 I51.5
E11.2 I51.5
E11.2 Z45.0
E11.2 Z45.9
I42.1 E11.2
I51.5 E11.2
Z45.0 E11.2
Z45.9 E11.2
J98.6 I27.0
I10.X I27.0
E66.9 I27.0
I27.0 J98.6
I49.8 J98.6
I10.X J98.6
E66.9 J98.6
J98.6 I49.8
I27.0 I10.X
J98.6 I10.X
I27.0 E66.9
J98.6 E66.9
I44.7 I25.8
I44.7 I21.0
I25.8 I44.7
I21.0 I44.7
Y83.1 I44.7
E66.9 I44.7
I44.7 Y83.1
I44.7 E66.9
R57.0 E11.9
E11.9 R57.0
S37.0 I12.0
I12.0 S37.0
I48.X I24.8
I24.8 I48.X
I10.X I25.4
I25.4 I10.X
J98.6 I27.2
J98.1 I27.2
I10.X I27.2
I27.2 J98.6
J98.1 J98.6
I27.2 J98.1
J98.6 J98.1
I10.X J98.1
Z01.7 J98.1
I27.2 I10.X
J98.1 I10.X
J98.1 Z01.7
Z45.9 I09.1
Z45.9 Z95.2
I27.0 Z95.2
I09.1 Z45.9
Z95.2 Z45.9
I27.0 Z45.9
Z95.2 I27.0
Z45.9 I27.0
I31.9 I25.8
I44.3 I25.8
I31.9 I21.0
I44.3 I21.0
I25.8 I31.9
I21.0 I31.9
I44.3 I31.9
I25.8 I44.3
I21.0 I44.3
I31.9 I44.3
I50.9 I51.5
I49.8 I51.5
I51.5 I50.9
I51.5 I49.8
J21.9 I27.2
I27.2 J21.9
I50.9 J21.9
I49.8 J21.9
Z01.7 J21.9
J21.9 I50.9
J21.9 I49.8
J21.9 Z01.7
J84.9 J96.1
I50.9 J96.1
I49.8 J96.1
Z01.7 J96.1
J96.1 J84.9
I50.9 J84.9
I49.8 J84.9
Z01.7 J84.9
J96.1 I50.9
J84.9 I50.9
J96.1 I49.8
J84.9 I49.8
J96.1 Z01.7
J84.9 Z01.7
I51.7 I25.8
I51.7 I21.0
I50.1 I21.0
I25.8 I51.7
I21.0 I51.7
I21.0 I50.1
I44.7 I09.1
I44.7 I06.2
I51.7 I06.2
I09.1 I44.7
I06.2 I44.7
I51.7 I44.7
I06.2 I51.7
I44.7 I51.7
N18.9 I25.8
N18.9 I24.8
N18.9 I70.9
I25.8 N18.9
I24.8 N18.9
I70.9 N18.9
R10.3 I42.0
R10.3 I34.0
R10.3 I36.1
I42.0 R10.3
I34.0 R10.3
I36.1 R10.3
Z01.7 R10.3
R10.3 Z01.7
T82.0 I07.1
I07.1 T82.0
Z95.5 I25.4
T82.8 I25.4
I25.4 Z95.5
I25.4 T82.8
E11.2 N18.9
N18.9 E11.2
I15.1 E11.2
Z49.1 E11.2
Z01.7 E11.2
E11.2 I15.1
Z49.1 I15.1
Z01.7 I15.1
E11.2 Z49.1
I15.1 Z49.1
E11.2 Z01.7
I15.1 Z01.7
Z45.9 I25.8
I25.8 Z45.9
E11.9 I24.8
E11.9 I20.0
I24.8 E11.9
I20.0 E11.9
E11.9 I07.1
I07.1 E11.9
I27.0 I05.2
I27.0 I07.1
I27.0 I48.X
I05.2 I27.0
I07.1 I27.0
I48.X I27.0
T82.0 Q23.1
Z95.2 Q23.1
I46.1 Q23.1
T82.0 I33.0
Q23.1 T82.0
I33.0 T82.0
I46.1 T82.0
Q23.1 Z95.2
I46.1 Z95.2
Q23.1 I46.1
T82.0 I46.1
Z95.2 I46.1
E79.0 Q23.1
E79.0 Q23.0
E79.0 I50.9
Q23.1 E79.0
Q23.0 E79.0
I50.9 E79.0
I44.2 I51.5
I51.5 I44.2
I10.X I44.2
I44.2 I10.X
I25.6 I25.8
I21.1 I21.4
I25.6 I21.4
I21.4 I21.1
I25.6 I21.1
I25.8 I25.6
I21.4 I25.6
I21.1 I25.6
Z01.7 I25.6
I25.6 Z01.7
I64.X I25.8
I64.X I21.1
I64.X I70.9
I25.8 I64.X
I21.1 I64.X
I70.9 I64.X
I21.0 I21.4
I21.4 I21.0
I44.4 I25.8
I44.4 I20.0
I25.8 I44.4
I20.0 I44.4
I70.9 I44.4
I44.4 I70.9
I45.1 I20.9
I20.9 I45.1
I50.1 I21.1
I21.1 I50.1
J90.X I35.0
I35.0 J90.X
I27.2 I26.9
I80.2 I26.9
Y83.1 I26.9
Z01.7 I26.9
I26.9 I27.2
I80.2 I27.2
Y83.1 I27.2
I26.9 I80.2
I27.2 I80.2
Y83.1 I80.2
I26.9 Y83.1
I27.2 Y83.1
I80.2 Y83.1
I26.9 Z01.7
I35.0 I51.5
I35.0 I44.2
I51.5 I35.0
I44.2 I35.0
Z45.0 I35.0
I35.0 Z45.0
Z49.1 Z49.2
Z49.1 S36.8
Z49.2 Z49.1
S36.8 Z49.1
N03.5 N18.9
N18.9 N03.5
Z49.2 N03.5
Z49.1 N03.5
N03.5 Z49.2
N03.5 Z49.1
Z95.5 I20.0
I20.0 Z95.5
E78.1 I40.9
E78.1 I49.8
I40.9 E78.1
I49.8 E78.1
I07.1 I05.1
I48.X I05.1
I10.X I05.1
I05.1 I07.1
I50.9 I07.1
I10.X I07.1
I05.1 I48.X
I07.1 I50.9
I05.1 I10.X
I07.1 I10.X
T65.8 I25.8
T65.8 I21.1
T65.8 I70.9
T65.8 Y83.1
I25.8 T65.8
I21.1 T65.8
I70.9 T65.8
Y83.1 T65.8
E11.7 Z49.2
Z49.2 E11.7
I06.1 I05.0
I06.1 I07.1
I05.0 I06.1
I07.1 I06.1
I07.1 I06.0
I06.0 I07.1
I42.0 B57.2
I48.X B57.2
I44.0 B57.2
Z01.7 B57.2
B57.2 I42.0
I44.0 I42.0
B57.2 I48.X
I44.0 I48.X
B57.2 I44.0
I42.0 I44.0
I48.X I44.0
B57.2 Z01.7
I51.5 I09.1
I49.1 I09.1
I09.1 I51.5
I49.1 I51.5
I44.0 I51.5
I09.1 I49.1
I51.5 I49.1
I44.0 I49.1
Z01.7 I49.1
I51.5 I44.0
I49.1 I44.0
I49.1 Z01.7
I48.X I27.9
I27.0 J98.4
I48.X J98.4
J98.4 I27.0
I27.9 I48.X
J98.4 I48.X
I49.8 I25.4
I25.4 I49.8
I44.3 I35.0
I35.0 I44.3
I50.9 I44.3
I44.3 I50.9
I49.8 N17.9
N17.9 I49.8
I13.1 I42.0
Z45.9 I42.0
I42.0 I13.1
Z45.9 I13.1
I49.8 I13.1
Z01.7 I13.1
I42.0 Z45.9
I13.1 Z45.9
I13.1 I49.8
I13.1 Z01.7
I44.0 I35.0
I35.0 I44.0
I10.X I44.0
I50.9 I44.0
I44.0 I10.X
I44.0 I50.9
J44.9 I42.0
J44.9 I48.X
I42.0 J44.9
I48.X J44.9
I50.9 J44.9
Z01.7 J44.9
J44.9 I50.9
J44.9 Z01.7
I64.X I05.2
I64.X I07.1
I05.2 I64.X
I07.1 I64.X
I49.0 I25.8
I49.0 I21.1
I25.8 I49.0
I21.1 I49.0
I70.9 I49.0
Z01.7 I49.0
I49.0 I70.9
I49.0 Z01.7
J44.9 N17.9
N17.9 J44.9
Z95.5 Z95.2
N18.9 Z95.2
Z95.2 Z95.5
N18.9 Z95.5
Z95.2 N18.9
Z95.5 N18.9
I74.3 I25.8
I25.8 I74.3
I70.9 I74.3
Y83.1 I74.3
Z01.7 I74.3
I74.3 I70.9
I74.3 Y83.1
I74.3 Z01.7
I73.9 I71.4
I80.2 I71.4
I71.4 I73.9
I80.2 I73.9
Y83.1 I73.9
I71.4 I80.2
I73.9 I80.2
I73.9 Y83.1
I44.3 I49.5
Z45.9 I49.5
I49.5 I44.3
Z45.0 I44.3
Z45.9 I44.3
I44.3 Z45.0
I49.5 Z45.9
I44.3 Z45.9
N17.9 I25.8
Z49.1 I25.8
Z49.1 Z95.2
I25.8 N17.9
I25.8 Z49.1
Z95.2 Z49.1
N40.X N18.9
N18.9 N40.X
Z01.7 N40.X
N40.X Z01.7
A41.9 I25.8
J18.9 I21.0
A41.9 I21.0
J18.9 Y83.1
A41.9 Y83.1
I21.0 J18.9
Y83.1 J18.9
A41.9 J18.9
I25.8 A41.9
I21.0 A41.9
Y83.1 A41.9
J18.9 A41.9
E78.5 I20.0
E78.5 I10.X
E78.5 Z95.5
I20.0 E78.5
I10.X E78.5
Z95.5 E78.5
I31.9 I25.1
I46.1 I25.1
I46.1 I21.0
I31.9 Y83.1
I46.1 Y83.1
I25.1 I31.9
Y83.1 I31.9
I46.1 I31.9
I25.1 I46.1
I21.0 I46.1
Y83.1 I46.1
I31.9 I46.1
J18.9 I21.9
I10.X I21.9
R57.0 I21.9
I21.9 J18.9
R57.0 J18.9
I21.9 I10.X
R57.0 I10.X
I21.9 R57.0
J18.9 R57.0
I10.X R57.0
T81.0 I25.8
T82.0 I35.0
T81.0 I35.0
I35.0 T82.0
T81.0 T82.0
I25.8 T81.0
I35.0 T81.0
T82.0 T81.0
R57.0 T81.0
T81.0 R57.0
J44.9 B90.9
I27.2 B90.9
I10.X B90.9
Z01.7 B90.9
B90.9 J44.9
I27.2 J44.9
B90.9 I27.2
J44.9 I27.2
B90.9 I10.X
B90.9 Z01.7
I10.X Q23.1
Q23.1 I10.X
I25.5 I25.8
I25.8 I25.5
I20.0 I25.5
I25.5 I20.0
I36.1 I20.0
I20.0 I36.1
I08.1 I06.2
I06.2 I08.1
I44.0 I08.1
I08.1 I44.0
I36.0 I25.5
I44.0 I25.5
I25.5 I36.0
I34.0 I36.0
I44.0 I36.0
Z01.7 I36.0
I36.0 I34.0
I25.5 I44.0
I36.0 I44.0
I36.0 Z01.7
I08.1 I25.1
I44.0 I25.1
I44.4 I25.1
I25.1 I08.1
I44.4 I08.1
I25.1 I44.0
I44.4 I44.0
I25.1 I44.4
I08.1 I44.4
I44.0 I44.4
I44.6 I35.0
I51.7 I35.0
I35.0 I44.6
I51.7 I44.6
I49.8 I44.6
Z01.7 I44.6
I35.0 I51.7
I44.6 I51.7
I49.8 I51.7
I44.6 I49.8
I51.7 I49.8
I44.6 Z01.7
I50.1 I25.1
I25.1 I50.1
I50.9 I27.9
I27.9 I50.9
J98.4 I35.2
K72.9 I35.2
I35.2 J98.4
K72.9 J98.4
I50.9 J98.4
I35.2 K72.9
J98.4 K72.9
I50.9 K72.9
Z01.7 K72.9
J98.4 I50.9
K72.9 I50.9
K72.9 Z01.7
Y83.1 I35.0
I35.0 Y83.1
I21.1 I21.2
I21.2 I21.1
T81.4 I25.8
T81.4 I21.0
I25.8 T81.4
I21.0 T81.4
I70.9 T81.4
Z01.7 T81.4
T81.4 I70.9
T81.4 Z01.7
Z95.8 I71.4
Z95.8 I73.9
I71.4 Z95.8
I73.9 Z95.8
I70.9 Z95.8
Z95.8 I70.9
T82.0 I42.0
J94.2 I42.0
J94.2 Z95.2
I42.0 T82.0
J94.2 T82.0
I42.0 J94.2
Z95.2 J94.2
T82.0 J94.2
Z01.7 J94.2
J94.2 Z01.7
J98.5 I21.0
I21.0 J98.5
M06.9 I35.0
M06.9 I50.9
M06.9 I49.8
I35.0 M06.9
I50.9 M06.9
I49.8 M06.9
Z01.7 M06.9
M06.9 Z01.7
R07.4 I70.9
R07.4 I49.8
I70.9 R07.4
I49.8 R07.4
Z01.7 R07.4
R07.4 Z01.7
Z49.2 E11.2
S36.8 E11.2
E11.2 Z49.2
E11.2 S36.8
I24.0 I25.8
I25.8 I24.0
I25.4 I24.0
Z45.0 I24.0
I24.0 I25.4
Z45.0 I25.4
I24.0 Z45.0
I25.4 Z45.0
I20.9 I24.0
I44.2 I24.0
I24.0 I20.9
I44.2 I20.9
Z45.0 I20.9
I24.0 I44.2
I20.9 I44.2
I20.9 Z45.0
J81.X I13.2
E87.7 I13.2
Z49.1 I13.2
Z01.7 I13.2
I13.2 J81.X
I13.2 E87.7
Z49.1 E87.7
I13.2 Z49.1
E87.7 Z49.1
I13.2 Z01.7
N18.9 I25.5
I49.0 I25.5
I46.1 I25.5
I25.5 N18.9
I49.0 N18.9
I46.1 N18.9
I25.5 I49.0
N18.9 I49.0
I46.1 I49.0
I25.5 I46.1
N18.9 I46.1
I49.0 I46.1
I42.0 I25.8
I42.0 I20.0
I25.8 I42.0
I20.0 I42.0
E11.9 I42.0
I42.0 E11.9
E66.9 I47.1
E66.9 E11.9
I47.1 E66.9
E11.9 E66.9
G47.3 J98.4
I49.8 J98.4
E79.0 J98.4
J98.4 G47.3
I27.0 G47.3
I49.8 G47.3
E79.0 G47.3
G47.3 I27.0
E79.0 I27.0
J98.4 I49.8
G47.3 I49.8
J98.4 E79.0
G47.3 E79.0
I27.0 E79.0
I44.1 I51.5
I45.1 I51.5
Z95.0 I51.5
I51.5 I44.1
I45.1 I44.1
Z95.0 I44.1
I10.X I44.1
I51.5 I45.1
I44.1 I45.1
Z95.0 I45.1
I10.X I45.1
I51.5 Z95.0
I44.1 Z95.0
I45.1 Z95.0
I10.X Z95.0
I44.1 I10.X
I45.1 I10.X
Z95.0 I10.X
E11.9 I71.0
I97.1 I71.0
R57.1 I71.0
E11.9 I35.1
I97.1 I35.1
R57.1 I35.1
I71.0 E11.9
I35.1 E11.9
I97.1 E11.9
R57.1 E11.9
I71.0 I97.1
I35.1 I97.1
E11.9 I97.1
R57.1 I97.1
I71.0 R57.1
I35.1 R57.1
E11.9 R57.1
I97.1 R57.1
I11.0 I47.1
I47.1 I11.0
E11.9 I11.0
I11.0 E11.9
I22.9 I25.8
I25.8 I22.9
I70.9 I22.9
I10.X I22.9
Z01.7 I22.9
I22.9 I70.9
I22.9 I10.X
I22.9 Z01.7
I11.9 Q24.8
I11.9 Q21.1
I11.9 I27.0
Q24.8 I11.9
Q21.1 I11.9
I27.0 I11.9
I44.2 I25.5
I44.2 I64.X
I25.5 I44.2
I64.X I44.2
I45.1 I20.0
I20.0 I45.1
I48.X I20.9
I20.9 I48.X
I45.1 I48.X
I48.X I45.1
I50.9 I21.9
I21.9 I50.9
I48.X I25.4
I36.0 I25.4
I25.4 I48.X
I36.0 I48.X
I25.4 I36.0
I48.X I36.0
I64.X I36.0
I36.0 I64.X
I70.9 T82.8
T82.8 I70.9
I71.1 I71.0
I70.9 I71.0
I71.0 I71.1
Y83.1 I71.1
I70.9 I71.1
Z01.7 I71.1
I71.1 Y83.1
I71.0 I70.9
I71.1 I70.9
I71.1 Z01.7
I35.1 I25.1
I71.2 I25.1
I25.1 I35.1
I25.1 I71.2
I45.1 I09.1
I97.1 I09.1
I97.1 I48.X
I09.1 I45.1
I97.1 I45.1
I09.1 I97.1
I48.X I97.1
I45.1 I97.1
Z01.7 I97.1
I97.1 Z01.7
T82.8 I24.8
I24.8 T82.8
I70.9 I44.3
Y83.1 I44.3
I44.3 I70.9
I44.3 Y83.1
I45.3 I51.5
I51.5 I45.3
I44.2 I45.3
Z45.0 I45.3
Z01.7 I45.3
I45.3 I44.2
I45.3 Z45.0
I45.3 Z01.7
Z45.9 I45.3
I45.3 Z45.9
I47.2 I25.5
T82.1 I25.5
Z95.0 I25.5
Z45.9 I25.5
I25.5 I47.2
T82.1 I47.2
Z95.0 I47.2
Z45.9 I47.2
I25.5 T82.1
I47.2 T82.1
I25.5 Z95.0
I47.2 Z95.0
I25.5 Z45.9
I47.2 Z45.9
Z01.9 I25.8
Z01.9 I10.X
Z01.9 E11.9
I25.8 Z01.9
I10.X Z01.9
E11.9 Z01.9
I46.1 I25.8
I24.8 I25.2
I46.1 I25.2
I25.2 I24.8
I46.1 I24.8
I46.1 I70.9
I25.8 I46.1
I25.2 I46.1
I24.8 I46.1
I70.9 I46.1
K72.1 I09.1
I27.2 I48.X
K72.1 I48.X
I46.1 I48.X
I48.X I27.2
K72.1 I27.2
I46.1 I27.2
I09.1 K72.1
I48.X K72.1
I27.2 K72.1
I46.1 K72.1
I48.X I46.1
I27.2 I46.1
K72.1 I46.1
I06.1 I05.2
I05.2 I06.1
I50.9 I06.1
I06.1 I50.9
M40.5 I25.8
R57.0 I22.9
N18.9 I22.9
M40.5 I22.9
I22.9 R57.0
N18.9 R57.0
M40.5 R57.0
I22.9 N18.9
R57.0 N18.9
M40.5 N18.9
I25.8 M40.5
I22.9 M40.5
R57.0 M40.5
N18.9 M40.5
R57.1 I25.8
I25.3 I21.1
R57.1 I21.1
I21.1 I25.3
I25.4 I25.3
R57.1 I25.3
I25.3 I25.4
R57.1 I25.4
I25.8 R57.1
I21.1 R57.1
I25.3 R57.1
I25.4 R57.1
D18.0 I51.5
D18.0 Z45.0
D18.0 Z45.9
I51.5 D18.0
Z45.0 D18.0
Z45.9 D18.0
N10.X N17.9
I12.9 N17.9
E79.0 N17.9
N17.9 N10.X
I12.9 N10.X
E79.0 N10.X
Z01.7 N10.X
N17.9 I12.9
N10.X I12.9
E79.0 I12.9
N17.9 E79.0
N10.X E79.0
I12.9 E79.0
N10.X Z01.7
I10.X I36.1
I36.1 I10.X
T81.4 I35.0
T81.4 Z95.2
I35.0 T81.4
Z95.2 T81.4
I10.X T81.4
T81.4 I10.X
Z95.2 I35.1
T81.4 I35.1
I35.1 Z95.2
I35.1 T81.4
I10.X T82.0
T82.0 I10.X
I44.4 I51.5
I44.4 I45.1
I44.2 I45.1
I51.5 I44.4
I45.1 I44.4
I44.2 I44.4
I45.1 I44.2
I44.4 I44.2
I44.2 I35.1
I45.1 I35.1
I44.2 I71.2
I45.1 I71.2
I35.1 I44.2
I71.2 I44.2
I35.1 I45.1
I71.2 I45.1
I47.2 I24.8
I49.0 I24.8
I24.8 I47.2
I49.0 I47.2
I24.8 I49.0
I47.2 I49.0
I50.9 T82.0
T82.0 I50.9
I51.5 Q24.8
I51.5 Q23.1
I51.5 Z95.2
Q24.8 I51.5
Q23.1 I51.5
Z95.2 I51.5
I21.9 I21.1
I21.1 I21.9
I45.1 I21.1
I21.1 I45.1
I73.9 I21.1
I21.1 I73.9
I74.2 I09.1
I74.2 I05.0
I74.2 I07.1
I09.1 I74.2
I05.0 I74.2
I07.1 I74.2
Z01.7 I74.2
I74.2 Z01.7
J81.X I25.8
I73.9 I20.9
J81.X I20.9
I20.9 I73.9
J81.X I73.9
I25.8 J81.X
I20.9 J81.X
I73.9 J81.X
T86.1 N18.9
Y43.4 N18.9
N18.9 T86.1
Y43.4 T86.1
N40.X T86.1
Z01.7 T86.1
N18.9 Y43.4
T86.1 Y43.4
N40.X Y43.4
Z01.7 Y43.4
T86.1 N40.X
Y43.4 N40.X
T86.1 Z01.7
Y43.4 Z01.7
R06.0 I25.8
R06.0 I50.9
R06.0 I49.8
I25.8 R06.0
I50.9 R06.0
I49.8 R06.0
Z01.7 R06.0
R06.0 Z01.7
Z95.8 I35.1
Z95.8 Z95.2
I35.1 Z95.8
Z95.2 Z95.8
T81.4 Z95.8
Z95.8 T81.4
I13.1 N18.9
N18.9 I13.1
T86.1 I13.1
Z96.8 I13.1
I13.1 T86.1
Z96.8 T86.1
I13.1 Z96.8
T86.1 Z96.8
I49.8 I49.5
I49.5 I49.8
E61.1 N18.9
E61.1 E11.7
N18.9 E61.1
E11.7 E61.1
Z45.0 I25.5
I50.9 T82.1
I50.9 Z95.0
I25.5 Z45.0
I50.9 Z45.0
T82.1 I50.9
Z95.0 I50.9
Z45.0 I50.9
Y83.1 I09.1
Y83.1 I05.0
I09.1 Y83.1
I05.0 Y83.1
I50.9 Q21.1
Q21.1 I50.9
I34.0 I51.1
Q78.0 I51.1
I50.9 I51.1
Z01.7 I51.1
I51.1 I34.0
Q78.0 I34.0
I51.1 Q78.0
I34.0 Q78.0
I50.9 Q78.0
Z01.7 Q78.0
I51.1 I50.9
Q78.0 I50.9
I51.1 Z01.7
Q78.0 Z01.7
K52.1 N18.9
K52.1 T86.1
K52.1 Z96.8
N18.9 K52.1
T86.1 K52.1
Z96.8 K52.1
Z01.7 K52.1
K52.1 Z01.7
Z96.8 N28.1
S37.0 N28.1
N28.1 Z96.8
N28.1 S37.0
Z95.2 I05.1
I05.1 Z95.2
I50.9 I40.0
I49.8 I40.0
Z01.7 I40.0
I40.0 I50.9
I40.0 I49.8
I40.0 Z01.7
D68.0 Z52.4
Z52.4 D68.0
Z01.7 D68.0
D68.0 Z01.7
E78.1 I21.0
I49.8 Z95.5
E78.1 Z95.5
Z95.5 I49.8
I21.0 E78.1
Z95.5 E78.1
I33.0 Q23.0
Q23.0 I33.0
I66.9 I33.0
I49.8 I33.0
I33.0 I66.9
I10.X I66.9
I49.8 I66.9
Z01.7 I66.9
I66.9 I10.X
I33.0 I49.8
I66.9 I49.8
I66.9 Z01.7
I51.3 I25.5
I51.3 I34.0
I51.3 I36.1
I25.5 I51.3
I34.0 I51.3
I36.1 I51.3
I51.1 I34.1
I36.1 I34.1
I70.9 I34.1
Z01.7 I34.1
I34.1 I51.1
I36.1 I51.1
I70.9 I51.1
I34.1 I36.1
I51.1 I36.1
I34.1 I70.9
I51.1 I70.9
I34.1 Z01.7
I87.2 I27.9
Z95.8 I27.9
J90.X I27.9
I27.9 I87.2
Z95.8 I87.2
J90.X I87.2
Z01.7 I87.2
I27.9 Z95.8
I87.2 Z95.8
J90.X Z95.8
I27.9 J90.X
I87.2 J90.X
Z95.8 J90.X
I87.2 Z01.7
Q87.4 Q24.8
Y83.1 Q22.2
Q87.4 Q22.2
Q22.2 Y83.1
Q87.4 Y83.1
Q24.8 Q87.4
Q22.2 Q87.4
Y83.1 Q87.4
I27.0 I25.5
I25.5 I27.0
T82.1 I27.0
I46.1 I27.0
I46.1 Z45.9
I27.0 T82.1
I46.1 T82.1
I27.0 I46.1
Z45.9 I46.1
T82.1 I46.1
Q25.3 Q24.8
R57.0 Q24.8
Q25.3 Q23.1
R57.0 Q23.1
Q24.8 Q25.3
Q23.1 Q25.3
Q23.3 Q25.3
R57.0 Q25.3
Q25.3 Q23.3
R57.0 Q23.3
Q24.8 R57.0
Q23.1 R57.0
Q25.3 R57.0
Q23.3 R57.0
E66.9 I47.2
I47.2 E66.9
I10.X Q21.1
Q21.1 I10.X
I27.2 I25.5
I25.5 I27.2
I47.1 I27.9
I45.1 I36.1
I47.1 I36.1
I36.1 I45.1
I47.1 I45.1
I27.9 I47.1
I36.1 I47.1
I45.1 I47.1
I45.1 Q24.8
I45.1 Q21.1
Q24.8 I45.1
Q21.1 I45.1
I49.8 I45.1
I45.1 I49.8
I49.8 Q23.1
Q23.1 I49.8
I20.9 I25.5
I25.5 I20.9
J47.X I09.1
J47.X I05.0
J47.X I07.1
I09.1 J47.X
I05.0 J47.X
I07.1 J47.X
Z01.7 J47.X
J47.X Z01.7
S37.0 T86.1
T86.1 S37.0
I45.1 I20.8
I44.7 I20.8
I20.8 I45.1
I44.7 I45.1
I20.8 I44.7
I45.1 I44.7
I49.8 I31.3
I31.3 I49.8
I64.X I71.0
I71.0 I64.X
I46.1 I64.X
I64.X I46.1
I34.0 I11.9
I47.1 I11.9
I49.8 I11.9
A41.9 I11.9
I11.9 I34.0
I47.1 I34.0
A41.9 I34.0
I11.9 I47.1
I34.0 I47.1
A41.9 I47.1
I11.9 I49.8
A41.9 I49.8
I11.9 A41.9
I34.0 A41.9
I47.1 A41.9
I49.8 A41.9
N17.9 I27.2
I70.9 I27.2
A41.9 I27.2
I27.2 N17.9
I70.9 N17.9
I27.2 I70.9
N17.9 I70.9
A41.9 I70.9
I27.2 A41.9
I70.9 A41.9
N08.3 N18.9
D59.4 N18.9
N18.9 N08.3
I15.1 N08.3
I11.9 N08.3
D59.4 N08.3
N08.3 I15.1
I11.9 I15.1
D59.4 I15.1
N08.3 I11.9
I15.1 I11.9
D59.4 I11.9
N18.9 D59.4
N08.3 D59.4
I15.1 D59.4
I11.9 D59.4
I50.9 I20.0
I20.0 I50.9
E78.5 I51.5
E78.5 I49.5
E78.5 Z45.0
I51.5 E78.5
I49.5 E78.5
Z45.0 E78.5
T86.1 N17.0
Z96.8 N17.0
A09.X N17.0
Z01.7 N17.0
N17.0 T86.1
A09.X T86.1
N17.0 Z96.8
A09.X Z96.8
N17.0 A09.X
T86.1 A09.X
Z96.8 A09.X
Z01.7 A09.X
N17.0 Z01.7
A09.X Z01.7
D64.9 Q24.8
D64.9 Q23.1
Q24.8 D64.9
Q23.1 D64.9
E78.2 I10.X
E78.2 I50.9
I10.X E78.2
I50.9 E78.2
Z01.7 E78.2
E78.2 Z01.7
E11.2 N17.9
E87.2 N17.9
E86.X N17.9
N17.9 E11.2
E87.2 E11.2
E86.X E11.2
N17.9 E87.2
E11.2 E87.2
E86.X E87.2
Z01.7 E87.2
N17.9 E86.X
E11.2 E86.X
E87.2 E86.X
Z01.7 E86.X
E87.2 Z01.7
E86.X Z01.7
I25.3 I25.5
I45.2 I25.5
I25.3 I25.2
I25.5 I25.3
I25.2 I25.3
I45.2 I25.3
I25.5 I45.2
I25.3 I45.2
I42.2 Q24.8
Q24.6 Q24.8
Q24.8 I42.2
Q24.6 I42.2
Q24.8 Q24.6
I42.2 Q24.6
I48.X Q24.6
Z01.7 Q24.6
Q24.6 I48.X
Q24.6 Z01.7
I77.8 N18.9
N03.7 N18.9
I77.8 M31.3
N03.7 M31.3
N18.9 I77.8
M31.3 I77.8
N03.7 I77.8
N18.9 N03.7
M31.3 N03.7
I77.8 N03.7
Z01.7 N03.7
N03.7 Z01.7
I65.2 Q24.8
Y60.0 Q24.8
I65.2 Q23.1
Y60.0 Q23.1
Q24.8 I65.2
Q23.1 I65.2
Y60.0 I65.2
Z01.7 I65.2
Q24.8 Y60.0
Q23.1 Y60.0
I65.2 Y60.0
Z01.7 Y60.0
I65.2 Z01.7
Y60.0 Z01.7
Z49.2 I10.X
I10.X Z49.2
Q25.0 Q24.8
Q24.8 Q25.0
Q23.3 Q25.0
I27.2 Q25.0
Q25.0 Q23.3
I27.2 Q23.3
Q25.0 I27.2
Q23.3 I27.2
G71.0 I25.8
G71.0 I20.8
I25.8 G71.0
I20.8 G71.0
Z01.7 G71.0
G71.0 Z01.7
E66.9 I24.8
I24.8 E66.9
Z95.8 I25.8
Z95.8 I20.8
I25.8 Z95.8
I20.8 Z95.8
E78.5 Z95.8
Z95.8 E78.5
D50.0 N18.9
I79.2 N18.9
I15.1 N20.0
D50.0 N20.0
I79.2 N20.0
N20.0 I15.1
D50.0 I15.1
I79.2 I15.1
N18.9 D50.0
N20.0 D50.0
I15.1 D50.0
I79.2 D50.0
N18.9 I79.2
N20.0 I79.2
I15.1 I79.2
D50.0 I79.2
Z49.1 T86.1
R57.0 T86.1
Z49.1 Z96.8
R57.0 Z96.8
T86.1 Z49.1
Z96.8 Z49.1
R57.0 Z49.1
T86.1 R57.0
Z96.8 R57.0
Z49.1 R57.0
E11.9 N03.2
G62.9 N03.2
G37.8 N03.2
Z01.7 N03.2
N03.2 E11.9
G62.9 E11.9
G37.8 E11.9
N03.2 G62.9
E11.9 G62.9
G37.8 G62.9
Z01.7 G62.9
N03.2 G37.8
E11.9 G37.8
G62.9 G37.8
Z01.7 G37.8
N03.2 Z01.7
G62.9 Z01.7
G37.8 Z01.7
I31.9 I48.X
J90.X I48.X
I48.X I31.9
J90.X I31.9
I48.X J90.X
I31.9 J90.X
I10.X J90.X
J90.X I10.X
I51.8 I11.0
I51.7 I11.0
I11.0 I51.8
I51.7 I51.8
I27.2 I51.8
I11.0 I51.7
I51.8 I51.7
I27.2 I51.7
I51.8 I27.2
I51.7 I27.2
J96.0 I26.0
I49.8 I26.0
I26.0 J96.0
I50.9 J96.0
I49.8 J96.0
Z01.7 J96.0
J96.0 I50.9
I26.0 I49.8
J96.0 I49.8
J96.0 Z01.7
I34.2 I42.0
I42.0 I34.2
I36.1 I34.2
I50.9 I34.2
I34.2 I36.1
I34.2 I50.9
I50.9 I45.1
I45.1 I50.9
T82.1 I09.1
T82.1 I06.1
I09.1 T82.1
I06.1 T82.1
T85.8 Q24.8
T85.8 Q23.1
T85.8 Z95.2
Q24.8 T85.8
Q23.1 T85.8
Z95.2 T85.8
Z01.7 T85.8
T85.8 Z01.7
I42.4 Q24.8
I42.4 Q23.1
Q24.8 I42.4
Q23.1 I42.4
Z95.2 I42.4
Z01.7 I42.4
I42.4 Z95.2
I42.4 Z01.7
A06.5 N18.9
A06.5 Z49.1
N18.9 A06.5
Z49.1 A06.5
Z01.7 A06.5
A06.5 Z01.7
I49.8 I05.2
I05.2 I49.8
J96.0 N18.9
J96.0 E11.2
I46.1 E11.2
J96.0 Z49.2
I46.1 Z49.2
N18.9 J96.0
E11.2 J96.0
Z49.2 J96.0
I46.1 J96.0
E11.2 I46.1
Z49.2 I46.1
J96.0 I46.1
I49.8 I21.2
I21.2 I49.8
Z95.2 I06.0
R57.0 I06.0
R57.0 I07.1
I06.0 Z95.2
R57.0 Z95.2
I06.0 R57.0
I07.1 R57.0
Z95.2 R57.0
E11.3 N18.9
E11.2 T85.7
E11.3 T85.7
T85.7 E11.2
E11.3 E11.2
N18.9 E11.3
T85.7 E11.3
E11.2 E11.3
Z01.7 E11.3
E11.3 Z01.7
E11.7 N17.9
E11.7 E87.2
N17.9 E11.7
E87.2 E11.7
E86.X E11.7
E11.7 E86.X
I25.4 I22.1
I22.1 I25.4
I49.4 I25.8
I44.3 I21.1
I49.4 I21.1
I21.1 I44.3
I49.4 I44.3
I25.8 I49.4
I21.1 I49.4
I44.3 I49.4
Z01.7 I49.4
I49.4 Z01.7
I49.8 I21.9
I21.9 I49.8
Z96.8 I09.1
Z96.8 I06.1
I09.1 Z96.8
I06.1 Z96.8
I50.9 Z96.8
Z96.8 I50.9
Z45.0 Q24.8
I44.2 Q23.1
Z45.0 Q23.1
Q23.1 I44.2
Q24.8 Z45.0
Q23.1 Z45.0
Z49.1 N03.7
Z49.2 N03.7
N03.7 Z49.1
N03.7 Z49.2
E11.9 Z95.5
Z95.5 E11.9
E11.9 I40.1
I40.1 E11.9
I10.X Z52.4
I11.9 Z52.4
H35.0 Z52.4
Z52.4 I10.X
H35.0 I10.X
Z52.4 I11.9
H35.0 I11.9
Z52.4 H35.0
I10.X H35.0
I11.9 H35.0
Z01.7 H35.0
H35.0 Z01.7
I35.0 I25.1
I25.1 I35.0
I44.0 I36.1
I36.1 I44.0
I49.8 I27.9
I27.9 I49.8
I45.2 I45.6
I50.9 I45.6
I45.6 I45.2
I50.9 I45.2
I49.8 I45.2
I45.6 I50.9
I45.2 I50.9
I45.2 I49.8
I47.1 I42.0
I42.0 I47.1
J98.4 I49.5
I27.2 I49.5
I50.9 I49.5
I49.5 J98.4
I49.5 I27.2
I49.5 I50.9
I73.9 I21.9
I21.9 I73.9
I50.9 I73.9
I73.9 I50.9
I20.9 I24.8
I24.8 I20.9
Z95.2 I05.0
T82.0 I05.0
I05.0 Z95.2
I05.0 T82.0
E11.9 I45.1
I45.1 E11.9
E78.1 I21.1
E78.1 I25.1
I21.1 E78.1
I25.1 E78.1
I31.9 I42.0
I31.9 I34.0
R57.0 I34.0
I31.9 I36.1
R57.0 I36.1
I42.0 I31.9
I34.0 I31.9
I36.1 I31.9
R57.0 I31.9
I34.0 R57.0
I36.1 R57.0
I31.9 R57.0
I49.8 Q25.3
Q25.3 I49.8
R57.0 I49.8
I49.8 R57.0
H35.0 N18.9
E10.3 N18.9
H35.0 N08.3
E10.3 N08.3
Z01.7 N08.3
N18.9 H35.0
N08.3 H35.0
E10.3 H35.0
N18.9 E10.3
N08.3 E10.3
H35.0 E10.3
Z01.7 E10.3
N08.3 Z01.7
E10.3 Z01.7
I48.X I42.4
I27.0 I42.4
I42.4 I48.X
I42.4 I27.0
I45.1 Y83.1
Y83.1 I45.1
Q24.5 Q24.8
I42.0 Q24.8
I47.1 Q24.8
Q24.8 Q24.5
I42.0 Q24.5
I47.1 Q24.5
Z01.7 Q24.5
Q24.8 I42.0
Q24.5 I42.0
Q24.8 I47.1
Q24.5 I47.1
Q24.5 Z01.7
I69.4 I34.0
I34.0 I69.4
Y83.1 I69.4
I48.X I69.4
Z01.7 I69.4
I69.4 Y83.1
I69.4 I48.X
I69.4 Z01.7
I21.0 I25.2
I25.2 I21.0
Q25.4 Q24.8
Q24.8 Q25.4
Q23.1 Q25.4
Q87.4 Q25.4
Z01.7 Q25.4
Q25.4 Q23.1
Q87.4 Q23.1
Q25.4 Q87.4
Q23.1 Q87.4
Q25.4 Z01.7
R55.X I10.X
R55.X I50.9
R55.X I49.8
I10.X R55.X
I50.9 R55.X
I49.8 R55.X
Z01.7 R55.X
R55.X Z01.7
T81.4 I24.8
T81.4 I25.1
I24.8 T81.4
I25.1 T81.4
I45.1 I45.6
I45.6 I45.1
I50.0 I25.8
I50.0 I21.1
I25.8 I50.0
I21.1 I50.0
I49.8 I50.0
E11.9 I50.0
I50.0 I49.8
I50.0 E11.9
I05.2 I42.0
I08.2 I42.0
I42.0 I05.2
I08.2 I05.2
I44.7 I05.2
I42.0 I08.2
I05.2 I08.2
I44.7 I08.2
I05.2 I44.7
I08.2 I44.7
Y44.2 I09.1
R68.8 I09.1
Y44.2 I48.X
R68.8 I48.X
Y44.2 Z95.2
R68.8 Z95.2
I09.1 Y44.2
I48.X Y44.2
Z95.2 Y44.2
R68.8 Y44.2
I09.1 R68.8
I48.X R68.8
Z95.2 R68.8
Y44.2 R68.8
E03.9 I31.3
E03.9 I50.9
E03.9 I49.8
I31.3 E03.9
I50.9 E03.9
I49.8 E03.9
Z01.7 E03.9
E03.9 Z01.7
E78.5 Z45.9
Z45.9 E78.5
N11.9 N18.9
N18.9 N11.9
I10.X N11.9
E79.0 N11.9
Z01.7 N11.9
N11.9 I10.X
E79.0 I10.X
N11.9 E79.0
I10.X E79.0
N11.9 Z01.7
N26.X N18.9
N18.9 N26.X
Z49.2 N26.X
I10.X N26.X
N26.X Z49.2
N26.X I10.X
D18.0 I27.0
I27.0 D18.0
I49.8 D18.0
D18.0 I49.8
I47.2 I42.0
I42.0 I47.2
I44.0 I11.0
I11.0 I44.0
Z45.9 I35.0
I35.0 Z45.9
I50.9 Z45.9
Z45.9 I50.9
I34.2 I25.8
I34.2 I25.1
I25.8 I34.2
I25.1 I34.2
I70.9 I34.2
I34.2 I70.9
I73.1 I44.2
I73.1 Z45.0
I73.1 Z45.9
I44.2 I73.1
Z45.0 I73.1
Z45.9 I73.1
Z01.7 I73.1
I73.1 Z01.7
I99.X I25.8
I99.X I20.9
I99.X I70.9
I25.8 I99.X
I20.9 I99.X
I70.9 I99.X
Z01.7 I99.X
I99.X Z01.7
I25.3 I21.0
I21.0 I25.3
Y83.1 I25.3
I25.3 Y83.1
I31.3 I42.0
Z95.5 I42.0
I42.0 I31.3
Z95.5 I31.3
I42.0 Z95.5
I31.3 Z95.5
E11.9 Z52.4
Z03.8 Z52.4
Z01.9 Z52.4
Z52.4 E11.9
Z03.8 E11.9
Z52.4 Z03.8
E11.9 Z03.8
Z01.9 Z03.8
Z52.4 Z01.9
Z03.8 Z01.9
N20.0 N28.9
E79.0 N28.9
N28.9 N20.0
E79.0 N20.0
N28.9 E79.0
N20.0 E79.0
I27.0 Q25.0
Q25.0 I27.0
R57.0 I50.9
I50.9 R57.0
E78.0 Z52.4
Z52.4 E78.0
I21.9 I20.8
I67.8 I20.8
E11.9 I20.8
I20.8 I21.9
I20.8 I67.8
I20.8 E11.9
E66.9 I25.1
E66.9 I45.1
I25.1 E66.9
I45.1 E66.9
Z45.8 I25.8
Z45.8 I21.0
E78.0 I21.0
I25.8 Z45.8
I21.0 Z45.8
I49.8 Z45.8
E78.0 Z45.8
Z45.8 I49.8
I21.0 E78.0
Z45.8 E78.0
I71.2 I11.9
I44.4 I11.9
I48.X I11.9
I11.9 I71.2
I44.4 I71.2
I48.X I71.2
I10.X I71.2
I11.9 I44.4
I71.2 I44.4
I48.X I44.4
I11.9 I48.X
I71.2 I48.X
I44.4 I48.X
I71.2 I10.X
I50.9 Q25.3
I10.X Q25.3
Q25.3 I50.9
Q25.3 I10.X
I27.0 I42.0
I27.0 I34.0
I27.0 I36.1
I27.0 I44.0
I42.0 I27.0
I34.0 I27.0
I36.1 I27.0
I44.0 I27.0
I47.0 B57.2
Z45.0 B57.2
I49.8 B57.2
I47.0 I42.0
Z45.0 I42.0
B57.2 I47.0
I42.0 I47.0
Z45.0 I47.0
I49.8 I47.0
B57.2 Z45.0
I42.0 Z45.0
I47.0 Z45.0
B57.2 I49.8
I47.0 I49.8
R57.0 Y83.1
Y83.1 R57.0
I20.8 I24.8
I24.8 I20.8
I20.8 I34.0
I34.0 I20.8
I20.9 I34.0
I34.0 I20.9
Q22.1 Q24.8
I25.8 Q24.8
Q22.1 Q21.1
Q24.8 Q22.1
Q21.1 Q22.1
I25.8 Q22.1
Z01.7 Q22.1
Q24.8 I25.8
Q22.1 I25.8
Q22.1 Z01.7
I35.1 I42.0
I35.1 I34.0
I42.0 I35.1
I34.0 I35.1
I36.1 I35.1
I35.1 I36.1
I48.X I22.0
I22.0 I48.X
Z95.2 I21.1
I21.1 Z95.2
I77.0 I72.1
J18.9 I72.1
I49.8 I72.1
Z01.7 I72.1
I72.1 I77.0
J18.9 I77.0
I49.8 I77.0
Z01.7 I77.0
I72.1 J18.9
I77.0 J18.9
I49.8 J18.9
I72.1 I49.8
I77.0 I49.8
J18.9 I49.8
I72.1 Z01.7
I77.0 Z01.7
I49.8 I36.1
I36.1 I49.8
I47.1 I25.8
I47.1 I25.4
I25.8 I47.1
I25.4 I47.1
I70.9 I47.1
I47.1 I70.9
I73.9 I21.0
I21.0 I73.9
I78.0 I27.0
I50.0 I27.0
R04.0 I27.0
I27.0 I78.0
I50.0 I78.0
R04.0 I78.0
Z01.7 I78.0
I27.0 I50.0
I78.0 I50.0
R04.0 I50.0
I27.0 R04.0
I78.0 R04.0
I50.0 R04.0
Z01.7 R04.0
I78.0 Z01.7
R04.0 Z01.7
I47.2 B57.2
Z45.9 B57.2
B57.2 I47.2
B57.2 Z45.9
T82.1 I51.5
T82.1 I49.5
Z95.0 I49.5
I51.5 T82.1
I49.5 T82.1
I49.5 Z95.0
Z01.7 Z95.0
Z95.0 Z01.7
I10.X I06.2
A41.9 I05.1
I06.2 I10.X
I05.1 A41.9
Z99.2 N18.9
I61.9 N18.9
Z99.2 I11.9
I61.9 I11.9
I46.1 I11.9
N18.9 Z99.2
I11.9 Z99.2
I61.9 Z99.2
I46.1 Z99.2
N18.9 I61.9
I11.9 I61.9
Z99.2 I61.9
I46.1 I61.9
I11.9 I46.1
Z99.2 I46.1
I61.9 I46.1
I49.0 I21.0
Z45.0 I21.0
I21.0 I49.0
Z45.0 I49.0
R57.0 I49.0
I21.0 Z45.0
I49.0 Z45.0
R57.0 Z45.0
I49.0 R57.0
Z45.0 R57.0
I73.9 N18.9
I73.9 N08.3
N18.9 I73.9
N08.3 I73.9
E10.3 I73.9
I73.9 E10.3
E79.0 I35.0
I35.0 E79.0
I06.0 I42.0
I05.1 I42.0
I42.0 I06.0
I42.0 I05.1
I48.X I25.1
I10.X I64.X
I25.1 I48.X
I64.X I10.X
I20.9 I22.1
I22.1 I20.9
I23.5 I25.8
I23.5 I25.1
I23.5 I34.0
I25.8 I23.5
I25.1 I23.5
I34.0 I23.5
Z01.7 I23.5
I23.5 Z01.7
I51.5 I25.8
I33.0 I25.8
I25.8 I51.5
I33.0 I51.5
I25.8 I33.0
I51.5 I33.0
Y83.1 I35.1
I35.1 Y83.1
I44.7 I35.0
I50.1 I35.0
I35.0 I44.7
N18.9 I44.7
I50.1 I44.7
I44.7 N18.9
I50.1 N18.9
I35.0 I50.1
I44.7 I50.1
N18.9 I50.1
I10.X I49.4
I70.9 I49.4
I49.4 I10.X
I49.4 I70.9
I20.1 I25.8
I20.1 I21.0
I25.8 I20.1
I21.0 I20.1
I70.9 I20.1
Z01.7 I20.1
I20.1 I70.9
I20.1 Z01.7
I70.9 I22.1
I22.1 I70.9
I73.9 E11.2
I73.9 Z49.2
E11.2 I73.9
Z49.2 I73.9
Q23.3 Q23.0
Q22.8 Q23.0
Q23.0 Q23.3
Q23.0 Q22.8
T82.8 I25.2
I25.2 T82.8
N39.0 N28.1
T86.1 N28.1
N28.1 N39.0
T86.1 N39.0
N28.1 T86.1
N39.0 T86.1
I15.1 N17.9
Z45.2 N17.9
Z45.2 E11.2
N17.9 I15.1
Z45.2 I15.1
N17.9 Z45.2
E11.2 Z45.2
I15.1 Z45.2
E66.9 I42.0
E66.9 I34.0
I42.0 E66.9
I34.0 E66.9
I49.8 I44.2
E78.5 I44.2
I44.2 I49.8
I44.2 E78.5
I10.X I25.5
I25.5 I10.X
I33.0 Q21.0
I27.2 Q21.0
Q21.0 I33.0
I27.2 I33.0
Q21.0 I27.2
I33.0 I27.2
I63.9 I25.8
I63.9 I21.0
I63.9 I49.8
I25.8 I63.9
I21.0 I63.9
I49.8 I63.9
Z01.7 I63.9
I63.9 Z01.7
I21.1 I25.0
I20.9 I25.0
I70.9 I25.0
Z01.7 I25.0
I25.0 I21.1
I25.0 I20.9
I25.0 I70.9
I25.0 Z01.7
I24.8 I34.0
I34.0 I24.8
I42.2 I25.8
I42.2 I21.4
I25.8 I42.2
I21.4 I42.2
I70.9 I42.2
I42.2 I70.9
R04.8 Q24.8
R04.8 Q23.1
R04.8 I33.0
Q24.8 R04.8
Q23.1 R04.8
I33.0 R04.8
Z01.7 R04.8
R04.8 Z01.7
Z95.2 I08.0
I08.0 Z95.2
T82.0 I64.X
I64.X T82.0
I26.0 I21.0
I21.0 I26.0
Y83.1 I26.0
I26.0 Y83.1
I50.9 I30.8
Z45.0 I30.8
Z45.9 I30.8
Z01.7 I30.8
I30.8 I50.9
I30.8 Z45.0
I30.8 Z45.9
I30.8 Z01.7
N02.8 N18.9
N18.9 N02.8
T86.1 N02.8
Z96.8 N02.8
Z01.7 N02.8
N02.8 T86.1
N02.8 Z96.8
N02.8 Z01.7
I10.X Z99.2
E11.2 Z99.2
E61.1 Z99.2
Z99.2 I10.X
E11.2 I10.X
E61.1 I10.X
Z99.2 E11.2
I10.X E11.2
E61.1 E11.2
Z99.2 E61.1
I10.X E61.1
E11.2 E61.1
I46.1 I21.1
I21.1 I46.1
R57.0 I20.0
I20.0 R57.0
R57.0 I25.1
I25.1 R57.0
T85.6 T85.7
E87.5 T85.7
T85.7 T85.6
T85.7 E87.5
I44.4 Q23.1
Q23.1 I44.4
I51.7 Q24.8
I51.7 Q23.0
Q24.8 I51.7
Q23.0 I51.7
I10.X I51.7
I51.7 I10.X
I22.0 I21.1
I21.1 I22.0
I20.0 I35.0
I35.0 I20.0
I25.2 I21.1
I21.1 I25.2
I25.4 I25.2
I25.2 I25.4
I31.3 Q24.8
I31.3 Q23.1
I31.3 Q25.4
Q24.8 I31.3
Q23.1 I31.3
Q25.4 I31.3
I64.X I24.8
I24.8 I64.X
J90.X I05.0
J90.X I07.1
I05.0 J90.X
I07.1 J90.X
I49.5 I25.5
I49.5 I34.0
Z45.0 I34.0
I25.5 I49.5
I34.0 I49.5
I34.0 Z45.0
I49.8 N18.9
I50.9 N18.9
N18.9 I49.8
N18.9 I50.9
I25.1 I09.1
I21.9 I09.1
I25.1 I05.0
I21.9 I05.0
I09.1 I25.1
I05.0 I25.1
A41.9 I25.1
I09.1 I21.9
I05.0 I21.9
A41.9 I21.9
I25.1 A41.9
I21.9 A41.9
K65.0 E11.9
E10.3 E11.9
D50.9 E11.9
E11.9 K65.0
E10.3 K65.0
D50.9 K65.0
E11.9 E10.3
K65.0 E10.3
D50.9 E10.3
E11.9 D50.9
K65.0 D50.9
E10.3 D50.9
E11.9 I25.1
I25.1 E11.9
I71.4 Q87.4
I50.9 Q87.4
E78.5 Q87.4
Q87.4 I71.4
E78.5 I71.4
Q87.4 I50.9
Q87.4 E78.5
I71.4 E78.5
E87.0 N18.9
E11.9 N08.3
E87.0 N08.3
E87.0 E10.3
N08.3 E11.9
E87.0 E11.9
N18.9 E87.0
N08.3 E87.0
E10.3 E87.0
E11.9 E87.0
I21.0 I47.1
Z95.5 I47.1
F10.2 I47.1
I47.1 I21.0
F10.2 I21.0
I47.1 Z95.5
F10.2 Z95.5
F10.2 I10.X
I47.1 F10.2
I21.0 F10.2
Z95.5 F10.2
I10.X F10.2
K72.1 I42.0
K72.1 I34.0
K72.1 I36.1
I42.0 K72.1
I34.0 K72.1
I36.1 K72.1
I25.9 C64.X
J06.9 C64.X
E11.9 C64.X
Z01.7 C64.X
C64.X I25.9
J06.9 I25.9
E11.9 I25.9
Z01.7 I25.9
C64.X J06.9
I25.9 J06.9
E11.9 J06.9
Z01.7 J06.9
C64.X E11.9
I25.9 E11.9
J06.9 E11.9
C64.X Z01.7
I25.9 Z01.7
J06.9 Z01.7
I31.1 I09.1
I31.1 I05.0
I09.1 I31.1
I05.0 I31.1
I33.0 I31.1
Z01.7 I31.1
I31.1 I33.0
I31.1 Z01.7
I35.0 I25.5
I25.5 I35.0
I44.4 I21.0
I21.0 I44.4
I82.8 I25.8
I44.4 I26.0
I25.8 I82.8
I44.4 I82.8
I26.0 I44.4
I82.8 I44.4
I27.2 I50.0
I45.1 I50.0
I50.0 I27.2
I50.0 I45.1
I77.1 I25.8
I77.1 I20.9
I77.1 I73.9
I25.8 I77.1
I20.9 I77.1
I73.9 I77.1
Z01.7 I77.1
I77.1 Z01.7
I45.1 I35.0
I80.3 I35.0
I45.1 Z95.2
I80.3 Z95.2
I35.0 I45.1
Z95.2 I45.1
I80.3 I45.1
I35.0 I80.3
Z95.2 I80.3
I45.1 I80.3
Z01.7 I80.3
I80.3 Z01.7
T81.0 I25.1
T81.0 I70.9
I25.1 T81.0
I70.9 T81.0
Z01.7 T81.0
T81.0 Z01.7
Z45.9 I24.8
I24.8 Z45.9
I73.9 I42.0
I44.0 J90.X
I73.9 J90.X
I46.1 J90.X
J90.X I44.0
I73.9 I44.0
I46.1 I44.0
I42.0 I73.9
J90.X I73.9
I44.0 I73.9
I46.1 I73.9
J90.X I46.1
I44.0 I46.1
I73.9 I46.1
L08.8 I42.0
I31.3 I34.0
L08.8 I34.0
I31.3 I36.1
L08.8 I36.1
I34.0 I31.3
I36.1 I31.3
L08.8 I31.3
I42.0 L08.8
I34.0 L08.8
I36.1 L08.8
I31.3 L08.8
I34.0 I71.2
I36.1 I71.2
I71.2 I34.0
I71.2 I36.1
I31.9 I21.1
I21.1 I31.9
I44.2 I31.9
I31.9 I44.2
I47.2 Q24.8
I47.2 Q21.0
I47.2 I27.2
Q24.8 I47.2
Q21.0 I47.2
I27.2 I47.2
I08.0 I06.2
I49.8 I06.2
I06.2 I08.0
I49.8 I08.0
I06.2 I49.8
I08.0 I49.8
I48.X I30.8
I10.X I30.8
I49.8 I30.8
I30.8 I48.X
I30.8 I10.X
I30.8 I49.8
I50.9 I06.2
I06.2 I50.9
I73.9 I74.4
Y83.1 I74.4
I50.9 I74.4
Z01.7 I74.4
I74.4 I73.9
I74.4 Y83.1
I74.4 I50.9
I74.4 Z01.7
I44.2 I47.1
Z45.0 I47.1
I47.1 I44.2
I50.9 I44.2
I47.1 Z45.0
I44.2 I50.9
I42.1 I09.1
I51.3 I09.1
J18.1 I09.1
I09.1 I42.1
I51.3 I42.1
J18.1 I42.1
I09.1 I51.3
I42.1 I51.3
J18.1 I51.3
I09.1 J18.1
I42.1 J18.1
I51.3 J18.1
M32.1 N18.9
L93.0 N18.9
N18.9 M32.1
L93.0 M32.1
N18.9 L93.0
M32.1 L93.0
S37.0 L93.0
Z01.7 L93.0
L93.0 S37.0
L93.0 Z01.7
I49.0 Q24.8
I49.0 Q21.0
Z45.0 Q21.0
Q24.8 I49.0
Q21.0 I49.0
Q21.0 Z45.0
T82.1 Q23.1
Z95.0 Q23.1
Q23.1 T82.1
Q23.1 Z95.0
T82.1 I25.8
Z95.0 I25.8
I25.8 T82.1
I25.8 Z95.0
D64.9 I34.0
D64.9 I36.1
D64.9 I33.0
I34.0 D64.9
I36.1 D64.9
I33.0 D64.9
Z93.0 J98.4
I10.X J98.4
I46.1 J98.4
Z93.0 I27.0
J98.4 Z93.0
I27.0 Z93.0
I10.X Z93.0
I46.1 Z93.0
J98.4 I10.X
Z93.0 I10.X
J98.4 I46.1
Z93.0 I46.1
I20.0 I21.9
I47.2 I21.9
I46.1 I21.9
I21.9 I20.0
I47.2 I20.0
I46.1 I20.0
I21.9 I47.2
I20.0 I47.2
I46.1 I47.2
I21.9 I46.1
I20.0 I46.1
I47.2 I46.1
R09.2 I25.8
R09.2 I21.0
R09.2 I20.0
R09.2 I49.8
I25.8 R09.2
I21.0 R09.2
I20.0 R09.2
I49.8 R09.2
R57.0 I50.1
I50.1 R57.0
J44.8 I25.8
I26.0 I24.8
J44.8 I24.8
R57.0 I24.8
I24.8 I26.0
J44.8 I26.0
I25.8 J44.8
I24.8 J44.8
I26.0 J44.8
R57.0 J44.8
I24.8 R57.0
J44.8 R57.0
I35.0 C38.1
J98.5 C38.1
I10.X C38.1
Z01.7 C38.1
C38.1 I35.0
J98.5 I35.0
C38.1 J98.5
I35.0 J98.5
I10.X J98.5
C38.1 I10.X
J98.5 I10.X
C38.1 Z01.7
I31.3 I25.8
I31.3 I24.8
I25.8 I31.3
I24.8 I31.3
I50.9 Q22.8
Q22.8 I50.9
I48.X I21.9
I21.9 I48.X
I40.9 I25.8
I40.9 I21.1
I25.8 I40.9
I21.1 I40.9
I70.9 I40.9
I40.9 I70.9
I48.X C38.0
J43.9 C38.0
J43.9 I64.X
C38.0 I48.X
J43.9 I48.X
C38.0 J43.9
I64.X J43.9
I48.X J43.9
Z01.7 J43.9
J43.9 Z01.7
L08.8 I48.X
I49.8 J43.9
L08.8 J43.9
J43.9 I49.8
L08.8 I49.8
I48.X L08.8
J43.9 L08.8
I49.8 L08.8
Z01.7 L08.8
L08.8 Z01.7
E11.9 R07.4
R07.4 E11.9
A41.9 I35.2
I35.2 A41.9
T82.4 N18.9
I27.2 N18.9
N18.9 T82.4
T85.7 T82.4
Z49.1 T82.4
I27.2 T82.4
T82.4 T85.7
Z49.1 T85.7
I27.2 T85.7
T82.4 Z49.1
T85.7 Z49.1
I27.2 Z49.1
N18.9 I27.2
T82.4 I27.2
T85.7 I27.2
Z49.1 I27.2
I46.1 I35.0
I10.X I50.0
I46.1 I50.0
I50.0 I10.X
I35.0 I46.1
I50.0 I46.1
I31.9 I30.9
I23.3 I30.9
N17.9 I30.9
I46.1 I30.9
I30.9 I31.9
I23.3 I31.9
N17.9 I31.9
I30.9 I23.3
I31.9 I23.3
N17.9 I23.3
I46.1 I23.3
I30.9 N17.9
I31.9 N17.9
I23.3 N17.9
I30.9 I46.1
I23.3 I46.1
N19.8 I25.8
N19.8 I21.1
N19.8 I49.8
N19.8 I50.9
I25.8 N19.8
I21.1 N19.8
I49.8 N19.8
I50.9 N19.8
I20.9 Q24.8
I20.9 Q21.1
Q24.8 I20.9
Q21.1 I20.9
I51.3 I25.3
I20.9 I25.3
I25.3 I51.3
I20.9 I51.3
I25.3 I20.9
I51.3 I20.9
I31.9 Q24.8
I31.9 Q23.1
I31.9 Q23.0
Q24.8 I31.9
Q23.1 I31.9
Q23.0 I31.9
I33.0 Q23.3
Q23.3 I33.0
J93.1 Q24.8
J93.1 Q21.1
Q24.8 J93.1
Q21.1 J93.1
I45.1 J93.1
J93.1 I45.1
Z95.2 I08.1
I08.1 Z95.2
I21.3 I25.8
I21.3 I21.1
I25.8 I21.3
I21.1 I21.3
I70.9 I21.3
Z01.7 I21.3
I21.3 I70.9
I21.3 Z01.7
I35.0 I21.2
I21.2 I35.0
I70.9 Z45.2
Z45.2 I70.9
I27.0 I26.0
J44.9 I26.0
I26.0 I27.0
J44.9 I27.0
I26.0 J44.9
I27.0 J44.9
I73.0 N18.9
L08.8 N18.9
I73.0 Z49.1
L08.8 Z49.1
N18.9 I73.0
Z49.1 I73.0
L08.8 I73.0
Z01.7 I73.0
N18.9 L08.8
Z49.1 L08.8
I73.0 L08.8
I73.0 Z01.7
N17.9 I35.0
N02.8 I35.0
N02.8 Z95.2
I35.0 N17.9
N02.8 N17.9
I35.0 N02.8
Z95.2 N02.8
N17.9 N02.8
Z45.2 N18.9
Z45.2 T82.4
Z01.7 T82.4
Z45.2 T85.7
N18.9 Z45.2
T82.4 Z45.2
T85.7 Z45.2
T82.4 Z01.7
I44.2 I11.9
Z45.0 I11.9
Z45.9 I11.9
I11.9 I44.2
I11.9 Z45.0
I11.9 Z45.9
Z95.5 I21.2
I21.2 Z95.5
I27.0 Q22.1
Q22.1 I27.0
I46.1 I35.1
I35.1 I46.1
J90.X I20.0
A41.9 I20.0
I20.0 J90.X
A41.9 J90.X
I20.0 A41.9
J90.X A41.9
N03.8 N18.9
E78.5 N18.9
N18.9 N03.8
I25.8 N03.8
N20.0 N03.8
E78.5 N03.8
N03.8 I25.8
N20.0 I25.8
N03.8 N20.0
I25.8 N20.0
E78.5 N20.0
N18.9 E78.5
N03.8 E78.5
N20.0 E78.5
G40.9 I25.8
G40.9 I21.1
G40.9 I49.8
G40.9 I10.X
I25.8 G40.9
I21.1 G40.9
I49.8 G40.9
I10.X G40.9
I48.X I06.0
I27.0 I06.0
I06.0 I48.X
I06.0 I27.0
I42.8 B57.2
B57.2 I42.8
I47.2 I42.8
Z45.0 I42.8
I49.8 I42.8
I42.8 I47.2
Z45.0 I47.2
I42.8 Z45.0
I47.2 Z45.0
I42.8 I49.8
N18.9 I09.1
N18.9 I05.2
J18.9 I05.2
N18.9 I06.2
J18.9 I06.2
I09.1 N18.9
I05.2 N18.9
I06.2 N18.9
J18.9 N18.9
I05.2 J18.9
I06.2 J18.9
N18.9 J18.9
I36.1 I11.0
Z95.2 I11.0
T82.0 I11.0
R57.1 I11.0
I11.0 I36.1
Z95.2 I36.1
T82.0 I36.1
R57.1 I36.1
I11.0 Z95.2
I36.1 Z95.2
R57.1 Z95.2
I11.0 T82.0
I36.1 T82.0
R57.1 T82.0
I11.0 R57.1
I36.1 R57.1
Z95.2 R57.1
T82.0 R57.1
Z01.7 E61.1
E61.1 Z01.7
I40.1 I11.0
E78.2 I11.0
I11.0 I40.1
E78.2 I40.1
I11.0 E78.2
I40.1 E78.2
I09.1 C34.1
I05.0 C34.1
I08.2 C34.1
Z01.7 C34.1
C34.1 I09.1
C34.1 I05.0
C34.1 I08.2
C34.1 Z01.7
I34.0 I34.1
I35.1 I34.1
I34.1 I34.0
I34.1 I35.1
Z95.2 I06.2
I06.2 Z95.2
I44.3 Z95.2
Z95.2 I44.3
Q23.1 I25.8
I44.7 I21.9
Q23.1 I21.9
I21.9 I44.7
Q23.1 I44.7
I25.8 Q23.1
I21.9 Q23.1
I44.7 Q23.1
T82.8 Y83.1
Y83.1 T82.8
T85.6 E11.7
T85.6 Z49.2
E11.7 T85.6
Z49.2 T85.6
I21.1 I28.8
I70.9 I28.8
Y83.1 I28.8
Z01.7 I28.8
I28.8 I21.1
I28.8 I70.9
I28.8 Y83.1
I28.8 Z01.7
Z49.2 T85.7
T85.7 Z49.2
I47.1 I47.2
I47.2 I47.1
S37.0 C25.2
Z01.7 C25.2
C25.2 S37.0
C25.2 Z01.7
A41.9 I36.1
I36.1 A41.9
I13.1 I25.5
I13.1 I34.0
I46.1 I34.0
I13.1 I36.1
I46.1 I36.1
I25.5 I13.1
I34.0 I13.1
I36.1 I13.1
I46.1 I13.1
I34.0 I46.1
I36.1 I46.1
I13.1 I46.1
I45.1 I24.8
I44.4 I24.8
I24.8 I45.1
I24.8 I44.4
I72.2 I71.4
I77.9 I71.4
I71.4 I72.2
I77.9 I72.2
I49.8 I72.2
Z01.7 I72.2
I71.4 I77.9
I72.2 I77.9
I49.8 I77.9
I72.2 I49.8
I77.9 I49.8
I72.2 Z01.7
N19.X I35.0
N19.X I10.X
I35.0 N19.X
I10.X N19.X
I49.8 N19.X
N19.X I49.8
I50.0 I31.9
I50.0 I31.3
I31.9 I50.0
I31.3 I50.0
I50.9 Q25.4
Q25.4 I50.9
K31.1 I25.8
K31.1 I21.1
K31.1 I70.9
I25.8 K31.1
I21.1 K31.1
I70.9 K31.1
Z01.7 K31.1
K31.1 Z01.7
K92.1 I35.0
K92.1 I10.X
K92.1 I49.8
I35.0 K92.1
I10.X K92.1
I49.8 K92.1
Z01.7 K92.1
K92.1 Z01.7
I13.0 I25.8
I13.0 I24.8
N17.9 I24.8
I25.8 I13.0
I24.8 I13.0
N17.9 I13.0
Z01.7 I13.0
I24.8 N17.9
I13.0 N17.9
I13.0 Z01.7
N18.9 Q24.8
N18.9 Q21.1
Q24.8 N18.9
Q21.1 N18.9
N03.2 N18.9
N18.9 N03.2
N20.0 N03.2
S37.0 N03.2
N03.2 N20.0
S37.0 N20.0
N03.2 S37.0
N20.0 S37.0
I65.2 I25.8
I25.8 I65.2
I70.9 I65.2
Y83.1 I65.2
I65.2 I70.9
I65.2 Y83.1
I45.6 I47.1
I44.7 I47.1
I47.1 I45.6
I44.7 I45.6
I47.1 I44.7
I45.6 I44.7
I49.8 I44.7
I44.7 I49.8
I50.9 I25.6
I25.6 I50.9
J90.X C38.0
I31.3 C38.0
J84.8 C38.0
A41.9 C38.0
C38.0 J90.X
I31.3 J90.X
J84.8 J90.X
C38.0 I31.3
J90.X I31.3
J84.8 I31.3
A41.9 I31.3
C38.0 J84.8
J90.X J84.8
I31.3 J84.8
A41.9 J84.8
C38.0 A41.9
I31.3 A41.9
J84.8 A41.9
L08.8 I50.9
L08.8 E11.9
A41.9 E11.9
I50.9 L08.8
E11.9 L08.8
A41.9 L08.8
E11.9 A41.9
L08.8 A41.9
E78.5 I34.0
I34.0 E78.5
I48.9 I25.8
I48.9 I21.0
I48.9 Z95.5
I25.8 I48.9
I21.0 I48.9
Z95.5 I48.9
E78.5 I48.9
I48.9 E78.5
E78.2 I21.1
E78.2 I21.0
E78.2 Z95.5
I21.1 E78.2
I21.0 E78.2
Z95.5 E78.2
J44.9 I25.5
I50.0 I25.5
I25.5 J44.9
I50.0 J44.9
I46.1 J44.9
I25.5 I50.0
J44.9 I50.0
J44.9 I46.1
T81.1 I71.2
I50.0 I71.2
I46.1 I71.2
T81.1 I35.2
I50.0 I35.2
I46.1 I35.2
I71.2 T81.1
I35.2 T81.1
I50.0 T81.1
I46.1 T81.1
I71.2 I50.0
I35.2 I50.0
T81.1 I50.0
I71.2 I46.1
I35.2 I46.1
T81.1 I46.1
I50.1 I42.0
J18.9 I42.0
I42.0 I50.1
J18.9 I50.1
I46.1 I50.1
I42.0 J18.9
I50.1 J18.9
J44.9 J18.9
I46.1 J18.9
J18.9 J44.9
I50.1 I46.1
J18.9 I46.1
T82.1 I42.8
Z95.0 I42.8
I42.8 T82.1
I49.8 T82.1
I42.8 Z95.0
I49.8 Z95.0
T82.1 I49.8
Z95.0 I49.8
N39.0 I25.8
I20.8 I21.2
N39.0 I21.2
I21.2 I20.8
N39.0 I20.8
N39.0 I49.8
I25.8 N39.0
I21.2 N39.0
I20.8 N39.0
I49.8 N39.0
N18.9 I21.0
N39.0 I21.0
N18.9 I25.1
N39.0 I25.1
I21.0 N18.9
I25.1 N18.9
I21.0 N39.0
I25.1 N39.0
I21.9 I35.0
Q23.1 I35.0
R57.1 I35.0
I35.0 I21.9
E78.0 I21.9
R57.1 I21.9
I35.0 Q23.1
R57.1 Q23.1
I21.9 E78.0
R57.1 E78.0
I35.0 R57.1
I21.9 R57.1
Q23.1 R57.1
E78.0 R57.1
I25.8 N08.3
I10.X N08.3
N08.3 I25.8
N08.3 I10.X
I10.X I05.0
I05.0 I10.X
N05.8 N18.9
N18.9 N05.8
T85.7 N05.8
I10.X N05.8
Z01.7 N05.8
N05.8 T85.7
I10.X T85.7
N05.8 I10.X
T85.7 I10.X
N05.8 Z01.7
I34.0 I25.3
I25.3 I34.0
I34.0 Q24.8
I34.0 Q23.1
Q24.8 I34.0
Q23.1 I34.0
I44.3 I20.0
I20.0 I44.3
I44.7 T82.0
I44.7 Z95.2
T82.0 I44.7
Z95.2 I44.7
I48.X I25.2
I25.2 I48.X
I49.8 I25.5
I25.5 I49.8
I49.4 I25.1
I25.1 I49.4
I50.1 I35.1
I50.1 I34.0
I35.1 I50.1
I34.0 I50.1
Q24.5 I25.8
Q24.5 I20.0
I25.8 Q24.5
I20.0 Q24.5
I70.9 Q24.5
Q24.5 I70.9
Y60.0 I35.0
I84.9 I35.0
Y60.0 J98.5
I84.9 J98.5
I35.0 Y60.0
J98.5 Y60.0
I84.9 Y60.0
I35.0 I84.9
J98.5 I84.9
Y60.0 I84.9
Z01.7 I84.9
I84.9 Z01.7
I10.X N03.1
S37.0 N03.1
N03.1 I10.X
N03.1 S37.0
I71.9 I25.8
I71.9 I21.1
I25.8 I71.9
I21.1 I71.9
Y83.1 I71.9
I71.9 Y83.1
T82.7 I51.5
T82.7 I44.2
I51.5 T82.7
I44.2 T82.7
Z95.0 T82.7
T82.7 Z95.0
I49.5 I35.1
T82.1 I35.1
Z95.0 I35.1
I35.1 I49.5
I35.1 T82.1
I35.1 Z95.0
C85.9 I33.0
C85.9 I50.9
C85.9 I49.8
I33.0 C85.9
I50.9 C85.9
I49.8 C85.9
Z01.7 C85.9
C85.9 Z01.7
N06.1 N18.9
N18.9 N06.1
N26.X N06.1
I12.9 N06.1
Z01.7 N06.1
N06.1 N26.X
I12.9 N26.X
N06.1 I12.9
N26.X I12.9
N06.1 Z01.7
I10.X I30.9
I30.9 I10.X
I47.2 Q24.5
I50.9 Q24.5
Q24.5 I47.2
Q24.5 I50.9
N18.9 Z94.0
Z43.6 Z94.0
K43.9 Z94.0
Z01.7 Z94.0
Z94.0 N18.9
K43.9 N18.9
Z94.0 Z43.6
K43.9 Z43.6
Z94.0 K43.9
N18.9 K43.9
Z43.6 K43.9
Z01.7 K43.9
Z94.0 Z01.7
K43.9 Z01.7
Z49.2 I15.1
M10.0 I15.1
I15.1 Z49.2
I15.1 M10.0
N18.9 I71.0
N18.9 I35.1
I71.0 N18.9
I35.1 N18.9
Q23.3 Q20.3
Q22.8 Q20.3
Q20.3 Q23.3
Q20.3 Q22.8
B17.1 N18.9
B17.1 T86.1
N18.9 B17.1
T86.1 B17.1
S37.0 B17.1
Z01.7 B17.1
B17.1 S37.0
B17.1 Z01.7
M10.3 N18.9
M10.3 I15.1
T86.1 I15.1
N18.9 M10.3
I15.1 M10.3
T86.1 M10.3
Z01.7 M10.3
I15.1 T86.1
M10.3 T86.1
M10.3 Z01.7
I49.8 R00.0
Z01.7 R00.0
R00.0 I49.8
R00.0 Z01.7
I51.1 I09.1
I51.1 I05.1
I27.0 I05.1
I09.1 I51.1
I05.1 I51.1
I27.0 I51.1
I05.1 I27.0
I51.1 I27.0
I44.7 Q24.8
I44.7 Q23.0
Q24.8 I44.7
Q23.0 I44.7
J67.9 J84.9
J84.9 J67.9
I50.9 J67.9
I49.8 J67.9
Z01.7 J67.9
J67.9 I50.9
J67.9 I49.8
J67.9 Z01.7
T82.0 I35.1
I35.1 T82.0
I51.3 I05.0
I05.0 I51.3
I64.X I51.3
I51.3 I64.X
T86.1 N14.1
S37.0 N14.1
Z01.7 N14.1
N14.1 T86.1
N14.1 S37.0
N14.1 Z01.7
E21.1 N18.9
N18.9 E21.1
I10.X E21.1
Z99.2 E21.1
Z01.7 E21.1
E21.1 I10.X
E21.1 Z99.2
Z01.7 Z99.2
E21.1 Z01.7
Z99.2 Z01.7
B18.2 Z49.2
Z49.2 B18.2
Z01.7 B18.2
B18.2 Z01.7
R50.9 I48.X
R50.9 I49.8
I48.X R50.9
I49.8 R50.9
Z01.7 R50.9
R50.9 Z01.7
I44.1 I25.8
T82.7 I25.8
I25.8 I44.1
I44.2 I44.1
T82.7 I44.1
E78.5 I44.1
I44.1 I44.2
I25.8 T82.7
I44.1 T82.7
E78.5 T82.7
I44.1 E78.5
T82.7 E78.5
I46.1 Q24.8
I46.1 Q23.3
Q24.8 I46.1
Q23.3 I46.1
J98.1 I71.0
T81.4 I71.0
I71.0 J98.1
T81.4 J98.1
I71.0 T81.4
J98.1 T81.4
I45.3 I49.5
I44.0 I49.5
I49.5 I45.3
I44.0 I45.3
I49.5 I44.0
I45.3 I44.0
I42.4 Q21.1
Q21.1 I42.4
Z95.8 I31.3
I31.3 Z95.8
I44.4 I42.0
I44.4 I47.2
J18.9 I47.2
I42.0 I44.4
I47.2 I44.4
J18.9 I44.4
I47.2 J18.9
I44.4 J18.9
I44.7 I49.5
I44.7 I44.3
I49.5 I44.7
I44.3 I44.7
Z45.0 I44.7
I44.7 Z45.0
I87.2 I80.2
Z95.8 I80.2
I80.2 I87.2
I80.2 Z95.8
E78.5 Z52.4
Z52.4 E78.5
A41.9 I48.X
I64.X Z45.9
A41.9 Z45.9
Z45.9 I64.X
A41.9 I64.X
I48.X A41.9
Z45.9 A41.9
I64.X A41.9
I25.1 Q21.1
Q21.1 I25.1
I44.7 I34.0
I34.0 I44.7
I49.0 I42.0
R57.1 I42.0
R57.1 I47.2
I42.0 I49.0
I50.9 I49.0
R57.1 I49.0
I49.0 I50.9
R57.1 I50.9
I42.0 R57.1
I47.2 R57.1
I49.0 R57.1
I50.9 R57.1
I13.0 I21.0
I13.0 I21.1
I21.0 I13.0
I21.1 I13.0
I34.0 I21.9
I25.3 I21.9
I21.9 I34.0
I21.9 I25.3
I44.5 I51.1
I44.5 I34.0
I44.5 I34.1
I51.1 I44.5
I34.0 I44.5
I34.1 I44.5
Z01.7 I44.5
I44.5 Z01.7
D25.9 I44.1
I50.9 I44.1
D25.9 I10.X
I44.1 D25.9
I10.X D25.9
I50.9 D25.9
Z01.7 D25.9
I44.1 I50.9
D25.9 I50.9
D25.9 Z01.7
I51.7 I06.0
I51.7 I07.1
I06.0 I51.7
I07.1 I51.7
N17.9 I71.0
I71.0 N17.9
Q24.5 Q23.1
Q24.5 Q23.3
Q23.1 Q24.5
Q23.3 Q24.5
T82.4 N03.5
N03.5 T82.4
I25.1 I40.1
I70.9 I40.1
Y83.1 I40.1
I40.1 I25.1
I40.1 I70.9
I40.1 Y83.1
K52.9 N17.9
N17.9 K52.9
Z01.7 K52.9
K52.9 Z01.7
T81.4 N18.9
I64.X N18.9
T81.4 M32.1
I64.X M32.1
A41.9 M32.1
N18.9 T81.4
M32.1 T81.4
I64.X T81.4
A41.9 T81.4
N18.9 I64.X
M32.1 I64.X
T81.4 I64.X
M32.1 A41.9
T81.4 A41.9
I46.1 I42.4
I42.4 I46.1
E79.0 T86.1
E79.0 Z96.8
T86.1 E79.0
Z96.8 E79.0
I21.9 I71.0
I21.9 I35.1
I71.0 I21.9
I35.1 I21.9
I35.1 I25.5
I35.1 I24.8
I25.5 I35.1
I24.8 I35.1
I48.X I31.3
I31.3 I48.X
I65.3 M31.4
I66.0 M31.4
I49.4 M31.4
Z01.7 M31.4
M31.4 I65.3
I66.0 I65.3
I49.4 I65.3
Z01.7 I65.3
M31.4 I66.0
I65.3 I66.0
I49.4 I66.0
Z01.7 I66.0
M31.4 I49.4
I65.3 I49.4
I66.0 I49.4
M31.4 Z01.7
I65.3 Z01.7
I66.0 Z01.7
I34.0 C38.0
J98.6 C38.0
C38.0 I34.0
J98.6 I34.0
C38.0 J98.6
I34.0 J98.6
N18.X I09.1
N18.X I05.2
N18.X I48.X
I09.1 N18.X
I05.2 N18.X
I48.X N18.X
Z01.7 N18.X
N18.X Z01.7
Q22.8 Q22.1
Q22.1 Q22.8
Q23.0 Q25.4
Q25.4 Q23.0
I44.7 I35.1
I35.1 I44.7
I70.9 J85.3
Z95.5 J85.3
J85.3 I70.9
J85.3 Z95.5
N18.9 C64.X
N02.8 C64.X
Z96.8 C64.X
C64.X N18.9
C64.X N02.8
C64.X Z96.8
E26.0 I15.1
E88.9 I15.1
I15.1 E26.0
E88.9 E26.0
Z01.7 E26.0
I15.1 E88.9
E26.0 E88.9
Z01.7 E88.9
E26.0 Z01.7
E88.9 Z01.7
I50.9 I42.9
I49.8 I42.9
Z01.7 I42.9
I42.9 I50.9
I42.9 I49.8
I42.9 Z01.7
I50.9 R10.4
I49.8 R10.4
Z01.7 R10.4
R10.4 I50.9
R10.4 I49.8
R10.4 Z01.7
Z49.2 N02.8
N02.8 Z49.2
I49.8 I49.4
I49.4 I49.8
E66.9 I48.X
I48.X E66.9
I64.X I42.2
I44.0 I42.2
I42.2 I64.X
I44.0 I64.X
I44.0 I51.3
I42.2 I44.0
I64.X I44.0
I51.3 I44.0
J06.9 I40.1
I40.1 J06.9
I50.9 J06.9
I49.8 J06.9
J06.9 I50.9
J06.9 I49.8
K35.0 I35.0
K35.0 I27.2
K35.0 I49.8
I35.0 K35.0
I27.2 K35.0
I49.8 K35.0
Z01.7 K35.0
K35.0 Z01.7
I33.0 I05.1
I05.1 I33.0
I49.5 Q24.8
I49.5 I48.X
T82.1 I48.X
Q24.8 I49.5
I48.X I49.5
I48.X T82.1
Z45.0 I70.9
I70.9 Z45.0
N26.X T86.1
T86.1 N26.X
Z96.8 N26.X
N26.X Z96.8
M31.7 N05.7
S37.0 N05.7
Z01.7 N05.7
N05.7 M31.7
S37.0 M31.7
Z01.7 M31.7
N05.7 S37.0
M31.7 S37.0
N05.7 Z01.7
M31.7 Z01.7
Z45.0 I48.X
I48.X Z45.0
Q25.1 Q23.0
I15.9 Q23.0
Q23.0 Q25.1
Q23.0 I15.9
I07.1 I06.2
I27.2 I06.2
I06.2 I07.1
I06.2 I27.2
I44.7 I20.9
I20.9 I44.7
I87.2 D17.4
I50.9 D17.4
I49.8 D17.4
Z01.7 D17.4
D17.4 I87.2
I50.9 I87.2
I49.8 I87.2
D17.4 I50.9
I87.2 I50.9
D17.4 I49.8
I87.2 I49.8
D17.4 Z01.7
Z95.0 Q24.8
Q24.8 Z95.0
B96.2 N10.X
B24.X N10.X
N10.X B96.2
B24.X B96.2
N10.X B24.X
B96.2 B24.X
Z01.7 B24.X
B24.X Z01.7
Y60.0 I35.2
E11.9 I35.2
I35.2 Y60.0
I49.8 Y60.0
E11.9 Y60.0
Y60.0 I49.8
I35.2 E11.9
Y60.0 E11.9
I82.8 I27.9
I10.X I27.9
I27.9 I82.8
I27.0 I82.8
I82.8 I27.0
I27.9 I10.X
I24.8 I09.1
I24.8 I05.0
I24.8 I07.1
I09.1 I24.8
I05.0 I24.8
I07.1 I24.8
I25.8 Q23.0
Q23.0 I25.8
I25.9 N18.9
I25.9 Z49.2
I25.9 E11.2
N18.9 I25.9
Z49.2 I25.9
E11.2 I25.9
I27.2 Q23.1
I27.2 Q23.0
Q23.1 I27.2
Q23.0 I27.2
I10.X I40.0
I40.0 I10.X
I31.3 I30.8
I30.8 I31.3
Z01.1 Q24.8
Z01.1 Q23.1
Z01.1 Q23.0
Z01.1 I50.9
Q24.8 Z01.1
Q23.1 Z01.1
Q23.0 Z01.1
I50.9 Z01.1
I64.X I36.1
I36.1 I64.X
T82.7 I42.1
J44.9 I42.1
I42.1 T82.7
Z45.9 T82.7
J44.9 T82.7
T82.7 Z45.9
J44.9 Z45.9
I42.1 J44.9
T82.7 J44.9
Z45.9 J44.9
I37.1 I27.0
J47.X I27.0
I27.0 I37.1
I36.1 I37.1
J47.X I37.1
Z01.7 I37.1
I37.1 I36.1
J47.X I36.1
I27.0 J47.X
I37.1 J47.X
I36.1 J47.X
I37.1 Z01.7
Q24.5 I21.9
Q24.5 I20.9
I21.9 Q24.5
I20.9 Q24.5
I42.1 Q24.8
T82.7 Q24.8
Q24.8 I42.1
T82.7 I47.2
Q24.8 T82.7
I47.2 T82.7
Z43.6 E11.2
E11.2 Z43.6
I44.2 I30.9
I44.7 I30.9
Z45.0 I30.9
I30.9 I44.2
I44.7 I44.2
I30.9 I44.7
I44.2 I44.7
I30.9 Z45.0
I44.7 I48.X
I48.X I44.7
I45.9 I21.9
I21.9 I45.9
I46.1 I45.9
I45.9 I46.1
I48.X I47.1
I47.1 I48.X
I25.2 I34.0
I25.2 I36.1
I34.0 I25.2
I36.1 I25.2
I05.0 N02.8
I48.X N02.8
E78.5 N02.8
N02.8 I05.0
E78.5 I05.0
N02.8 I48.X
E78.5 I48.X
N02.8 E78.5
I05.0 E78.5
I48.X E78.5
E78.5 R07.4
R07.4 E78.5
E79.0 Z49.2
Z49.2 E79.0
G93.1 I25.8
G93.1 I51.3
G93.1 I64.X
I25.8 G93.1
I51.3 G93.1
I64.X G93.1
Z01.7 G93.1
G93.1 Z01.7
I10.9 I25.8
I10.9 I21.1
I10.9 I20.9
I25.8 I10.9
I21.1 I10.9
I20.9 I10.9
Z01.7 I10.9
I10.9 Z01.7
I42.0 N03.2
I50.0 N03.2
I27.2 N03.2
N03.2 I42.0
N03.2 I50.0
N03.2 I27.2
I27.9 N03.2
I27.0 N03.2
N03.2 I27.9
N03.2 I27.0
I45.1 I25.2
I25.2 I45.1
I10.X C38.0
C38.0 I10.X
E11.1 I10.X
K74.6 I10.X
I10.X E11.1
K74.6 E11.1
I49.8 E11.1
Z01.7 E11.1
I10.X K74.6
E11.1 K74.6
I49.8 K74.6
Z01.7 K74.6
E11.1 I49.8
K74.6 I49.8
E11.1 Z01.7
K74.6 Z01.7
N17.9 I27.0
I27.0 N17.9
I78.0 N17.9
N17.9 I78.0
I50.9 I78.0
I78.0 I50.9
N17.9 J98.4
J98.4 N17.9
K65.0 T85.6
N28.1 T85.6
T85.6 K65.0
N28.1 K65.0
T85.6 N28.1
K65.0 N28.1
Q22.2 Q21.1
Q21.1 Q22.2
Z43.6 Z49.1
Z49.1 Z43.6
Z49.1 N28.1
T85.7 N28.1
N28.1 Z49.1
N28.1 T85.7
I51.8 I25.8
I51.8 I21.1
I25.8 I51.8
I21.1 I51.8
Y83.1 I51.8
I51.8 Y83.1
I33.0 I11.0
I44.2 I11.0
Z45.0 I11.0
I11.0 I33.0
I44.2 I33.0
Z45.0 I33.0
I11.0 I44.2
I33.0 I44.2
I11.0 Z45.0
I33.0 Z45.0
T82.1 I42.0
Z95.0 I42.0
I42.0 T82.1
I42.0 Z95.0
I50.9 G90.9
R00.1 G90.9
Z01.7 G90.9
G90.9 I50.9
R00.1 I50.9
G90.9 R00.1
I50.9 R00.1
Z01.7 R00.1
G90.9 Z01.7
R00.1 Z01.7
R50.9 I10.X
I10.X R50.9
I50.9 N03.2
Z29.2 N03.2
Z29.2 I27.9
N03.2 I50.9
Z29.2 I50.9
N03.2 Z29.2
I27.9 Z29.2
I50.9 Z29.2
A41.9 I25.5
I25.5 A41.9
E78.5 I70.9
I70.9 E78.5
I78.0 I27.2
R04.2 I27.2
I27.2 I78.0
R04.2 I78.0
I46.1 I78.0
I27.2 R04.2
I78.0 R04.2
N17.9 R04.2
I46.1 R04.2
R04.2 N17.9
I78.0 I46.1
R04.2 I46.1
R00.0 I42.0
R00.0 I35.2
R57.0 I35.2
R00.0 I36.1
I42.0 R00.0
I35.2 R00.0
I36.1 R00.0
R57.0 R00.0
I35.2 R57.0
R00.0 R57.0
E66.9 I11.0
I11.0 E66.9
I05.2 I06.0
I06.0 I05.2
J90.X Q24.8
J90.X Q25.3
Z01.7 Q25.3
Q24.8 J90.X
Q25.3 J90.X
Q25.3 Z01.7
I21.3 I20.0
I20.0 I21.3
I36.1 Q24.8
I36.1 Q21.1
Q24.8 I36.1
Q21.1 I36.1
Y83.1 I51.3
I51.3 Y83.1
I49.9 I25.8
I49.9 I24.8
I49.9 I47.2
I25.8 I49.9
I24.8 I49.9
I47.2 I49.9
Z01.7 I49.9
I49.9 Z01.7
I51.4 I31.1
J98.1 I31.1
I50.0 I31.1
I31.1 I51.4
J98.1 I51.4
I50.0 I51.4
I31.1 J98.1
I51.4 J98.1
I50.0 J98.1
I31.1 I50.0
I51.4 I50.0
J98.1 I50.0
I64.X Q23.0
Q23.0 I64.X
N27.0 Z52.4
E78.2 Z52.4
K57.9 Z52.4
Z52.4 N27.0
E78.2 N27.0
K57.9 N27.0
Z01.7 N27.0
Z52.4 E78.2
N27.0 E78.2
K57.9 E78.2
Z52.4 K57.9
N27.0 K57.9
E78.2 K57.9
Z01.7 K57.9
N27.0 Z01.7
K57.9 Z01.7
R07.2 I10.X
R07.2 I50.9
R07.2 I49.8
I10.X R07.2
I50.9 R07.2
I49.8 R07.2
Z01.7 R07.2
R07.2 Z01.7
T82.8 I10.X
I10.X T82.8
Y83.1 Z95.5
Z95.5 Y83.1
D70.X N18.9
D70.X E11.2
A41.9 E11.2
D70.X Z49.1
N18.9 D70.X
E11.2 D70.X
Z49.1 D70.X
A41.9 D70.X
E11.2 A41.9
D70.X A41.9
I73.9 Z99.2
Z99.2 I73.9
E61.1 I73.9
I73.9 E61.1
G06.0 N18.9
G40.9 N18.9
G06.0 Z49.1
G40.9 Z49.1
N18.9 G06.0
Z49.1 G06.0
G40.9 G06.0
Z01.7 G06.0
N18.9 G40.9
Z49.1 G40.9
G06.0 G40.9
Z01.7 G40.9
G06.0 Z01.7
G40.9 Z01.7
I27.0 I35.2
I35.2 I27.0
Q26.1 Q24.8
Q26.1 Q21.0
Q24.8 Q26.1
Q21.0 Q26.1
I33.0 Q26.1
Z01.7 Q26.1
Q26.1 I33.0
Q26.1 Z01.7
I51.3 I06.1
I48.X I06.1
I06.1 I51.3
I06.1 I48.X
I69.4 J90.X
I49.8 J90.X
I69.4 J18.9
J90.X I69.4
J18.9 I69.4
I49.8 I69.4
J90.X I49.8
I69.4 I49.8
I50.9 I44.7
I44.7 I50.9
I51.7 I45.1
I45.1 I51.7
I50.9 I51.7
I51.7 I50.9
I20.9 I42.0
I24.8 I42.0
I42.0 I20.9
I42.0 I24.8
I69.4 C38.0
J18.9 C38.0
I70.9 C38.0
C38.0 I69.4
I70.9 I69.4
C38.0 J18.9
I70.9 J18.9
C38.0 I70.9
I69.4 I70.9
J18.9 I70.9
T82.0 I06.2
I06.2 T82.0
I21.9 I25.5
I25.5 I21.9
Y83.X I25.8
Y83.X I24.8
Y83.X I70.9
I25.8 Y83.X
I24.8 Y83.X
I70.9 Y83.X
Z01.7 Y83.X
Y83.X Z01.7
I35.2 I44.2
I44.2 I35.2
Z45.0 I35.2
I35.2 Z45.0
Y83.1 T82.0
T82.0 Y83.1
Z95.2 Y83.1
Y83.1 Z95.2
N18.9 Y83.1
Y83.1 N18.9
E78.1 I35.0
E78.1 I50.9
I35.0 E78.1
I50.9 E78.1
J93.1 I51.1
I44.0 I51.1
J93.1 I34.0
I51.1 J93.1
I34.0 J93.1
I44.0 J93.1
I51.1 I44.0
J93.1 I44.0
I47.1 I09.1
I47.1 I05.1
I47.1 Z95.2
I09.1 I47.1
I05.1 I47.1
Z95.2 I47.1
Z45.0 I45.8
Z45.9 I45.8
I49.8 I45.8
Z01.7 I45.8
I45.8 Z45.0
I45.8 Z45.9
I45.8 I49.8
I45.8 Z01.7
I44.7 I35.2
I64.X I35.2
I35.2 I44.7
I64.X I44.7
I35.2 I64.X
I44.7 I64.X
I25.1 I42.0
I42.0 I25.1
I51.7 I71.0
I71.0 I51.7
I47.2 I35.1
Z45.0 I35.1
I35.1 I47.2
I35.1 Z45.0
T82.1 I42.2
Z95.0 I42.2
Z45.0 I42.2
I42.2 T82.1
I42.2 Z95.0
I42.2 Z45.0
I09.8 I09.1
I09.8 I05.1
I09.1 I09.8
I05.1 I09.8
Z95.2 I09.8
Z01.7 I09.8
I09.8 Z95.2
I09.8 Z01.7
T82.0 I08.1
I08.1 T82.0
N06.9 N18.9
E43.X N18.9
N18.9 N06.9
Z49.2 N06.9
Z49.1 N06.9
E43.X N06.9
N06.9 Z49.2
E43.X Z49.2
N06.9 Z49.1
E43.X Z49.1
N18.9 E43.X
N06.9 E43.X
Z49.2 E43.X
Z49.1 E43.X
Z45.0 I21.9
Z45.0 Z95.5
R57.0 Z95.5
I21.9 Z45.0
Z95.5 Z45.0
Z95.5 R57.0
I31.9 I21.2
I21.2 I31.9
I34.0 I21.2
I34.0 I20.0
I21.2 I34.0
I20.0 I34.0
I21.0 I42.0
I42.0 I21.0
I42.4 Q22.2
I42.4 Q22.8
Q22.2 I42.4
Q22.8 I42.4
I48.X Q23.0
Q23.0 I48.X
Q25.1 I35.0
I35.0 Q25.1
I27.2 Q25.1
I50.9 Q25.1
Q25.1 I27.2
Q25.1 I50.9
I36.1 I21.2
I21.2 I36.1
N01.9 N18.9
M31.7 N18.9
N18.9 N01.9
M31.3 N01.9
M31.7 N01.9
Z01.7 N01.9
N01.9 M31.3
M31.7 M31.3
N18.9 M31.7
N01.9 M31.7
M31.3 M31.7
N01.9 Z01.7
T82.1 I34.0
T82.1 I36.1
I34.0 T82.1
I36.1 T82.1
I34.0 B57.2
I36.1 B57.2
B57.2 I34.0
Z45.9 I34.0
B57.2 I36.1
Z45.9 I36.1
I34.0 Z45.9
I36.1 Z45.9
J85.3 I34.0
Z95.2 I34.0
I34.0 J85.3
I33.0 J85.3
Z95.2 J85.3
J85.3 I33.0
I34.0 Z95.2
J85.3 Z95.2
Z95.5 I34.0
I34.0 Z95.5
T82.0 I34.0
Z95.4 I34.0
I34.0 T82.0
Z95.4 T82.0
I34.0 Z95.4
T82.0 Z95.4
I23.5 I21.1
I21.1 I23.5
I44.0 I35.2
I35.2 I44.0
I45.1 I26.0
I10.X I26.0
I26.0 I45.1
I26.0 I10.X
I44.2 I25.9
I10.X I25.9
I50.9 I25.9
I25.9 I44.2
I25.9 I10.X
I25.9 I50.9
Z45.9 I31.3
I31.3 Z45.9
I51.7 I05.2
I05.2 I51.7
Z49.1 I35.0
I35.0 Z49.1
I51.3 I51.7
I48.X I51.7
E66.9 I51.7
I51.7 I51.3
I10.X I51.3
E66.9 I51.3
I51.7 I48.X
I51.3 I10.X
I51.7 E66.9
I51.3 E66.9
I70.9 I71.3
T65.8 I71.3
I49.8 I71.3
I46.1 I71.3
I71.3 I70.9
I71.3 T65.8
I49.8 T65.8
I46.1 T65.8
I71.3 I49.8
T65.8 I49.8
I46.1 I49.8
I71.3 I46.1
T65.8 I46.1
I49.8 I46.1
I71.3 I71.0
I71.3 I35.1
I71.0 I71.3
I35.1 I71.3
I97.1 I71.3
R57.1 I71.3
I71.3 I97.1
I71.3 R57.1
T81.4 I35.2
I35.2 T81.4
I07.2 I09.1
I05.0 I06.2
I07.2 I06.2
I06.2 I05.0
I07.2 I05.0
I09.1 I07.2
I06.2 I07.2
I05.0 I07.2
Z01.7 I07.2
I07.2 Z01.7
I10.X I06.0
I06.0 I10.X
I31.3 I09.1
I31.3 I06.0
I09.1 I31.3
I06.0 I31.3
J84.9 I27.2
J84.9 I36.1
I27.2 J84.9
I36.1 J84.9
I10.X J84.9
J84.9 I10.X
I22.0 I25.2
I25.2 I22.0
I21.4 I25.2
I25.2 I21.4
I24.8 I21.4
I21.4 I24.8
Y60.0 I09.1
Y60.0 I05.0
I49.8 I05.0
I09.1 Y60.0
I05.0 Y60.0
I05.0 I49.8
I40.1 I42.0
I42.0 I40.1
I48.X I40.1
I40.1 I48.X
I51.8 I34.0
I34.0 I51.8
Q23.1 Q25.1
Q25.1 Q23.1
Y83.1 Q23.1
Q23.1 Y83.1
N18.9 N17.0
Z49.1 N17.0
N17.0 N18.9
N17.0 Z49.1
I34.0 I42.9
I36.1 I42.9
I45.1 I42.9
A41.9 I42.9
I42.9 I34.0
I42.9 I36.1
I42.9 I45.1
A41.9 I45.1
I42.9 A41.9
I45.1 A41.9
R57.0 I45.1
I45.1 R57.0
K29.1 I35.0
D50.9 I35.0
K29.1 I49.8
D50.9 I49.8
I35.0 K29.1
I49.8 K29.1
D50.9 K29.1
Z01.7 K29.1
I35.0 D50.9
I49.8 D50.9
K29.1 D50.9
Z01.7 D50.9
K29.1 Z01.7
D50.9 Z01.7
E87.6 I48.X
E87.6 I50.9
E87.6 I49.8
I48.X E87.6
I50.9 E87.6
I49.8 E87.6
Z01.7 E87.6
E87.6 Z01.7
I51.5 I25.2
I35.2 I25.2
I25.2 I51.5
I25.2 I35.2
I34.0 I51.5
I36.1 I51.5
I51.5 I34.0
I51.5 I36.1
I48.X I34.1
I34.1 I48.X
J84.1 I35.2
B90.9 I35.2
I35.2 J84.1
B90.9 J84.1
I50.9 J84.1
Z01.7 J84.1
I35.2 B90.9
J84.1 B90.9
I50.9 B90.9
J84.1 I50.9
B90.9 I50.9
J84.1 Z01.7
I44.3 I33.0
I33.0 I44.3
I25.1 I21.2
I21.2 I25.1
I51.3 I21.1
I21.1 I51.3
I99.X I49.8
I99.X I10.X
I49.8 I99.X
I10.X I99.X
Z43.6 Z49.2
Z49.2 Z43.6
T82.1 I45.1
I45.1 T82.1
I46.X I09.1
I46.X I64.X
I46.X I33.0
I09.1 I46.X
I64.X I46.X
I33.0 I46.X
I10.X I20.1
I49.8 I20.1
I20.1 I10.X
I20.1 I49.8
A41.9 I21.1
I21.1 A41.9
I27.0 I25.8
I27.0 I21.0
I27.0 I70.9
I25.8 I27.0
I21.0 I27.0
I70.9 I27.0
I49.5 I25.8
Z95.4 I25.8
I25.8 I49.5
Z95.5 I49.5
Z95.4 I49.5
I46.1 I49.5
I49.5 Z95.5
Z95.4 Z95.5
I46.1 Z95.5
I25.8 Z95.4
I49.5 Z95.4
Z95.5 Z95.4
I46.1 Z95.4
I49.5 I46.1
Z95.5 I46.1
Z95.4 I46.1
R58.X I25.8
R58.X I21.0
R58.X I70.9
R58.X I49.0
I25.8 R58.X
I21.0 R58.X
I70.9 R58.X
I49.0 R58.X
I09.1 I25.8
I09.1 I21.1
I25.8 I09.1
I21.1 I09.1
E11.3 Z49.2
Z49.2 E11.3
I10.X E11.3
E11.3 I10.X
I15.1 N03.5
N03.5 I15.1
I27.2 I05.2
I05.2 I27.2
J98.5 I71.0
I31.3 I71.0
J98.5 I64.X
I31.3 I64.X
I71.0 J98.5
I64.X J98.5
I31.3 J98.5
I71.0 I31.3
I64.X I31.3
J98.5 I31.3
I21.1 I71.0
I21.2 I71.0
I34.0 I71.0
I71.0 I21.1
I71.0 I21.2
I71.0 I34.0
I44.0 I06.0
I44.0 I05.0
I06.0 I44.0
I05.0 I44.0
I49.0 I25.4
I25.4 I49.0
I44.7 I44.0
I44.0 I44.7
I45.1 I71.0
I50.9 I71.0
I71.0 I45.1
I71.0 I50.9
I70.9 I15.1
Y83.1 I15.1
I50.9 I15.1
I15.1 I70.9
I15.1 Y83.1
I15.1 I50.9
I21.2 I25.5
I25.5 I21.2
T82.0 Q24.8
Q24.8 T82.0
T82.1 I35.0
I35.0 T82.1
Z49.1 N03.2
T85.7 N03.2
N03.2 Z49.1
N03.2 T85.7
Z01.6 I25.8
Z01.6 I21.0
Z01.6 I70.9
Z01.6 Y83.1
I25.8 Z01.6
I21.0 Z01.6
I70.9 Z01.6
Y83.1 Z01.6
I10.X N03.5
N03.5 I10.X
K65.0 N03.5
N03.5 K65.0
Z49.2 K65.0
K65.0 Z49.2
I35.0 I71.0
I71.0 I35.0
D70.X M31.7
I46.1 M31.7
D70.X M31.3
I46.1 M31.3
M31.7 D70.X
M31.3 D70.X
I46.1 D70.X
M31.7 I46.1
M31.3 I46.1
D70.X I46.1
I47.2 E11.9
E11.9 I47.2
Z95.5 I47.2
I47.2 Z95.5
R57.0 Q23.0
Q23.0 R57.0
R57.0 N17.9
N17.9 R57.0
J84.1 I27.2
I27.2 J84.1
J44.9 J84.1
J84.1 J44.9
I20.8 I20.9
I20.9 I20.8
I35.2 I21.1
I21.1 I35.2
I37.1 I35.0
I37.1 I34.0
I35.0 I37.1
I34.0 I37.1
I71.2 I35.0
I51.3 I35.0
I35.0 I71.2
I51.3 I71.2
I35.0 I51.3
I71.2 I51.3
I45.1 I51.3
I51.3 I45.1
I11.0 I42.0
I42.0 I11.0
I44.7 I11.0
I50.1 I11.0
I11.0 I44.7
I11.0 I50.1
I13.2 N18.9
L02.2 N18.9
N18.9 I13.2
T85.7 I13.2
L02.2 I13.2
I13.2 T85.7
L02.2 T85.7
N18.9 L02.2
I13.2 L02.2
T85.7 L02.2
Z01.7 L02.2
L02.2 Z01.7
Q23.3 I42.4
I42.4 Q23.3
Q25.0 Q23.1
Q23.1 Q25.0
Z01.7 Q25.0
Q25.0 Z01.7
S37.0 M31.3
M31.3 S37.0
Q23.2 Q24.8
Q23.2 Q23.1
Q24.8 Q23.2
Q23.1 Q23.2
Z95.2 Q23.2
Z01.7 Q23.2
Q23.2 Z95.2
Q23.2 Z01.7
Q25.1 Q23.2
Q23.2 Q25.1
Z95.2 Q25.1
Q25.1 Z95.2
K65.0 I13.2
Z99.2 I13.2
I13.2 K65.0
Z99.2 K65.0
I13.2 Z99.2
K65.0 Z99.2
I10.X M31.7
D50.9 M31.7
E61.1 M31.7
M31.7 I10.X
D50.9 I10.X
M31.7 D50.9
I10.X D50.9
E61.1 D50.9
M31.7 E61.1
D50.9 E61.1
J18.9 M31.3
I10.X M31.3
J18.9 M31.7
M31.3 J18.9
M31.7 J18.9
M31.3 I10.X
I21.1 I11.0
I11.0 I21.1
I27.9 I31.3
C64.X I31.3
I31.3 I27.9
C64.X I27.9
I31.3 C64.X
I27.9 C64.X
I48.X C64.X
C64.X I48.X
I49.8 I71.0
I71.0 I49.8
I48.X I35.2
T82.0 I35.2
I35.2 I48.X
T82.0 I48.X
I35.2 T82.0
I48.X T82.0
I49.8 T82.0
T82.0 I49.8
I50.9 Y44.2
Z01.7 Y44.2
Y44.2 I50.9
Y44.2 Z01.7
I70.0 I09.1
I70.0 I05.0
I70.0 I06.1
I09.1 I70.0
I05.0 I70.0
I06.1 I70.0
Z01.7 I70.0
I70.0 Z01.7
I31.3 I26.0
I48.X I26.0
I87.2 I26.0
I26.0 I31.3
I87.2 I31.3
I26.0 I48.X
I87.2 I48.X
I26.0 I87.2
I31.3 I87.2
I48.X I87.2
J22.X I09.1
J22.X I48.X
J22.X Z95.2
I09.1 J22.X
I48.X J22.X
Z95.2 J22.X
Z01.7 J22.X
J22.X Z01.7
I51.7 I35.2
N40.X I35.2
I35.2 I51.7
N40.X I51.7
N40.X I10.X
I35.2 N40.X
I51.7 N40.X
I10.X N40.X
I34.0 I42.2
I36.1 I42.2
R59.0 I42.2
I42.2 I34.0
R59.0 I34.0
I42.2 I36.1
R59.0 I36.1
I42.2 R59.0
I34.0 R59.0
I36.1 R59.0
Z01.7 R59.0
R59.0 Z01.7
Y83.1 I25.4
I25.4 Y83.1
Z45.0 I09.1
I09.1 Z45.0
Y83.1 E11.2
E11.2 Y83.1
Z49.1 Y83.1
Y83.1 Z49.1
N03.2 Z49.2
Z96.8 Z49.2
Z49.2 N03.2
Z96.8 N03.2
Z49.2 Z96.8
N03.2 Z96.8
A16.2 N18.9
A18.2 N18.9
A16.2 T86.1
A18.2 T86.1
N18.9 A16.2
T86.1 A16.2
A18.2 A16.2
Z01.7 A16.2
N18.9 A18.2
T86.1 A18.2
A16.2 A18.2
Z01.7 A18.2
A16.2 Z01.7
A18.2 Z01.7
Z46.5 N18.9
Z46.5 Z49.1
D59.4 Z49.1
N18.9 Z46.5
Z49.1 Z46.5
D59.4 Z46.5
Z01.7 Z46.5
Z49.1 D59.4
Z46.5 D59.4
Z46.5 Z01.7
I09.1 T85.7
I09.1 I13.2
T85.7 I09.1
I13.2 I09.1
I35.0 I25.2
I25.2 I35.0
Y83.1 I64.X
I64.X Y83.1
Z43.6 T85.6
T85.6 Z43.6
I49.5 I42.0
I42.0 I49.5
S37.0 N05.0
Z01.7 N05.0
N05.0 S37.0
N05.0 Z01.7
I49.5 I47.2
I44.0 I47.2
I47.2 I49.5
I47.2 I44.0
I49.8 I44.0
I44.0 I49.8
I45.3 I47.2
I45.1 I47.2
I47.2 I45.3
I45.1 I45.3
I47.2 I45.1
I45.3 I45.1
I31.9 I44.0
I44.0 I31.9
T82.1 I45.8
I45.8 T82.1
I50.9 J90.X
J90.X I50.9
I20.9 I11.0
I11.0 I20.9
Q25.4 Q25.1
Q25.1 Q25.4
N41.9 N18.9
R31.X N18.9
N41.9 T86.1
R31.X T86.1
N18.9 N41.9
T86.1 N41.9
R31.X N41.9
Z01.7 N41.9
N18.9 R31.X
T86.1 R31.X
N41.9 R31.X
Z01.7 R31.X
N41.9 Z01.7
R31.X Z01.7
T81.0 I34.0
I33.0 I35.1
T81.0 I35.1
I35.1 I33.0
T81.0 I33.0
I34.0 T81.0
I35.1 T81.0
I33.0 T81.0
I71.0 I25.8
I25.8 I71.0
I49.8 T81.4
T81.4 I49.8
E21.1 Z49.2
Z49.2 E21.1
G45.9 I25.4
G45.9 I64.X
I25.4 G45.9
I64.X G45.9
I10.X G45.9
G45.9 I10.X
I34.0 I40.1
I36.1 I40.1
I40.1 I34.0
I40.1 I36.1
I10.X I42.2
I50.9 I42.2
I49.8 I42.2
I42.2 I10.X
I42.2 I50.9
I42.2 I49.8
N17.9 I25.5
I25.5 N17.9
J15.2 I42.0
I10.X I47.2
J15.2 I47.2
I47.2 I10.X
J15.2 I10.X
I42.0 J15.2
I47.2 J15.2
I10.X J15.2
Z01.7 J15.2
J15.2 Z01.7
T82.8 N18.9
N18.9 T82.8
Z49.1 T82.8
T81.4 T82.8
T82.8 Z49.1
T81.4 Z49.1
T82.8 T81.4
Z49.1 T81.4
I15.1 N03.1
Z96.8 N03.1
N03.1 I15.1
Z96.8 I15.1
N03.1 Z96.8
I15.1 Z96.8
E14.9 T85.7
Z99.2 T85.7
T85.7 E14.9
Z99.2 E14.9
T85.7 Z99.2
E14.9 Z99.2
E79.0 Z52.4
E79.0 E78.5
E66.9 E78.5
Z52.4 E79.0
E78.5 E79.0
E66.9 E79.0
E78.5 E66.9
E79.0 E66.9
E78.2 N18.9
E78.2 E11.9
N18.9 E78.2
E11.9 E78.2
I25.8 Q25.1
I21.1 Q25.1
Q25.1 I25.8
Q25.1 I21.1
I21.1 I07.1
I44.0 I07.1
I07.1 I21.1
I07.1 I44.0
I44.0 Q24.8
I44.0 Q23.1
I44.0 I33.0
Q24.8 I44.0
Q23.1 I44.0
I33.0 I44.0
I49.8 Z95.2
Z95.2 I49.8
I15.0 N18.9
I15.0 Z49.1
I69.4 Z49.1
N18.9 I15.0
Z49.1 I15.0
I69.4 I15.0
Z01.7 I15.0
Z49.1 I69.4
I15.0 I69.4
I15.0 Z01.7
Q24.5 I26.0
Y83.1 I82.8
Q24.5 I82.8
I82.8 Y83.1
Q24.5 Y83.1
I26.0 Q24.5
I82.8 Q24.5
Y83.1 Q24.5
E10.2 N18.9
E10.2 T86.1
N18.9 E10.2
T86.1 E10.2
S37.0 E10.2
Z01.7 E10.2
E10.2 S37.0
E10.2 Z01.7
T82.1 I45.3
T82.7 I45.3
I45.3 T82.1
T82.7 T82.1
I45.3 T82.7
T82.1 T82.7
Z45.0 T82.7
T82.7 Z45.0
Z49.1 E10.2
I25.8 E10.2
E10.2 Z49.1
E10.2 I25.8
I20.1 I24.8
I24.8 I20.1
I25.2 I20.1
I20.1 I25.2
I42.0 I40.9
I34.0 I40.9
I44.0 I40.9
I40.9 I42.0
I40.9 I34.0
I40.9 I44.0
I44.3 I25.4
I25.4 I44.3
I44.6 Q24.8
I44.6 Q23.1
I44.6 Q23.0
Q24.8 I44.6
Q23.1 I44.6
Q23.0 I44.6
I47.1 T82.0
T82.0 I47.1
I48.X I20.0
I20.0 I48.X
I99.X N18.9
Z49.2 T86.1
I99.X T86.1
T86.1 Z49.2
I99.X Z49.2
N18.9 I99.X
T86.1 I99.X
Z49.2 I99.X
Q23.3 Q21.1
Q21.1 Q23.3
Q21.4 Q24.8
Q24.8 Q21.4
Q24.5 Q21.4
Q25.7 Q21.4
Z01.7 Q21.4
Q21.4 Q24.5
Q25.7 Q24.5
Q21.4 Q25.7
Q24.5 Q25.7
Z01.7 Q25.7
Q21.4 Z01.7
Q25.7 Z01.7
Q77.4 Q24.8
Q77.4 Q23.3
Q77.4 I33.0
Q24.8 Q77.4
Q23.3 Q77.4
I33.0 Q77.4
Z01.7 Q77.4
Q77.4 Z01.7
I44.3 Q24.8
Q24.8 I44.3
I48.X I44.3
T82.1 I44.3
I44.3 I48.X
I44.3 T82.1
Y44.2 I27.0
Y44.2 J98.4
Y44.2 I10.X
I27.0 Y44.2
J98.4 Y44.2
I10.X Y44.2
I15.0 T82.4
T82.4 I15.0
I77.0 I71.2
I71.2 I77.0
I50.9 I77.0
I77.0 I50.9
I51.3 I21.9
I21.9 I51.3
I51.3 I25.2
I25.2 I51.3
I70.9 Q24.8
I70.9 Q23.1
I70.9 Q23.0
Q24.8 I70.9
Q23.1 I70.9
Q23.0 I70.9
I44.0 I27.9
I27.9 I44.0
J98.4 I44.0
I44.0 J98.4
L92.8 I10.X
L92.8 T81.4
I10.X L92.8
T81.4 L92.8
N18.9 L92.8
Z01.7 L92.8
L92.8 N18.9
L92.8 Z01.7
I26.0 Q24.8
Q21.8 Q24.8
Q24.8 I26.0
Q21.1 I26.0
Q21.8 I26.0
I26.0 Q21.1
Q21.8 Q21.1
Q24.8 Q21.8
I26.0 Q21.8
Q21.1 Q21.8
Z01.7 Q21.8
Q21.8 Z01.7
Q22.1 Q21.0
Q22.8 Q21.0
Q21.0 Q22.1
Q21.0 Q22.8
R00.2 I47.1
R00.2 I49.8
I47.1 R00.2
I49.8 R00.2
Z01.7 R00.2
R00.2 Z01.7
E11.7 Z94.0
I10.X Z94.0
Z94.0 E11.7
Z94.0 I10.X
I25.2 I49.0
I49.0 I25.2
I36.1 I42.1
I50.9 I42.1
I48.X I42.1
I42.1 I36.1
I42.1 I50.9
I42.1 I48.X
I60.9 Q24.8
I85.0 Q24.8
K92.0 Q24.8
Q24.8 I60.9
I85.0 I60.9
K92.0 I60.9
Z01.7 I60.9
Q24.8 I85.0
I60.9 I85.0
K92.0 I85.0
Z01.7 I85.0
Q24.8 K92.0
I60.9 K92.0
I85.0 K92.0
Z01.7 K92.0
I60.9 Z01.7
I85.0 Z01.7
K92.0 Z01.7
Q24.4 I33.0
I33.0 Q24.4
I42.0 I44.2
I44.2 I42.0
N05.2 N18.9
N18.9 N05.2
Z49.2 N05.2
T85.6 N05.2
Z01.7 N05.2
N05.2 Z49.2
N05.2 T85.6
N05.2 Z01.7
I69.4 I11.0
Q25.1 I11.0
I11.0 I69.4
Q25.1 I69.4
I11.0 Q25.1
I69.4 Q25.1
E11.9 Q24.8
Q24.8 E11.9
K81.0 I25.8
K81.0 I21.0
K81.0 Y83.1
K81.0 T82.8
I25.8 K81.0
I21.0 K81.0
Y83.1 K81.0
T82.8 K81.0
I64.X I77.8
I77.8 I64.X
I21.4 I25.1
I21.4 I20.0
I25.1 I21.4
I20.0 I21.4
I34.1 I25.8
I34.1 I21.0
I25.8 I34.1
I21.0 I34.1
I45.1 Q23.1
Q23.1 I45.1
I10.X I40.9
I40.9 I10.X
Q22.5 Q24.8
Q24.8 Q22.5
I49.8 Q22.5
I50.9 Q22.5
Z01.7 Q22.5
Q22.5 I49.8
Q22.5 I50.9
Q22.5 Z01.7
Z95.5 I20.1
I50.9 I20.1
I20.1 Z95.5
I20.1 I50.9
N15.1 Q24.8
Q24.8 N15.1
Z95.2 N15.1
I50.9 N15.1
Z01.7 N15.1
N15.1 Z95.2
N15.1 I50.9
N15.1 Z01.7
N03.1 Z94.0
N39.0 Z94.0
Z94.0 N03.1
N39.0 N03.1
Z94.0 N39.0
N03.1 N39.0
Q24.5 Q23.0
Q23.0 Q24.5
N39.0 I09.1
R07.4 I09.1
N39.0 I48.X
R07.4 I48.X
I09.1 N39.0
I48.X N39.0
R07.4 N39.0
I09.1 R07.4
I48.X R07.4
N39.0 R07.4
I44.3 I40.1
Z45.0 I40.1
Z45.9 I40.1
I40.1 I44.3
I40.1 Z45.0
I40.1 Z45.9
M32.1 N17.9
Z49.2 N17.9
N17.9 M32.1
Z49.1 M32.1
Z49.2 M32.1
M32.1 Z49.1
N17.9 Z49.2
M32.1 Z49.2
G93.1 I21.9
I21.9 G93.1
R57.0 G93.1
G93.1 R57.0
S37.0 N05.8
N05.8 S37.0
I42.2 I47.2
I47.2 I42.2
K21.9 N18.9
I10.X N05.2
E61.1 N05.2
K21.9 N05.2
N05.2 I10.X
K21.9 I10.X
N05.2 E61.1
K21.9 E61.1
N18.9 K21.9
N05.2 K21.9
I10.X K21.9
E61.1 K21.9
I35.8 I35.1
I35.1 I35.8
I34.0 I35.8
I36.1 I35.8
Z01.7 I35.8
I35.8 I34.0
I35.8 I36.1
I35.8 Z01.7
Q26.2 Q24.8
Q24.8 Q26.2
Q21.1 Q26.2
I45.1 Q26.2
Z01.7 Q26.2
Q26.2 Q21.1
Q26.2 I45.1
Q26.2 Z01.7
J18.9 I50.9
I50.9 J18.9
I27.2 N26.X
M34.1 N26.X
M34.9 N26.X
N26.X I27.2
M34.1 I27.2
M34.9 I27.2
N26.X M34.1
I27.2 M34.1
M34.9 M34.1
Z01.7 M34.1
N26.X M34.9
I27.2 M34.9
M34.1 M34.9
Z01.7 M34.9
M34.1 Z01.7
M34.9 Z01.7
I12.9 N05.0
I15.1 N05.0
N05.0 I12.9
I15.1 I12.9
N05.0 I15.1
I12.9 I15.1
S37.0 I15.1
I15.1 S37.0
I49.8 Z03.5
E11.9 Z03.5
Z03.5 I49.8
Z03.5 E11.9
R57.0 I25.4
I25.4 R57.0
R57.8 I25.8
N17.9 I21.0
R57.8 I21.0
I21.0 N17.9
R57.8 N17.9
R57.8 E11.9
I25.8 R57.8
I21.0 R57.8
N17.9 R57.8
E11.9 R57.8
I82.9 N03.2
E87.7 N03.2
E13.9 N03.2
N03.2 I82.9
E87.7 I82.9
E13.9 I82.9
Z01.7 I82.9
N03.2 E87.7
I82.9 E87.7
E13.9 E87.7
N03.2 E13.9
I82.9 E13.9
E87.7 E13.9
Z01.7 E13.9
I82.9 Z01.7
E13.9 Z01.7
I71.2 I71.0
I44.0 I71.0
I71.0 I71.2
I44.0 I71.2
I44.0 I35.1
I71.0 I44.0
I71.2 I44.0
I35.1 I44.0
I50.9 Z49.1
Z49.1 I50.9
I47.1 Q21.1
Q21.1 I47.1
I51.7 I05.0
I05.0 I51.7
I69.5 I25.8
I69.5 I25.1
I69.5 Y83.1
I25.8 I69.5
I25.1 I69.5
Y83.1 I69.5
Z01.7 I69.5
I69.5 Z01.7
J44.1 I64.X
J18.9 I64.X
J32.9 I64.X
I64.X J44.1
J18.9 J44.1
J32.9 J44.1
Z01.7 J44.1
I64.X J18.9
J44.1 J18.9
J32.9 J18.9
I64.X J32.9
J44.1 J32.9
J18.9 J32.9
Z01.7 J32.9
J44.1 Z01.7
J32.9 Z01.7
J44.9 I47.2
J44.9 T82.1
J44.9 Z45.0
I47.2 J44.9
T82.1 J44.9
Z45.0 J44.9
J90.X I31.1
Z93.0 I31.1
J93.1 I31.1
I31.1 J90.X
Z93.0 J90.X
J93.1 J90.X
I31.1 Z93.0
J90.X Z93.0
J93.1 Z93.0
Z01.7 Z93.0
I31.1 J93.1
J90.X J93.1
Z93.0 J93.1
Z93.0 Z01.7
N18.9 I34.0
N18.9 I36.1
I34.0 N18.9
I36.1 N18.9
N18.9 I48.X
I48.X N18.9
Q21.1 I51.8
N26.X I51.8
I51.8 Q21.1
N26.X Q21.1
I51.8 N26.X
Q21.1 N26.X
I80.1 I26.0
I80.1 I80.2
I26.0 I80.1
I80.2 I80.1
Y83.1 I80.1
Z01.7 I80.1
I80.1 Y83.1
I80.1 Z01.7
I44.7 I40.9
Z45.0 I40.9
I40.9 I44.7
I40.9 Z45.0
Z45.0 I50.1
Z45.9 I50.1
I50.1 Z45.0
I50.1 Z45.9
D69.6 I40.9
D69.6 I50.9
D69.6 I49.8
I40.9 D69.6
I50.9 D69.6
I49.8 D69.6
Z01.7 D69.6
D69.6 Z01.7
I27.9 I26.0
J98.4 I26.0
I27.2 I26.0
I26.0 I27.9
I26.0 J98.4
I26.0 I27.2
I20.9 I35.0
I35.0 I20.9
I44.1 I21.1
I21.1 I44.1
I70.9 I44.1
I44.1 I70.9
I45.1 I25.5
I25.5 I45.1
I99.X I24.8
I99.X I20.1
I24.8 I99.X
I20.1 I99.X
J18.9 I27.9
J18.9 J98.4
I27.9 J18.9
J98.4 J18.9
I50.1 I31.3
J98.4 I31.3
J32.4 I31.3
I31.3 I50.1
J98.4 I50.1
J32.4 I50.1
I31.3 J98.4
I50.1 J98.4
J32.4 J98.4
I31.3 J32.4
I50.1 J32.4
J98.4 J32.4
Z01.7 J32.4
J32.4 Z01.7
I25.5 Q24.8
K65.0 Q24.8
Q24.8 I25.5
K65.0 I25.5
Q24.8 K65.0
I25.5 K65.0
I50.9 C34.1
I49.8 C34.1
R05.X C34.1
C34.1 I50.9
R05.X I50.9
C34.1 I49.8
R05.X I49.8
C34.1 R05.X
I50.9 R05.X
I49.8 R05.X
Z01.7 R05.X
R05.X Z01.7
E78.5 N05.8
N05.8 E78.5
S37.0 E78.5
E78.5 S37.0
T65.8 I35.0
T65.8 I50.9
I35.0 T65.8
I50.9 T65.8
Z01.7 T65.8
T65.8 Z01.7
T81.0 Q24.8
T81.0 Q21.1
T81.0 Q22.8
Q24.8 T81.0
Q21.1 T81.0
Q22.8 T81.0
Z43.6 N28.1
N28.1 Z43.6
K65.0 N03.1
Z99.2 N03.1
N03.1 K65.0
N03.1 Z99.2
J18.9 I27.0
A41.9 I27.0
I27.0 J18.9
I27.0 A41.9
I46.1 I21.2
I21.2 I46.1
I46.1 Q21.1
I46.1 I26.0
Q21.1 I46.1
I26.0 I46.1
I23.5 I21.9
I21.9 I23.5
R57.0 I23.5
I23.5 R57.0
J06.9 I35.0
I35.0 J06.9
I48.X J06.9
J06.9 I48.X
I44.4 I35.0
I35.0 I44.4
I49.8 I44.4
I44.4 I49.8
I50.4 I25.8
I50.4 I25.1
I25.8 I50.4
I25.1 I50.4
I49.8 I50.4
Z01.7 I50.4
I50.4 I49.8
I50.4 Z01.7
I44.1 Q24.8
Q24.8 I44.1
I70.X I25.8
I70.X I25.1
I70.X I21.0
I25.8 I70.X
I25.1 I70.X
I21.0 I70.X
Z01.7 I70.X
I70.X Z01.7
I80.1 I42.0
N20.0 I42.0
I42.0 I80.1
N18.9 I80.1
N20.0 I80.1
I80.1 N18.9
I42.0 N20.0
I80.1 N20.0
I45.1 I05.0
I05.0 I45.1
T82.0 I45.1
I45.1 T82.0
I44.2 I45.9
I44.1 I45.9
T82.7 I45.9
Z01.7 I45.9
I45.9 I44.2
I45.9 I44.1
I45.9 T82.7
I45.9 Z01.7
Y60.6 Q24.8
Y60.6 I44.2
Y60.6 T82.1
Q24.8 Y60.6
I44.2 Y60.6
T82.1 Y60.6
Z01.7 Y60.6
Y60.6 Z01.7
Z45.0 I45.9
I45.9 Z45.0
I13.2 E11.2
E11.2 I13.2
Z95.4 Q24.8
Q24.8 Z95.4
Z02.4 N18.9
I10.X T82.4
Z02.4 T82.4
Z02.4 Z49.1
T82.4 I10.X
Z02.4 I10.X
N18.9 Z02.4
T82.4 Z02.4
Z49.1 Z02.4
I10.X Z02.4
E87.2 N18.9
I15.1 I50.1
E87.2 I50.1
I50.1 I15.1
E87.2 I15.1
N18.9 E87.2
I50.1 E87.2
I15.1 E87.2
I44.6 I25.8
I44.6 I21.1
I44.6 I25.1
I25.8 I44.6
I21.1 I44.6
I25.1 I44.6
I74.0 I71.9
I50.9 I71.9
I71.9 I74.0
I49.8 I74.0
I50.9 I74.0
Z01.7 I74.0
I74.0 I49.8
I71.9 I50.9
I74.0 I50.9
I74.0 Z01.7
I45.0 I42.0
I42.0 I45.0
Z45.9 I45.0
I50.9 I45.0
Z01.7 I45.0
I45.0 Z45.9
I45.0 I50.9
I45.0 Z01.7
I21.0 I35.8
I20.0 I35.8
I70.9 I35.8
I35.8 I21.0
I35.8 I20.0
I35.8 I70.9
I73.9 I25.2
I25.2 I73.9
I80.1 I49.8
I80.1 I50.9
I49.8 I80.1
I50.9 I80.1
I64.X I11.0
Z45.9 I11.0
I11.0 I64.X
I11.0 Z45.9
I44.0 I45.8
I45.8 I44.0
I67.8 I51.5
I51.5 I67.8
T82.1 I67.8
Z95.0 I67.8
I67.8 T82.1
I67.8 Z95.0
E87.5 I27.9
Z49.1 I27.9
E87.5 N17.9
I27.9 E87.5
N17.9 E87.5
A41.9 E87.5
I27.9 Z49.1
E87.5 A41.9
Z95.4 I07.1
A41.9 I07.1
A41.9 T82.0
I07.1 Z95.4
A41.9 Z95.4
I07.1 A41.9
T82.0 A41.9
Z95.4 A41.9
K21.9 I49.8
I49.8 K21.9
E78.5 K21.9
Z01.7 K21.9
K21.9 E78.5
K21.9 Z01.7
Z95.5 T81.4
T81.4 Z95.5
I27.0 I06.2
I06.2 I27.0
T82.6 I35.1
T82.8 I35.1
I35.1 T82.6
T82.8 T82.6
I33.0 T82.6
Z01.7 T82.6
I35.1 T82.8
T82.6 T82.8
I33.0 T82.8
T82.6 I33.0
T82.8 I33.0
T82.6 Z01.7
I50.9 I08.1
I08.1 I50.9
N39.0 Q24.8
Q24.8 N39.0
Z95.2 N39.0
I50.9 N39.0
N39.0 Z95.2
N39.0 I50.9
I51.3 I24.8
I24.8 I51.3
J18.9 Q24.8
I44.0 Q21.0
J18.9 Q21.0
Q21.0 I44.0
J18.9 I44.0
Q24.8 J18.9
Q21.0 J18.9
I44.0 J18.9
K52.9 I47.1
K52.9 I50.9
K52.9 I49.8
I47.1 K52.9
I50.9 K52.9
I49.8 K52.9
I74.3 Q24.8
Z95.8 Q24.8
I74.3 I64.X
Z95.8 I64.X
Q24.8 I74.3
I64.X I74.3
Z95.8 I74.3
Q24.8 Z95.8
I64.X Z95.8
I74.3 Z95.8
Z96.0 Z94.0
Z96.0 N18.9
Z96.0 N39.0
Z94.0 Z96.0
N18.9 Z96.0
N39.0 Z96.0
Z01.7 Z96.0
Z96.0 Z01.7
E11.9 I05.1
I05.1 E11.9
R57.0 I51.3
I51.3 R57.0
T82.7 N18.9
T82.7 Z49.1
I09.1 Z49.1
N18.9 T82.7
Z49.1 T82.7
I09.1 T82.7
Z49.1 I09.1
T82.7 I09.1
I70.9 I33.0
I33.0 I70.9
I25.8 I06.2
I25.8 I05.1
I06.2 I25.8
I05.1 I25.8
I25.4 I42.1
I44.2 I42.1
I25.4 I34.0
I44.2 I34.0
I42.1 I25.4
I34.0 I25.4
I44.2 I25.4
I42.1 I44.2
I34.0 I44.2
I25.4 I44.2
I25.4 I42.2
I45.1 I42.2
I42.2 I25.4
I45.1 I25.4
I42.2 I45.1
I25.4 I45.1
I47.2 I25.1
I25.1 I47.2
I42.0 Q25.1
I48.X Q25.1
Q25.1 I42.0
Q25.1 I48.X
I70.9 I09.1
I09.1 I70.9
I70.0 I25.8
I25.8 I70.0
I71.0 I70.0
I70.9 I70.0
I70.0 I71.0
I70.0 I70.9
I89.8 N18.9
I77.6 N18.9
N18.9 I89.8
I77.6 I89.8
M31.3 I89.8
Z01.7 I89.8
N18.9 I77.6
I89.8 I77.6
M31.3 I77.6
Z01.7 I77.6
I89.8 M31.3
I77.6 M31.3
I89.8 Z01.7
I77.6 Z01.7
N13.5 N17.9
N39.0 N17.9
T86.1 N17.9
N17.9 N13.5
N39.0 N13.5
T86.1 N13.5
Z01.7 N13.5
N17.9 N39.0
N13.5 N39.0
N17.9 T86.1
N13.5 T86.1
N13.5 Z01.7
I34.0 I25.6
Y83.1 I25.6
I25.6 I34.0
I25.6 Y83.1
I11.0 I71.0
N28.0 I71.0
I71.0 I11.0
N28.0 I11.0
I71.0 N28.0
I11.0 N28.0
Y83.1 N28.0
Z01.7 N28.0
N28.0 Y83.1
N28.0 Z01.7
T82.4 T82.8
T82.8 T82.4
I44.5 I25.8
I25.8 I44.5
I70.9 I44.5
Z95.5 I44.5
I44.5 I70.9
I44.5 Z95.5
J18.9 I48.X
I48.X J18.9
Z95.2 J18.9
J18.9 Z95.2
N13.5 N18.9
Z96.0 T86.1
N18.9 N13.5
Z96.0 N13.5
T86.1 Z96.0
N13.5 Z96.0
M31.3 I15.0
Z96.8 I15.0
I15.0 M31.3
Z96.8 M31.3
I15.0 Z96.8
M31.3 Z96.8
N39.0 E11.9
E11.9 N39.0
A41.9 N39.0
N39.0 A41.9
I20.8 Q24.8
Q24.8 I20.8
J45.9 I11.0
I11.0 J45.9
I49.8 J45.9
J45.9 I49.8
C90.0 C64.X
C64.X C90.0
I47.1 I35.0
E02.X I35.0
E02.X I48.X
I35.0 I47.1
E02.X I47.1
E02.X I70.9
I35.0 E02.X
I48.X E02.X
I47.1 E02.X
I70.9 E02.X
I26.0 Q23.1
Q23.1 I26.0
J84.9 I27.0
J64.X I27.0
I27.0 J84.9
J64.X J84.9
I27.0 J64.X
J84.9 J64.X
I36.1 J64.X
Z01.7 J64.X
J64.X I36.1
J64.X Z01.7
I44.4 I25.2
I25.2 I44.4
I44.0 I20.0
I44.1 I20.0
I20.0 I44.0
I20.0 I44.1
I24.8 Q23.1
Q23.1 I24.8
I72.4 I25.8
I72.4 I21.1
I25.8 I72.4
I21.1 I72.4
I70.9 I72.4
Z01.7 I72.4
I72.4 I70.9
I72.4 Z01.7
T81.0 I09.1
T81.0 I05.2
T81.0 I06.0
I09.1 T81.0
I05.2 T81.0
I06.0 T81.0
J15.2 I50.0
A41.9 I50.0
I50.0 J15.2
A41.9 J15.2
I50.0 A41.9
J15.2 A41.9
T82.6 I44.2
E11.9 I44.2
A41.9 I44.2
E11.9 I33.0
A41.9 I33.0
I44.2 T82.6
E11.9 T82.6
A41.9 T82.6
I44.2 E11.9
I33.0 E11.9
T82.6 E11.9
I44.2 A41.9
I33.0 A41.9
T82.6 A41.9
I07.0 I09.1
I07.0 I06.0
A41.9 I06.0
I07.0 I05.0
I09.1 I07.0
I06.0 I07.0
I05.0 I07.0
A41.9 I07.0
I06.0 A41.9
I07.0 A41.9
E03.9 I64.X
E03.9 I48.X
E03.9 I10.X
I64.X E03.9
I48.X E03.9
I10.X E03.9
I69.4 I31.3
I31.3 I69.4
I10.X I69.4
I69.4 I10.X
I27.2 I35.2
I35.2 I27.2
I33.0 I06.2
I06.2 I33.0
I13.2 I25.5
I25.5 I13.2
I10.X I13.2
I70.9 I13.2
I13.2 I10.X
I13.2 I70.9
I25.1 I51.5
I70.9 I51.5
I51.5 I25.1
I44.2 I25.1
I25.1 I44.2
I51.5 I70.9
K76.6 I49.8
K72.9 I49.8
K25.3 I49.8
I49.8 K76.6
K72.9 K76.6
K25.3 K76.6
Z01.7 K76.6
I49.8 K72.9
K76.6 K72.9
K25.3 K72.9
I49.8 K25.3
K76.6 K25.3
K72.9 K25.3
Z01.7 K25.3
K76.6 Z01.7
K25.3 Z01.7
I15.1 N05.8
N40.X N05.8
N05.8 I15.1
N40.X I15.1
N05.8 N40.X
I15.1 N40.X
N40.X I26.0
I87.2 I10.X
I10.X I87.2
N40.X I87.2
I26.0 N40.X
I87.2 N40.X
I44.1 I25.1
T82.1 I25.1
I25.1 I44.1
T82.1 I44.1
I25.1 T82.1
I44.1 T82.1
Z45.0 I25.1
I25.1 Z45.0
T82.1 I10.X
I10.X T82.1
I44.2 I40.9
Z45.9 I40.9
I40.9 I44.2
I40.9 Z45.9
J15.2 N18.9
J15.2 T86.1
N18.9 J15.2
T86.1 J15.2
Z49.2 J15.2
J15.2 Z49.2
Z95.2 Z45.0
Z45.0 Z95.2
I44.7 I25.1
I25.1 I44.7
R57.0 I44.7
I44.7 R57.0
I35.2 I24.8
I44.7 I24.8
I24.8 I35.2
I24.8 I44.7
I44.7 I70.9
I70.9 I44.7
I51.3 B57.2
I25.3 B57.2
B57.2 I51.3
I47.2 I51.3
B57.2 I25.3
I47.2 I25.3
I51.3 I47.2
I25.3 I47.2
C34.9 I31.3
C34.9 J90.X
I31.3 C34.9
J90.X C34.9
I49.8 C34.9
Z01.7 C34.9
C34.9 I49.8
C34.9 Z01.7
I15.9 I35.1
I35.1 I15.9
I10.X I15.9
I15.9 I10.X
T81.5 I35.0
I35.0 T81.5
Y83.1 T81.5
I49.8 T81.5
Z01.7 T81.5
T81.5 Y83.1
T81.5 I49.8
T81.5 Z01.7
I51.7 I21.1
I51.7 I20.0
I21.1 I51.7
I20.0 I51.7
I44.7 I20.0
I20.0 I44.7
I48.X I11.0
I87.2 I11.0
I87.2 I42.0
I11.0 I48.X
I11.0 I87.2
I42.0 I87.2
J44.9 I27.9
J44.9 I36.1
I27.9 J44.9
I36.1 J44.9
J90.X I21.1
J90.X I21.0
I21.1 J90.X
I21.0 J90.X
N17.9 T81.4
T81.4 N17.9
Q25.1 Q23.3
Q23.3 Q25.1
Y83.1 I21.4
I21.4 Y83.1
T82.1 I25.2
Z45.0 I25.2
I25.2 T82.1
I25.2 Z45.0
Z45.9 I42.8
Z01.7 I42.8
I42.8 Z45.9
I42.8 Z01.7
Z45.9 I44.7
I44.7 Z45.9
I50.9 Z03.5
Z03.5 I50.9
K81.0 I49.8
Z49.1 I49.8
I49.8 K81.0
Z49.1 K81.0
E11.9 K81.0
A41.9 K81.0
I49.8 Z49.1
K81.0 Z49.1
K81.0 E11.9
K81.0 A41.9
E66.9 I21.1
I21.1 E66.9
E14.1 I25.8
E14.1 I21.0
E14.1 N17.9
I25.8 E14.1
I21.0 E14.1
N17.9 E14.1
R57.0 E14.1
E14.1 R57.0
R57.0 I25.5
I25.5 R57.0
I11.0 N18.9
I11.0 M32.1
I11.0 Z49.2
N18.9 I11.0
M32.1 I11.0
Z49.2 I11.0
I25.4 I35.2
I25.1 I33.0
I25.4 I33.0
I33.0 I25.1
I35.2 I25.4
I33.0 I25.4
I44.6 I27.9
I27.9 I44.6
I48.X I44.6
I27.2 I44.6
I44.6 I48.X
I44.6 I27.2
I47.1 I20.9
I20.9 I47.1
I48.X I06.2
I06.2 I48.X
I84.2 I25.5
I25.5 I84.2
I27.2 I84.2
I48.X I84.2
Z01.7 I84.2
I84.2 I27.2
I84.2 I48.X
I84.2 Z01.7
I49.8 T82.7
T82.7 I49.8
I84.9 I25.5
I84.9 I48.X
I25.5 I84.9
I48.X I84.9
I70.9 I84.9
I84.9 I70.9
I23.2 I25.8
I25.8 I23.2
I36.1 I23.2
Q21.0 I23.2
Z01.7 I23.2
I23.2 I36.1
Q21.0 I36.1
I23.2 Q21.0
I36.1 Q21.0
I23.2 Z01.7
Q87.4 I35.1
Q87.4 I34.0
Q87.4 I71.2
I35.1 Q87.4
I34.0 Q87.4
I71.2 Q87.4
K29.1 N18.9
I10.X T86.1
K29.1 T86.1
E14.9 T86.1
T86.1 I10.X
K29.1 I10.X
E14.9 I10.X
N18.9 K29.1
T86.1 K29.1
I10.X K29.1
E14.9 K29.1
T86.1 E14.9
I10.X E14.9
K29.1 E14.9
N18.9 I21.9
Z49.1 I21.9
I21.9 N18.9
I21.9 Z49.1
E11.9 Z94.0
Z94.0 E11.9
I25.1 I22.1
I24.8 I22.1
I22.1 I25.1
I22.1 I24.8
I25.8 T82.4
T82.4 I25.8
I27.0 N18.9
I27.0 I13.2
I27.0 T85.7
N18.9 I27.0
I13.2 I27.0
T85.7 I27.0
I45.5 I25.5
I44.0 I25.2
I45.5 I25.2
I25.2 I44.0
I45.5 I44.0
I25.5 I45.5
I25.2 I45.5
I44.0 I45.5
G20.X I25.5
G20.X I70.9
I25.5 G20.X
I70.9 G20.X
I50.9 G20.X
Z01.7 G20.X
G20.X I50.9
G20.X Z01.7
I49.4 I20.9
I20.9 I49.4
I50.9 I49.4
I49.4 I50.9
I07.1 N17.9
I83.0 N17.9
I83.0 I09.1
N17.9 I07.1
I83.0 I07.1
N17.9 I83.0
I09.1 I83.0
I07.1 I83.0
Z01.7 I83.0
I83.0 Z01.7
Q89.3 Q24.8
Q24.0 Q24.8
Q26.0 Q24.8
Q24.8 Q89.3
Q24.0 Q89.3
Q26.0 Q89.3
Z01.7 Q89.3
Q24.8 Q24.0
Q89.3 Q24.0
Q26.0 Q24.0
Z01.7 Q24.0
Q24.8 Q26.0
Q89.3 Q26.0
Q24.0 Q26.0
Z01.7 Q26.0
Q89.3 Z01.7
Q24.0 Z01.7
Q26.0 Z01.7
T81.0 I34.1
I34.1 T81.0
T81.0 Z95.4
Z95.4 T81.0
I74.0 I25.8
I74.0 I25.1
T82.8 I25.1
I25.8 I74.0
I25.1 I74.0
T82.8 I74.0
I25.1 T82.8
I74.0 T82.8
T82.6 I35.0
I35.0 T82.6
Z95.2 T82.6
T82.6 Z95.2
I77.9 I71.0
R09.2 I71.0
I71.0 I77.9
I50.9 I77.9
R09.2 I77.9
I77.9 I50.9
R09.2 I50.9
I71.0 R09.2
I77.9 R09.2
I50.9 R09.2
E66.9 N18.9
E66.9 Z49.1
N18.9 E66.9
Z49.1 E66.9
I15.9 N18.9
I15.9 Z49.1
N18.9 I15.9
Z49.1 I15.9
E66.9 I15.9
I15.9 E66.9
G47.3 I26.0
G47.3 I80.2
G47.3 Y83.1
I26.0 G47.3
I80.2 G47.3
Y83.1 G47.3
Z01.7 G47.3
G47.3 Z01.7
I27.0 I35.1
I35.1 I27.0
J98.2 I50.9
J98.2 J84.9
I50.9 J98.2
J84.9 J98.2
I49.8 J98.2
Z01.7 J98.2
J98.2 I49.8
J98.2 Z01.7
J96.0 I27.2
G47.3 I27.2
I27.2 J96.0
G47.3 J96.0
I27.2 G47.3
J96.0 G47.3
I50.9 G47.3
G47.3 I50.9
J85.3 I20.9
I20.9 J85.3
T65.8 I10.X
I10.X T65.8
T81.4 I20.0
I20.0 T81.4
T83.5 N18.9
N39.0 N20.0
T83.5 N20.0
N20.0 N39.0
T83.5 N39.0
N18.9 T83.5
N20.0 T83.5
N39.0 T83.5
Z01.7 T83.5
T83.5 Z01.7
R57.0 I71.0
I97.1 I10.X
R57.1 I10.X
I10.X I97.1
R57.0 I97.1
I10.X R57.1
R57.0 R57.1
I71.0 R57.0
I97.1 R57.0
R57.1 R57.0
I31.3 I11.0
I11.0 I31.3
Y83.1 Q25.0
I50.9 Q25.0
Q25.0 Y83.1
Q25.0 I50.9
I26.0 I35.1
I64.X I35.1
I26.0 I33.0
I35.1 I26.0
I33.0 I26.0
I64.X I26.0
I35.1 I64.X
I26.0 I64.X
J90.X Q23.1
Q23.1 J90.X
R07.1 I50.9
R07.1 I49.8
R07.1 R07.4
I50.9 R07.1
I49.8 R07.1
R07.4 R07.1
Z01.7 R07.1
R07.1 Z01.7
I49.5 I42.1
T82.1 I42.1
I42.1 I49.5
I42.1 T82.1
T82.1 I45.5
T82.7 I45.5
I45.5 T82.1
I45.5 T82.7
B24.X I35.1
J18.9 I35.1
A41.9 I35.1
B24.X Z95.2
A41.9 Z95.2
I35.1 B24.X
Z95.2 B24.X
J18.9 B24.X
A41.9 B24.X
I35.1 J18.9
B24.X J18.9
I35.1 A41.9
Z95.2 A41.9
B24.X A41.9
E78.5 Q24.5
Q24.5 E78.5
E78.2 T86.1
E78.2 Z49.1
T86.1 E78.2
Z49.1 E78.2
E79.0 Z99.2
Z99.2 E79.0
A16.9 Z94.0
A16.9 N18.9
Z94.0 A16.9
N18.9 A16.9
I10.X A16.9
Z01.7 A16.9
A16.9 I10.X
A16.9 Z01.7
Q26.4 Q24.8
Q26.4 Q21.1
Q24.8 Q26.4
Q21.1 Q26.4
I27.2 Q26.4
Z01.7 Q26.4
Q26.4 I27.2
Q26.4 Z01.7
I44.2 I20.8
I20.8 I44.2
I31.9 I34.1
I34.1 I31.9
E21.2 N18.9
K66.X N18.9
N18.9 E21.2
T86.1 E21.2
K66.X E21.2
Z01.7 E21.2
E21.2 T86.1
K66.X T86.1
N18.9 K66.X
E21.2 K66.X
T86.1 K66.X
Z01.7 K66.X
E21.2 Z01.7
K66.X Z01.7
S37.0 Z49.1
Z49.1 S37.0
T82.8 I34.0
I34.0 T82.8
T86.1 Z94.0
Z93.6 Z94.0
Z49.1 Z94.0
Z94.0 T86.1
Z93.6 T86.1
Z94.0 Z93.6
T86.1 Z93.6
Z49.1 Z93.6
Z01.7 Z93.6
Z94.0 Z49.1
Z93.6 Z49.1
Z93.6 Z01.7
E21.1 Z49.1
E21.1 T82.8
Z49.1 E21.1
T82.8 E21.1
I31.3 I05.0
I31.3 I07.1
I05.0 I31.3
I07.1 I31.3
I51.3 I26.0
I34.0 I26.0
I26.0 I51.3
I42.0 I51.3
I51.3 I42.0
I26.0 I34.0
I36.1 I26.0
I26.0 I36.1
I44.2 I36.1
I36.1 I44.2
I45.6 I25.4
I25.4 I45.6
I77.0 I26.0
I77.0 I27.0
I77.0 Y83.1
I26.0 I77.0
I27.0 I77.0
Y83.1 I77.0
J18.9 T86.1
J18.9 Z49.1
T86.1 J18.9
Z49.1 J18.9
I27.2 I27.1
Q24.8 I27.1
Q21.0 I27.1
Z01.7 I27.1
I27.1 I27.2
I27.1 Q24.8
I27.1 Q21.0
I27.1 Z01.7
S37.0 E11.7
E11.7 S37.0
Y83.1 I49.4
I49.4 Y83.1
Y83.1 Q25.4
Q25.4 Y83.1
I50.0 I42.2
I46.1 I42.2
I42.2 I50.0
I47.2 I50.0
I50.0 I47.2
I42.2 I46.1
I77.0 N18.9
N18.9 I77.0
E21.1 I77.0
I77.0 E21.1
R57.0 J90.X
R57.0 I27.0
J90.X R57.0
I27.0 R57.0
R57.0 Q22.8
Q22.8 R57.0
D61.9 I50.9
D46.4 I50.9
D61.9 I49.8
D46.4 I49.8
I50.9 D61.9
I49.8 D61.9
D46.4 D61.9
Z01.7 D61.9
I50.9 D46.4
I49.8 D46.4
D61.9 D46.4
Z01.7 D46.4
D61.9 Z01.7
D46.4 Z01.7
I27.0 I87.2
I87.2 I27.0
Q21.1 Q20.3
I31.3 Q20.3
Q20.3 Q21.1
I31.3 Q21.1
Q20.3 I31.3
Q21.1 I31.3
I50.9 Q23.3
Q23.3 I50.9
Q20.6 Q24.8
Q24.8 Q20.6
Q24.0 Q20.6
Q21.1 Q20.6
Z01.7 Q20.6
Q20.6 Q24.0
Q21.1 Q24.0
Q20.6 Q21.1
Q24.0 Q21.1
Q20.6 Z01.7
Q23.3 T82.0
T82.0 Q23.3
T82.7 I25.2
I25.2 T82.7
I42.2 I24.8
I24.8 I42.2
Y83.1 I42.2
I42.2 Y83.1
Z95.5 I64.X
I64.X Z95.5
T85.8 I09.1
T85.8 I06.1
Z95.4 I06.1
I09.1 T85.8
I06.1 T85.8
Z95.4 T85.8
I06.1 Z95.4
T85.8 Z95.4
Z95.2 Q23.3
Z95.4 Q23.3
Q23.3 Z95.2
Q23.3 Z95.4
I45.1 I42.0
I42.0 I45.1
I27.9 I09.1
I27.9 I05.0
I27.9 I07.1
I09.1 I27.9
I05.0 I27.9
I07.1 I27.9
I20.8 I25.5
I48.9 I25.5
I25.5 I20.8
I48.9 I20.8
I25.5 I48.9
I20.8 I48.9
Z01.7 I48.9
I48.9 Z01.7
I51.3 I27.0
I27.0 I51.3
I50.9 I51.3
I51.3 I50.9
Q24.8 I99.X
I50.9 I99.X
I99.X Q24.8
I99.X I50.9
J93.1 Q23.1
J93.1 I48.X
Q23.1 J93.1
I48.X J93.1
Q22.8 Q25.4
Q25.4 Q22.8
H91.9 N18.9
H91.9 M32.1
N18.9 H91.9
M32.1 H91.9
S37.0 H91.9
Z01.7 H91.9
H91.9 S37.0
H91.9 Z01.7
T81.4 Q24.8
T81.4 Q23.1
T81.4 Q23.0
Q24.8 T81.4
Q23.1 T81.4
Q23.0 T81.4
I60.9 N18.9
I60.9 Z49.1
N18.9 I60.9
Z49.1 I60.9
I46.1 I60.9
I60.9 I46.1
E78.9 N18.9
E78.9 M32.1
N18.9 E78.9
M32.1 E78.9
E11.7 I25.8
E11.7 I25.1
E11.7 I24.8
E11.7 I70.9
I25.8 E11.7
I25.1 E11.7
I24.8 E11.7
I70.9 E11.7
I46.1 I11.0
I11.0 I46.1
K81.0 I50.9
I50.9 K81.0
E78.5 K81.0
Z01.7 K81.0
K81.0 E78.5
K81.0 Z01.7
I82.0 I27.0
I27.0 I82.0
G47.3 I82.0
I49.8 I82.0
Z01.7 I82.0
I82.0 G47.3
I82.0 I49.8
I82.0 Z01.7
E87.2 I42.0
I42.0 E87.2
I50.9 E87.2
E87.2 I50.9
I73.9 I24.8
I24.8 I73.9
I25.5 Z94.1
I51.3 Z94.1
J15.2 Z94.1
Z01.7 Z94.1
Z94.1 I25.5
J15.2 I25.5
Z94.1 I51.3
J15.2 I51.3
Z94.1 J15.2
I25.5 J15.2
I51.3 J15.2
Z94.1 Z01.7
Z95.4 I25.5
J18.9 I25.5
Z95.4 I70.9
I25.5 Z95.4
I70.9 Z95.4
J18.9 Z95.4
I25.5 J18.9
Z95.4 J18.9
E03.9 Z52.4
Z52.4 E03.9
K72.9 I71.0
I35.0 I71.3
I50.9 I71.3
K72.9 I71.3
I71.3 I35.0
K72.9 I35.0
I71.3 I50.9
I71.0 K72.9
I71.3 K72.9
I35.0 K72.9
I23.3 I25.8
I97.1 I25.8
I25.8 I23.3
I10.X I23.3
I97.1 I23.3
R57.0 I23.3
I23.3 I10.X
I25.8 I97.1
I23.3 I97.1
I23.3 R57.0
E11.9 T86.1
E11.9 S37.0
T86.1 E11.9
S37.0 E11.9
G47.3 I10.X
I10.X G47.3
I49.8 I21.4
I21.4 I49.8
I25.4 I40.1
I10.X I40.1
I40.1 I25.4
I40.1 I10.X
I74.0 I71.0
I71.0 I74.0
I11.0 I74.0
N17.9 I74.0
I74.0 I11.0
N17.9 I11.0
I74.0 N17.9
I11.0 N17.9
I80.2 I35.1
I80.2 I71.0
I35.1 I80.2
I71.0 I80.2
T82.0 I21.0
I21.0 T82.0
Z45.2 I35.0
Y83.1 I71.3
Z45.2 I71.3
Z01.7 I71.3
I71.3 Y83.1
I35.0 Z45.2
I71.3 Z45.2
I71.3 Z01.7
G45.9 Q24.8
G45.9 Q23.1
Q24.8 G45.9
Q23.1 G45.9
Z95.2 G45.9
G45.9 Z95.2
Z95.4 I48.X
I48.X Z95.4
Y83.1 I13.2
M49.0 I13.2
I13.2 Y83.1
M49.0 Y83.1
I13.2 M49.0
Y83.1 M49.0
Z01.7 M49.0
M49.0 Z01.7
Z49.1 I33.0
I33.0 Z49.1
I64.X Z49.1
Z49.1 I64.X
E78.5 I35.2
I35.2 E78.5
R57.0 E78.5
E78.5 R57.0
J90.X N17.9
J90.X Z49.2
C90.0 Z49.2
N17.9 J90.X
Z49.2 J90.X
C90.0 J90.X
Z49.2 C90.0
J90.X C90.0
E23.0 I34.0
E23.0 I10.X
E23.0 I49.8
I34.0 E23.0
I10.X E23.0
I49.8 E23.0
Z01.7 E23.0
E23.0 Z01.7
I23.4 I25.8
I23.4 I21.1
I23.4 I34.0
I25.8 I23.4
I21.1 I23.4
I34.0 I23.4
Z01.7 I23.4
I23.4 Z01.7
I24.8 I06.2
I06.2 I24.8
I33.0 I06.1
I06.1 I33.0
I48.9 I51.3
I51.3 I48.9
I51.7 Q23.1
Q23.1 I51.7
I70.9 I35.1
I35.1 I70.9
I71.2 I09.1
I71.2 I06.0
I71.2 I05.1
I09.1 I71.2
I06.0 I71.2
I05.1 I71.2
J98.6 I05.2
J98.6 I07.1
I05.2 J98.6
I07.1 J98.6
Q21.1 I27.9
I27.9 Q21.1
N17.9 Q21.1
Q21.1 N17.9
N17.9 Q24.8
N17.9 Q23.1
N17.9 Q23.0
Q24.8 N17.9
Q23.1 N17.9
Q23.0 N17.9
Q22.8 I27.2
Q22.8 I27.9
I27.2 Q22.8
I27.9 Q22.8
Q25.1 I09.1
Q25.1 I05.1
Q25.1 I07.1
I09.1 Q25.1
I05.1 Q25.1
I07.1 Q25.1
T81.0 Q26.4
Q26.4 T81.0
I64.X I06.1
I06.1 I64.X
Z95.1 I25.8
Z95.1 T81.4
I25.8 Z95.1
T81.4 Z95.1
Z95.5 Z95.1
Z01.7 Z95.1
Z95.1 Z95.5
Z95.1 Z01.7
E11.9 I64.X
I64.X E11.9
I69.4 I09.1
I69.4 I27.0
I09.1 I69.4
I27.0 I69.4
A41.9 I69.4
I69.4 A41.9
T82.0 I27.2
I27.2 T82.0
I20.0 I44.2
I44.2 I20.0
I48.X Q21.8
Q21.8 I48.X
I50.9 Q22.1
I49.8 Q22.1
Q22.1 I50.9
Q22.1 I49.8
I50.9 I44.4
I44.4 I50.9
I51.7 Q26.4
I51.7 Q21.1
Q26.4 I51.7
Q21.1 I51.7
Q22.1 T82.0
Q21.0 T82.0
T82.0 Q22.1
T82.0 Q21.0
I46.1 J84.9
J84.9 I46.1
I11.9 I25.8
I11.9 I25.5
I25.8 I11.9
I25.5 I11.9
I71.0 I71.9
I10.X I71.9
N28.9 I71.9
I46.1 I71.9
I71.9 I71.0
N28.9 I71.0
I71.9 I10.X
N28.9 I10.X
I71.9 N28.9
I71.0 N28.9
I10.X N28.9
I46.1 N28.9
I71.9 I46.1
N28.9 I46.1
R57.0 Q21.0
R57.0 Q22.1
Q21.0 R57.0
Q22.1 R57.0
X04.X I25.8
X04.X I21.1
X04.X I25.1
X04.X I51.3
I25.8 X04.X
I21.1 X04.X
I25.1 X04.X
I51.3 X04.X
I50.9 I74.2
I49.8 I74.2
E02.X I74.2
I74.2 I50.9
E02.X I50.9
I74.2 I49.8
E02.X I49.8
I74.2 E02.X
I50.9 E02.X
I49.8 E02.X
Z01.7 E02.X
E02.X Z01.7
I70.9 I25.6
I10.X I25.6
I25.6 I70.9
I25.6 I10.X
I44.0 Q24.5
Q24.5 I44.0
I82.2 I25.8
I82.2 I25.1
I25.8 I82.2
I25.1 I82.2
I49.8 I82.2
Z01.7 I82.2
I82.2 I49.8
I82.2 Z01.7
I74.1 I26.0
I21.1 I26.0
I26.0 I74.1
I21.1 I74.1
I50.9 I74.1
Z01.7 I74.1
I26.0 I21.1
I74.1 I21.1
I74.1 I50.9
I74.1 Z01.7
I42.0 I51.4
I26.0 I51.4
I51.3 I51.4
I51.4 I42.0
I51.4 I26.0
I51.4 I51.3
I21.0 I25.0
I24.8 I25.0
I25.0 I21.0
I25.0 I24.8
I72.4 I71.0
I74.0 I71.2
I72.4 I71.2
I71.2 I74.0
I72.4 I74.0
I71.0 I72.4
I71.2 I72.4
I74.0 I72.4
J90.X Q23.0
Q23.0 J90.X
N13.9 N18.9
T86.1 N06.1
N13.9 N06.1
N06.1 T86.1
N13.9 T86.1
N18.9 N13.9
N06.1 N13.9
T86.1 N13.9
Z01.7 N13.9
N13.9 Z01.7
I11.0 I25.1
I25.1 I11.0
Q26.8 Q24.8
Q26.3 Q24.8
Q24.8 Q26.8
Q26.3 Q26.8
Q21.1 Q26.8
Z01.7 Q26.8
Q24.8 Q26.3
Q26.8 Q26.3
Q21.1 Q26.3
Z01.7 Q26.3
Q26.8 Q21.1
Q26.3 Q21.1
Q26.8 Z01.7
Q26.3 Z01.7
E11.9 I45.6
I45.6 E11.9
Z52.4 N18.9
Z52.4 Z94.0
Z49.2 Z94.0
A41.9 Z94.0
N18.9 Z52.4
Z94.0 Z52.4
Z49.2 Z52.4
A41.9 Z52.4
Z94.0 Z49.2
Z52.4 Z49.2
A41.9 Z49.2
Z94.0 A41.9
Z52.4 A41.9
Z49.2 A41.9
I46.1 Q21.0
Q21.0 I46.1
I64.X I21.0
I21.0 I64.X
G47.3 Z94.0
G47.3 N18.9
Z94.0 G47.3
N18.9 G47.3
I22.9 I25.1
I22.9 I21.9
I25.1 I22.9
I21.9 I22.9
I11.0 I27.9
I27.9 I11.0
I45.2 I21.0
I21.0 I45.2
I06.1 Q24.8
I06.1 Q23.1
Q24.8 I06.1
Q23.1 I06.1
I49.8 I06.1
I06.1 I49.8
I44.6 T82.0
T82.0 I44.6
I70.9 I31.9
I31.9 I70.9
I70.1 N18.9
K52.9 N18.9
I70.1 I10.X
K52.9 I10.X
N18.9 I70.1
I10.X I70.1
K52.9 I70.1
Z01.7 I70.1
N18.9 K52.9
I10.X K52.9
I70.1 K52.9
I70.1 Z01.7
M10.9 N18.9
M10.9 T86.1
M10.9 S37.0
N18.9 M10.9
T86.1 M10.9
S37.0 M10.9
Z01.7 M10.9
M10.9 Z01.7
N03.1 Q24.8
N03.1 I25.5
Q24.8 N03.1
I25.5 N03.1
Z95.2 K65.0
Z95.2 I13.2
K65.0 Z95.2
I13.2 Z95.2
Z95.4 Q23.1
Q23.1 Z95.4
I45.2 I35.1
I35.1 I45.2
T82.8 I45.2
Z95.2 I45.2
I45.2 T82.8
I45.2 Z95.2
T83.0 N18.9
Z46.6 N18.9
N18.9 T83.0
Z46.6 T83.0
Z96.8 T83.0
Z01.7 T83.0
N18.9 Z46.6
T83.0 Z46.6
Z96.8 Z46.6
Z01.7 Z46.6
T83.0 Z96.8
Z46.6 Z96.8
T83.0 Z01.7
Z46.6 Z01.7
A41.9 Q24.8
A41.9 Q23.1
A41.9 Q22.8
A41.9 Q23.3
Q24.8 A41.9
Q23.1 A41.9
Q22.8 A41.9
Q23.3 A41.9
D50.9 I27.0
D50.9 Z95.2
I27.0 D50.9
Z95.2 D50.9
I20.0 I20.8
I20.8 I20.0
I25.2 I11.0
I11.0 I25.2
I36.1 I24.8
I24.8 I36.1
J93.1 Q23.3
Q23.3 J93.1
I50.9 J93.1
J93.1 I50.9
I63.9 Q24.8
I63.9 Q23.1
Q24.8 I63.9
Q23.1 I63.9
I34.2 I27.9
I71.2 I27.9
I27.9 I34.2
I82.8 I34.2
I71.2 I34.2
I34.2 I82.8
I71.2 I82.8
I27.9 I71.2
I34.2 I71.2
I82.8 I71.2
E75.2 N18.9
N18.9 E75.2
I25.8 E75.2
S37.0 E75.2
Z01.7 E75.2
E75.2 I25.8
S37.0 I25.8
E75.2 S37.0
I25.8 S37.0
E75.2 Z01.7
T82.8 I21.9
I21.9 T82.8
T81.3 I25.8
T81.3 I70.9
I25.8 T81.3
I70.9 T81.3
T82.7 T81.3
Z01.7 T81.3
T81.3 T82.7
T81.3 Z01.7
I74.3 I73.9
I73.9 I74.3
I35.1 I42.2
E11.9 I42.2
I42.2 I35.1
I42.2 E11.9
J96.0 I35.0
J96.0 I48.X
I35.0 J96.0
I48.X J96.0
I25.1 Q23.1
I25.1 Q23.0
Q23.1 I25.1
Q23.0 I25.1
I51.5 I06.0
I51.5 I05.1
I06.0 I51.5
I05.1 I51.5
I51.5 I06.2
I06.2 I51.5
R04.0 I10.X
R04.0 I50.9
R04.0 Y44.2
I10.X R04.0
I50.9 R04.0
Y44.2 R04.0
S37.0 E14.9
E14.9 S37.0
T82.0 I31.9
I31.9 T82.0
I10.9 I21.0
I21.0 I10.9
Y83.1 I10.9
I10.9 Y83.1
T82.1 I33.0
Z95.1 I33.0
I33.0 T82.1
Z95.1 T82.1
I33.0 Z95.1
T82.1 Z95.1
E87.1 N18.9
E87.1 E87.2
E87.5 E87.2
I46.1 E87.2
N18.9 E87.1
E87.2 E87.1
E87.5 E87.1
I46.1 E87.1
E87.2 E87.5
E87.1 E87.5
I46.1 E87.5
E87.2 I46.1
E87.1 I46.1
E87.5 I46.1
Z95.5 I35.0
I35.0 Z95.5
E11.9 I06.0
I06.0 E11.9
G62.9 I50.9
G62.9 I49.8
G62.9 R07.4
I50.9 G62.9
I49.8 G62.9
R07.4 G62.9
G82.2 I50.9
G82.2 I49.8
G82.2 R07.2
I50.9 G82.2
I49.8 G82.2
R07.2 G82.2
Z01.7 G82.2
G82.2 Z01.7
I10.X I44.7
I44.7 I10.X
I21.0 I11.0
I20.0 I11.0
I11.0 I21.0
I11.0 I20.0
I44.2 I25.2
I25.2 I44.2
I47.2 I25.2
I25.2 I47.2
Q61.3 I10.X
I10.X Q61.3
R07.4 Q61.3
I49.8 Q61.3
Z01.7 Q61.3
Q61.3 R07.4
Q61.3 I49.8
Q61.3 Z01.7
Z45.9 I42.2
I42.2 Z45.9
I74.3 I09.1
I74.3 I06.0
I09.1 I74.3
I06.0 I74.3
I50.9 I74.3
I74.3 I50.9
K44.9 I42.0
J98.6 I42.0
K44.9 I10.X
I42.0 K44.9
I10.X K44.9
J98.6 K44.9
Z01.7 K44.9
I42.0 J98.6
K44.9 J98.6
K44.9 Z01.7
N31.9 N18.9
Y60.5 N18.9
N31.9 N39.0
Y60.5 N39.0
N18.9 N31.9
N39.0 N31.9
Y60.5 N31.9
Z01.7 N31.9
N18.9 Y60.5
N39.0 Y60.5
N31.9 Y60.5
Z01.7 Y60.5
N31.9 Z01.7
Y60.5 Z01.7
Z95.1 I20.0
Z95.1 I70.9
I20.0 Z95.1
I70.9 Z95.1
E10.X I35.0
E10.X E11.9
I35.0 E10.X
E11.9 E10.X
I50.9 E10.X
I46.1 E10.X
E10.X I50.9
E10.X I46.1
B24.X I25.8
B24.X I20.0
B24.X I70.9
I25.8 B24.X
I20.0 B24.X
I70.9 B24.X
E78.5 I42.0
I42.0 E78.5
I10.9 I25.1
I10.9 I20.0
I25.1 I10.9
I20.0 I10.9
T81.0 I71.2
I71.2 T81.0
I10.X T81.0
T81.0 I10.X
I64.X I71.2
I31.3 I71.2
I71.2 I64.X
I71.2 I31.3
I21.2 I21.4
I21.4 I21.2
I50.9 I25.3
I25.3 I50.9
I44.0 I06.1
I06.1 I44.0
I44.7 I06.0
I06.0 I44.7
J85.1 I42.0
I42.0 J85.1
Z45.9 J85.1
I50.9 J85.1
Z01.7 J85.1
J85.1 Z45.9
J85.1 I50.9
J85.1 Z01.7
I20.8 I20.1
I20.1 I20.8
T81.4 I71.2
I71.2 T81.4
I49.9 I49.5
I49.9 I48.X
I49.5 I49.9
I48.X I49.9
Z45.9 I49.9
I49.9 Z45.9
J85.1 B57.2
B57.2 J85.1
I44.2 I49.5
I49.5 I44.2
Z95.1 I24.8
I24.8 Z95.1
E78.2 I24.8
E78.2 I70.9
I24.8 E78.2
I70.9 E78.2
I24.8 I21.2
I21.2 I24.8
I25.9 Z49.1
I48.X Z49.1
Z49.1 I25.9
I48.X I25.9
Z49.1 I48.X
I25.9 I48.X
I50.9 I26.9
I49.8 I26.9
I49.8 I80.2
I26.9 I50.9
I26.9 I49.8
I80.2 I49.8
I50.9 I42.8
I42.8 I50.9
I74.5 I25.8
I25.8 I74.5
I74.3 I74.5
I70.9 I74.5
Z01.7 I74.5
I74.5 I74.3
I74.5 I70.9
I74.5 Z01.7
I82.8 I24.8
I24.8 I82.8
I70.9 I82.8
I82.8 I70.9
T85.8 Q23.3
T85.8 T82.0
Q23.3 T85.8
T82.0 T85.8
I49.5 I35.0
I35.0 I49.5
I49.8 I25.9
E78.5 I25.9
I25.9 I49.8
I25.9 E78.5
I20.1 N18.9
I20.1 Z49.2
N18.9 I20.1
Z49.2 I20.1
B44.0 I42.0
Z95.4 I42.0
B44.0 J18.9
I42.0 B44.0
J18.9 B44.0
Z95.4 B44.0
I46.1 B44.0
I42.0 Z95.4
B44.0 Z95.4
B44.0 I46.1
I61.1 I63.5
I25.8 I63.5
Z95.5 I63.5
I46.1 I63.5
I63.5 I61.1
I25.8 I61.1
Z95.5 I61.1
I46.1 I61.1
I63.5 I25.8
I61.1 I25.8
I63.5 Z95.5
I61.1 Z95.5
I63.5 I46.1
I61.1 I46.1
R57.0 I11.0
I11.0 R57.0
Z95.4 I35.0
Z95.4 T82.6
R57.0 T82.6
I35.0 Z95.4
T82.6 Z95.4
R57.0 Z95.4
T82.6 R57.0
Z95.4 R57.0
I06.1 I06.0
I06.0 I06.1
I10.X I34.1
I34.1 I10.X
I35.0 I21.0
I31.3 I21.0
I21.0 I35.0
I31.3 I35.0
I21.0 I31.3
I35.0 I31.3
I42.0 Z94.1
N17.9 Z94.1
I49.8 Z94.1
Z94.1 I42.0
Z94.1 N17.9
Z94.1 I49.8
I10.X I34.2
I34.2 I10.X
I28.0 I35.0
I28.0 I35.1
I35.0 I28.0
I35.1 I28.0
I50.9 I28.0
Z01.7 I28.0
I28.0 I50.9
I28.0 Z01.7
I50.1 Q24.8
I50.1 Q23.1
I50.1 Q23.3
Q24.8 I50.1
Q23.1 I50.1
Q23.3 I50.1
N17.9 Z95.4
N17.9 B44.0
Z01.7 B44.0
Z95.4 N17.9
B44.0 N17.9
B44.0 Z01.7
N17.9 I49.0
I49.0 N17.9
N40.X I70.9
I70.9 N40.X
T81.0 Q23.0
Q23.0 T81.0
T81.0 Q23.1
Q23.1 T81.0
T82.1 I49.0
I49.0 T82.1
E11.9 I34.0
E11.9 I36.1
I34.0 E11.9
I36.1 E11.9
I15.1 T82.4
D64.9 T82.4
D64.9 Z49.1
T82.4 I15.1
T82.4 D64.9
Z49.1 D64.9
I28.0 I27.9
I28.0 I82.8
I27.9 I28.0
I82.8 I28.0
I10.X I28.0
I49.8 I28.0
I28.0 I10.X
I28.0 I49.8
R57.0 I25.2
I25.2 R57.0
I15.9 Z94.0
E10.2 Z94.0
Z94.0 I15.9
E10.2 I15.9
Z94.0 E10.2
I15.9 E10.2
E87.8 N18.9
E87.8 Z49.1
N18.9 E87.8
Z49.1 E87.8
E87.5 E87.8
Z01.7 E87.8
E87.8 E87.5
E87.8 Z01.7
I25.8 I15.1
I15.1 I25.8
Z01.9 I21.2
Z01.9 I20.0
Z01.9 I34.0
I21.2 Z01.9
I20.0 Z01.9
I34.0 Z01.9
I10.X I45.2
I45.2 I10.X
I10.X I22.1
I50.9 I22.1
I22.1 I10.X
I22.1 I50.9
I20.0 I20.1
I20.1 I20.0
J15.2 T85.6
J15.2 Z49.1
T85.6 J15.2
Z49.1 J15.2
I31.9 I27.9
N40.X I27.9
I27.9 I31.9
N40.X I31.9
I27.9 N40.X
I31.9 N40.X
I49.5 I25.2
I25.2 I49.5
T82.1 I07.1
I07.1 T82.1
I20.9 N18.9
I20.9 I15.1
N18.9 I20.9
I15.1 I20.9
Z49.1 I20.9
I20.9 Z49.1
I49.8 I34.2
I34.2 I49.8
T65.8 I25.9
I25.9 T65.8
D64.9 I09.1
D64.9 I05.0
D64.9 I07.1
D64.9 I48.X
I09.1 D64.9
I05.0 D64.9
I07.1 D64.9
I48.X D64.9
E87.2 M32.1
I46.1 M32.1
E87.2 Z49.1
M32.1 E87.2
Z49.1 E87.2
M32.1 I46.1
R57.1 I09.1
R57.1 I05.2
R57.1 I07.1
R57.1 I48.X
I09.1 R57.1
I05.2 R57.1
I07.1 R57.1
I48.X R57.1
I10.X N13.9
E11.9 N13.9
N13.9 I10.X
N13.9 E11.9
Z45.2 I71.4
I10.X I71.4
I71.4 Z45.2
I71.4 I10.X
I35.1 I35.2
I35.1 I31.3
I35.2 I35.1
I31.3 I35.1
I49.8 J44.9
J44.9 I49.8
T81.4 I09.1
T81.4 I06.0
T81.4 I05.1
I09.1 T81.4
I06.0 T81.4
I05.1 T81.4
Z95.5 I44.1
I44.1 Z95.5
Z96.8 E10.2
E10.2 Z96.8
D52.9 N18.9
D52.9 T86.1
D52.9 J18.9
N18.9 D52.9
T86.1 D52.9
J18.9 D52.9
Z01.7 D52.9
D52.9 Z01.7
I40.9 I31.9
I31.9 I40.9
I40.9 I25.5
I25.5 I40.9
N17.9 I44.0
I44.0 N17.9
T85.7 K65.0
Z49.1 K65.0
K65.0 T85.7
K65.0 Z49.1
Z96.8 K52.9
K52.9 Z96.8
E78.5 I21.2
I21.2 E78.5
E74.3 I40.9
E74.3 I50.9
E74.3 I49.8
I40.9 E74.3
I50.9 E74.3
I49.8 E74.3
Z01.7 E74.3
E74.3 Z01.7
I82.9 I26.9
I47.1 I26.9
I26.9 I82.9
I47.1 I82.9
I50.9 I82.9
I26.9 I47.1
I82.9 I47.1
I82.9 I50.9
Q22.1 Q23.0
Q23.0 Q22.1
I84.9 I26.0
I84.9 I27.0
I84.9 I10.X
I26.0 I84.9
I27.0 I84.9
I10.X I84.9
J80.X I27.9
J80.X I48.X
J80.X J90.X
I27.9 J80.X
I48.X J80.X
J90.X J80.X
Z01.7 J80.X
J80.X Z01.7
N05.1 N18.9
N18.9 N05.1
E78.5 N05.1
S37.0 N05.1
Z01.7 N05.1
N05.1 E78.5
N05.1 S37.0
N05.1 Z01.7
D64.9 I10.X
I10.X D64.9
I15.9 Z49.2
Z49.2 I15.9
I50.9 I28.1
I49.8 I28.1
Z01.7 I28.1
I28.1 I50.9
I28.1 I49.8
I28.1 Z01.7
S37.0 N17.9
N17.9 S37.0
Z03.5 I47.1
I47.1 Z03.5
C74.9 I35.0
C74.9 I50.9
C74.9 I49.8
I35.0 C74.9
I50.9 C74.9
I49.8 C74.9
Z01.7 C74.9
C74.9 Z01.7
E78.5 I20.1
I20.1 E78.5
I44.7 I51.4
I10.X I51.4
H46.X I51.4
I51.4 I44.7
H46.X I44.7
I51.4 I10.X
H46.X I10.X
I51.4 H46.X
I44.7 H46.X
I10.X H46.X
Z01.7 H46.X
H46.X Z01.7
I15.9 Z99.2
I50.9 Z99.2
Z99.2 I15.9
I50.9 I15.9
Z99.2 I50.9
I15.9 I50.9
T82.1 Q24.6
Z45.0 Q24.6
Z45.9 Q24.6
Q24.6 T82.1
Q24.6 Z45.0
Q24.6 Z45.9
K52.9 N17.0
E03.9 N17.0
N17.0 K52.9
E03.9 K52.9
N17.0 E03.9
K52.9 E03.9
J80.X I26.0
I82.9 I26.0
I26.0 J80.X
I82.9 J80.X
I26.0 I82.9
J80.X I82.9
I46.1 I31.3
I31.3 I46.1
Q25.0 Q25.1
R57.0 Q25.1
Q25.1 Q25.0
R57.0 Q25.0
Q25.1 R57.0
Q25.0 R57.0
D53.9 N18.9
D53.9 Z49.1
D53.9 E21.1
N18.9 D53.9
Z49.1 D53.9
E21.1 D53.9
Z01.7 D53.9
D53.9 Z01.7
K92.8 I50.9
K29.8 I50.9
I50.9 K92.8
K29.8 K92.8
I49.8 K92.8
I50.9 K29.8
K92.8 K29.8
I49.8 K29.8
Z01.7 K29.8
K92.8 I49.8
K29.8 I49.8
K29.8 Z01.7
T82.8 I05.0
T82.8 I07.1
I05.0 T82.8
I07.1 T82.8
Z45.9 Q23.1
Q23.1 Z45.9
T86.1 T85.6
T85.6 T86.1
Z93.6 N18.9
Z93.6 Z43.6
N18.9 Z93.6
Z43.6 Z93.6
E12.6 N18.9
E12.6 Z49.1
N18.9 E12.6
Z49.1 E12.6
Z01.7 E12.6
E12.6 Z01.7
A41.9 I35.0
I35.0 A41.9
I45.6 Q24.8
I45.6 Q24.0
I10.X Q24.0
Q24.8 I45.6
Q24.0 I45.6
I10.X I45.6
Q24.0 I10.X
I45.6 I10.X
N20.9 N18.9
N18.9 N20.9
Z96.0 N20.9
I10.X N20.9
Z01.7 N20.9
N20.9 Z96.0
I10.X Z96.0
N20.9 I10.X
Z96.0 I10.X
N20.9 Z01.7
I25.2 I21.2
I21.2 I25.2
I31.1 N18.9
M32.9 N18.9
I31.1 Z49.2
M32.9 Z49.2
N18.9 I31.1
Z49.2 I31.1
M32.9 I31.1
N18.9 M32.9
Z49.2 M32.9
I31.1 M32.9
Z01.7 M32.9
M32.9 Z01.7
N18.9 I26.0
I10.X I80.2
N18.9 I80.2
I80.2 I10.X
I26.0 N18.9
I80.2 N18.9
Q22.8 Q26.3
Q22.2 Q26.3
Q26.3 Q22.8
Q26.3 Q22.2
R07.1 I10.X
I10.X R07.1
I42.2 I42.0
I42.0 I42.2
I42.2 I26.0
I44.7 I26.0
Z45.9 I26.0
I26.0 I42.2
I44.7 I42.2
I26.0 I44.7
I42.2 I44.7
I26.0 Z45.9
N13.3 N18.9
N13.3 N20.0
Z46.6 N20.0
N18.9 N13.3
N20.0 N13.3
Z46.6 N13.3
Z01.7 N13.3
N20.0 Z46.6
N13.3 Z46.6
N13.3 Z01.7
R00.0 I31.9
R00.0 I50.9
I31.9 R00.0
I50.9 R00.0
Z46.6 Z96.0
Z96.0 Z46.6
K57.9 N17.9
Z98.0 N17.9
N17.9 K57.9
Z98.0 K57.9
N17.9 Z98.0
K57.9 Z98.0
Z01.7 Z98.0
Z98.0 Z01.7
T82.0 Q23.0
A41.9 Q23.0
Q23.0 T82.0
Q23.0 A41.9
E14.2 N18.9
E14.2 I10.X
E14.2 S37.0
N18.9 E14.2
I10.X E14.2
S37.0 E14.2
Z01.7 E14.2
E14.2 Z01.7
E78.0 I09.1
E78.0 I05.0
I09.1 E78.0
I05.0 E78.0
I24.1 I25.8
I24.1 I21.1
I25.8 I24.1
I21.1 I24.1
Z01.7 I24.1
I24.1 Z01.7
I51.3 I07.1
I07.1 I51.3
I70.X I20.0
I20.0 I70.X
I85.9 Q24.8
I85.9 Q22.1
I85.9 Q22.8
Q24.8 I85.9
Q22.1 I85.9
Q22.8 I85.9
Z01.7 I85.9
I85.9 Z01.7
I44.7 I47.2
I47.2 I44.7
E10.2 Z49.2
Z49.2 E10.2
C48.2 I26.0
C48.2 I50.9
C48.2 I49.8
I26.0 C48.2
I50.9 C48.2
I49.8 C48.2
Z01.7 C48.2
C48.2 Z01.7
E66.9 Z49.2
E66.9 E11.2
Z49.2 E66.9
E11.2 E66.9
I25.3 I70.9
I70.9 I25.3
I31.2 Q24.8
I31.2 Q23.1
I31.2 Q23.0
Q24.8 I31.2
Q23.1 I31.2
Q23.0 I31.2
Z01.7 I31.2
I31.2 Z01.7
I35.0 I40.0
I34.0 I40.0
I34.1 I40.0
I40.0 I35.0
I34.1 I35.0
I40.0 I34.0
I40.0 I34.1
I35.0 I34.1
I99.X I21.0
I21.0 I99.X
I82.8 I31.3
N17.9 I31.3
I31.3 I82.8
N17.9 I82.8
I31.3 N17.9
I82.8 N17.9
D64.9 N17.9
N17.9 D64.9
S37.0 D64.9
D64.9 S37.0
R63.4 N05.9
R63.4 E85.4
S37.0 E85.4
N05.9 R63.4
E85.4 R63.4
S37.0 R63.4
Z01.7 R63.4
E85.4 S37.0
R63.4 S37.0
R63.4 Z01.7
E85.4 N18.9
G93.1 N18.9
N18.9 E85.4
G93.1 E85.4
I46.1 E85.4
N18.9 G93.1
E85.4 G93.1
I46.1 G93.1
E85.4 I46.1
G93.1 I46.1
E53.8 N18.9
E53.8 Z49.2
N18.9 E53.8
Z49.2 E53.8
Z01.7 E53.8
E53.8 Z01.7
Z29.2 N18.9
N18.9 Z29.2
M32.1 N00.5
I15.9 N00.5
Z29.2 N00.5
N00.5 M32.1
I15.9 M32.1
N00.5 I15.9
M32.1 I15.9
Z29.2 I15.9
N00.5 Z29.2
I15.9 Z29.2
A41.9 Z95.5
Z95.5 A41.9
E10.7 N18.9
E10.7 Z46.6
E10.7 Z96.0
N18.9 E10.7
Z46.6 E10.7
Z96.0 E10.7
Z01.7 E10.7
E10.7 Z01.7
Z49.2 N11.9
E66.9 N11.9
N11.9 Z49.2
N11.9 E66.9
I50.9 I42.5
I49.8 I42.5
E78.1 I42.5
I42.5 I50.9
I42.5 I49.8
I42.5 E78.1
T85.6 N18.0
Z49.2 N18.0
I15.1 N18.0
Z01.7 N18.0
N18.0 T85.6
I15.1 T85.6
N18.0 Z49.2
N18.0 I15.1
T85.6 I15.1
N18.0 Z01.7
J98.4 I40.9
I40.9 J98.4
Y83.1 I27.9
I27.9 Y83.1
N17.9 I21.1
I21.1 N17.9
N17.9 I25.1
I25.1 N17.9
Q22.8 Q25.1
Q25.1 Q22.8
N05.9 N18.9
N05.9 T86.1
N18.9 N05.9
T86.1 N05.9
E66.9 I71.0
I71.0 E66.9
R57.1 E66.9
R57.1 I49.8
E66.9 R57.1
I49.8 R57.1
E79.9 I11.0
E79.9 I27.2
E79.9 I49.8
I11.0 E79.9
I27.2 E79.9
I49.8 E79.9
Z01.7 E79.9
E79.9 Z01.7
I34.2 I35.0
I35.0 I34.2
Q24.5 I21.2
I21.2 Q24.5
I10.X Q24.5
Q24.5 I10.X
I15.9 Z52.4
Z52.4 I15.9
I36.1 I21.9
I21.9 I36.1
Q23.3 Q21.0
Q21.0 Q23.3
Q23.2 Q23.0
Q23.0 Q23.2
T82.0 Q23.2
Q23.2 T82.0
Z45.0 Q23.0
Q23.0 Z45.0
I23.6 I25.8
I25.8 I23.6
I70.9 I23.6
Z95.5 I23.6
Z01.7 I23.6
I23.6 I70.9
I23.6 Z95.5
I23.6 Z01.7
T82.0 I37.1
Z95.2 I37.1
I37.1 T82.0
I37.1 Z95.2
Z96.8 N17.9
N17.9 Z96.8
T82.7 I33.0
I47.2 I33.0
I33.0 T82.7
A41.9 T82.7
I47.2 I44.2
I33.0 I47.2
I44.2 I47.2
T82.7 A41.9
T82.0 I34.2
T85.8 I34.2
N18.9 I34.2
R57.0 I34.2
I34.2 T82.0
N18.9 T82.0
I34.2 T85.8
N18.9 T85.8
R57.0 T85.8
I34.2 N18.9
T82.0 N18.9
T85.8 N18.9
I34.2 R57.0
T85.8 R57.0
R57.8 I09.1
I48.X I07.0
T82.0 I07.0
R57.8 I07.0
I07.0 I48.X
R57.8 I48.X
I07.0 T82.0
R57.8 T82.0
I09.1 R57.8
I07.0 R57.8
I48.X R57.8
T82.0 R57.8
E11.0 I21.2
E11.0 I25.8
E11.0 I50.9
I21.2 E11.0
I25.8 E11.0
I50.9 E11.0
Z01.7 E11.0
E11.0 Z01.7
G47.3 I11.0
G47.3 I70.9
I11.0 G47.3
I70.9 G47.3
I27.0 I24.8
I24.8 I27.0
I27.0 I34.2
I34.2 I27.0
J98.4 I80.2
I80.2 J98.4
I44.7 T85.8
T85.8 I44.7
I50.9 I34.1
I34.1 I50.9
I48.X Q21.0
Q21.0 I48.X
I82.8 I27.2
I27.2 I82.8
I51.7 I34.2
I51.7 I36.1
I34.2 I51.7
I36.1 I51.7
J14.X I35.0
J14.X Q23.1
J14.X I31.3
I35.0 J14.X
Q23.1 J14.X
I31.3 J14.X
Z01.7 J14.X
J14.X Z01.7
Q24.5 I09.1
Q24.5 I05.0
Q24.5 I07.1
I09.1 Q24.5
I05.0 Q24.5
I07.1 Q24.5
N00.9 N17.9
N17.9 N00.9
S37.0 N00.9
Z96.8 N00.9
Z01.7 N00.9
N00.9 S37.0
N00.9 Z96.8
N00.9 Z01.7
I15.9 T86.1
T86.1 I15.9
I46.1 I07.1
I07.1 I46.1
I25.0 I21.9
I25.0 I34.0
I21.9 I25.0
I34.0 I25.0
R57.0 I25.0
I25.0 R57.0
E11.9 Q21.1
Q21.1 E11.9
I28.0 I25.8
I28.0 I24.8
I25.8 I28.0
I24.8 I28.0
I25.4 I28.0
I28.0 I25.4
Y83.1 I35.2
I35.2 Y83.1
I31.3 Y83.1
Y83.1 I31.3
N40.X Q24.8
N40.X Q23.0
N40.X Q23.1
Q24.8 N40.X
Q23.0 N40.X
Q23.1 N40.X
Q87.4 I42.0
I42.0 Q87.4
S37.0 E11.2
E11.2 S37.0
T81.0 I05.0
T81.0 I48.X
I05.0 T81.0
I48.X T81.0
T82.8 T85.8
T85.8 T82.8
Z03.4 N18.9
Z03.4 Z49.2
Z03.4 E11.2
N18.9 Z03.4
Z49.2 Z03.4
E11.2 Z03.4
Z01.7 Z03.4
Z03.4 Z01.7
2.2 I25.8
2.2 I25.1
2.2 I24.8
2.2 I70.9
I25.8 2.2
I25.1 2.2
I24.8 2.2
I70.9 2.2
K42.9 N18.9
K42.9 Z49.2
N18.9 K42.9
Z49.2 K42.9
Z01.7 K42.9
K42.9 Z01.7
I20.8 Q21.0
A41.9 Q21.0
Q21.0 I20.8
T82.0 I20.8
A41.9 I20.8
I20.8 T82.0
Q21.0 A41.9
I20.8 A41.9
I01.8 I48.X
I01.8 I10.X
I01.8 I50.9
I01.8 I49.8
I48.X I01.8
I10.X I01.8
I50.9 I01.8
I49.8 I01.8
I06.2 I06.0
I06.0 I06.2
I46.1 I06.2
I46.1 I05.1
I06.2 I46.1
I05.1 I46.1
I25.2 I21.9
I21.9 I25.2
R57.0 I21.2
I21.2 R57.0
J67.9 J84.8
J18.9 J84.8
I10.X J84.8
Z01.7 J84.8
J84.8 J67.9
J18.9 J67.9
I10.X J67.9
J84.8 J18.9
J67.9 J18.9
J84.8 I10.X
J67.9 I10.X
J84.8 Z01.7
N05.9 I26.0
I26.0 N05.9
I50.9 N05.9
N05.9 I50.9
I67.1 I25.5
I67.1 I25.4
I67.1 I64.X
I25.5 I67.1
I25.4 I67.1
I64.X I67.1
Z01.7 I67.1
I67.1 Z01.7
N06.2 N18.9
N06.8 N18.9
N06.2 M32.1
N06.8 M32.1
N18.9 N06.2
M32.1 N06.2
N06.8 N06.2
Z01.7 N06.2
N18.9 N06.8
M32.1 N06.8
N06.2 N06.8
Z01.7 N06.8
N06.2 Z01.7
N06.8 Z01.7
I10.X N06.1
E14.2 N06.1
S37.0 N06.1
N06.1 I10.X
N06.1 E14.2
N06.1 S37.0
E78.0 N05.2
S37.0 N05.2
N05.2 E78.0
N05.2 S37.0
Q22.4 I44.2
I44.2 Q22.4
Z45.0 Q22.4
Z45.9 Q22.4
Z01.7 Q22.4
Q22.4 Z45.0
Q22.4 Z45.9
Q22.4 Z01.7
Z95.2 I24.8
I24.8 Z95.2
I05.1 I05.0
I05.0 I05.1
I71.2 I42.0
I42.0 I71.2
I34.0 I42.8
I36.1 I42.8
I35.0 I42.8
I42.8 I34.0
I42.8 I36.1
I42.8 I35.0
G62.8 I42.2
I42.2 G62.8
I50.9 G62.8
I49.8 G62.8
Z01.7 G62.8
G62.8 I50.9
G62.8 I49.8
G62.8 Z01.7
N26.X I31.3
I31.3 N26.X
I50.9 N26.X
I49.8 N26.X
N26.X I50.9
N26.X I49.8
I49.8 Q25.4
Q25.4 I49.8
Z45.0 I36.1
I36.1 Z45.0
Z45.9 I70.9
I70.9 Z45.9
J18.9 N17.9
N17.9 J18.9
E11.9 J18.9
J18.9 E11.9
E66.9 I64.X
I11.0 G45.9
E66.9 G45.9
A41.9 G45.9
G45.9 I11.0
A41.9 I11.0
I64.X E66.9
G45.9 E66.9
A41.9 E66.9
G45.9 A41.9
I11.0 A41.9
E66.9 A41.9
I48.X I21.2
A41.9 I21.2
I21.2 I48.X
I21.2 A41.9
I63.1 I25.8
I63.1 I34.0
I63.1 I25.2
I25.8 I63.1
I34.0 I63.1
I25.2 I63.1
I46.1 I63.1
I63.1 I46.1
I47.2 I67.9
N17.9 I67.9
I10.X I67.9
R57.0 I67.9
I67.9 I47.2
I67.9 N17.9
I67.9 I10.X
I67.9 R57.0
E11.2 I15.9
I15.9 E11.2
G93.1 I21.0
I21.0 G93.1
I21.9 I21.2
I21.2 I21.9
N05.9 I27.9
N05.9 I27.2
I27.9 N05.9
I27.2 N05.9
I50.0 N05.9
N05.9 I50.0
I51.3 I31.3
I31.3 I51.3
I37.1 I42.0
I37.1 I35.1
I51.3 I35.1
I42.0 I37.1
I35.1 I37.1
I51.3 I37.1
I35.1 I51.3
I37.1 I51.3
I84.9 I27.9
I45.1 I82.8
I84.9 I82.8
I82.8 I45.1
I84.9 I45.1
I27.9 I84.9
I82.8 I84.9
I45.1 I84.9
R55.X I48.X
I48.X R55.X
I10.X Q25.4
Z95.2 Q25.4
Q25.4 I10.X
Q25.4 Z95.2
Z99.2 I31.3
I31.3 Z99.2
A41.9 I25.2
I25.2 A41.9
I80.1 I27.9
E11.9 I27.9
I80.1 I36.1
I27.9 I80.1
I36.1 I80.1
I50.0 I80.1
E11.9 I80.1
I80.1 I50.0
I27.9 E11.9
I80.1 E11.9
I50.0 I09.1
I50.0 I05.2
R57.0 I05.2
I50.0 I06.2
R57.0 I06.2
I09.1 I50.0
I05.2 I50.0
I06.2 I50.0
I05.2 R57.0
I06.2 R57.0
R57.1 I25.5
R57.1 I20.0
R57.1 I25.1
I25.5 R57.1
I20.0 R57.1
I25.1 R57.1
R68.8 T82.0
T81.0 T82.8
R68.8 T82.8
T82.8 T81.0
R68.8 T81.0
T82.0 R68.8
T82.8 R68.8
T81.0 R68.8
Z01.0 I25.8
Z01.0 I21.1
Z01.0 I70.9
Z01.0 Y83.1
I25.8 Z01.0
I21.1 Z01.0
I70.9 Z01.0
Y83.1 Z01.0
I10.9 I20.8
I20.8 I10.9
I10.X I10.9
I10.9 I10.X
I21.0 Q24.8
I20.0 Q24.8
Q24.8 I21.0
Q24.8 I20.0
I36.1 I23.4
I25.4 I23.4
I23.4 I36.1
I25.4 I36.1
I23.4 I25.4
I36.1 I25.4
Z45.0 I42.9
Z45.9 I42.9
I42.9 Z45.0
I42.9 Z45.9
I30.9 I21.0
I21.0 I30.9
I70.9 I30.9
I30.9 I70.9
J18.9 I71.2
I10.X I74.0
J18.9 I74.0
I74.0 I10.X
I71.2 J18.9
I74.0 J18.9
E78.2 I27.0
R73.0 I27.0
R73.0 I50.9
I27.0 E78.2
R73.0 E78.2
I27.0 R73.0
I50.9 R73.0
E78.2 R73.0
Z01.7 R73.0
R73.0 Z01.7
T82.1 I35.2
I35.2 T82.1
I44.1 Q22.5
T82.1 Q22.5
Q22.5 I44.1
Q22.5 T82.1
Y83.1 I20.1
I20.1 Y83.1
E75.0 N18.9
R80.X N18.9
N18.9 E75.0
R80.X E75.0
Z96.8 E75.0
Z01.7 E75.0
N18.9 R80.X
E75.0 R80.X
Z96.8 R80.X
E75.0 Z96.8
R80.X Z96.8
E75.0 Z01.7
E78.1 Y83.1
Y83.1 E78.1
I27.9 C38.0
I82.8 C38.0
N17.9 C38.0
C38.0 I27.9
C38.0 I82.8
C38.0 N17.9
E11.7 I11.0
E11.7 I87.2
E11.7 I49.8
I11.0 E11.7
I87.2 E11.7
I49.8 E11.7
J44.1 I42.0
G93.4 I42.0
I42.0 J44.1
N17.9 J44.1
G93.4 J44.1
J44.1 N17.9
G93.4 N17.9
I42.0 G93.4
J44.1 G93.4
N17.9 G93.4
Z01.7 G93.4
G93.4 Z01.7
I44.0 I24.8
I24.8 I44.0
I44.0 T82.0
T82.0 I44.0
K92.2 I09.1
K92.2 I48.X
I09.1 K92.2
I48.X K92.2
I50.9 K92.2
Z01.7 K92.2
K92.2 I50.9
K92.2 Z01.7
I44.2 I09.1
I09.1 I44.2
T82.7 I10.X
I10.X T82.7
Z49.0 I09.1
I09.1 Z49.0
I50.9 Z49.0
Y44.2 Z49.0
Z01.7 Z49.0
Z49.0 I50.9
Z49.0 Y44.2
Z49.0 Z01.7
I45.1 I35.2
I35.2 I45.1
T82.1 I44.7
I44.7 T82.1
Z95.2 I44.0
Z95.2 I44.1
I44.0 Z95.2
I44.1 Z95.2
D64.9 Z49.2
Z49.2 D64.9
E78.5 I11.0
I11.0 E78.5
N17.0 I25.8
J90.X I47.1
N17.0 I47.1
I47.1 J90.X
N17.0 J90.X
I25.8 N17.0
I47.1 N17.0
J90.X N17.0
A41.9 N17.0
N17.0 A41.9
E11.9 Z45.0
Z45.0 E11.9
E87.5 I13.2
I13.2 E87.5
I10.X I06.1
I06.1 I10.X
J22.X I10.X
J12.9 I10.X
I10.X J22.X
J12.9 J22.X
I50.9 J22.X
I10.X J12.9
J22.X J12.9
I50.9 J12.9
Z01.7 J12.9
J22.X I50.9
J12.9 I50.9
J12.9 Z01.7
J85.3 I35.1
J85.3 I71.2
I35.1 J85.3
I71.2 J85.3
I50.9 J85.3
J85.3 I50.9
J15.9 I25.8
J15.9 I21.1
J15.9 I24.8
I25.8 J15.9
I21.1 J15.9
I24.8 J15.9
Z01.7 J15.9
J15.9 Z01.7
J85.3 Q24.8
J85.3 Q23.1
J85.3 I31.3
Q24.8 J85.3
Q23.1 J85.3
I31.3 J85.3
Q24.5 I21.1
Q24.5 I25.4
I21.1 Q24.5
I25.4 Q24.5
T85.8 I07.0
Z01.7 I07.0
I07.0 T85.8
I07.0 Z01.7
T82.0 T82.6
T82.6 T82.0
A41.9 Z45.0
Z45.0 A41.9
E66.8 I25.8
E66.8 I21.0
E66.8 I24.8
E66.8 I70.9
I25.8 E66.8
I21.0 E66.8
I24.8 E66.8
I70.9 E66.8
I42.0 I61.1
I34.0 I61.1
I36.1 I61.1
I61.1 I42.0
I61.1 I34.0
I61.1 I36.1
I36.1 C38.0
I28.8 C38.0
C38.0 I36.1
I28.8 I36.1
C38.0 I28.8
I36.1 I28.8
I50.9 I28.8
I49.8 I28.8
I28.8 I50.9
I28.8 I49.8
I13.2 I48.X
I48.X I13.2
N17.9 I13.2
R57.0 I13.2
I13.2 N17.9
I13.2 R57.0
I44.0 Y83.1
Y83.1 I44.0
I45.2 I20.8
I20.8 I45.2
I13.2 I05.0
I05.0 I13.2
I20.1 I21.1
I21.1 I20.1
I26.0 I20.8
I20.8 I26.0
I45.6 I25.5
I42.0 I25.5
I25.5 I45.6
I42.0 I45.6
I36.1 I45.6
I25.5 I42.0
I45.6 I42.0
I45.6 I36.1
Q24.5 I24.8
I24.8 Q24.5
I42.2 Q24.5
Q24.5 I42.2
I44.7 I25.2
I25.2 I44.7
I44.6 I24.8
I44.6 I45.1
I24.8 I44.6
I45.1 I44.6
J98.9 I35.0
I35.0 J98.9
I50.9 J98.9
I49.8 J98.9
Z01.7 J98.9
J98.9 I50.9
J98.9 I49.8
J98.9 Z01.7
I62.0 I09.1
I62.0 I64.X
I09.1 I62.0
I64.X I62.0
I50.9 I62.0
Z01.7 I62.0
I62.0 I50.9
I62.0 Z01.7
I73.9 I25.1
I25.1 I73.9
K92.0 I48.X
K92.0 I10.X
I48.X K92.0
I10.X K92.0
Y44.2 K92.0
K92.0 Y44.2
I11.0 I25.5
I11.0 I21.9
I25.5 I11.0
I21.9 I11.0
I70.8 I25.8
I70.8 I24.8
I25.8 I70.8
I24.8 I70.8
Y83.1 I70.8
Z01.7 I70.8
I70.8 Y83.1
I70.8 Z01.7
I65.8 I25.8
I25.8 I65.8
I70.9 I65.8
Y83.1 I65.8
Z01.7 I65.8
I65.8 I70.9
I65.8 Y83.1
I65.8 Z01.7
I48.X I42.9
T82.1 I42.9
I42.9 I48.X
I42.9 T82.1
I46.1 I44.2
I44.2 I46.1
I70.8 I21.1
I21.1 I70.8
R57.0 I70.8
I70.8 R57.0
E03.9 I11.0
I11.0 E03.9
I35.2 I35.0
I35.0 I35.2
J44.9 I09.1
J44.9 I05.1
I09.1 J44.9
I05.1 J44.9
I49.0 I21.9
I21.9 I49.0
I70.9 I31.3
I31.3 I70.9
N40.X Y83.1
Y83.1 N40.X
N13.7 N18.9
N18.9 N13.7
I25.8 N13.7
Z46.6 N13.7
Z01.7 N13.7
N13.7 I25.8
Z46.6 I25.8
N13.7 Z46.6
I25.8 Z46.6
N13.7 Z01.7
G03.X I26.0
G03.X I48.X
I26.0 G03.X
I48.X G03.X
Z01.7 G03.X
G03.X Z01.7
E10.9 N18.9
E10.9 Z49.2
N18.9 E10.9
Z49.2 E10.9
D64.9 E10.9
Z01.7 E10.9
E10.9 D64.9
E10.9 Z01.7
E11.9 Z49.2
Z49.2 E11.9
E78.5 I45.6
I45.6 E78.5
I72.4 I74.3
I10.X I74.3
I72.4 Y83.1
I74.3 I72.4
Y83.1 I72.4
I10.X I72.4
I74.3 I10.X
I72.4 I10.X
I25.4 I20.8
I20.8 I25.4
I23.2 I21.1
I21.1 I23.2
I34.0 I23.2
I23.2 I34.0
I45.3 I25.8
I45.3 I20.0
I25.8 I45.3
I20.0 I45.3
I34.0 I45.3
I45.3 I34.0
I51.9 I25.5
I51.9 I21.9
I44.0 I21.9
I25.5 I51.9
I21.9 I51.9
I44.0 I51.9
Z01.7 I51.9
I21.9 I44.0
I51.9 I44.0
I51.9 Z01.7
I49.5 I47.1
Z45.9 I47.1
I47.1 I49.5
I47.1 Z45.9
I50.8 I25.8
I50.8 I20.1
I25.8 I50.8
I20.1 I50.8
I70.9 I50.8
Z01.7 I50.8
I50.8 I70.9
I50.8 Z01.7
T65.8 I48.X
I48.X T65.8
Z95.1 I25.2
I25.2 Z95.1
J85.1 I31.3
N17.9 I30.8
J85.1 I30.8
A41.9 I30.8
I30.8 N17.9
J85.1 N17.9
I31.3 J85.1
I30.8 J85.1
N17.9 J85.1
A41.9 J85.1
I30.8 A41.9
J85.1 A41.9
Z01.8 Q24.8
Z01.8 Q23.1
Z01.8 I50.9
Z01.8 I49.8
Q24.8 Z01.8
Q23.1 Z01.8
I50.9 Z01.8
I49.8 Z01.8
E11.9 I15.9
I15.9 E11.9
E87.5 T86.1
T86.1 E87.5
I35.0 I27.9
I27.9 I35.0
I27.0 N05.2
I27.0 Z49.2
N05.2 I27.0
Z49.2 I27.0
G93.1 I27.9
G93.1 I27.0
I27.9 G93.1
I27.0 G93.1
I48.X G93.1
G93.1 I48.X
T81.4 I27.9
T81.4 I27.0
I27.9 T81.4
I27.0 T81.4
I48.X T81.4
T81.4 I48.X
I80.2 I82.3
I87.8 I82.3
I49.8 I82.3
Z01.7 I82.3
I82.3 I80.2
I87.8 I80.2
I82.3 I87.8
I80.2 I87.8
I49.8 I87.8
Z01.7 I87.8
I82.3 I49.8
I87.8 I49.8
I82.3 Z01.7
I87.8 Z01.7
Q23.0 Q25.3
Q25.3 Q23.0
B02.9 N18.9
A06.9 N18.9
N18.9 B02.9
A06.9 B02.9
S37.0 B02.9
Z01.7 B02.9
N18.9 A06.9
B02.9 A06.9
S37.0 A06.9
Z01.7 A06.9
B02.9 S37.0
A06.9 S37.0
B02.9 Z01.7
A06.9 Z01.7
J15.9 N18.9
J15.9 N03.2
N18.9 J15.9
N03.2 J15.9
Z45.2 Z49.2
Z49.2 Z45.2
J84.8 I27.0
I27.0 J84.8
I36.1 J84.8
I49.8 J84.8
I46.1 J84.8
J84.8 I36.1
J84.8 I49.8
J84.8 I46.1
D69.6 I11.0
D69.6 N17.9
I11.0 D69.6
N17.9 D69.6
G47.3 D69.6
D69.6 G47.3
I49.0 Q21.1
Q21.1 I49.0
I49.8 I49.0
I49.0 I49.8
Z95.2 I21.2
I21.2 Z95.2
M32.9 I27.9
M32.9 I27.2
M32.9 I10.X
I27.9 M32.9
I27.2 M32.9
I10.X M32.9
T82.6 Q24.8
Q24.8 T82.6
Z95.4 I33.0
I33.0 Z95.4
N43.3 N18.9
N18.9 N43.3
Z96.8 N43.3
Z01.7 N43.3
N43.3 Z96.8
N43.3 Z01.7
N00.5 I31.3
N00.5 I31.9
A41.9 I31.9
N00.5 I49.8
I31.3 N00.5
I31.9 N00.5
I49.8 N00.5
A41.9 N00.5
I31.9 A41.9
N00.5 A41.9
I27.0 Q21.4
I27.0 Q25.7
Q21.4 I27.0
Q25.7 I27.0
I48.X Q22.8
Q22.8 I48.X
I71.9 I21.0
I21.0 I71.9
I48.X I44.2
I44.2 I48.X
Z95.0 I48.X
I48.X Z95.0
N16.5 N18.9
N16.5 T86.1
N18.9 N16.5
T86.1 N16.5
Z96.8 N16.5
Z01.7 N16.5
N16.5 Z96.8
N16.5 Z01.7
Q23.0 I63.9
Q25.4 I63.9
I46.1 I63.9
I63.9 Q23.0
I46.1 Q23.0
I63.9 Q25.4
I46.1 Q25.4
I63.9 I46.1
Q23.0 I46.1
Q25.4 I46.1
E85.4 I42.1
J18.9 I42.1
R57.8 I42.1
I42.1 E85.4
I45.1 E85.4
J18.9 E85.4
R57.8 E85.4
E85.4 I45.1
J18.9 I45.1
R57.8 I45.1
I42.1 J18.9
E85.4 J18.9
I45.1 J18.9
R57.8 J18.9
I42.1 R57.8
E85.4 R57.8
I45.1 R57.8
J18.9 R57.8
I21.4 I25.5
I27.2 I21.1
I25.5 I21.4
I27.2 I21.4
I21.1 I27.2
I21.4 I27.2
E85.4 I42.5
I42.5 E85.4
I49.8 E85.4
I50.9 E85.4
E85.4 I49.8
E85.4 I50.9
I50.9 Z95.8
Z95.8 I50.9
I99.X I25.2
I25.2 I99.X
Q20.1 Q24.8
Q24.3 Q21.0
Q20.1 Q21.0
Q21.0 Q24.3
Q20.1 Q24.3
Z01.7 Q24.3
Q24.8 Q20.1
Q21.0 Q20.1
Q24.3 Q20.1
Z01.7 Q20.1
Q24.3 Z01.7
Q20.1 Z01.7
Q22.1 Q24.3
Q24.3 Q22.1
N04.8 N18.9
N04.2 N18.9
N18.9 N04.8
N04.2 N04.8
Z29.2 N04.8
Z01.7 N04.8
N18.9 N04.2
N04.8 N04.2
Z29.2 N04.2
N04.8 Z29.2
N04.2 Z29.2
N04.8 Z01.7
N04.9 N18.9
N04.9 N06.8
Z29.2 N06.8
N18.9 N04.9
N06.8 N04.9
Z29.2 N04.9
Z01.7 N04.9
N06.8 Z29.2
N04.9 Z29.2
N04.9 Z01.7
T85.8 I27.0
I27.0 T85.8
I09.1 I71.0
I06.1 I71.0
I05.1 I71.0
I71.0 I09.1
I71.0 I06.1
I71.0 I05.1
I31.3 I21.9
I31.3 I47.2
I34.0 I47.2
I21.9 I31.3
I47.2 I31.3
R57.0 I31.3
I47.2 I34.0
I31.3 R57.0
E11.9 I40.9
I40.9 E11.9
I30.8 I31.9
I31.9 I30.8
I31.3 Q23.0
Q23.0 I31.3
I36.1 I09.1
I36.1 I05.2
I36.1 I07.1
I09.1 I36.1
I05.2 I36.1
I07.1 I36.1
I71.6 I45.6
I45.6 I71.6
I49.8 I71.6
I71.6 I49.8
I27.2 E85.4
I50.0 E85.4
E85.4 I27.2
E85.4 I50.0
Q24.5 I25.2
I25.2 Q24.5
Z03.8 J90.X
Z03.8 I49.8
Z03.8 I50.9
J90.X Z03.8
I49.8 Z03.8
I50.9 Z03.8
Z01.7 Z03.8
Z03.8 Z01.7
Z43.6 K65.0
K65.0 Z43.6
E66.9 E10.9
Z49.1 E10.9
E10.9 E66.9
E10.9 Z49.1
T82.0 I25.2
Z95.2 I25.2
I25.2 T82.0
I25.2 Z95.2
N12.X N18.9
N12.X T86.1
N18.9 N12.X
T86.1 N12.X
Z96.0 N12.X
Z01.7 N12.X
N12.X Z96.0
N12.X Z01.7
N17.9 I26.0
R00.0 I26.0
I26.0 N17.9
R00.0 N17.9
I26.0 R00.0
N17.9 R00.0
N28.1 Z52.4
Z52.4 N28.1
Z45.8 I42.0
I42.0 Z45.8
Z01.7 Z45.8
Z45.8 Z01.7
G00.8 I33.0
G00.8 I35.1
G00.8 I34.0
I33.0 G00.8
I35.1 G00.8
I34.0 G00.8
A41.9 G00.8
G00.8 A41.9
Z46.6 N13.9
N13.9 Z46.6
E11.9 Z46.6
Z46.6 E11.9
I48.X I20.8
I47.2 I20.8
I20.8 I48.X
I20.8 I47.2
T82.3 I71.0
T82.3 Y83.1
T82.3 Z45.2
I71.0 T82.3
Y83.1 T82.3
Z45.2 T82.3
Z01.7 T82.3
T82.3 Z01.7
Z45.0 I64.X
I64.X Z45.0
K52.9 T86.1
T86.1 K52.9
N13.0 N18.9
N18.9 N13.0
Z46.6 N13.0
Z01.7 N13.0
N13.0 Z46.6
N13.0 Z01.7
I48.X Q25.4
Q25.4 I48.X
M34.9 I27.0
M34.9 I10.X
I27.0 M34.9
I10.X M34.9
I49.8 M34.9
M34.9 I49.8
Z95.2 I35.2
I50.9 T81.4
I35.2 Z95.2
T81.4 I50.9
I33.0 I42.9
I35.1 I42.9
I42.9 I33.0
I42.9 I35.1
T82.7 I49.4
Z45.0 I49.4
I49.4 T82.7
I49.4 Z45.0
Z45.0 I49.9
I49.9 Z45.0
H35.0 Z49.1
Z49.1 H35.0
Q23.1 I09.1
Q23.0 I09.1
I09.1 Q23.1
I09.1 Q23.0
T85.8 I33.0
I33.0 T85.8
I46.1 T85.8
T85.8 I46.1
M8000/ C38.0
I34.2 C38.0
C38.0 M8000/
I34.2 M8000/
I36.1 M8000/
Z01.7 M8000/
C38.0 I34.2
M8000/ I34.2
M8000/ I36.1
M8000/ Z01.7
K72.1 I07.1
I07.1 K72.1
I50.9 K72.1
Z01.7 K72.1
K72.1 I50.9
K72.1 Z01.7
I99.X I21.1
I99.X I21.4
I21.1 I99.X
I21.4 I99.X
L08.8 I25.8
L08.8 I25.1
L08.8 T81.4
I25.8 L08.8
I25.1 L08.8
T81.4 L08.8
Z96.8 I15.9
S37.0 I15.9
I15.9 Z96.8
I15.9 S37.0
T86.1 N03.5
N03.5 T86.1
E10.2 I10.X
I10.X E10.2
E78.2 I20.1
I20.1 E78.2
I10.X Z43.6
Z43.6 I10.X
I25.8 I05.0
I05.0 I25.8
I33.9 Q24.8
I33.9 Q23.1
Q24.8 I33.9
Q23.1 I33.9
I48.X I33.9
Z01.7 I33.9
I33.9 I48.X
I33.9 Z01.7
I10.X M8000/
I50.9 M8000/
M8000/ I10.X
M8000/ I50.9
Z95.8 I82.8
I82.8 Z95.8
Q23.0 Q24.4
Q23.1 Q24.4
Q24.4 Q23.0
Q24.4 Q23.1
T82.3 I71.9
I44.2 I71.9
Z45.9 I71.9
I71.9 T82.3
I44.2 T82.3
Z45.9 T82.3
I71.9 I44.2
T82.3 I44.2
I71.9 Z45.9
T82.3 Z45.9
Z45.9 I25.2
I25.2 Z45.9
I42.5 I42.0
I42.5 I48.X
I42.0 I42.5
I48.X I42.5
R10.0 I09.1
R10.0 I05.2
R10.0 I07.1
I09.1 R10.0
I05.2 R10.0
I07.1 R10.0
A41.9 R10.0
R10.0 A41.9
I25.5 I67.9
I21.1 I67.9
I20.0 I67.9
K92.8 I67.9
I67.9 I25.5
K92.8 I25.5
I67.9 I21.1
K92.8 I21.1
I67.9 I20.0
K92.8 I20.0
I67.9 K92.8
I25.5 K92.8
I21.1 K92.8
I20.0 K92.8
I36.1 I42.5
I34.0 I42.5
I35.1 I42.5
R57.0 I42.5
I42.5 I36.1
I42.5 I34.0
I42.5 I35.1
R57.0 I35.1
I42.5 R57.0
I35.1 R57.0
I05.1 N18.9
I05.1 Z49.2
E14.9 Z49.2
N18.9 I05.1
Z49.2 I05.1
E14.9 I05.1
Z49.2 E14.9
I05.1 E14.9
I22.1 I25.5
I22.0 I25.5
I25.5 I22.1
I22.0 I22.1
I25.5 I22.0
I22.1 I22.0
I42.5 I60.9
I36.1 I60.9
I34.0 I60.9
I60.9 I42.5
I60.9 I36.1
I60.9 I34.0
I99.X I25.5
I99.X I25.4
I25.5 I99.X
I25.4 I99.X
R16.1 I31.3
R16.1 I10.X
I31.3 R16.1
I10.X R16.1
I50.9 R16.1
Z01.7 R16.1
R16.1 I50.9
R16.1 Z01.7
I25.4 I11.0
I11.0 I25.4
J15.1 I25.8
J15.1 I21.1
J15.1 I70.9
I25.8 J15.1
I21.1 J15.1
I70.9 J15.1
Z01.7 J15.1
J15.1 Z01.7
R73.0 I35.0
R73.0 I49.8
I35.0 R73.0
I49.8 R73.0
E70.9 I25.8
E70.9 I21.0
I25.8 E70.9
I21.0 E70.9
Y83.1 E70.9
Z01.7 E70.9
E70.9 Y83.1
E70.9 Z01.7
Z95.4 I44.7
I44.7 Z95.4
E78.0 N20.0
N20.0 E78.0
E74.3 Z52.4
Z52.4 E74.3
Z00.5 E74.3
E74.3 Z00.5
C81.9 I48.X
C81.9 I50.9
C81.9 I49.8
I48.X C81.9
I50.9 C81.9
I49.8 C81.9
I25.4 I47.2
I47.2 I25.4
I35.1 I34.2
I34.2 I35.1
I45.1 I63.9
I10.X I63.9
I50.9 I63.9
I63.9 I45.1
I63.9 I10.X
I63.9 I50.9
I49.0 Q23.0
Q23.0 I49.0
N17.9 I06.1
I06.1 N17.9
T81.0 I21.0
I21.0 T81.0
T82.0 I25.1
I25.1 T82.0
E03.9 R00.1
Z03.5 R00.1
Z45.0 R00.1
R00.1 E03.9
Z03.5 E03.9
Z45.0 E03.9
R00.1 Z03.5
E03.9 Z03.5
Z45.0 Z03.5
R00.1 Z45.0
E03.9 Z45.0
Z03.5 Z45.0
Z96.8 I10.X
I10.X Z96.8
E74.3 I35.1
I35.1 E74.3
J15.9 I27.0
I27.0 J15.9
J18.9 J15.9
I10.X J15.9
J15.9 J18.9
J15.9 I10.X
N17.9 I42.2
I42.2 N17.9
T82.6 I09.1
T82.6 I06.2
I64.X I06.2
I09.1 T82.6
I06.2 T82.6
I64.X T82.6
I06.2 I64.X
T82.6 I64.X
Z45.0 I05.2
I05.2 Z45.0
E11.7 I26.0
E11.7 I82.8
I26.0 E11.7
I82.8 E11.7
I13.2 I25.8
I13.2 I21.9
I25.8 I13.2
I21.9 I13.2
I48.9 I21.1
I48.9 I25.1
I21.1 I48.9
I25.1 I48.9
I99.X I45.6
I45.6 I99.X
Q25.4 Q21.4
Q23.1 Q21.4
Q21.4 Q25.4
Q21.4 Q23.1
Z45.8 I48.X
Z45.8 I10.X
I48.X Z45.8
I10.X Z45.8
Q23.3 Y83.1
Y83.1 Q23.3
I05.2 I05.0
I05.0 I05.2
I10.X K65.0
K65.0 I10.X
I31.3 B57.2
B57.2 I31.3
R50.9 I35.2
R50.9 Z95.2
I35.2 R50.9
Z95.2 R50.9
I64.X Q21.1
Q21.1 I64.X
Z08.0 I25.8
Z08.0 I25.1
Z08.0 I21.0
Z08.0 I20.0
I25.8 Z08.0
I25.1 Z08.0
I21.0 Z08.0
I20.0 Z08.0
I42.9 N18.9
I42.9 L08.8
N18.9 I42.9
L08.8 I42.9
I49.0 I09.1
I49.0 I05.0
I09.1 I49.0
I05.0 I49.0
I31.3 I42.5
I42.5 I31.3
Z01.8 I25.8
Z01.8 I21.1
Z01.8 I24.8
Z01.8 I70.9
I25.8 Z01.8
I21.1 Z01.8
I24.8 Z01.8
I70.9 Z01.8
I42.0 I06.2
I06.2 I42.0
I44.0 I26.0
I26.0 I44.0
I71.0 Q24.8
I71.0 Q23.1
Q24.8 I71.0
Q23.1 I71.0
J93.1 I71.0
I71.0 J93.1
S37.0 Z49.2
Z49.2 S37.0
Y83.1 I70.X
I70.X Y83.1
Y83.2 I25.8
Y83.2 I21.1
Y83.2 I70.9
I25.8 Y83.2
I21.1 Y83.2
I70.9 Y83.2
Z01.7 Y83.2
Y83.2 Z01.7
Y83. I25.8
Y83. I25.1
Y83. I70.9
I25.8 Y83.
I25.1 Y83.
I70.9 Y83.
Z01.7 Y83.
Y83. Z01.7
I44.2 I51.4
Z45.0 I51.4
I51.4 I44.2
I51.4 Z45.0
E26.0 I15.2
I25.8 I15.2
Z01.7 I15.2
I15.2 E26.0
I25.8 E26.0
I15.2 I25.8
E26.0 I25.8
I15.2 Z01.7
M8000/ C78.0
I31.9 C78.0
I31.3 C78.0
I46.1 C78.0
C78.0 M8000/
I31.9 M8000/
I31.3 M8000/
I46.1 M8000/
C78.0 I31.9
M8000/ I31.9
C78.0 I31.3
M8000/ I31.3
C78.0 I46.1
M8000/ I46.1
E87.1 I35.0
N17.9 I34.0
E87.1 I34.0
I34.0 N17.9
E87.1 N17.9
I35.0 E87.1
I34.0 E87.1
N17.9 E87.1
R57.0 E87.1
E87.1 R57.0
E83.5 Z49.1
Z49.1 E83.5
D53.9 E83.5
E83.5 D53.9
E44.X I25.8
E44.X I21.0
E44.X E70.9
I25.8 E44.X
I21.0 E44.X
E70.9 E44.X
Z01.7 E44.X
E44.X Z01.7
T65.8 I30.9
I30.9 T65.8
E66.9 T65.8
T65.8 E66.9
J18.9 I27.2
J44.1 I27.2
I27.2 J18.9
I27.2 J44.1
I10.X J44.1
J44.1 I10.X
I25.4 I51.5
I51.5 I25.4
I49.4 I20.0
I20.0 I49.4
I67.1 I25.8
J85.3 T81.0
I67.1 T81.0
T81.0 J85.3
I67.1 J85.3
I25.8 I67.1
T81.0 I67.1
J85.3 I67.1
I25.1 Q24.5
Q24.5 I25.1
I45.3 I21.0
I21.0 I45.3
I70.9 I45.3
I45.3 I70.9
N28.9 Z52.4
N20.0 Z52.4
N20.2 Z52.4
Z52.4 N28.9
N20.2 N28.9
Z52.4 N20.0
N20.2 N20.0
Z52.4 N20.2
N28.9 N20.2
N20.0 N20.2
Z01.7 N20.2
N20.2 Z01.7
Z96.0 Z52.4
Z46.6 Z52.4
Z52.4 Z96.0
Z00.5 Z96.0
Z52.4 Z46.6
Z00.5 Z46.6
Z96.0 Z00.5
Z46.6 Z00.5
I15.9 N05.1
N05.1 I15.9
I27.9 N05.2
N05.2 I27.9
I44.2 I21.4
A41.9 I21.4
I21.4 I44.2
I21.4 A41.9
J18.9 I21.1
I21.1 J18.9
E03.9 N18.9
E03.9 M31.3
E03.9 M31.7
N18.9 E03.9
M31.3 E03.9
M31.7 E03.9
E49.8 I09.1
E49.8 I06.0
E49.8 I10.X
I09.1 E49.8
I06.0 E49.8
I10.X E49.8
Z01.7 E49.8
E49.8 Z01.7
N00.8 N18.9
N18.9 N00.8
D50.9 N00.8
E61.1 N00.8
Z01.7 N00.8
N00.8 D50.9
N00.8 E61.1
N00.8 Z01.7
I44.1 I33.0
I33.0 I44.1
I35.2 I71.0
I71.0 I35.2
I50.1 I24.8
I24.8 I50.1
I49.8 I50.1
I50.1 I49.8
Z95.1 I25.5
Z95.1 I34.0
I25.5 Z95.1
I34.0 Z95.1
I63.5 I06.0
I63.5 I49.8
I63.5 E11.9
I06.0 I63.5
I49.8 I63.5
E11.9 I63.5
I51.3 I35.2
K72.0 I35.2
N17.9 I35.2
I35.2 I51.3
K72.0 I51.3
N17.9 I51.3
I46.1 I51.3
I35.2 K72.0
I51.3 K72.0
N17.9 K72.0
I46.1 K72.0
I35.2 N17.9
I51.3 N17.9
K72.0 N17.9
I51.3 I46.1
K72.0 I46.1
Z01.0 Q24.8
Z01.0 I44.1
Z01.0 Z45.0
Z01.0 Z45.9
Q24.8 Z01.0
I44.1 Z01.0
Z45.0 Z01.0
Z45.9 Z01.0
E05.9 I48.X
E05.9 I35.0
E05.9 I50.9
I48.X E05.9
I35.0 E05.9
I50.9 E05.9
Z01.7 E05.9
E05.9 Z01.7
I50.9 I47.0
E11.9 I47.0
Z01.7 I47.0
I47.0 I50.9
I47.0 E11.9
I47.0 Z01.7
I13.2 I42.0
I13.2 I34.0
I13.2 I36.1
I42.0 I13.2
I34.0 I13.2
I36.1 I13.2
I20.0 I25.3
I25.3 I20.0
I27.0 Q23.0
Q23.0 I27.0
I27.2 I25.1
I25.1 I27.2
I27.2 I34.2
I34.2 I27.2
I34.2 I35.2
I35.2 I34.2
I44.7 I34.2
I34.2 I44.7
I40.9 I30.9
I25.4 I30.9
N40.X I30.9
I30.9 I40.9
I25.4 I40.9
N40.X I40.9
I30.9 I25.4
I40.9 I25.4
N40.X I25.4
I30.9 N40.X
I40.9 N40.X
I25.4 N40.X
N60.0 I35.0
N60.0 I10.X
N60.0 N18.9
I35.0 N60.0
I10.X N60.0
N18.9 N60.0
Z01.7 N60.0
N60.0 Z01.7
D50.0 N02.9
E66.9 N02.9
S37.0 N02.9
Z01.7 N02.9
N02.9 D50.0
E66.9 D50.0
S37.0 D50.0
Z01.7 D50.0
N02.9 E66.9
D50.0 E66.9
S37.0 E66.9
N02.9 S37.0
D50.0 S37.0
E66.9 S37.0
N02.9 Z01.7
D50.0 Z01.7
T82.8 I20.8
I20.8 T82.8
T85.8 Y83.1
Y83.1 T85.8
Z96.8 E14.2
E14.2 Z96.8
I24.1 I21.0
I21.0 I24.1
I70.9 I24.1
R57.0 I24.1
I24.1 I70.9
I24.1 R57.0
Z01.8 I20.0
Z01.8 I21.9
I20.0 Z01.8
I21.9 Z01.8
I31.9 I24.8
I31.9 I45.1
I24.8 I31.9
I45.1 I31.9
I99.X I11.0
I11.0 I99.X
J93.1 I51.5
J93.1 Z45.0
J93.1 Z45.9
I51.5 J93.1
Z45.0 J93.1
Z45.9 J93.1
E70.9 I25.5
E70.9 I21.9
I25.5 E70.9
I21.9 E70.9
I20.8 I35.0
I35.0 I20.8
R57.0 I20.8
I20.8 R57.0
I36.1 E85.4
I34.0 E85.4
E85.4 I36.1
E85.4 I34.0
I44.2 Q23.0
Q23.0 I44.2
I44.7 I25.5
I25.5 I44.7
I51.7 I25.2
I25.2 I51.7
I21.2 I11.0
I11.0 I21.2
I44.6 I21.0
I21.0 I44.6
I70.9 I44.6
I44.6 I70.9
J18.9 I35.2
J18.9 I34.2
J18.9 I36.1
I35.2 J18.9
I34.2 J18.9
I36.1 J18.9
J84.1 I25.8
J84.1 I11.0
J84.1 I70.9
I25.8 J84.1
I11.0 J84.1
I70.9 J84.1
T82.1 I05.1
T82.1 T82.0
I05.1 T82.1
T82.0 T82.1
I22.9 Z49.1
Z49.1 I22.9
I24.1 I25.4
I25.4 I24.1
I13.2 I11.0
I11.0 I13.2
I44.2 I13.2
Z45.0 I13.2
I46.1 I13.2
I13.2 I44.2
I13.2 Z45.0
I46.1 Z45.0
I13.2 I46.1
Z45.0 I46.1
I71.0 C38.0
I71.2 C38.0
I71.0 M8000/
I71.2 M8000/
C38.0 I71.0
M8000/ I71.0
C38.0 I71.2
M8000/ I71.2
I49.8 I49.9
I49.9 I49.8
E66.9 T86.1
T86.1 E66.9
E78.2 I25.5
E78.2 I50.0
I25.5 E78.2
I50.0 E78.2
Q23.2 I25.8
I25.8 Q23.2
I48.X Q23.2
Q23.2 I48.X
Q24.5 I34.0
I34.0 Q24.5
I87.2 Q24.8
I42.0 Q22.8
I87.2 Q22.8
Q22.8 I42.0
Q24.8 I87.2
Q22.8 I87.2
I25.8 I42.1
I21.9 I42.1
I10.X I42.1
I42.1 I25.8
I42.1 I21.9
I42.1 I10.X
N18.9 I71.4
I71.4 N18.9
I31.3 I21.1
I21.1 I31.3
Q23.0 I21.1
Q23.0 Y83.1
I21.1 Q23.0
Y83.1 Q23.0
N18.9 I20.8
I20.8 N18.9
E10.9 T86.1
T86.1 E10.9
T81.4 Z94.0
Z94.0 T81.4
I48.X T82.4
T82.4 I48.X
R57.9 I71.0
R57.9 I97.1
I71.0 R57.9
I97.1 R57.9
J18.9 I71.0
K72.0 I71.0
A41.9 I71.0
I71.0 J18.9
I71.0 K72.0
A41.9 K72.0
I71.0 A41.9
K72.0 A41.9
I72.4 I47.1
I47.1 I72.4
I49.8 I72.4
I72.4 I49.8
N40.X I35.0
I35.0 N40.X
I50.9 N40.X
I49.8 N40.X
N40.X I50.9
N40.X I49.8
J84.8 I34.0
J84.8 I70.9
I34.0 J84.8
I70.9 J84.8
I74.4 I11.0
I74.3 I11.0
I11.0 I74.4
I74.3 I74.4
I11.0 I74.3
I74.4 I74.3
I21.9 I64.X
I64.X I21.9
I20.8 I36.1
I20.1 I36.1
I20.1 I34.0
I36.1 I20.8
I36.1 I20.1
I34.0 I20.1
I34.0 I34.2
I34.2 I34.0
I49.8 Q24.3
Q24.3 I49.8
I15.8 N18.9
N18.9 I15.8
Z49.2 I15.8
Z01.7 I15.8
I15.8 Z49.2
I15.8 Z01.7
K92.2 I42.0
Z49.2 I42.0
I42.0 K92.2
Z49.2 K92.2
R57.1 K92.2
I42.0 Z49.2
K92.2 Z49.2
R57.1 Z49.2
K92.2 R57.1
Z49.2 R57.1
N10.X N05.9
N05.9 N10.X
I10.X N10.X
S37.0 N10.X
N10.X I10.X
N10.X S37.0
Q61.3 Z94.0
Q61.3 N18.9
Q61.3 Z49.1
Z94.0 Q61.3
N18.9 Q61.3
Z49.1 Q61.3
E11.9 T82.4
T82.4 E11.9
J85.3 I35.0
J85.3 I36.1
T81.0 I36.1
I35.0 J85.3
I36.1 J85.3
I36.1 T81.0
K92.2 I10.X
K31.7 I10.X
K31.7 I50.9
I10.X K92.2
K31.7 K92.2
I10.X K31.7
I50.9 K31.7
K92.2 K31.7
Z01.7 K31.7
K31.7 Z01.7
I13.2 I35.0
I13.2 I33.0
I13.2 I64.X
I35.0 I13.2
I33.0 I13.2
I64.X I13.2
Z95.1 I71.0
Z95.1 Y83.1
I71.0 Z95.1
Y83.1 Z95.1
I48.X Q23.3
Z45.9 Q23.3
Q23.3 I48.X
Q23.3 Z45.9
I49.0 I48.X
I48.X I49.0
T82.0 I49.0
I49.0 T82.0
Y60.6 Z45.0
Y60.6 Z45.9
Z45.0 Y60.6
Z45.9 Y60.6
I10.X I44.3
I44.3 I10.X
Q21.0 I25.5
Q21.0 I21.0
I25.5 Q21.0
I21.0 Q21.0
S80.1 I09.1
S80.1 I06.2
S80.1 I05.0
I09.1 S80.1
I06.2 S80.1
I05.0 S80.1
Z01.7 S80.1
S80.1 Z01.7
E78.2 I33.0
I33.0 E78.2
I47.1 I25.5
I47.1 I21.9
I25.5 I47.1
I21.9 I47.1
Y83.1 I71.6
Z45.2 I71.6
I71.6 Y83.1
I71.6 Z45.2
Q87.4 Z45.2
Z45.2 Q87.4
I48.9 Q25.1
I48.9 Q23.1
I48.9 Q23.3
Q25.1 I48.9
Q23.1 I48.9
Q23.3 I48.9
I31.2 I47.1
I47.1 I31.2
I50.9 I31.2
I49.8 I31.2
I31.2 I50.9
I31.2 I49.8
I11.0 I27.0
I27.0 I11.0
Q21.8 I27.0
I27.0 Q21.8
I46.1 Q21.8
Q21.8 I46.1
Z45.8 Q24.8
Z45.8 Q21.1
Q24.8 Z45.8
Q21.1 Z45.8
N03.2 N04.8
N04.8 N03.2
T86.1 Q61.3
Q61.3 T86.1
I12.0 I10.X
I10.X I12.0
A04.7 Q24.8
A04.7 Q21.0
A04.7 I33.0
Q24.8 A04.7
Q21.0 A04.7
I33.0 A04.7
Z01.7 A04.7
A04.7 Z01.7
J90.X I33.0
I33.0 J90.X
G93.1 I11.0
G93.1 I20.0
I50.0 I20.0
I11.0 G93.1
I20.0 G93.1
I50.0 G93.1
I20.0 I50.0
G93.1 I50.0
E78.2 I47.1
I47.1 E78.2
Y83.1 I74.0
Z45.2 I74.0
I74.0 Y83.1
I74.0 Z45.2
Q25.4 I71.0
I71.0 Q25.4
I35.1 Q25.4
Q25.4 I35.1
K72.1 I35.0
I51.7 I34.0
I34.0 I51.7
K72.1 I51.7
I35.0 K72.1
I51.7 K72.1
N28.1 Q24.8
N28.1 Q23.1
N28.1 Q23.3
Q24.8 N28.1
Q23.1 N28.1
Q23.3 N28.1
E02.X Q24.8
E02.X Q23.1
Q24.8 E02.X
Q23.1 E02.X
I50.0 Q24.8
I50.0 Q23.1
I50.0 Q23.3
Q24.8 I50.0
Q23.1 I50.0
Q23.3 I50.0
E11.9 Q23.1
Q23.1 E11.9
I48.X I37.1
I37.1 I48.X
I25.4 Q24.8
I25.4 Q23.0
I25.4 Q25.4
Q24.8 I25.4
Q23.0 I25.4
Q25.4 I25.4
Q25.0 I71.0
Q25.0 I74.0
I71.0 Q25.0
I74.0 Q25.0
I10.X Q25.0
Q25.0 I10.X
I27.9 I71.0
I71.2 I11.0
I71.0 I27.9
I11.0 I71.2
J44.9 I82.8
I82.8 J44.9
L20.9 I27.9
L20.9 I82.8
I27.9 L20.9
I82.8 L20.9
I50.9 L20.9
Z01.7 L20.9
L20.9 I50.9
L20.9 Z01.7
J80.X I27.2
J80.X I10.X
I27.2 J80.X
I10.X J80.X
J84.9 J80.X
I46.1 J80.X
J80.X J84.9
J80.X I46.1
Z29.2 N05.2
N05.2 Z29.2
K92.2 N18.9
K92.2 I15.1
N18.9 K92.2
I15.1 K92.2
D64.9 K92.2
K92.2 D64.9
T85.6 I13.2
I13.2 T85.6
I15.1 T85.7
T85.7 I15.1
I13.2 N00.5
I48.X N00.5
Z49.2 N00.5
Z01.7 N00.5
N00.5 I13.2
Z49.2 I13.2
N00.5 I48.X
Z49.2 I48.X
N00.5 Z49.2
I13.2 Z49.2
I48.X Z49.2
N00.5 Z01.7
E66.9 N05.2
N05.2 E66.9
K72.0 N18.9
K72.0 Z49.1
N18.9 K72.0
Z49.1 K72.0
E66.9 R80.X
R80.X E66.9
I70.9 I23.2
A41.9 I23.2
I23.2 I70.9
I23.2 A41.9
I21.9 Q24.8
Q24.8 I21.9
K85.0 N18.9
K85.0 Z94.0
N18.9 K85.0
Z94.0 K85.0
I10.X K85.0
A41.9 K85.0
K85.0 I10.X
K85.0 A41.9
Y83.1 I22.1
I22.1 Y83.1
Q25.4 Q23.3
Q23.3 Q25.4
I77.1 I74.3
I74.3 I77.1
I10.X I77.1
I70.9 I77.1
I77.1 I10.X
I77.1 I70.9
I27.9 I25.2
I25.2 I27.9
Z95.4 T82.8
T82.8 Z95.4
M06.1 N06.9
E66.9 N06.9
N06.9 M06.1
E66.9 M06.1
Z01.7 M06.1
N06.9 E66.9
M06.1 E66.9
M06.1 Z01.7
Z45.0 N18.9
E11.2 I33.0
I33.0 E11.2
N18.9 Z45.0
I97.1 I71.2
I50.1 I71.2
I97.1 I34.0
I71.2 I97.1
I34.0 I97.1
I50.1 I97.1
I46.1 I97.1
I71.2 I50.1
I97.1 I50.1
I97.1 I46.1
I20.1 I21.9
I21.9 I20.1
I44.2 B57.2
B57.2 I44.2
I01.8 I25.8
I01.8 I21.9
I25.8 I01.8
I21.9 I01.8
I70.9 I01.8
Z01.7 I01.8
I01.8 I70.9
I01.8 Z01.7
A41.9 I51.3
I51.3 A41.9
Z93.0 I35.0
J18.9 I44.7
Z93.0 I44.7
I44.7 J18.9
Z93.0 J18.9
I35.0 Z93.0
I44.7 Z93.0
J18.9 Z93.0
B24.X N17.9
N17.9 B24.X
S37.0 B24.X
B24.X S37.0
A49.9 I10.X
I10.X A49.9
A41.9 A49.9
I46.1 A49.9
A49.9 A41.9
I46.1 A41.9
A49.9 I46.1
A41.9 I46.1
I47.2 I05.2
I05.2 I47.2
M06.1 R80.X
R80.X M06.1
S37.0 M06.1
M06.1 S37.0
I97.1 I11.0
I97.1 I49.8
I11.0 I97.1
I49.8 I97.1
B20.9 K52.9
E43.X K52.9
K52.9 B20.9
E43.X B20.9
Z01.7 B20.9
K52.9 E43.X
B20.9 E43.X
Z01.7 E43.X
B20.9 Z01.7
E43.X Z01.7
I70.6 I25.8
I70.6 I21.1
I70.6 I21.2
I25.8 I70.6
I21.1 I70.6
I21.2 I70.6
Z01.7 I70.6
I70.6 Z01.7
I45.3 I25.2
I25.2 I45.3
T65.8 I26.0
I26.0 T65.8
T82.6 I48.X
I48.X T82.6
Z95.2 I71.2
Z95.2 I72.4
I71.2 Z95.2
I72.4 Z95.2
E66.9 D64.9
D64.9 E66.9
I06.2 I07.0
I07.0 I06.2
I69.4 I05.0
I05.0 I69.4
I26.0 I25.5
I25.5 I26.0
I49.4 I21.0
I21.0 I49.4
Z95.2 I34.1
I34.1 Z95.2
Z95.2 I27.2
I27.2 Z95.2
E78.1 I27.9
I82.8 I36.1
E78.1 I36.1
I36.1 I82.8
E78.1 I82.8
I27.9 E78.1
I36.1 E78.1
I82.8 E78.1
M8000/ C34.9
I50.9 C34.9
C34.9 M8000/
C34.9 I50.9
T82.6 I34.0
I34.0 T82.6
I21.9 I35.2
I35.2 I21.9
E78.5 I21.9
I21.9 E78.5
K72.9 I42.0
R57.9 I42.0
K72.9 N17.9
R57.9 N17.9
I42.0 K72.9
N17.9 K72.9
R57.9 K72.9
R57.9 I49.8
I42.0 R57.9
N17.9 R57.9
K72.9 R57.9
I49.8 R57.9
N17.9 I36.1
I36.1 N17.9
I49.0 I42.5
I10.X I42.5
I42.5 I49.0
I10.X I49.0
I42.5 I10.X
I49.0 I10.X
N18.9 J90.X
J90.X N18.9
K21.9 I50.9
Z45.9 R00.1
K21.9 R00.1
R00.1 Z45.9
K21.9 Z45.9
I50.9 K21.9
R00.1 K21.9
Z45.9 K21.9
E12.7 N18.9
B24.X N18.9
N18.9 E12.7
B24.X E12.7
Z01.7 E12.7
N18.9 B24.X
E12.7 B24.X
E12.7 Z01.7
K92.1 N18.9
Z49.1 N31.9
K92.1 N31.9
N31.9 Z49.1
K92.1 Z49.1
N18.9 K92.1
N31.9 K92.1
Z49.1 K92.1
I51.4 Q24.8
I51.4 Q24.5
I87.2 Q24.5
Q24.8 I51.4
Q24.5 I51.4
I87.2 I51.4
Q24.5 I87.2
I51.4 I87.2
I10.X Q23.3
Q23.3 I10.X
I44.0 I62.9
I33.0 I62.9
T82.6 I62.9
Z01.7 I62.9
I62.9 I44.0
T82.6 I44.0
I62.9 I33.0
I62.9 T82.6
I44.0 T82.6
I62.9 Z01.7
I70.9 I51.7
I51.7 I70.9
E11.9 I25.5
I25.5 E11.9
J85.3 C38.0
J85.3 M8000/
C38.0 J85.3
M8000/ J85.3
I10.X J85.3
J85.3 I10.X
K52.9 I25.5
N17.9 I44.7
K52.9 I44.7
I44.7 N17.9
I25.5 K52.9
I44.7 K52.9
I44.0 I20.8
I20.8 I44.0
E66.9 G47.3
G47.3 E66.9
I44.7 Q25.3
Q25.3 I44.7
I82.8 I48.X
I26.9 I48.X
I26.9 I25.8
I48.X I82.8
I26.9 I82.8
I48.X I26.9
I25.8 I26.9
I82.8 I26.9
J44.1 I25.8
J44.1 I49.8
J44.1 I50.9
I25.8 J44.1
I49.8 J44.1
I50.9 J44.1
I27.2 I06.0
I06.0 I27.2
I63.9 I13.2
I31.3 I13.2
I13.2 I63.9
I35.0 I63.9
I31.3 I63.9
I63.9 I35.0
I13.2 I31.3
I63.9 I31.3
K65.0 I21.9
I21.9 K65.0
I46.1 K65.0
K65.0 I46.1
B35.2 N18.9
B35.2 T86.1
N18.9 B35.2
T86.1 B35.2
Z01.7 B35.2
B35.2 Z01.7
R57.0 I33.0
I33.0 R57.0
Z45.0 K21.9
K21.9 Z45.0
I20.8 Q23.1
I20.8 Q23.0
Q23.1 I20.8
Q23.0 I20.8
J44.9 I64.X
I64.X J44.9
Z95.0 K72.9
K72.9 Z95.0
Q21.1 I25.5
I25.5 Q21.1
Q22.1 Q22.2
Q22.2 Q22.1
Y83.1 Q22.1
Q22.1 Y83.1
N17.9 I40.9
I40.9 N17.9
N18.9 I44.2
N18.9 Z45.9
I44.2 N18.9
Z45.9 N18.9
I74.0 I74.3
I49.8 I74.3
I74.3 I74.0
I74.3 I49.8
I71.0 I34.2
I71.0 I36.1
I34.2 I71.0
I36.1 I71.0
R63.4 I50.9
R63.4 N18.9
R63.4 Z95.2
I50.9 R63.4
N18.9 R63.4
Z95.2 R63.4
I60.9 I35.0
I60.9 I25.1
I60.9 I70.9
I35.0 I60.9
I25.1 I60.9
I70.9 I60.9
Y83.1 I74.5
I74.5 Y83.1
I51.3 I40.1
I40.1 I51.3
R57.2 I71.0
R57.2 I71.2
R57.2 I35.1
R57.2 I10.X
I71.0 R57.2
I71.2 R57.2
I35.1 R57.2
I10.X R57.2
I70.9 I27.9
I27.9 I70.9
E78.6 N04.5
E66.9 N04.5
Z01.7 N04.5
N04.5 E78.6
E66.9 E78.6
Z01.7 E78.6
N04.5 E66.9
E78.6 E66.9
N04.5 Z01.7
E78.6 Z01.7
R73.0 Z52.4
R73.0 E78.5
Z00.5 E78.5
Z52.4 R73.0
E78.5 R73.0
Z00.5 R73.0
E78.5 Z00.5
R73.0 Z00.5
M35.0 N18.9
E83.5 N11.9
M35.0 N11.9
N11.9 E83.5
M35.0 E83.5
N18.9 M35.0
N11.9 M35.0
E83.5 M35.0
Z01.7 M35.0
M35.0 Z01.7
E11.2 K65.0
K65.0 E11.2
I74.3 I34.2
I74.3 I35.1
I82.8 I35.1
I34.2 I74.3
I35.1 I74.3
I82.8 I74.3
I35.1 I82.8
I74.3 I82.8
Q21.1 I34.2
I34.2 Q21.1
T81.0 I44.2
I44.2 T81.0
Z45.9 T81.0
T81.0 Z45.9
Q25.7 Q25.0
Q25.0 Q25.7
I49.0 Q23.1
I49.0 Q25.4
Q23.1 I49.0
Q25.4 I49.0
I13.2 Q24.8
I13.2 Q25.1
Q24.8 I13.2
Q25.1 I13.2
I47.2 I63.9
I82.8 I63.9
I63.9 I47.2
I82.8 I47.2
I63.9 I82.8
I47.2 I82.8
E11.2 N04.2
E78.2 N04.2
N04.2 E11.2
E78.2 E11.2
N04.2 E78.2
E11.2 E78.2
S37.0 E78.2
E78.2 S37.0
Z45.9 I33.0
I33.0 Z45.9
I42.9 I42.5
I42.5 I42.9
J44.9 Q24.8
J44.9 Q21.1
I50.0 Q21.1
Q24.8 J44.9
Q21.1 J44.9
Q21.1 I50.0
I49.8 Q25.0
Q25.0 I49.8
I28.0 I21.0
I21.0 I28.0
I50.0 N17.9
N17.9 I50.0
I31.3 I34.2
I34.2 I31.3
G93.6 I63.9
I25.1 I63.9
I25.2 I63.9
I63.9 G93.6
I25.1 G93.6
I25.2 G93.6
I46.1 G93.6
I63.9 I25.1
G93.6 I25.1
I63.9 I25.2
G93.6 I25.2
G93.6 I46.1
M62.8 N18.9
I77.6 Z49.1
M62.8 Z49.1
Z49.1 I77.6
M62.8 I77.6
N18.9 M62.8
Z49.1 M62.8
I77.6 M62.8
Z01.7 M62.8
M62.8 Z01.7
I50.9 I10.9
I10.9 I50.9
I87.2 I35.2
I87.2 I27.2
I35.2 I87.2
I27.2 I87.2
I23.5 I21.2
I21.2 I23.5
E66.9 I44.2
I44.2 E66.9
L92.8 Q24.8
L92.8 Q25.0
L92.8 Q25.1
Q24.8 L92.8
Q25.0 L92.8
Q25.1 L92.8
I25... I25.8
I25... I21.2
I25.8 I25...
I21.2 I25...
I70.9 I25...
Z01.7 I25...
I25... I70.9
I25... Z01.7
I70.4 I25.8
I70.4 I20.0
I70.4 I25.4
I25.8 I70.4
I20.0 I70.4
I25.4 I70.4
Z01.7 I70.4
I70.4 Z01.7
I71.4 I71.0
I71.4 I71.1
I10.X I71.1
I71.0 I71.4
I71.1 I71.4
I71.1 I10.X
J86.9 I35.0
J86.9 I34.0
J86.9 I36.1
I35.0 J86.9
I34.0 J86.9
I36.1 J86.9
Z01.7 J86.9
J86.9 Z01.7
N20.9 I35.0
I35.0 N20.9
Z95.2 I31.3
I31.3 Z95.2
I70.0 I44.2
I70.0 I44.7
I44.2 I70.0
I44.7 I70.0
Z45.0 I70.0
I70.0 Z45.0
Z45.9 I35.2
I35.2 Z45.9
C38.3 I25.8
C38.3 I21.0
C38.3 I21.4
I25.8 C38.3
I21.0 C38.3
I21.4 C38.3
Z01.7 C38.3
C38.3 Z01.7
I27.5 I27.9
I27.9 I27.5
I10.X I27.5
M32.9 I27.5
Z01.7 I27.5
I27.5 I10.X
I27.5 M32.9
I27.5 Z01.7
I27.0 Q26.3
Q26.3 I27.0
I47.2 I42.9
I42.9 I47.2
E78.1 Z52.4
Z52.4 E78.1
Z00.5 E78.1
E78.1 Z00.5
T85.6 I10.X
T85.6 E11.2
I10.X T85.6
E11.2 T85.6
I50.9 T81.0
T81.0 I50.9
I49.8 Z99.2
Z99.2 I49.8
I71.2 Q24.8
I71.2 Q23.1
Q24.8 I71.2
Q23.1 I71.2
I49.0 I71.2
I71.2 I49.0
I35.2 I21.0
I21.0 I35.2
I50.0 Q23.0
Q23.0 I50.0
I49.8 I34.1
I49.8 T81.0
I34.1 I49.8
T81.0 I49.8
Q25.0 Q21.0
Q21.1 Q21.0
Q21.0 Q25.0
Q21.1 Q25.0
Q21.0 Q21.1
Q25.0 Q21.1
I35.1 I20.0
I34.2 I20.0
I20.0 I35.1
I20.0 I34.2
I10.X Q24.4
Q24.4 I10.X
I49.8 M8000/
M8000/ I49.8
I20.8 I42.0
I42.0 I20.8
I48.X M8000/
M8000/ I48.X
R57.0 I51.7
I51.7 R57.0
I27.2 I27.0
I27.0 I27.2
363.1 I09.1
363.1 I08.1
363.1 I48.X
363.1 I50.9
I09.1 363.1
I08.1 363.1
I48.X 363.1
I50.9 363.1
T82.1 Z95.5
Z95.5 T82.1
Z49.1 N03.1
E11.2 N03.1
N03.1 Z49.1
N03.1 E11.2
K76.6 N17.9
K76.6 T86.1
K76.6 I10.X
N17.9 K76.6
T86.1 K76.6
I10.X K76.6
Z49.2 N31.9
N31.9 Z49.2
R57.9 I09.1
R57.9 I06.0
R57.9 I48.X
R57.9 I33.0
I09.1 R57.9
I06.0 R57.9
I48.X R57.9
I33.0 R57.9
R57.2 Q24.8
R57.2 I33.0
R57.2 Q23.0
R57.2 Q23.1
Q24.8 R57.2
I33.0 R57.2
Q23.0 R57.2
Q23.1 R57.2
N20.0 I09.1
N20.0 I05.0
I09.1 N20.0
I05.0 N20.0
I49.8 N20.0
N20.0 I49.8
I10.X Q21.0
Q21.0 I10.X
I48.X I07.2
Z95.2 I07.2
I07.2 I48.X
I07.2 Z95.2
I63.9 I61.9
I21.1 I61.9
I20.0 I61.9
I61.9 I63.9
I21.1 I63.9
I20.0 I63.9
I61.9 I21.1
I63.9 I21.1
I61.9 I20.0
I63.9 I20.0
R57.2 I21.1
R57.2 I25.8
R57.2 I70.9
I21.1 R57.2
I25.8 R57.2
I70.9 R57.2
Q22.8 Q22.5
Q22.1 Q22.5
Q22.5 Q22.8
Q22.5 Q22.1
R57.2 T82.6
R57.2 Z95.4
T82.6 R57.2
Z95.4 R57.2
I74.0 I71.4
I82.8 I71.4
I71.4 I74.0
I82.8 I74.0
I71.4 I82.8
I74.0 I82.8
E78.2 I40.9
I40.9 E78.2
N18.9 I40.9
Z49.1 I40.9
I40.9 N18.9
I40.9 Z49.1
E79.9 I47.1
I47.1 E79.9
E78.5 E11.9
E11.9 E78.5
D72.1 N18.9
D72.1 M32.1
N18.9 D72.1
M32.1 D72.1
Z01.7 D72.1
D72.1 Z01.7
K65.0 N17.9
K72.1 N17.9
R57.2 N17.9
N17.9 K65.0
J90.X K65.0
K72.1 K65.0
R57.2 K65.0
K65.0 J90.X
K72.1 J90.X
R57.2 J90.X
N17.9 K72.1
K65.0 K72.1
J90.X K72.1
R57.2 K72.1
N17.9 R57.2
K65.0 R57.2
J90.X R57.2
K72.1 R57.2
I82.8 I64.X
I64.X I82.8
I46.1 I82.8
I82.8 I46.1
I23.4 I21.0
I21.0 I23.4
I50.0 T82.0
I50.1 T82.0
T82.0 I50.0
I50.1 I50.0
T82.0 I50.1
I50.0 I50.1
I10.x I25.8
I10.x I20.8
I10.x I70.9
I25.8 I10.x
I20.8 I10.x
I70.9 I10.x
Z01.7 I10.x
I10.x Z01.7
I33.0 I07.1
T82.6 I07.1
I07.1 I33.0
I07.1 T82.6
I27.9 I25.5
I27.9 I21.0
I25.5 I27.9
I21.0 I27.9
T81.0 I71.0
T81.0 I27.9
T81.0 I31.3
I71.0 T81.0
I27.9 T81.0
I31.3 T81.0
T65.8 I82.8
I82.8 T65.8
N03.2 I10.X
I10.X N03.2
I47.1 I48.9
I49.8 I48.9
I48.9 I47.1
I48.9 I49.8
I25.2 I25.6
I20.8 I25.6
I25.6 I25.2
I25.6 I20.8
E78.5 I47.1
I47.1 E78.5
Z49.1 N04.1
E03.9 N04.1
S37.0 N04.1
Z01.7 N04.1
N04.1 Z49.1
E03.9 Z49.1
N04.1 E03.9
Z49.1 E03.9
S37.0 E03.9
N04.1 S37.0
E03.9 S37.0
N04.1 Z01.7
I44.1 N18.9
I44.1 Z49.1
N18.9 I44.1
Z49.1 I44.1
E11.9 I44.1
I44.1 E11.9
N39.1 N18.9
N02.9 N18.9
N39.1 M32.1
N02.9 M32.1
N18.9 N39.1
M32.1 N39.1
N02.9 N39.1
Z01.7 N39.1
N18.9 N02.9
M32.1 N02.9
N39.1 N02.9
N39.1 Z01.7
I48.9 I09.1
I48.9 I06.1
I49.0 I06.1
I09.1 I48.9
I06.1 I48.9
I49.0 I48.9
I06.1 I49.0
I48.9 I49.0
I31.9 I09.1
I31.9 I05.0
J18.9 I05.0
I09.1 I31.9
I05.0 I31.9
J18.9 I31.9
I05.0 J18.9
I31.9 J18.9
N20.0 I35.0
N20.0 I10.X
I35.0 N20.0
I10.X N20.0
E03.9 I09.1
I09.1 E03.9
R57.2 I09.1
R57.2 I05.0
R57.2 I05.2
R57.2 I07.1
I09.1 R57.2
I05.0 R57.2
I05.2 R57.2
I07.1 R57.2
Z95.4 T81.4
T81.4 Z95.4
I27.2 I31.3
I31.3 I27.2
I48.9 I05.0
I05.0 I48.9
I50.9 I51.4
I49.8 I51.4
I51.4 I50.9
I51.4 I49.8
E02.X I09.1
E02.X I06.0
I09.1 E02.X
I06.0 E02.X
N05.0 N18.9
N18.9 N05.0
Z96.8 N05.0
K52.9 N05.0
N05.0 Z96.8
N05.0 K52.9
K76.9 Q24.8
I85.9 Q21.1
K76.9 Q21.1
Q21.1 I85.9
K76.9 I85.9
Q24.8 K76.9
Q21.1 K76.9
I85.9 K76.9
Z01.7 K76.9
K76.9 Z01.7
I49.8 I48.0
Z01.7 I48.0
I48.0 I49.8
I48.0 Z01.7
E03.9 N05.2
E78.2 N05.2
N05.2 E03.9
E78.2 E03.9
N05.2 E78.2
E03.9 E78.2
M31.1 N18.9
M31.1 M32.1
N18.9 M31.1
M32.1 M31.1
E78.9 M31.1
Z01.7 M31.1
M31.1 E78.9
M31.1 Z01.7
I27.9 I71.1
Z95.8 I71.1
N18.9 I71.1
I71.1 I27.9
N18.9 I27.9
I71.1 Z95.8
N18.9 Z95.8
I71.1 N18.9
I27.9 N18.9
Z95.8 N18.9
R57.2 I64.X
I64.X R57.2
A18.8 I32.0
I31.1 I32.0
I50.9 I32.0
Z01.7 I32.0
I32.0 A18.8
I31.1 A18.8
I50.9 A18.8
Z01.7 A18.8
I32.0 I31.1
A18.8 I31.1
I50.9 I31.1
I32.0 I50.9
A18.8 I50.9
I31.1 I50.9
I32.0 Z01.7
A18.8 Z01.7
Z92.2 Q24.8
T82.8 Q24.8
Z92.2 Q23.1
T82.8 Q23.1
Q24.8 Z92.2
Q23.1 Z92.2
T82.8 Z92.2
Z01.7 Z92.2
Q24.8 T82.8
Q23.1 T82.8
Z92.2 T82.8
Z92.2 Z01.7
Z99.2 I11.0
I11.0 Z99.2
I46.0 I35.0
I46.0 I31.3
I46.0 T81.0
I35.0 I46.0
I31.3 I46.0
T81.0 I46.0
Z01.7 I46.0
I46.0 Z01.7
I24.4 I25.8
I24.4 I21.1
I24.4 I25.2
I25.8 I24.4
I21.1 I24.4
I25.2 I24.4
Z01.7 I24.4
I24.4 Z01.7
I48.0 N18.9
Z93.0 N18.9
I48.0 N03.1
Z93.0 N03.1
N18.9 I48.0
N03.1 I48.0
Z93.0 I48.0
N18.9 Z93.0
N03.1 Z93.0
I48.0 Z93.0
J96.1 I34.0
J96.1 I36.1
I34.0 J96.1
I36.1 J96.1
J84.8 J96.1
J96.1 J84.8
J98.4 I25.8
J98.4 I21.9
I25.8 J98.4
I21.9 J98.4
I70.9 I48.9
I48.9 I70.9
I25.8 N18.5
E83.5 N18.5
Z99.2 N18.5
Z01.7 N18.5
N18.5 I25.8
E83.5 I25.8
Z99.2 I25.8
N18.5 E83.5
I25.8 E83.5
Z99.2 E83.5
N18.5 Z99.2
I25.8 Z99.2
E83.5 Z99.2
N18.5 Z01.7
J90.X I35.1
I35.1 J90.X
Z45.0 I48.9
Z45.9 I48.9
Z45.2 I48.9
I48.9 Z45.0
Z45.2 Z45.0
I48.9 Z45.9
Z45.2 Z45.9
I48.9 Z45.2
Z45.0 Z45.2
Z45.9 Z45.2
I64.X I47.1
I47.1 I64.X
I48.0 I34.0
I34.0 I48.0
I10.X I48.0
I48.0 I10.X
I51.3 I60.9
N28.0 I60.9
I74.8 I60.9
I60.9 I51.3
N28.0 I51.3
I74.8 I51.3
I60.9 N28.0
I51.3 N28.0
I74.8 N28.0
I60.9 I74.8
I51.3 I74.8
N28.0 I74.8
Z01.7 I74.8
I74.8 Z01.7
T81.4 I25.2
I25.2 T81.4
N06.2 N05.2
N05.2 N06.2
E03.9 N06.2
E78.2 N06.2
N06.2 E03.9
N06.2 E78.2
K26.9 N18.9
K26.9 Z49.1
N18.9 K26.9
Z49.1 K26.9
D64.9 K26.9
Z01.7 K26.9
K26.9 D64.9
K26.9 Z01.7
I49.5 I21.0
I49.5 I70.9
I21.0 I49.5
I70.9 I49.5
T82.8 I27.2
I27.2 T82.8
I82.8 I25.2
I25.2 I82.8
N40.X I42.0
I42.0 N40.X
Q21.0 Q23.0
Q23.0 Q21.0
I23.3 I21.0
I21.0 I23.3
I70.9 I23.3
I23.3 I70.9
I51.3 I27.9
I27.9 I51.3
I80.2 I51.3
I51.3 I80.2
M8312/ C64.X
I50.9 C64.X
I49.8 C64.X
C64.X M8312/
I50.9 M8312/
I49.8 M8312/
Z01.7 M8312/
C64.X I50.9
M8312/ I50.9
C64.X I49.8
M8312/ I49.8
M8312/ Z01.7
Z49.1 N18.5
K40.3 N18.5
D64.9 N18.5
N18.5 Z49.1
K40.3 Z49.1
N18.5 K40.3
Z49.1 K40.3
D64.9 K40.3
Z01.7 K40.3
N18.5 D64.9
K40.3 D64.9
K40.3 Z01.7
Z49.2 N18.5
T86.1 N18.5
N18.5 Z49.2
N18.5 T86.1
I25.2 Q24.8
I25.2 Q23.1
Q24.8 I25.2
Q23.1 I25.2
Z95.1 I35.0
I35.0 Z95.1
E04.2 I42.0
E04.2 Z45.9
E04.2 I50.9
I42.0 E04.2
Z45.9 E04.2
I50.9 E04.2
Z01.7 E04.2
E04.2 Z01.7
M10.9 I40.9
M10.9 I49.8
I40.9 M10.9
I49.8 M10.9
A16.9 Z52.4
Z52.4 A16.9
E66.9 A16.9
A16.9 E66.9
I26.8 I42.0
I26.8 I50.0
I26.8 I27.2
I42.0 I26.8
I50.0 I26.8
I27.2 I26.8
Z01.7 I26.8
I26.8 Z01.7
I34.2 I05.9
I48.9 I05.9
I10.X I05.9
I46.1 I05.9
I05.9 I34.2
I48.9 I34.2
I46.1 I34.2
I05.9 I48.9
I34.2 I48.9
I10.X I48.9
I46.1 I48.9
I05.9 I10.X
I48.9 I10.X
I05.9 I46.1
I34.2 I46.1
I48.9 I46.1
N40.X I71.0
I71.0 N40.X
E11.2 N12.X
N08.3 N12.X
S37.0 N12.X
N12.X E11.2
N08.3 E11.2
N12.X N08.3
E11.2 N08.3
S37.0 N08.3
N12.X S37.0
N08.3 S37.0
I77.8 I25.8
I77.8 I25.4
I25.8 I77.8
I25.4 I77.8
I70.9 I77.8
I77.8 I70.9
I28.1 I25.8
I28.1 I21.0
I28.1 I25.4
I25.8 I28.1
I21.0 I28.1
I25.4 I28.1
I48.9 Q24.8
I48.9 Q21.0
I48.9 Q21.1
Q24.8 I48.9
Q21.0 I48.9
Q21.1 I48.9
M8000/ I25.8
M8000/ I25.2
M8000/ I21.9
M8000/ Z95.5
I25.8 M8000/
I25.2 M8000/
I21.9 M8000/
Z95.5 M8000/
J84.8 I27.9
J84.8 I27.2
I27.9 J84.8
I27.2 J84.8
I24.9 I25.8
I24.9 I21.0
I25.8 I24.9
I21.0 I24.9
I70.9 I24.9
Z01.7 I24.9
I24.9 I70.9
I24.9 Z01.7
I25.4 I24.9
I24.9 I25.4
Q63.2 Q24.8
Q63.2 Q25.0
Q63.2 Q23.3
Q24.8 Q63.2
Q25.0 Q63.2
Q23.3 Q63.2
Z01.7 Q63.2
Q63.2 Z01.7
I13.9 I42.0
I42.0 I13.9
I44.0 I13.9
I50.9 I13.9
Z01.7 I13.9
I13.9 I44.0
I13.9 I50.9
I13.9 Z01.7
K42.9 N18.5
K42.9 Z49.1
N18.5 K42.9
Z49.1 K42.9
I45.0 I44.1
I44.1 I45.0
I10.X I45.0
I45.0 I10.X
E78.0 N18.5
E78.0 Z49.2
E78.0 D64.9
N18.5 E78.0
Z49.2 E78.0
D64.9 E78.0
I71.4 N04.1
E79.0 N04.1
N04.1 I71.4
S37.0 I71.4
E79.0 I71.4
I71.4 S37.0
N04.1 E79.0
I71.4 E79.0
I50.0 I20.8
I20.8 I50.0
Q21.1 I35.1
I35.1 Q21.1
I48.9 Q25.0
I48.9 I27.0
Q25.0 I48.9
I27.0 I48.9
J18.9 I34.0
I34.0 J18.9
I46.1 I20.8
I20.8 I46.1
N12.X N18.4
E11.2 N18.4
N08.3 N18.4
Z01.7 N18.4
N18.4 N12.X
N18.4 E11.2
N18.4 N08.3
N18.4 Z01.7
