# Supplementary material for: Comorbidity patterns in cardiovascular diseases: the role of life-stage and socioeconomic status
Source: Front Cardiovasc Med. 2024 Feb 13;11:1215458. doi: 10.3389/fcvm.2024.1215458 (PMC10897012; doi:10.3389/fcvm.2024.1215458)
Supplement: Supplementary file 1 [file Datasheet1.zip › Supplementary/Supplementary_Male_networks/CoNet_MortMale_61_80_lowSEL.txt]

I21.0 I25.8
Y83.1 I25.8
I10.X I25.8
I46.1 I25.8
I25.8 I21.0
Y83.1 I21.0
I10.X I21.0
I46.1 I21.0
I25.8 Y83.1
I21.0 Y83.1
I10.X Y83.1
I46.1 Y83.1
I25.8 I10.X
I21.0 I10.X
Y83.1 I10.X
I46.1 I10.X
I25.8 I46.1
I21.0 I46.1
Y83.1 I46.1
I10.X I46.1
Z95.2 I35.0
T82.0 I35.0
Z95.4 I35.0
R57.0 I35.0
I35.0 Z95.2
T82.0 Z95.2
Z95.4 Z95.2
R57.0 Z95.2
I35.0 T82.0
Z95.2 T82.0
Z95.4 T82.0
R57.0 T82.0
I35.0 Z95.4
Z95.2 Z95.4
T82.0 Z95.4
R57.0 Z95.4
I35.0 R57.0
Z95.2 R57.0
T82.0 R57.0
Z95.4 R57.0
I35.1 I33.0
R68.8 I33.0
A41.9 I33.0
I33.0 I35.1
R68.8 I35.1
A41.9 I35.1
I33.0 R68.8
I35.1 R68.8
A41.9 R68.8
I33.0 A41.9
I35.1 A41.9
R68.8 A41.9
Q21.1 I48.X
I10.X I48.X
E11.9 I48.X
A41.9 I48.X
I48.X Q21.1
I10.X Q21.1
E11.9 Q21.1
A41.9 Q21.1
I48.X I10.X
Q21.1 I10.X
E11.9 I10.X
A41.9 I10.X
I48.X E11.9
Q21.1 E11.9
I10.X E11.9
A41.9 E11.9
I48.X A41.9
Q21.1 A41.9
I10.X A41.9
E11.9 A41.9
I21.1 I25.8
I24.8 I25.8
A41.9 I25.8
I25.8 I21.1
I24.8 I21.1
Y83.1 I21.1
A41.9 I21.1
I25.8 I24.8
I21.1 I24.8
Y83.1 I24.8
A41.9 I24.8
I21.1 Y83.1
I24.8 Y83.1
A41.9 Y83.1
I25.8 A41.9
I21.1 A41.9
I24.8 A41.9
Y83.1 A41.9
I34.0 I35.2
I50.0 I35.2
I97.1 I35.2
R57.0 I35.2
I35.2 I34.0
I50.0 I34.0
I97.1 I34.0
R57.0 I34.0
I35.2 I50.0
I34.0 I50.0
I97.1 I50.0
R57.0 I50.0
I35.2 I97.1
I34.0 I97.1
I50.0 I97.1
R57.0 I97.1
I35.2 R57.0
I34.0 R57.0
I50.0 R57.0
I97.1 R57.0
I21.9 I10.X
R57.0 I10.X
E78.0 I10.X
I10.X I21.9
R57.0 I21.9
E78.0 I21.9
I10.X R57.0
I21.9 R57.0
E78.0 R57.0
I10.X E78.0
I21.9 E78.0
R57.0 E78.0
I25.1 I25.8
I21.9 I25.8
I24.9 I25.8
R57.0 I25.8
I25.8 I25.1
I21.9 I25.1
I24.9 I25.1
R57.0 I25.1
I25.8 I21.9
I25.1 I21.9
I24.9 I21.9
I25.8 I24.9
I25.1 I24.9
I21.9 I24.9
R57.0 I24.9
I25.8 R57.0
I25.1 R57.0
I24.9 R57.0
I70.9 I25.8
I70.9 I21.0
R57.0 I21.0
I25.8 I70.9
I21.0 I70.9
Y83.1 I70.9
R57.0 I70.9
I70.9 Y83.1
R57.0 Y83.1
I21.0 R57.0
I70.9 R57.0
Y83.1 R57.0
I44.3 I25.8
I44.3 I21.9
A41.9 I21.9
I25.8 I44.3
I21.9 I44.3
I25.1 I44.3
A41.9 I44.3
I44.3 I25.1
A41.9 I25.1
I21.9 A41.9
I44.3 A41.9
I25.1 A41.9
J15.0 I25.8
E78.0 I25.8
I21.1 I25.1
J15.0 I25.1
E78.0 I25.1
I25.1 I21.1
J15.0 I21.1
E78.0 I21.1
I25.8 J15.0
I25.1 J15.0
I21.1 J15.0
E78.0 J15.0
I25.8 E78.0
I25.1 E78.0
I21.1 E78.0
J15.0 E78.0
I20.0 I25.8
I25.1 I21.0
I20.0 I21.0
I21.0 I25.1
I20.0 I25.1
I46.1 I25.1
I25.8 I20.0
I21.0 I20.0
I25.1 I20.0
I46.1 I20.0
I25.1 I46.1
I20.0 I46.1
C18.3 I13.1
K72.0 I13.1
E11.9 I13.1
I46.1 I13.1
I13.1 C18.3
K72.0 C18.3
E11.9 C18.3
I46.1 C18.3
I13.1 K72.0
C18.3 K72.0
E11.9 K72.0
I46.1 K72.0
I13.1 E11.9
C18.3 E11.9
K72.0 E11.9
I46.1 E11.9
I13.1 I46.1
C18.3 I46.1
K72.0 I46.1
E11.9 I46.1
I46.1 I70.9
I70.9 I46.1
I47.2 I25.5
Y83.1 I25.5
E11.9 I25.5
R57.0 I25.5
I25.5 I47.2
Y83.1 I47.2
E11.9 I47.2
R57.0 I47.2
I25.5 Y83.1
I47.2 Y83.1
E11.9 Y83.1
I25.5 E11.9
I47.2 E11.9
Y83.1 E11.9
R57.0 E11.9
I25.5 R57.0
I47.2 R57.0
E11.9 R57.0
I25.1 I24.8
R57.0 I24.8
I24.8 I25.1
Y83.1 I25.1
I25.1 Y83.1
I24.8 R57.0
I26.0 I25.8
E11.1 I25.8
N17.9 I25.8
I25.8 I26.0
E11.1 I26.0
N17.9 I26.0
I25.8 E11.1
I26.0 E11.1
N17.9 E11.1
I25.8 N17.9
I26.0 N17.9
E11.1 N17.9
J94.2 I25.8
J94.2 I25.1
I25.8 J94.2
I25.1 J94.2
A41.9 J94.2
E78.0 J94.2
J94.2 A41.9
E78.0 A41.9
J94.2 E78.0
A41.9 E78.0
I20.0 I21.1
I70.9 I21.1
I46.1 I21.1
I21.1 I20.0
I70.9 I20.0
I21.1 I70.9
I20.0 I70.9
I21.1 I46.1
J90.X I35.0
I50.1 I35.0
N17.9 I35.0
I46.1 I35.0
I35.0 J90.X
I50.1 J90.X
N17.9 J90.X
I46.1 J90.X
I35.0 I50.1
J90.X I50.1
N17.9 I50.1
I46.1 I50.1
I35.0 N17.9
J90.X N17.9
I50.1 N17.9
I46.1 N17.9
I35.0 I46.1
J90.X I46.1
I50.1 I46.1
N17.9 I46.1
I05.0 I09.1
I48.X I09.1
Z45.9 I09.1
I46.1 I09.1
I09.1 I05.0
I48.X I05.0
Z45.9 I05.0
I46.1 I05.0
I09.1 I48.X
I05.0 I48.X
Z45.9 I48.X
I46.1 I48.X
I09.1 Z45.9
I05.0 Z45.9
I48.X Z45.9
I46.1 Z45.9
I09.1 I46.1
I05.0 I46.1
I48.X I46.1
Z45.9 I46.1
I35.2 I25.8
I34.0 I25.8
I49.8 I25.8
R09.2 I25.8
I25.8 I35.2
I49.8 I35.2
R09.2 I35.2
I25.8 I34.0
I49.8 I34.0
R09.2 I34.0
I25.8 I49.8
I35.2 I49.8
I34.0 I49.8
R09.2 I49.8
I25.8 R09.2
I35.2 R09.2
I34.0 R09.2
I49.8 R09.2
Q23.0 Q23.1
I24.8 Q23.1
I44.3 Q23.1
R57.0 Q23.1
Q23.1 Q23.0
I24.8 Q23.0
I44.3 Q23.0
R57.0 Q23.0
Q23.1 I24.8
Q23.0 I24.8
I44.3 I24.8
Q23.1 I44.3
Q23.0 I44.3
I24.8 I44.3
R57.0 I44.3
Q23.1 R57.0
Q23.0 R57.0
I44.3 R57.0
Z95.5 I25.8
Z95.5 I21.0
Z95.5 I25.1
I25.8 Z95.5
I21.0 Z95.5
I25.1 Z95.5
R57.0 Z95.5
Z95.5 R57.0
I05.1 I09.1
I07.1 I09.1
J18.9 I09.1
I09.1 I05.1
I07.1 I05.1
J18.9 I05.1
I46.1 I05.1
I09.1 I07.1
I05.1 I07.1
J18.9 I07.1
I46.1 I07.1
I09.1 J18.9
I05.1 J18.9
I07.1 J18.9
I46.1 J18.9
I05.1 I46.1
I07.1 I46.1
J18.9 I46.1
I35.1 I25.8
Z95.2 I25.8
I50.0 I25.8
R57.1 I25.8
I25.8 I35.1
Z95.2 I35.1
I50.0 I35.1
R57.1 I35.1
I25.8 Z95.2
I35.1 Z95.2
I50.0 Z95.2
R57.1 Z95.2
I25.8 I50.0
I35.1 I50.0
Z95.2 I50.0
R57.1 I50.0
I25.8 R57.1
I35.1 R57.1
Z95.2 R57.1
I50.0 R57.1
I21.1 I13.1
I21.0 I13.1
E11.2 I13.1
E87.2 I13.1
I13.1 I21.1
I21.0 I21.1
E11.2 I21.1
E87.2 I21.1
I13.1 I21.0
I21.1 I21.0
E11.2 I21.0
E87.2 I21.0
I13.1 E11.2
I21.1 E11.2
I21.0 E11.2
E87.2 E11.2
I13.1 E87.2
I21.1 E87.2
I21.0 E87.2
E11.2 E87.2
I71.2 I35.2
I33.0 I35.2
I46.1 I35.2
I35.2 I71.2
I34.0 I71.2
I33.0 I71.2
I46.1 I71.2
I71.2 I34.0
I33.0 I34.0
I46.1 I34.0
I35.2 I33.0
I71.2 I33.0
I34.0 I33.0
I46.1 I33.0
I35.2 I46.1
I71.2 I46.1
I34.0 I46.1
I33.0 I46.1
I25.5 I25.8
I25.5 I25.1
I25.5 I21.9
I25.8 I25.5
I25.1 I25.5
I21.9 I25.5
N18.9 I25.8
N18.9 I25.1
I10.X I25.1
I25.8 N18.9
I25.1 N18.9
I10.X N18.9
I46.1 N18.9
I25.1 I10.X
N18.9 I10.X
N18.9 I46.1
I44.3 I25.5
I50.9 I25.5
Z95.5 I25.5
A41.9 I25.5
I25.5 I44.3
I50.9 I44.3
Z95.5 I44.3
I25.5 I50.9
I44.3 I50.9
Z95.5 I50.9
A41.9 I50.9
I25.5 Z95.5
I44.3 Z95.5
I50.9 Z95.5
A41.9 Z95.5
I25.5 A41.9
I50.9 A41.9
Z95.5 A41.9
I50.0 I35.0
E11.2 I35.0
I35.0 I50.0
E11.2 I50.0
N17.9 I50.0
I46.1 I50.0
I35.0 E11.2
I50.0 E11.2
N17.9 E11.2
I46.1 E11.2
I50.0 N17.9
E11.2 N17.9
I50.0 I46.1
E11.2 I46.1
I35.0 I25.8
I08.1 I25.8
I35.0 I25.1
I08.1 I25.1
I25.8 I35.0
I25.1 I35.0
I08.1 I35.0
I25.8 I08.1
I25.1 I08.1
I35.0 I08.1
R57.0 I08.1
I08.1 R57.0
I22.1 I25.8
I44.4 I25.8
I22.1 I21.1
I44.4 I21.1
R57.0 I21.1
I25.8 I22.1
I21.1 I22.1
I44.4 I22.1
R57.0 I22.1
I25.8 I44.4
I21.1 I44.4
I22.1 I44.4
R57.0 I44.4
I21.1 R57.0
I22.1 R57.0
I44.4 R57.0
R57.1 I25.1
Z95.5 I21.9
R57.1 I21.9
I21.9 Z95.5
R57.1 Z95.5
I25.1 R57.1
I21.9 R57.1
Z95.5 R57.1
R10.0 I25.8
I49.8 I21.0
R10.0 I21.0
A41.9 I21.0
I21.0 I49.8
R10.0 I49.8
A41.9 I49.8
I25.8 R10.0
I21.0 R10.0
I49.8 R10.0
A41.9 R10.0
I21.0 A41.9
I49.8 A41.9
R10.0 A41.9
I11.9 I71.0
E66.9 I71.0
I49.8 I71.0
I46.1 I71.0
I71.0 I11.9
E66.9 I11.9
I49.8 I11.9
I46.1 I11.9
I71.0 E66.9
I11.9 E66.9
I49.8 E66.9
I46.1 E66.9
I71.0 I49.8
I11.9 I49.8
E66.9 I49.8
I46.1 I49.8
I71.0 I46.1
I11.9 I46.1
E66.9 I46.1
I49.8 I46.1
E11.7 I25.8
I10.X I35.0
E11.7 I35.0
I35.0 I10.X
E11.7 I10.X
I25.8 E11.7
I35.0 E11.7
I10.X E11.7
I46.1 E11.7
E11.7 I46.1
I20.9 I25.8
I50.9 I25.8
I25.8 I20.9
Z95.2 I20.9
I50.9 I20.9
I46.1 I20.9
I20.9 Z95.2
I50.9 Z95.2
I46.1 Z95.2
I25.8 I50.9
I20.9 I50.9
Z95.2 I50.9
I46.1 I50.9
I20.9 I46.1
Z95.2 I46.1
I50.9 I46.1
I44.2 I25.8
I64.X I25.8
I25.8 I44.2
I10.X I44.2
I64.X I44.2
I46.1 I44.2
I44.2 I10.X
I64.X I10.X
I25.8 I64.X
I44.2 I64.X
I10.X I64.X
I46.1 I64.X
I44.2 I46.1
I64.X I46.1
I06.2 I09.1
I05.2 I09.1
I27.0 I09.1
A41.9 I09.1
I09.1 I06.2
I05.2 I06.2
I27.0 I06.2
A41.9 I06.2
I09.1 I05.2
I06.2 I05.2
I27.0 I05.2
A41.9 I05.2
I09.1 I27.0
I06.2 I27.0
I05.2 I27.0
A41.9 I27.0
I09.1 A41.9
I06.2 A41.9
I05.2 A41.9
I27.0 A41.9
T82.0 I35.2
I48.X I35.2
N40.X I35.2
I35.2 T82.0
I48.X T82.0
N40.X T82.0
I46.1 T82.0
I35.2 I48.X
T82.0 I48.X
N40.X I48.X
I35.2 N40.X
T82.0 N40.X
I48.X N40.X
I46.1 N40.X
T82.0 I46.1
N40.X I46.1
I48.X I42.0
E11.9 I42.0
E87.2 I42.0
K70.0 I42.0
I42.0 I48.X
E87.2 I48.X
K70.0 I48.X
I42.0 E11.9
E87.2 E11.9
K70.0 E11.9
I42.0 E87.2
I48.X E87.2
E11.9 E87.2
K70.0 E87.2
I42.0 K70.0
I48.X K70.0
E11.9 K70.0
E87.2 K70.0
N17.9 I25.1
N17.9 I24.8
I46.1 I24.8
I25.1 N17.9
I24.8 N17.9
I24.8 I46.1
I25.2 I25.8
I73.9 I25.8
Z45.9 I25.8
I25.8 I25.2
I73.9 I25.2
Z45.9 I25.2
R57.0 I25.2
I25.8 I73.9
I25.2 I73.9
Z45.9 I73.9
R57.0 I73.9
I25.8 Z45.9
I25.2 Z45.9
I73.9 Z45.9
R57.0 Z45.9
I25.2 R57.0
I73.9 R57.0
Z45.9 R57.0
I10.X I09.1
I31.9 I09.1
R57.1 I09.1
I10.X I06.2
I31.9 I06.2
R57.1 I06.2
I09.1 I10.X
I06.2 I10.X
I31.9 I10.X
R57.1 I10.X
I09.1 I31.9
I06.2 I31.9
I10.X I31.9
R57.1 I31.9
I09.1 R57.1
I06.2 R57.1
I10.X R57.1
I31.9 R57.1
I31.3 I26.9
J90.X I26.9
N17.9 I26.9
E03.9 I26.9
I26.9 I31.3
J90.X I31.3
N17.9 I31.3
E03.9 I31.3
I26.9 J90.X
I31.3 J90.X
E03.9 J90.X
I26.9 N17.9
I31.3 N17.9
E03.9 N17.9
I26.9 E03.9
I31.3 E03.9
J90.X E03.9
N17.9 E03.9
E11.5 I13.2
I70.9 I13.2
R00.1 I13.2
I46.1 I13.2
I13.2 E11.5
I70.9 E11.5
R00.1 E11.5
I46.1 E11.5
I13.2 I70.9
E11.5 I70.9
R00.1 I70.9
I13.2 R00.1
E11.5 R00.1
I70.9 R00.1
I46.1 R00.1
I13.2 I46.1
E11.5 I46.1
R00.1 I46.1
I22.9 I25.8
I22.9 I25.1
I22.9 I21.9
I25.8 I22.9
I25.1 I22.9
I21.9 I22.9
R57.0 I22.9
I22.9 R57.0
R09.2 I25.1
I35.0 I21.9
R09.2 I21.9
I21.9 I35.0
R09.2 I35.0
I25.1 R09.2
I21.9 R09.2
I35.0 R09.2
Z95.5 I70.9
A41.9 I70.9
I70.9 Z95.5
I70.9 A41.9
E78.5 I35.0
I10.X N17.9
E78.5 N17.9
N17.9 I10.X
E78.5 I10.X
I35.0 E78.5
N17.9 E78.5
I10.X E78.5
I46.1 E78.5
E78.5 I46.1
Z49.1 N18.9
M00.9 N18.9
E11.9 N18.9
A41.9 N18.9
N18.9 Z49.1
M00.9 Z49.1
E11.9 Z49.1
A41.9 Z49.1
N18.9 M00.9
Z49.1 M00.9
E11.9 M00.9
A41.9 M00.9
N18.9 E11.9
Z49.1 E11.9
M00.9 E11.9
N18.9 A41.9
Z49.1 A41.9
M00.9 A41.9
Q21.0 I25.8
Q21.0 I21.0
I25.8 Q21.0
I21.0 Q21.0
I10.X Q21.0
I46.1 Q21.0
Q21.0 I10.X
Q21.0 I46.1
I23.2 I25.8
I23.2 I21.1
I23.2 I22.1
I25.8 I23.2
I21.1 I23.2
I22.1 I23.2
R57.0 I23.2
I23.2 R57.0
I21.0 I42.0
I50.0 I42.0
R57.0 I42.0
I42.0 I21.0
I50.0 I21.0
I42.0 I50.0
I21.0 I50.0
I42.0 R57.0
I06.0 I09.1
Z95.2 I09.1
Y44.2 I09.1
I09.1 I06.0
Z95.2 I06.0
Y44.2 I06.0
A41.9 I06.0
I09.1 Z95.2
I06.0 Z95.2
Y44.2 Z95.2
A41.9 Z95.2
I09.1 Y44.2
I06.0 Y44.2
Z95.2 Y44.2
A41.9 Y44.2
I06.0 A41.9
Z95.2 A41.9
Y44.2 A41.9
I70.9 I24.8
Z95.5 I24.8
I24.8 I70.9
I24.8 Z95.5
I24.8 I21.9
Y83.1 I21.9
I21.9 I24.8
I21.9 Y83.1
E11.2 N18.9
N18.9 E11.2
I10.X E11.2
A41.9 E11.2
E11.2 I10.X
E11.2 A41.9
I46.1 A41.9
A41.9 I46.1
J80.X I25.8
J18.9 I25.8
J80.X I25.2
J18.9 I25.2
I46.1 I25.2
I25.8 J80.X
I25.2 J80.X
J18.9 J80.X
I46.1 J80.X
I25.8 J18.9
I25.2 J18.9
J80.X J18.9
I25.2 I46.1
J80.X I46.1
I36.1 I35.2
I27.0 I35.2
E11.9 I35.2
I35.2 I36.1
I27.0 I36.1
E11.9 I36.1
R57.0 I36.1
I35.2 I27.0
I36.1 I27.0
E11.9 I27.0
R57.0 I27.0
I35.2 E11.9
I36.1 E11.9
I27.0 E11.9
I36.1 R57.0
I27.0 R57.0
I08.0 I09.1
I08.0 I05.0
I07.1 I05.0
I09.1 I08.0
I05.0 I08.0
I07.1 I08.0
I46.1 I08.0
I05.0 I07.1
I08.0 I07.1
I08.0 I46.1
J18.9 I35.1
J98.4 I35.1
I46.1 I35.1
J18.9 I33.0
J98.4 I33.0
I35.1 J18.9
I33.0 J18.9
J98.4 J18.9
I35.1 J98.4
I33.0 J98.4
J18.9 J98.4
I46.1 J98.4
I35.1 I46.1
J98.4 I46.1
I25.2 I25.1
I70.9 I25.1
I25.1 I25.2
I70.9 I25.2
I25.1 I70.9
I25.2 I70.9
I36.1 I34.2
I35.1 I34.2
C83.3 I34.2
A41.9 I34.2
I34.2 I36.1
I35.1 I36.1
C83.3 I36.1
A41.9 I36.1
I34.2 I35.1
I36.1 I35.1
C83.3 I35.1
I34.2 C83.3
I36.1 C83.3
I35.1 C83.3
A41.9 C83.3
I34.2 A41.9
I36.1 A41.9
C83.3 A41.9
I10.X I24.8
I10.X I70.9
I24.8 I10.X
I70.9 I10.X
A41.9 I20.0
I20.0 A41.9
I08.2 I09.1
T82.0 I09.1
I09.1 I08.2
Z95.2 I08.2
T82.0 I08.2
A41.9 I08.2
I08.2 Z95.2
I09.1 T82.0
I08.2 T82.0
A41.9 T82.0
I08.2 A41.9
T82.0 A41.9
I22.0 I25.8
I22.0 I21.0
I25.8 I22.0
I21.0 I22.0
I25.1 I22.0
I46.1 I22.0
I22.0 I25.1
I22.0 I46.1
I34.0 I36.1
I49.8 I36.1
I46.1 I36.1
I36.1 I34.0
I36.1 I49.8
I36.1 I46.1
I49.0 I25.8
I49.0 I21.0
I25.8 I49.0
I21.0 I49.0
I70.9 I49.0
I46.1 I49.0
I49.0 I70.9
I49.0 I46.1
I31.1 I42.5
I47.2 I42.5
Z45.9 I42.5
R57.0 I42.5
I42.5 I31.1
I47.2 I31.1
Z45.9 I31.1
R57.0 I31.1
I42.5 I47.2
I31.1 I47.2
Z45.9 I47.2
I42.5 Z45.9
I31.1 Z45.9
I47.2 Z45.9
I42.5 R57.0
I31.1 R57.0
R57.1 I21.0
R57.1 I70.9
R57.1 Y83.1
I21.0 R57.1
I70.9 R57.1
Y83.1 R57.1
E11.9 I25.8
J18.9 I21.9
E11.9 I21.9
I21.9 J18.9
E11.9 J18.9
A41.9 J18.9
I25.8 E11.9
I21.9 E11.9
J18.9 E11.9
J18.9 A41.9
I20.9 I21.1
I20.9 I22.1
A41.9 I22.1
I21.1 I20.9
I22.1 I20.9
A41.9 I20.9
I22.1 A41.9
I20.9 A41.9
J18.9 I25.1
I25.1 J18.9
Q21.1 I25.8
Q21.1 I21.0
I25.8 Q21.1
I21.0 Q21.1
Z95.5 Q21.1
Q21.1 Z95.5
I61.4 I25.8
E78.1 I25.8
I61.4 I21.1
E78.1 I21.1
I25.8 I61.4
I21.1 I61.4
E78.1 I61.4
I46.1 I61.4
I25.8 E78.1
I21.1 E78.1
I61.4 E78.1
I46.1 E78.1
I61.4 I46.1
E78.1 I46.1
I36.1 I42.0
I34.0 I42.0
I10.X I42.0
I46.1 I42.0
I42.0 I36.1
I10.X I36.1
I42.0 I34.0
I10.X I34.0
I42.0 I10.X
I36.1 I10.X
I34.0 I10.X
I42.0 I46.1
I49.8 I11.0
N18.9 I11.0
Z49.1 I11.0
I46.1 I11.0
I11.0 I49.8
N18.9 I49.8
Z49.1 I49.8
I11.0 N18.9
I49.8 N18.9
I11.0 Z49.1
I49.8 Z49.1
I46.1 Z49.1
I11.0 I46.1
Z49.1 I46.1
N18.9 I21.1
N18.9 Y83.1
I21.1 N18.9
Y83.1 N18.9
R57.0 N18.9
N18.9 R57.0
I31.3 I25.8
I31.3 I25.1
I31.3 I24.8
I25.8 I31.3
I25.1 I31.3
I24.8 I31.3
A41.9 I31.3
I31.3 A41.9
A41.9 N17.9
N17.9 A41.9
I25.4 I25.8
I11.9 I25.8
I25.8 I25.4
I11.9 I25.4
I70.9 I25.4
I46.1 I25.4
I25.8 I11.9
I25.4 I11.9
I70.9 I11.9
I25.4 I70.9
I11.9 I70.9
I25.4 I46.1
N17.9 I64.X
N39.0 I64.X
N40.X I64.X
I64.X N17.9
N39.0 N17.9
N40.X N17.9
I64.X N39.0
N17.9 N39.0
N40.X N39.0
I46.1 N39.0
I64.X N40.X
N17.9 N40.X
N39.0 N40.X
N39.0 I46.1
I10.X I35.1
Q87.4 I35.1
B24.X I35.1
I35.1 I10.X
Q87.4 I10.X
B24.X I10.X
I35.1 Q87.4
I10.X Q87.4
B24.X Q87.4
R57.1 Q87.4
I35.1 B24.X
I10.X B24.X
Q87.4 B24.X
R57.1 B24.X
Q87.4 R57.1
B24.X R57.1
I50.9 J80.X
I49.8 J80.X
A41.9 J80.X
I50.9 J18.9
I49.8 J18.9
J80.X I50.9
J18.9 I50.9
I49.8 I50.9
J80.X I49.8
J18.9 I49.8
I50.9 I49.8
J80.X A41.9
I35.0 I21.0
I35.1 I21.0
I21.0 I35.0
I35.1 I35.0
I21.0 I35.1
I35.0 I35.1
R57.0 I35.1
I35.1 R57.0
Z95.8 I71.4
T82.8 I71.4
I10.X I71.4
A41.9 I71.4
I71.4 Z95.8
T82.8 Z95.8
I10.X Z95.8
A41.9 Z95.8
I71.4 T82.8
Z95.8 T82.8
I10.X T82.8
A41.9 T82.8
I71.4 I10.X
Z95.8 I10.X
T82.8 I10.X
I71.4 A41.9
Z95.8 A41.9
T82.8 A41.9
I27.0 I35.0
I70.9 I35.0
I35.0 I27.0
I10.X I27.0
I70.9 I27.0
I46.1 I27.0
I27.0 I10.X
I35.0 I70.9
I27.0 I70.9
I27.0 I46.1
I44.0 I25.8
I44.0 I21.1
I25.8 I44.0
I21.1 I44.0
Y83.1 I44.0
R57.0 I44.0
I44.0 Y83.1
I44.0 R57.0
I44.2 I51.5
Z45.9 I51.5
N17.9 I51.5
A41.9 I51.5
I51.5 I44.2
Z45.9 I44.2
N17.9 I44.2
A41.9 I44.2
I51.5 Z45.9
I44.2 Z45.9
N17.9 Z45.9
A41.9 Z45.9
I51.5 N17.9
I44.2 N17.9
Z45.9 N17.9
I51.5 A41.9
I44.2 A41.9
Z45.9 A41.9
I71.4 I25.8
Z95.8 I25.8
I71.4 I25.1
Z95.8 I25.1
I25.8 I71.4
I25.1 I71.4
I46.1 I71.4
I25.8 Z95.8
I25.1 Z95.8
I46.1 Z95.8
I71.4 I46.1
Z95.8 I46.1
I25.3 I25.8
I25.3 I21.1
I34.0 I21.1
I25.8 I25.3
I21.1 I25.3
I34.0 I25.3
R57.0 I25.3
I21.1 I34.0
I25.3 I34.0
I25.3 R57.0
I48.X I25.8
I48.X I21.0
N17.9 I21.0
I25.8 I48.X
I21.0 I48.X
N17.9 I48.X
R57.0 I48.X
I21.0 N17.9
I48.X N17.9
R57.0 N17.9
I48.X R57.0
N17.9 R57.0
I10.X I08.3
I27.2 I08.3
I50.9 I08.3
R57.1 I08.3
I08.3 I10.X
I27.2 I10.X
I50.9 I10.X
I08.3 I27.2
I10.X I27.2
I50.9 I27.2
R57.1 I27.2
I08.3 I50.9
I10.X I50.9
I27.2 I50.9
R57.1 I50.9
I08.3 R57.1
I27.2 R57.1
I50.9 R57.1
Z95.2 I07.1
I10.X I07.1
A41.9 I07.1
I07.1 Z95.2
I10.X Z95.2
I07.1 I10.X
Z95.2 I10.X
I07.1 A41.9
I49.5 I42.0
I35.8 I42.0
I42.0 I49.5
I35.8 I49.5
I34.0 I49.5
R57.0 I49.5
I42.0 I35.8
I49.5 I35.8
I34.0 I35.8
R57.0 I35.8
I49.5 I34.0
I35.8 I34.0
I49.5 R57.0
I35.8 R57.0
I44.2 I35.0
B96.2 I35.0
R99.X I35.0
A41.9 I35.0
I35.0 I44.2
B96.2 I44.2
R99.X I44.2
I35.0 B96.2
I44.2 B96.2
R99.X B96.2
A41.9 B96.2
I35.0 R99.X
I44.2 R99.X
B96.2 R99.X
A41.9 R99.X
I35.0 A41.9
B96.2 A41.9
R99.X A41.9
I48.X N18.9
I48.X Z49.1
I10.X Z49.1
N18.9 I48.X
Z49.1 I48.X
Z49.1 I10.X
I48.X I25.1
I64.X I25.1
I64.X I21.0
I25.1 I48.X
I64.X I48.X
I25.1 I64.X
I21.0 I64.X
I48.X I64.X
I34.0 I35.0
I36.1 I35.0
J98.5 I35.0
I35.0 I34.0
J98.5 I34.0
I35.0 I36.1
J98.5 I36.1
I35.0 J98.5
I34.0 J98.5
I36.1 J98.5
I46.1 J98.5
J98.5 I46.1
I50.0 I26.0
I10.X I26.0
I46.1 I26.0
I26.0 I50.0
I10.X I50.0
I26.0 I10.X
I50.0 I10.X
I26.0 I46.1
I47.2 I25.8
Z45.0 I25.8
I47.2 I21.1
Z45.0 I21.1
I25.8 I47.2
I21.1 I47.2
Z45.0 I47.2
I46.1 I47.2
I25.8 Z45.0
I21.1 Z45.0
I47.2 Z45.0
I46.1 Z45.0
I47.2 I46.1
Z45.0 I46.1
J44.8 I25.8
N18.9 I21.0
J44.8 I21.0
I21.0 N18.9
J44.8 N18.9
I25.8 J44.8
I21.0 J44.8
N18.9 J44.8
A41.9 J44.8
J44.8 A41.9
I64.X I09.1
N17.9 I09.1
I64.X I05.0
N17.9 I05.0
A41.9 I05.0
I09.1 I64.X
I05.0 I64.X
A41.9 I64.X
I09.1 N17.9
I05.0 N17.9
I05.0 A41.9
I64.X A41.9
I46.1 I21.9
I21.9 I46.1
I44.7 I25.8
I44.7 I21.0
I25.8 I44.7
I21.0 I44.7
I10.X I44.7
I46.1 I44.7
I44.7 I10.X
I44.7 I46.1
I34.0 I25.1
I25.1 I34.0
I24.8 I34.0
I34.0 I24.8
E78.2 I25.8
E78.2 I21.1
R57.1 I21.1
E78.2 I47.2
R57.1 I47.2
I25.8 E78.2
I21.1 E78.2
I47.2 E78.2
R57.1 E78.2
I21.1 R57.1
I47.2 R57.1
E78.2 R57.1
J44.9 N18.9
J44.9 Z49.1
N18.9 J44.9
Z49.1 J44.9
I48.X J44.9
A41.9 J44.9
J44.9 I48.X
J44.9 A41.9
I71.0 I11.0
I35.1 I11.0
J98.4 I11.0
R57.1 I11.0
I11.0 I71.0
I35.1 I71.0
J98.4 I71.0
R57.1 I71.0
I11.0 I35.1
I71.0 I35.1
I11.0 J98.4
I71.0 J98.4
R57.1 J98.4
I11.0 R57.1
I71.0 R57.1
J98.4 R57.1
I21.2 I25.8
I25.8 I21.2
I70.9 I21.2
Y83.1 I21.2
A41.9 I21.2
I21.2 I70.9
I21.2 Y83.1
I21.2 A41.9
I48.X I34.0
I27.9 I34.0
J44.9 I34.0
A41.9 I34.0
I34.0 I48.X
I27.9 I48.X
I34.0 I27.9
I48.X I27.9
J44.9 I27.9
A41.9 I27.9
I34.0 J44.9
I27.9 J44.9
I34.0 A41.9
I27.9 A41.9
I70.9 I21.9
I21.9 I70.9
I46.1 Z95.5
Z95.5 I46.1
T65.8 I10.X
I71.0 I10.X
T65.8 N17.9
I71.0 N17.9
I10.X T65.8
N17.9 T65.8
I71.0 T65.8
I46.1 T65.8
I10.X I71.0
N17.9 I71.0
T65.8 I71.0
T65.8 I46.1
I25.4 I35.1
I73.9 I35.1
I48.X I35.1
I35.1 I25.4
I73.9 I25.4
I48.X I25.4
R57.0 I25.4
I35.1 I73.9
I25.4 I73.9
I48.X I73.9
I35.1 I48.X
I25.4 I48.X
I73.9 I48.X
I25.4 R57.0
I34.0 I21.0
I21.0 I34.0
I24.8 I25.2
I20.0 I25.2
R57.1 I25.2
I25.2 I24.8
I20.0 I24.8
R57.1 I24.8
I25.2 I20.0
I24.8 I20.0
R57.1 I20.0
I25.2 R57.1
I24.8 R57.1
I20.0 R57.1
Z95.4 I09.1
I09.1 Z95.4
A41.9 Z95.4
Z95.4 A41.9
I33.0 I35.0
I33.0 I36.1
I35.0 I33.0
I36.1 I33.0
R57.0 I33.0
I33.0 R57.0
Z95.2 I35.2
I10.X I35.2
T82.6 I35.2
I35.2 Z95.2
T82.6 Z95.2
I35.2 I10.X
T82.6 I10.X
I35.2 T82.6
Z95.2 T82.6
I10.X T82.6
R57.0 T82.6
T82.6 R57.0
I44.2 I21.1
I21.1 I44.2
Y83.1 I44.2
R57.0 I44.2
I44.2 Y83.1
I44.2 R57.0
Z49.1 I25.8
Z49.1 I21.9
I25.8 Z49.1
I21.9 Z49.1
J18.9 Z49.1
Z49.1 J18.9
I25.2 I25.5
I70.9 I25.5
I46.1 I25.5
I25.5 I25.2
Z95.5 I25.2
I25.5 I70.9
I25.2 Z95.5
I25.5 I46.1
E11.9 I21.1
I21.1 E11.9
N18.9 I35.0
E11.9 I35.0
I35.0 N18.9
I35.0 E11.9
I06.1 I09.1
I06.1 I05.2
I48.X I05.2
I09.1 I06.1
I05.2 I06.1
I48.X I06.1
A41.9 I06.1
I05.2 I48.X
I06.1 I48.X
I06.1 A41.9
J90.X I25.8
C18.9 I25.8
I25.8 J90.X
C18.9 J90.X
J18.9 J90.X
I25.8 C18.9
J90.X C18.9
J18.9 C18.9
I46.1 C18.9
J90.X J18.9
C18.9 J18.9
C18.9 I46.1
I44.7 I21.9
I44.7 I25.1
I21.9 I44.7
I25.1 I44.7
R57.0 I44.7
I44.7 R57.0
Z49.1 I21.0
I21.0 Z49.1
R57.0 Z49.1
Z49.1 R57.0
E11.9 I25.1
E11.9 I20.0
I25.1 E11.9
I20.0 E11.9
R57.8 I25.8
I24.8 I21.0
R57.8 I21.0
R57.8 I25.1
I21.0 I24.8
R57.8 I24.8
I25.8 R57.8
I21.0 R57.8
I25.1 R57.8
I24.8 R57.8
Z49.1 I35.0
Z49.1 I50.1
R57.0 I50.1
I35.0 Z49.1
I50.1 Z49.1
I50.1 R57.0
G93.1 I35.0
G93.1 I25.1
G93.1 N17.9
I35.0 G93.1
I25.1 G93.1
N17.9 G93.1
I46.1 G93.1
G93.1 I46.1
I10.X I25.5
N18.9 I25.5
J18.9 I25.5
I25.5 I10.X
J18.9 I10.X
I25.5 N18.9
J18.9 N18.9
I25.5 J18.9
I10.X J18.9
N18.9 J18.9
M31.7 M31.0
J93.1 M31.0
J98.9 M31.0
I46.1 M31.0
M31.0 M31.7
J93.1 M31.7
J98.9 M31.7
I46.1 M31.7
M31.0 J93.1
M31.7 J93.1
J98.9 J93.1
I46.1 J93.1
M31.0 J98.9
M31.7 J98.9
J93.1 J98.9
I46.1 J98.9
M31.0 I46.1
M31.7 I46.1
J93.1 I46.1
J98.9 I46.1
T82.6 I35.1
Z95.2 I33.0
T82.6 I33.0
I33.0 Z95.2
I35.1 T82.6
I33.0 T82.6
I46.1 T82.6
T82.6 I46.1
I97.1 I71.0
I71.0 I97.1
R57.1 I97.1
I97.1 R57.1
I23.2 I21.0
I23.2 I22.0
R57.0 I22.0
I21.0 I23.2
I22.0 I23.2
I22.0 R57.0
I36.1 I25.8
I36.1 I21.0
I25.8 I36.1
I21.0 I36.1
I64.X I21.1
I64.X I70.9
I21.1 I64.X
I70.9 I64.X
R57.0 I64.X
I64.X R57.0
I27.2 I27.9
I87.2 I27.9
N17.9 I27.9
R57.1 I27.9
I27.9 I27.2
I87.2 I27.2
N17.9 I27.2
I27.9 I87.2
I27.2 I87.2
N17.9 I87.2
R57.1 I87.2
I27.9 N17.9
I27.2 N17.9
I87.2 N17.9
R57.1 N17.9
I27.9 R57.1
I87.2 R57.1
N17.9 R57.1
I73.9 I25.1
I73.9 I24.8
I25.1 I73.9
I24.8 I73.9
I46.1 I73.9
I73.9 I46.1
I44.2 I21.0
E11.9 I21.0
I21.0 I44.2
E11.9 I44.2
I21.0 E11.9
I44.2 E11.9
I44.7 I44.3
Z45.0 I44.3
I46.1 I44.3
I44.3 I44.7
Z45.0 I44.7
I44.3 Z45.0
I44.7 Z45.0
I44.3 I46.1
I64.X I06.0
I46.1 I06.0
I06.0 I64.X
Z95.2 I64.X
I64.X Z95.2
I06.0 I46.1
I70.9 I34.0
I34.0 I70.9
I23.3 I25.8
I23.3 I21.0
I25.8 I23.3
I21.0 I23.3
I20.0 I23.3
R57.0 I23.3
I23.3 I20.0
R57.0 I20.0
I23.3 R57.0
I20.0 R57.0
I33.0 I09.1
R68.8 I09.1
I33.0 I06.0
T82.0 I06.0
R68.8 I06.0
I09.1 I33.0
I06.0 I33.0
T82.0 I33.0
I06.0 T82.0
I33.0 T82.0
R68.8 T82.0
I09.1 R68.8
I06.0 R68.8
T82.0 R68.8
I44.2 I25.2
I25.2 I44.2
I24.8 I44.2
I44.2 I24.8
N17.9 I21.1
N17.9 I22.1
I46.1 I22.1
I21.1 N17.9
I22.1 N17.9
I22.1 I46.1
I44.2 I25.5
Z45.9 I25.5
I50.1 I25.5
I25.5 I44.2
I50.1 I44.2
I25.5 Z45.9
I50.1 Z45.9
I25.5 I50.1
I44.2 I50.1
Z45.9 I50.1
Z41.9 I25.8
I47.2 I25.2
Z41.9 I25.2
I25.2 I47.2
Z41.9 I47.2
Z41.9 Z45.9
I25.8 Z41.9
I25.2 Z41.9
I47.2 Z41.9
Z45.9 Z41.9
E11.7 N17.9
N17.9 E11.7
A41.9 E11.7
E11.7 A41.9
I10.X I31.1
E11.9 I31.1
N17.9 I31.1
I46.1 I31.1
I31.1 I10.X
I31.1 E11.9
N17.9 E11.9
I31.1 N17.9
E11.9 N17.9
I31.1 I46.1
N18.9 I09.1
Z49.1 I09.1
R57.0 I09.1
N18.9 I05.0
Z49.1 I05.0
R57.0 I05.0
I09.1 N18.9
I05.0 N18.9
I09.1 Z49.1
I05.0 Z49.1
I09.1 R57.0
I05.0 R57.0
Y83.1 I35.2
R57.1 I35.2
Y83.1 I36.1
R57.1 I36.1
I35.2 Y83.1
I36.1 Y83.1
I35.2 R57.1
I36.1 R57.1
J18.9 I35.2
N39.0 I35.2
I50.9 I35.2
A41.9 I35.2
I35.2 J18.9
N39.0 J18.9
I35.2 N39.0
J18.9 N39.0
I50.9 N39.0
A41.9 N39.0
I35.2 I50.9
N39.0 I50.9
I35.2 A41.9
N39.0 A41.9
Z45.9 I42.0
N18.9 I42.0
Z45.9 I49.5
N18.9 I49.5
I46.1 I49.5
I42.0 Z45.9
I49.5 Z45.9
N18.9 Z45.9
I42.0 N18.9
I49.5 N18.9
Z45.9 N18.9
I49.5 I46.1
I08.1 I09.1
T82.6 I09.1
I08.1 I05.0
T82.6 I05.0
R57.1 I05.0
I09.1 I08.1
I05.0 I08.1
T82.6 I08.1
R57.1 I08.1
I09.1 T82.6
I05.0 T82.6
I08.1 T82.6
R57.1 T82.6
I05.0 R57.1
I08.1 R57.1
T82.6 R57.1
I64.X I50.9
K52.9 I50.9
R57.8 I50.9
I50.9 I64.X
K52.9 I64.X
R57.8 I64.X
I50.9 K52.9
I64.X K52.9
R57.8 K52.9
I50.9 R57.8
I64.X R57.8
K52.9 R57.8
E11.9 I25.2
I25.2 E11.9
Z45.9 E11.9
E11.9 Z45.9
I71.4 I25.2
I25.2 I71.4
I24.8 I71.4
I71.4 I24.8
I13.2 I25.8
I21.9 I25.2
I13.2 I25.2
R57.8 I25.2
I25.2 I21.9
I13.2 I21.9
R57.8 I21.9
I25.8 I13.2
I25.2 I13.2
I21.9 I13.2
R57.8 I13.2
I25.2 R57.8
I21.9 R57.8
I13.2 R57.8
I34.0 I20.0
I20.0 I34.0
I21.9 I47.2
I48.X I47.2
I50.9 I47.2
I47.2 I21.9
I48.X I21.9
I50.9 I21.9
I47.2 I48.X
I21.9 I48.X
I50.9 I48.X
I47.2 I50.9
I21.9 I50.9
I48.X I50.9
I21.2 I21.1
I21.1 I21.2
I25.1 I21.2
R57.0 I21.2
I21.2 I25.1
I21.2 R57.0
T82.0 Q24.8
I33.0 Q24.8
E11.9 Q24.8
A41.9 Q24.8
Q24.8 T82.0
E11.9 T82.0
Q24.8 I33.0
E11.9 I33.0
Q24.8 E11.9
T82.0 E11.9
I33.0 E11.9
Q24.8 A41.9
I21.0 I25.5
I31.3 I25.5
I25.5 I21.0
I31.3 I21.0
I25.5 I31.3
I21.0 I31.3
I70.9 I31.3
I46.1 I31.3
I31.3 I70.9
I31.3 I46.1
Z45.0 I21.0
Z45.0 I10.X
I21.0 Z45.0
I10.X Z45.0
R57.0 Z45.0
Z45.0 R57.0
I35.2 I26.0
Y83.1 I26.0
C26.9 I26.0
I26.0 I35.2
C26.9 I35.2
I26.0 Y83.1
C26.9 Y83.1
I26.0 C26.9
I35.2 C26.9
Y83.1 C26.9
I46.1 C26.9
C26.9 I46.1
I31.9 I05.0
I31.9 I07.1
R57.0 I07.1
I05.0 I31.9
I07.1 I31.9
R57.0 I31.9
I07.1 R57.0
I31.9 R57.0
E14.9 I64.X
E14.9 I48.X
I64.X E14.9
I48.X E14.9
I10.X E14.9
I46.1 E14.9
E14.9 I10.X
E14.9 I46.1
E76.2 I25.8
E76.2 I21.0
E76.2 I10.X
I25.8 E76.2
I21.0 E76.2
I10.X E76.2
R57.0 E76.2
E76.2 R57.0
I51.3 I25.5
I49.0 I25.5
I25.5 I51.3
I50.9 I51.3
I49.0 I51.3
I46.1 I51.3
I51.3 I50.9
I49.0 I50.9
I25.5 I49.0
I51.3 I49.0
I50.9 I49.0
I51.3 I46.1
E78.5 I25.8
T65.8 I25.8
I25.8 E78.5
E11.9 E78.5
T65.8 E78.5
E78.5 E11.9
T65.8 E11.9
I25.8 T65.8
E78.5 T65.8
E11.9 T65.8
N17.9 I25.5
I27.0 I25.5
I25.5 N17.9
I27.0 N17.9
I25.5 I27.0
N17.9 I27.0
Y83.1 I71.0
J94.2 I71.0
K26.0 I71.0
I71.0 Y83.1
J94.2 Y83.1
K26.0 Y83.1
I71.0 J94.2
Y83.1 J94.2
K26.0 J94.2
I46.1 J94.2
I71.0 K26.0
Y83.1 K26.0
J94.2 K26.0
I46.1 K26.0
J94.2 I46.1
K26.0 I46.1
I13.2 I34.0
R57.1 I34.0
I13.2 I36.1
I34.0 I13.2
I36.1 I13.2
R57.1 I13.2
I34.0 R57.1
I13.2 R57.1
I47.2 I21.0
I47.2 I24.8
I21.0 I47.2
I24.8 I47.2
I50.0 I21.1
I50.0 Y83.1
I21.1 I50.0
Y83.1 I50.0
T82.3 I71.4
R57.1 I71.4
I71.4 T82.3
R57.1 T82.3
I71.4 R57.1
T82.3 R57.1
I10.X I21.1
I21.1 I10.X
I21.9 I20.0
I20.0 I21.9
E87.2 I71.3
I97.1 I71.3
I50.0 I71.3
R57.0 I71.3
I71.3 E87.2
I97.1 E87.2
I50.0 E87.2
R57.0 E87.2
I71.3 I97.1
E87.2 I97.1
I71.3 I50.0
E87.2 I50.0
I71.3 R57.0
E87.2 R57.0
I50.9 E11.9
E11.9 I50.9
T86.1 N18.9
N18.9 T86.1
Z49.1 T86.1
I10.X T86.1
A41.9 T86.1
T86.1 Z49.1
T86.1 I10.X
T86.1 A41.9
E79.0 I25.8
E79.0 I21.1
E79.0 I24.8
I25.8 E79.0
I21.1 E79.0
I24.8 E79.0
I46.1 E79.0
E79.0 I46.1
I34.0 I25.5
I36.1 I25.5
I36.1 I25.1
I25.5 I34.0
I25.5 I36.1
I25.1 I36.1
J44.9 I25.8
K72.9 I25.8
I25.8 J44.9
K72.9 J44.9
I50.9 J44.9
I46.1 J44.9
I25.8 K72.9
J44.9 K72.9
I50.9 K72.9
I46.1 K72.9
J44.9 I50.9
K72.9 I50.9
J44.9 I46.1
K72.9 I46.1
J22.X I25.8
I64.X I34.0
J22.X I34.0
I34.0 I64.X
J22.X I64.X
I25.8 J22.X
I34.0 J22.X
I64.X J22.X
I46.1 J22.X
J22.X I46.1
I49.5 I25.8
I49.5 I48.X
I49.5 I64.X
I25.8 I49.5
I48.X I49.5
I64.X I49.5
A41.9 I49.5
I49.5 A41.9
I31.9 I25.8
I31.9 I21.0
I25.8 I31.9
I21.0 I31.9
I23.3 I31.9
I31.9 I23.3
I44.0 I42.0
I44.0 I36.1
I44.0 I34.0
I42.0 I44.0
I36.1 I44.0
I34.0 I44.0
I71.3 I71.0
J80.X I71.0
J18.9 I71.0
A41.9 I71.0
I71.0 I71.3
J80.X I71.3
J18.9 I71.3
A41.9 I71.3
I71.0 J80.X
I71.3 J80.X
I71.0 J18.9
I71.3 J18.9
I71.0 A41.9
I71.3 A41.9
T85.8 I25.8
I48.X I36.1
T85.8 I36.1
I36.1 I48.X
T85.8 I48.X
I25.8 T85.8
I36.1 T85.8
I48.X T85.8
I46.1 T85.8
T85.8 I46.1
N18.9 I35.2
N18.9 I34.0
I35.2 N18.9
I34.0 N18.9
I42.2 I25.5
I42.2 I21.0
I25.5 I42.2
I21.0 I42.2
I34.0 I42.2
A41.9 I42.2
I42.2 I34.0
I42.2 A41.9
J90.X I25.1
I25.1 J90.X
A41.9 J90.X
J90.X A41.9
I49.8 I71.3
I70.9 I71.3
R57.1 I71.3
I71.3 I49.8
I70.9 I49.8
I97.1 I49.8
R57.1 I49.8
I71.3 I70.9
I49.8 I70.9
I97.1 I70.9
I49.8 I97.1
I70.9 I97.1
I71.3 R57.1
I49.8 R57.1
E11.7 N18.9
E87.0 N18.9
N18.9 E11.7
E87.0 E11.7
N18.9 E87.0
E11.7 E87.0
I46.1 E87.0
E87.0 I46.1
I71.3 I71.4
Y83.1 I71.4
Z45.2 I71.4
I71.4 I71.3
Y83.1 I71.3
Z45.2 I71.3
I71.4 Y83.1
I71.3 Y83.1
Z45.2 Y83.1
I71.4 Z45.2
I71.3 Z45.2
Y83.1 Z45.2
R57.1 Z45.2
Z45.2 R57.1
I51.5 I25.8
I51.5 I35.0
I25.8 I51.5
I35.0 I51.5
I34.0 I51.5
I51.5 I34.0
I10.X I31.3
E11.9 I31.3
I31.3 I10.X
I31.3 E11.9
I21.9 I21.0
I21.0 I21.9
M86.0 I10.X
I10.X M86.0
I70.9 I71.0
Z45.2 I71.0
I71.0 I70.9
Z45.2 I70.9
I71.0 Z45.2
I70.9 Z45.2
I25.8 I09.1
I25.8 I06.0
I09.1 I25.8
I06.0 I25.8
T82.0 I25.8
I25.8 T82.0
Z99.2 I25.5
Z99.2 N18.9
Z95.5 N18.9
I25.5 Z99.2
N18.9 Z99.2
Z95.5 Z99.2
I46.1 Z99.2
N18.9 Z95.5
Z99.2 Z95.5
Z99.2 I46.1
I71.2 I25.8
I71.0 I25.8
I71.2 I25.4
I71.0 I25.4
I25.8 I71.2
I25.4 I71.2
I71.0 I71.2
I25.8 I71.0
I25.4 I71.0
I71.2 I71.0
I70.9 I23.2
I23.2 I70.9
Y92.1 I25.8
Y92.1 I21.0
Y92.1 I70.9
I25.8 Y92.1
I21.0 Y92.1
I70.9 Y92.1
R57.0 Y92.1
Y92.1 R57.0
E14.9 I25.8
E14.9 I21.0
E14.9 Y83.1
I25.8 E14.9
I21.0 E14.9
Y83.1 E14.9
I49.8 I64.X
I64.X I49.8
I10.X I49.8
I49.8 I10.X
I50.9 I70.9
I70.9 I50.9
I48.X I25.2
A41.9 I25.2
I25.2 I48.X
I70.9 I48.X
I48.X I70.9
I25.2 A41.9
N18.9 I21.9
I21.9 N18.9
Z01.7 I25.8
Z01.7 I21.0
E11.9 I70.9
Z01.7 I70.9
I70.9 E11.9
Z01.7 E11.9
I25.8 Z01.7
I21.0 Z01.7
I70.9 Z01.7
E11.9 Z01.7
I48.X I07.1
I07.1 I48.X
I48.X I21.1
I21.1 I48.X
I44.0 I31.3
I49.8 I31.3
I50.9 I31.3
I31.3 I44.0
I49.8 I44.0
I50.9 I44.0
A41.9 I44.0
I31.3 I49.8
I44.0 I49.8
I31.3 I50.9
I44.0 I50.9
I44.0 A41.9
I49.8 I27.9
I97.1 I27.9
I49.8 I48.X
I97.1 I48.X
I27.9 I49.8
I48.X I49.8
I27.9 I97.1
I48.X I97.1
A41.9 I97.1
I97.1 A41.9
I73.9 I09.1
J44.9 I09.1
I73.9 I10.X
J44.9 I10.X
I09.1 I73.9
I10.X I73.9
J44.9 I73.9
A41.9 I73.9
I09.1 J44.9
I10.X J44.9
I73.9 J44.9
I73.9 A41.9
I44.2 I21.9
I21.9 I44.2
I35.0 I24.8
E11.9 I24.8
I24.8 I35.0
I24.8 E11.9
I70.9 I22.0
I22.0 I70.9
Y83.1 I34.0
I34.0 Y83.1
I71.3 I25.5
T82.3 I25.5
I95.1 I25.5
R57.1 I25.5
I25.5 I71.3
T82.3 I71.3
I95.1 I71.3
I25.5 T82.3
I71.3 T82.3
I95.1 T82.3
I25.5 I95.1
I71.3 I95.1
T82.3 I95.1
R57.1 I95.1
I25.5 R57.1
I95.1 R57.1
I51.7 I11.0
I10.X I11.0
N40.X I11.0
I11.0 I51.7
I10.X I51.7
N40.X I51.7
R57.1 I51.7
I11.0 I10.X
I51.7 I10.X
N40.X I10.X
I11.0 N40.X
I51.7 N40.X
I10.X N40.X
R57.1 N40.X
I51.7 R57.1
N40.X R57.1
I50.0 Q25.0
Q24.8 Q25.0
I72.9 Q25.0
Z01.7 Q25.0
Q25.0 I50.0
Q24.8 I50.0
I72.9 I50.0
Z01.7 I50.0
Q25.0 Q24.8
I50.0 Q24.8
I72.9 Q24.8
Z01.7 Q24.8
Q25.0 I72.9
I50.0 I72.9
Q24.8 I72.9
Z01.7 I72.9
Q25.0 Z01.7
I50.0 Z01.7
Q24.8 Z01.7
I72.9 Z01.7
E11.9 I09.1
I09.1 E11.9
I27.2 I42.0
I27.2 I34.0
I27.2 I36.1
I42.0 I27.2
I34.0 I27.2
I36.1 I27.2
R57.0 I27.2
I27.2 R57.0
I35.1 I42.0
I42.0 I35.1
I34.0 I35.1
I35.1 I34.0
I45.1 I25.8
I45.1 I21.9
I45.1 I70.9
I25.8 I45.1
I21.9 I45.1
I70.9 I45.1
I46.1 I45.1
I45.1 I46.1
I49.8 I20.0
I20.0 I49.8
R57.0 I49.8
I49.8 R57.0
I73.9 I21.9
I21.9 I73.9
I24.8 I25.5
I25.5 I24.8
I82.8 I26.0
I82.8 I35.2
I26.0 I82.8
I35.2 I82.8
I10.X I82.8
I46.1 I82.8
I82.8 I10.X
I82.8 I46.1
J85.3 I71.0
M86.9 I71.0
J85.3 I25.8
M86.9 I25.8
I71.0 J85.3
I25.8 J85.3
M86.9 J85.3
I46.1 J85.3
I71.0 M86.9
I25.8 M86.9
J85.3 M86.9
I46.1 M86.9
J85.3 I46.1
M86.9 I46.1
T82.0 I34.2
T85.8 I34.2
R57.0 I34.2
T82.0 I36.1
I34.2 T82.0
I36.1 T82.0
T85.8 T82.0
I34.2 T85.8
T82.0 T85.8
R57.0 T85.8
I34.2 R57.0
T85.8 R57.0
I20.8 I25.1
I25.1 I20.8
I25.2 I20.8
I25.8 I20.8
A41.9 I20.8
I20.8 I25.2
I20.8 I25.8
I20.8 A41.9
J44.1 I27.9
I10.X I27.9
I46.1 I27.9
I27.9 J44.1
N17.9 J44.1
I10.X J44.1
I46.1 J44.1
J44.1 N17.9
I27.9 I10.X
J44.1 I10.X
I27.9 I46.1
J44.1 I46.1
I35.1 I34.8
I33.0 I34.8
I10.X I34.8
A41.9 I34.8
I34.8 I35.1
I34.8 I33.0
I10.X I33.0
I34.8 I10.X
I33.0 I10.X
I34.8 A41.9
I21.0 I11.0
I70.9 I11.0
I48.X I11.0
A41.9 I11.0
I11.0 I21.0
I11.0 I70.9
I11.0 I48.X
I11.0 A41.9
I64.X I21.9
I64.X I35.0
I21.9 I64.X
I35.0 I64.X
I45.1 I25.5
I48.X I25.5
I45.1 I25.2
I25.5 I45.1
I25.2 I45.1
I48.X I45.1
A41.9 I45.1
I25.5 I48.X
I45.1 I48.X
I45.1 A41.9
I24.8 I35.2
I24.8 I36.1
I35.2 I24.8
I36.1 I24.8
I48.X I71.0
K72.0 I71.0
K72.0 I70.9
I71.0 I48.X
K72.0 I48.X
I71.0 K72.0
I70.9 K72.0
I48.X K72.0
A41.9 K72.0
K72.0 A41.9
I60.9 I10.X
G93.6 I10.X
I10.X I60.9
G93.6 I60.9
I11.0 I60.9
I46.1 I60.9
I10.X G93.6
I60.9 G93.6
I11.0 G93.6
I46.1 G93.6
I60.9 I11.0
G93.6 I11.0
I60.9 I46.1
G93.6 I46.1
I35.0 I42.0
I42.0 I35.0
I48.X I35.0
I35.0 I48.X
I24.5 I21.2
I24.5 I25.8
I21.2 I24.5
I25.8 I24.5
I70.9 I24.5
R57.0 I24.5
I24.5 I70.9
I24.5 R57.0
J90.X I42.0
J90.X I34.0
J90.X I36.1
I42.0 J90.X
I34.0 J90.X
I36.1 J90.X
R57.0 J90.X
J90.X R57.0
I72.4 I71.0
I35.0 I71.0
I71.0 I72.4
I35.0 I72.4
I70.9 I72.4
R57.1 I72.4
I71.0 I35.0
I72.4 I35.0
R57.1 I35.0
I72.4 I70.9
I72.4 R57.1
I35.0 R57.1
I21.4 I21.0
I21.0 I21.4
I25.8 I21.4
I49.8 I21.4
R57.0 I21.4
I21.4 I25.8
I21.4 I49.8
I21.4 R57.0
N17.9 I70.9
I70.9 N17.9
I49.8 I25.5
I25.5 I49.8
I35.0 I21.1
I21.1 I35.0
I25.5 I42.0
I44.7 I42.0
A41.9 I42.0
I42.0 I25.5
I44.7 I25.5
I42.0 I44.7
I25.5 I44.7
I48.X I44.7
A41.9 I44.7
I44.7 I48.X
I42.0 A41.9
I44.7 A41.9
I49.8 I21.1
I21.1 I49.8
I22.9 I21.3
I25.8 I21.3
I34.0 I21.3
A41.9 I21.3
I21.3 I22.9
I34.0 I22.9
A41.9 I22.9
I21.3 I25.8
I21.3 I34.0
I22.9 I34.0
I21.3 A41.9
I22.9 A41.9
I51.5 I21.9
R04.8 I21.9
I21.9 I51.5
I70.9 I51.5
R04.8 I51.5
I51.5 I70.9
R04.8 I70.9
I21.9 R04.8
I51.5 R04.8
I70.9 R04.8
A41.9 R04.8
R04.8 A41.9
I06.2 I64.X
I64.X I06.2
I05.0 I06.2
I46.1 I06.2
I06.2 I05.0
I06.2 I46.1
M8000/ C34.9
C41.9 C34.9
I46.1 C34.9
C34.9 M8000/
C41.9 M8000/
I46.1 M8000/
C34.9 C41.9
M8000/ C41.9
I46.1 C41.9
C34.9 I46.1
M8000/ I46.1
C41.9 I46.1
R57.8 I47.2
R57.8 I25.5
I47.2 R57.8
I25.5 R57.8
I13.2 I42.0
N17.9 I42.0
I13.2 I35.0
I42.0 I13.2
I35.0 I13.2
N17.9 I13.2
I42.0 N17.9
I13.2 N17.9
I35.2 I35.0
I49.0 I35.0
I35.0 I35.2
I49.0 I35.2
I49.0 I34.0
I35.0 I49.0
I35.2 I49.0
I34.0 I49.0
R57.0 I49.0
I49.0 R57.0
I49.8 I25.2
I49.8 I47.2
I25.2 I49.8
I47.2 I49.8
N17.9 I07.1
I07.1 N17.9
I25.2 I21.1
I21.1 I25.2
I07.1 I06.2
R68.8 I06.2
I07.1 I05.2
R68.8 I05.2
I06.2 I07.1
I05.2 I07.1
R68.8 I07.1
I06.2 R68.8
I05.2 R68.8
I07.1 R68.8
I45.1 I21.0
I21.0 I45.1
Z01.7 I45.1
I45.1 Z01.7
I27.2 I35.0
I35.0 I27.2
I46.1 I27.2
I27.2 I46.1
I20.9 I21.9
I20.9 I25.1
I21.9 I20.9
I25.1 I20.9
R57.0 I20.9
I20.9 R57.0
I44.7 I44.2
I70.9 I44.2
I44.2 I44.7
I70.9 I44.7
I44.2 I70.9
I44.7 I70.9
Q23.0 Q24.8
R57.0 Q24.8
Q24.8 Q23.0
I33.0 Q23.0
T82.0 Q23.0
Q23.0 I33.0
Q23.0 T82.0
Q24.8 R57.0
I42.0 I64.X
I44.0 I64.X
I64.X I42.0
I64.X I44.0
B57.2 I21.0
B57.2 I25.8
I21.0 B57.2
I25.8 B57.2
I70.9 B57.2
A41.9 B57.2
B57.2 I70.9
B57.2 A41.9
I25.5 I35.0
I35.0 I25.5
J90.X I25.5
J90.X I21.9
I25.5 J90.X
I21.9 J90.X
N40.X I34.0
I70.9 I35.1
N40.X I35.1
I35.1 I70.9
N40.X I70.9
I34.0 N40.X
I35.1 N40.X
I70.9 N40.X
A41.9 N40.X
N40.X A41.9
I45.1 I35.0
I35.0 I45.1
I10.X I45.1
I45.1 I10.X
I44.0 I35.0
I49.0 I10.X
I44.0 I10.X
I10.X I49.0
I44.0 I49.0
I35.0 I44.0
I10.X I44.0
I49.0 I44.0
I46.1 I44.0
I44.0 I46.1
J44.9 I21.0
I21.0 J44.9
I70.9 J44.9
J44.9 I70.9
I34.2 I21.9
K57.0 I21.9
I34.2 I25.8
K57.0 I25.8
I34.2 I35.0
K57.0 I35.0
I21.9 I34.2
I25.8 I34.2
I35.0 I34.2
K57.0 I34.2
I21.9 K57.0
I25.8 K57.0
I35.0 K57.0
I34.2 K57.0
I20.8 I21.0
I21.0 I20.8
I46.1 I20.8
I20.8 I46.1
I33.0 I21.9
T82.7 I21.9
I21.9 I33.0
I64.X I33.0
T82.7 I33.0
I33.0 I64.X
T82.7 I64.X
I21.9 T82.7
I33.0 T82.7
I64.X T82.7
I46.1 T82.7
T82.7 I46.1
T82.0 I05.0
Z95.4 I05.0
I05.0 T82.0
I05.0 Z95.4
I33.0 I25.8
I25.8 I33.0
I48.X I33.0
I33.0 I48.X
I44.7 I45.1
R57.0 I45.1
I45.1 I44.7
I45.1 R57.0
I24.8 I61.9
K92.2 I61.9
I49.8 I61.9
A41.9 I61.9
I61.9 I24.8
K92.2 I24.8
I49.8 I24.8
I61.9 K92.2
I24.8 K92.2
I49.8 K92.2
A41.9 K92.2
I61.9 I49.8
I24.8 I49.8
K92.2 I49.8
I61.9 A41.9
K92.2 A41.9
I70.9 I47.2
I10.X I47.2
I47.2 I70.9
I47.2 I10.X
I31.9 Y83.1
Y83.1 I31.9
E11.9 I31.9
I31.9 E11.9
I49.8 I25.1
I25.1 I49.8
I48.X I05.1
T82.0 I05.1
R57.0 I05.1
I05.1 I48.X
I05.1 T82.0
I05.1 R57.0
I11.0 I42.0
I49.8 I42.0
R57.1 I42.0
I42.0 I11.0
I44.7 I11.0
I11.0 I44.7
I49.8 I44.7
R57.1 I44.7
I42.0 I49.8
I44.7 I49.8
I42.0 R57.1
I44.7 R57.1
I38.1 I22.9
I24.8 I22.9
I38.1 I21.9
I22.9 I38.1
I21.9 I38.1
I24.8 I38.1
A41.9 I38.1
I22.9 I24.8
I38.1 I24.8
I38.1 A41.9
I45.1 I25.1
I25.1 I45.1
Q21.0 I22.1
I49.8 I22.1
I22.1 Q21.0
I49.8 Q21.0
R57.0 Q21.0
I22.1 I49.8
Q21.0 I49.8
Q21.0 R57.0
I44.5 I25.8
I44.7 I25.2
I44.5 I25.2
I25.2 I44.7
I44.5 I44.7
I25.8 I44.5
I25.2 I44.5
I44.7 I44.5
R57.1 I44.5
I44.5 R57.1
I42.0 I25.8
I25.8 I42.0
I44.0 I45.1
N17.9 I45.1
I45.1 I44.0
N17.9 I44.0
I45.1 N17.9
I44.0 N17.9
I34.0 I21.9
I21.9 I34.0
I49.8 N17.9
I49.8 N39.0
I49.8 N40.X
N17.9 I49.8
N39.0 I49.8
N40.X I49.8
I49.0 I21.9
I49.0 I25.1
I21.9 I49.0
I25.1 I49.0
I20.8 I21.9
I20.8 I24.8
I21.9 I20.8
I24.8 I20.8
R57.0 I20.8
I20.8 R57.0
I51.7 I35.0
I49.8 I35.0
I51.7 I35.2
I35.0 I51.7
I35.2 I51.7
I49.8 I51.7
R57.0 I51.7
I35.0 I49.8
I51.7 I49.8
I51.7 R57.0
R50.9 I35.2
R50.9 I50.9
R57.0 I50.9
R50.9 I49.8
I35.2 R50.9
I50.9 R50.9
I49.8 R50.9
R57.0 R50.9
I50.9 R57.0
R50.9 R57.0
Z95.5 I34.0
I34.0 Z95.5
I50.X I21.0
I50.X I24.8
I50.X I25.8
I50.X I70.9
I21.0 I50.X
I24.8 I50.X
I25.8 I50.X
I70.9 I50.X
Z01.7 I23.2
I23.2 Z01.7
N17.9 I34.0
E11.9 I34.0
I34.0 N17.9
I34.0 E11.9
I21.1 I27.9
I25.8 I27.9
I70.9 I27.9
I27.9 I21.1
I27.9 I25.8
I27.9 I70.9
I34.0 I11.0
I36.1 I11.0
I44.0 I11.0
R57.0 I11.0
I11.0 I34.0
I11.0 I36.1
I11.0 I44.0
I11.0 R57.0
N20.0 I25.8
T81.1 I25.8
I25.8 N20.0
N18.9 N20.0
T81.1 N20.0
A41.9 N20.0
N20.0 N18.9
T81.1 N18.9
I25.8 T81.1
N20.0 T81.1
N18.9 T81.1
A41.9 T81.1
N20.0 A41.9
T81.1 A41.9
I25.5 I62.0
I44.0 I62.0
I48.X I62.0
I46.1 I62.0
I62.0 I25.5
I44.0 I25.5
I62.0 I44.0
I25.5 I44.0
I48.X I44.0
I62.0 I48.X
I44.0 I48.X
I62.0 I46.1
I25.5 I11.0
I47.2 I11.0
I45.1 I11.0
I11.0 I25.5
I11.0 I47.2
I45.1 I47.2
I11.0 I45.1
I47.2 I45.1
I24.1 I25.8
I25.8 I24.1
I70.9 I24.1
Y83.1 I24.1
R57.0 I24.1
I24.1 I70.9
I24.1 Y83.1
I24.1 R57.0
J18.9 I21.0
J18.9 I70.9
I21.0 J18.9
I70.9 J18.9
I05.0 I05.2
I05.2 I05.0
I97.1 I35.1
I97.1 I35.0
I35.1 I97.1
I35.0 I97.1
Q21.0 Q24.8
Q23.1 Q24.8
Q21.0 I33.0
Q23.1 I33.0
Q24.8 Q21.0
I33.0 Q21.0
Q23.1 Q21.0
A41.9 Q21.0
Q24.8 Q23.1
I33.0 Q23.1
Q21.0 Q23.1
A41.9 Q23.1
Q21.0 A41.9
Q23.1 A41.9
I33.0 I21.0
I71.2 I21.0
I71.2 I35.0
I21.0 I33.0
I21.0 I71.2
I35.0 I71.2
R57.0 I71.2
I71.2 R57.0
I13.2 I25.1
K92.0 I25.1
J69.0 I25.1
I25.1 I13.2
K92.0 I13.2
J69.0 I13.2
I25.1 K92.0
I13.2 K92.0
J69.0 K92.0
I46.1 K92.0
I25.1 J69.0
I13.2 J69.0
K92.0 J69.0
I46.1 J69.0
K92.0 I46.1
J69.0 I46.1
I20.8 I13.2
N05.2 I13.2
I13.2 I20.8
N05.2 I20.8
N17.9 I20.8
I13.2 N05.2
I20.8 N05.2
N17.9 N05.2
I46.1 N05.2
I20.8 N17.9
N05.2 N17.9
N05.2 I46.1
I31.3 I23.2
I46.1 I23.2
I23.2 I31.3
I23.2 I46.1
T82.0 I34.0
I34.0 T82.0
I49.0 I20.0
I20.0 I49.0
I46.1 I51.5
Z45.9 I35.0
I35.0 Z45.9
I51.5 I46.1
I44.1 I21.1
I44.1 I25.8
I44.1 I25.1
I21.1 I44.1
I25.8 I44.1
I25.1 I44.1
I46.1 I44.1
I44.1 I46.1
J80.X I21.0
J80.X I70.9
I21.0 J80.X
I70.9 J80.X
R57.0 J80.X
J80.X R57.0
I48.X I31.3
Z95.2 I31.3
J18.9 I31.3
I31.3 I48.X
Z95.2 I48.X
J18.9 I48.X
I31.3 Z95.2
I48.X Z95.2
J18.9 Z95.2
I31.3 J18.9
I48.X J18.9
Z95.2 J18.9
I25.5 I13.2
I64.X I13.2
I49.5 I13.2
I13.2 I25.5
I64.X I25.5
I49.5 I25.5
I13.2 I64.X
I25.5 I64.X
I13.2 I49.5
I25.5 I49.5
I97.1 I10.X
I10.X I97.1
I46.1 I97.1
I97.1 I46.1
I42.0 I35.2
I25.1 I35.2
I31.9 I35.2
I35.2 I42.0
I25.1 I42.0
I31.9 I42.0
I35.2 I25.1
I42.0 I25.1
I31.9 I25.1
I35.2 I31.9
I42.0 I31.9
I25.1 I31.9
A41.9 I31.9
I31.9 A41.9
B57.2 I42.0
I42.0 B57.2
I35.1 B57.2
I34.0 B57.2
R57.0 B57.2
B57.2 I35.1
B57.2 I34.0
B57.2 R57.0
I34.0 I25.2
I25.2 I34.0
N17.9 I50.9
E87.2 I50.9
I50.9 N17.9
E87.2 N17.9
I50.9 E87.2
N17.9 E87.2
I46.1 E87.2
E87.2 I46.1
Z45.9 I36.1
Z45.9 I34.0
I36.1 Z45.9
I34.0 Z45.9
I11.0 I21.1
I20.8 I21.1
I11.0 I20.0
I20.8 I20.0
I21.1 I11.0
I20.0 I11.0
I20.8 I11.0
I21.1 I20.8
I20.0 I20.8
I11.0 I20.8
I50.9 I24.8
R57.0 I46.1
I24.8 I50.9
I46.1 R57.0
I70.9 I20.8
I20.8 I70.9
I35.2 I21.9
I21.9 I35.2
I50.1 I34.0
I50.1 I36.1
I34.0 I50.1
I36.1 I50.1
I73.9 I40.9
I49.0 I40.9
I10.X I40.9
I46.1 I40.9
I40.9 I73.9
I49.0 I73.9
I40.9 I49.0
I73.9 I49.0
I40.9 I10.X
I40.9 I46.1
I31.3 I30.1
I25.8 I30.1
I25.2 I30.1
R57.2 I30.1
I30.1 I31.3
I25.2 I31.3
R57.2 I31.3
I30.1 I25.8
R57.2 I25.8
I30.1 I25.2
I31.3 I25.2
R57.2 I25.2
I30.1 R57.2
I31.3 R57.2
I25.8 R57.2
I25.2 R57.2
I35.1 I25.5
I87.2 I25.5
R68.8 I25.5
I87.2 I34.0
R68.8 I34.0
I25.5 I35.1
I87.2 I35.1
I25.5 I87.2
I34.0 I87.2
I35.1 I87.2
R68.8 I87.2
I25.5 R68.8
I34.0 R68.8
I87.2 R68.8
I71.0 I21.1
I35.1 I21.1
I21.1 I71.0
I21.1 I35.1
I42.0 Q24.8
N17.9 Q24.8
I46.1 Q24.8
I42.0 Q21.0
N17.9 Q21.0
Q24.8 I42.0
Q21.0 I42.0
Q24.8 N17.9
Q21.0 N17.9
Q24.8 I46.1
J98.4 I21.0
J98.4 I42.0
J98.4 I25.8
I21.0 J98.4
I42.0 J98.4
I25.8 J98.4
R57.0 J98.4
J98.4 R57.0
Z95.4 I33.0
R57.2 I33.0
T82.0 T82.6
Z95.4 T82.6
R57.2 T82.6
T82.6 T82.0
R57.2 T82.0
I33.0 Z95.4
T82.6 Z95.4
R57.2 Z95.4
I33.0 R57.2
T82.6 R57.2
T82.0 R57.2
Z95.4 R57.2
I74.0 I71.4
I31.3 I71.4
K55.0 I71.4
K72.0 I71.4
I71.4 I74.0
I31.3 I74.0
K55.0 I74.0
K72.0 I74.0
I71.4 I31.3
I74.0 I31.3
K55.0 I31.3
K72.0 I31.3
I71.4 K55.0
I74.0 K55.0
I31.3 K55.0
K72.0 K55.0
I71.4 K72.0
I74.0 K72.0
I31.3 K72.0
K55.0 K72.0
I25.2 I21.0
I21.0 I25.2
J84.8 I35.0
J47.X I35.0
J84.8 I45.1
J47.X I45.1
I35.0 J84.8
I45.1 J84.8
J47.X J84.8
R57.0 J84.8
I35.0 J47.X
I45.1 J47.X
J84.8 J47.X
R57.0 J47.X
J84.8 R57.0
J47.X R57.0
R57.2 I09.1
R57.2 I48.X
R57.2 I10.X
I09.1 R57.2
I48.X R57.2
I10.X R57.2
I05.0 I06.0
I48.X I06.0
R57.0 I06.0
I06.0 I05.0
I06.0 I48.X
I06.0 R57.0
E87.2 I24.8
E87.2 I25.8
E87.2 I34.0
I24.8 E87.2
I25.8 E87.2
I34.0 E87.2
T82.6 I35.0
R57.2 I35.0
I35.0 T82.6
R57.2 Z95.2
I35.0 R57.2
Z95.2 R57.2
I48.X Q24.8
K65.0 Q24.8
K92.0 Q24.8
Q24.8 I48.X
K65.0 I48.X
K92.0 I48.X
Q24.8 K65.0
I48.X K65.0
K92.0 K65.0
I46.1 K65.0
Q24.8 K92.0
I48.X K92.0
K65.0 K92.0
K65.0 I46.1
I11.0 I21.9
I21.9 I11.0
I25.8 I11.0
I24.8 I11.0
R09.2 I11.0
I11.0 I25.8
I11.0 I24.8
R09.2 I24.8
I11.0 R09.2
I24.8 R09.2
I34.0 I20.8
J14.X I20.8
I10.X I20.8
R57.2 I20.8
I20.8 I34.0
J14.X I34.0
R57.2 I34.0
I20.8 J14.X
I34.0 J14.X
I10.X J14.X
R57.2 J14.X
I20.8 I10.X
J14.X I10.X
I20.8 R57.2
I34.0 R57.2
J14.X R57.2
I31.9 I71.0
R57.0 I71.0
I31.9 I11.0
I71.0 I31.9
I11.0 I31.9
I71.0 R57.0
I50.9 I42.5
E85.4 I42.5
R57.2 I42.5
I42.5 I50.9
E85.4 I50.9
R57.2 I50.9
I42.5 E85.4
I50.9 E85.4
R57.2 E85.4
I42.5 R57.2
I50.9 R57.2
E85.4 R57.2
I87.2 I35.0
I87.2 I33.0
I35.0 I87.2
I33.0 I87.2
I46.1 I87.2
I87.2 I46.1
R57.2 I21.0
R57.2 I25.1
R57.2 I70.9
I21.0 R57.2
I25.1 R57.2
I70.9 R57.2
I10.X I23.2
I23.2 I10.X
I31.9 I25.5
E87.1 I25.5
I25.5 I31.9
E87.1 I31.9
E87.1 I25.1
I25.5 E87.1
I31.9 E87.1
I25.1 E87.1
R57.0 E87.1
E87.1 R57.0
I05.1 I06.1
I07.1 I06.1
R57.2 I06.1
I06.1 I05.1
R57.2 I05.1
I06.1 I07.1
R57.2 I07.1
I06.1 R57.2
I05.1 R57.2
I07.1 R57.2
R00.0 I21.0
K92.0 I21.0
R00.0 I70.9
K92.0 I70.9
I21.0 R00.0
I70.9 R00.0
K92.0 R00.0
R57.0 R00.0
I21.0 K92.0
I70.9 K92.0
R00.0 K92.0
R57.0 K92.0
R00.0 R57.0
K92.0 R57.0
I23.5 I21.9
I21.9 I23.5
I25.8 I23.5
R57.0 I23.5
I23.5 I25.8
I23.5 R57.0
N19.X I27.0
K72.9 I27.0
I50.0 I27.0
I27.0 N19.X
K72.9 N19.X
I50.0 N19.X
R57.0 N19.X
I27.0 K72.9
N19.X K72.9
I50.0 K72.9
R57.0 K72.9
I27.0 I50.0
N19.X I50.0
K72.9 I50.0
N19.X R57.0
K72.9 R57.0
T66.X I42.0
C85.9 I42.0
M9593/ I42.0
I42.0 T66.X
C85.9 T66.X
M9593/ T66.X
R57.0 T66.X
I42.0 C85.9
T66.X C85.9
M9593/ C85.9
R57.0 C85.9
I42.0 M9593/
T66.X M9593/
C85.9 M9593/
R57.0 M9593/
T66.X R57.0
C85.9 R57.0
M9593/ R57.0
K10.1 I21.0
K10.1 I25.8
K10.1 I36.1
K10.1 I34.0
I21.0 K10.1
I25.8 K10.1
I36.1 K10.1
I34.0 K10.1
I10.X I48.9
N17.9 I48.9
E87.2 I48.9
R57.2 I48.9
I48.9 I10.X
E87.2 I10.X
I48.9 N17.9
R57.2 N17.9
I48.9 E87.2
I10.X E87.2
R57.2 E87.2
I48.9 R57.2
N17.9 R57.2
E87.2 R57.2
Q24.8 I64.X
Q23.1 I64.X
Q25.4 I64.X
I64.X Q24.8
Q25.4 Q24.8
I64.X Q23.1
Q25.4 Q23.1
I46.1 Q23.1
I64.X Q25.4
Q24.8 Q25.4
Q23.1 Q25.4
I46.1 Q25.4
Q23.1 I46.1
Q25.4 I46.1
I35.0 I25.2
Z01.7 I25.2
I25.2 I35.0
Z01.7 I35.0
Z01.7 I34.0
I25.2 Z01.7
I35.0 Z01.7
I34.0 Z01.7
