# Supplementary material for: Comorbidity patterns in cardiovascular diseases: the role of life-stage and socioeconomic status
Source: Front Cardiovasc Med. 2024 Feb 13;11:1215458. doi: 10.3389/fcvm.2024.1215458 (PMC10897012; doi:10.3389/fcvm.2024.1215458)
Supplement: Supplementary file 1 [file Datasheet1.zip › Supplementary/Supplementary_Male_networks/CoNet_TotMale_21_40_highSEL.txt]

I50.9 I45.6
I49.8 I45.6
Z01.7 I45.6
I45.6 I50.9
I49.8 I50.9
Z01.7 I50.9
I45.6 I49.8
I50.9 I49.8
Z01.7 I49.8
I45.6 Z01.7
I50.9 Z01.7
I49.8 Z01.7
I80.2 I27.9
I27.0 I27.9
I45.1 I27.9
Z01.7 I27.9
I27.9 I80.2
I27.0 I80.2
I45.1 I80.2
Z01.7 I80.2
I27.9 I27.0
I80.2 I27.0
I45.1 I27.0
Z01.7 I27.0
I27.9 I45.1
I80.2 I45.1
I27.0 I45.1
Z01.7 I45.1
I27.9 Z01.7
I80.2 Z01.7
I27.0 Z01.7
I45.1 Z01.7
Q25.1 Q24.8
Z95.8 Q24.8
T82.8 Q24.8
Z01.7 Q24.8
Q24.8 Q25.1
Z95.8 Q25.1
T82.8 Q25.1
Z01.7 Q25.1
Q24.8 Z95.8
Q25.1 Z95.8
T82.8 Z95.8
Z01.7 Z95.8
Q24.8 T82.8
Q25.1 T82.8
Z95.8 T82.8
Z01.7 T82.8
Q24.8 Z01.7
Q25.1 Z01.7
Z95.8 Z01.7
T82.8 Z01.7
T82.5 Q24.8
I73.9 Q24.8
Z95.5 Q24.8
Q24.8 T82.5
I73.9 T82.5
Z95.5 T82.5
Z01.7 T82.5
Q24.8 I73.9
T82.5 I73.9
Z95.5 I73.9
Z01.7 I73.9
Q24.8 Z95.5
T82.5 Z95.5
I73.9 Z95.5
Z01.7 Z95.5
T82.5 Z01.7
I73.9 Z01.7
Z95.5 Z01.7
J06.9 I31.9
I50.9 I31.9
I49.8 I31.9
Z01.7 I31.9
I31.9 J06.9
I50.9 J06.9
I49.8 J06.9
Z01.7 J06.9
I31.9 I50.9
J06.9 I50.9
I31.9 I49.8
J06.9 I49.8
I31.9 Z01.7
J06.9 Z01.7
Z49.1 N18.9
Z01.7 N18.9
N18.9 Z49.1
Z01.7 Z49.1
N18.9 Z01.7
Z49.1 Z01.7
I50.9 I47.1
I49.8 I47.1
I47.1 I50.9
I47.1 I49.8
I49.8 I48.X
Z01.7 I48.X
I48.X I49.8
I48.X Z01.7
Z01.7 I47.1
I47.1 Z01.7
N03.1 N03.5
N02.1 N03.5
E05.9 N03.5
Z01.7 N03.5
N03.5 N03.1
N02.1 N03.1
E05.9 N03.1
Z01.7 N03.1
N03.5 N02.1
N03.1 N02.1
E05.9 N02.1
Z01.7 N02.1
N03.5 E05.9
N03.1 E05.9
N02.1 E05.9
Z01.7 E05.9
N03.5 Z01.7
N03.1 Z01.7
N02.1 Z01.7
E05.9 Z01.7
Q21.2 Q24.8
I42.4 Q24.8
I27.0 Q24.8
Q24.8 Q21.2
I42.4 Q21.2
I27.0 Q21.2
Z01.7 Q21.2
Q24.8 I42.4
Q21.2 I42.4
I27.0 I42.4
Z01.7 I42.4
Q24.8 I27.0
Q21.2 I27.0
I42.4 I27.0
Q21.2 Z01.7
I42.4 Z01.7
I50.9 I47.2
I49.8 I47.2
Z01.7 I47.2
I47.2 I50.9
I47.2 I49.8
I47.2 Z01.7
I50.9 I20.9
I49.8 I20.9
E78.1 I20.9
Z01.7 I20.9
I20.9 I50.9
E78.1 I50.9
I20.9 I49.8
E78.1 I49.8
I20.9 E78.1
I50.9 E78.1
I49.8 E78.1
Z01.7 E78.1
I20.9 Z01.7
E78.1 Z01.7
Z96.8 N18.9
S37.0 N18.9
N18.9 Z96.8
S37.0 Z96.8
N18.9 S37.0
Z96.8 S37.0
N02.9 N19.X
N06.9 N19.X
S37.0 N19.X
Z01.7 N19.X
N19.X N02.9
N06.9 N02.9
S37.0 N02.9
Z01.7 N02.9
N19.X N06.9
N02.9 N06.9
S37.0 N06.9
Z01.7 N06.9
N19.X S37.0
N02.9 S37.0
N06.9 S37.0
Z01.7 S37.0
N19.X Z01.7
N02.9 Z01.7
N06.9 Z01.7
S37.0 Z01.7
I48.X Q24.8
I49.8 Q24.8
Q24.8 I48.X
Q24.8 I49.8
I80.1 Q24.8
I74.3 Q24.8
I50.9 Q24.8
Q24.8 I80.1
I74.3 I80.1
I50.9 I80.1
Z01.7 I80.1
Q24.8 I74.3
I80.1 I74.3
I50.9 I74.3
Z01.7 I74.3
Q24.8 I50.9
I80.1 I50.9
I74.3 I50.9
I80.1 Z01.7
I74.3 Z01.7
I48.X I47.1
Q21.1 I47.1
I47.1 I48.X
Q21.1 I48.X
I50.9 I48.X
I47.1 Q21.1
I48.X Q21.1
I50.9 Q21.1
Z01.7 Q21.1
I48.X I50.9
Q21.1 I50.9
Q21.1 Z01.7
Q21.3 Q24.8
I48.9 Q24.8
K04.6 Q24.8
Q24.8 Q21.3
I48.9 Q21.3
K04.6 Q21.3
Z01.7 Q21.3
Q24.8 I48.9
Q21.3 I48.9
K04.6 I48.9
Z01.7 I48.9
Q24.8 K04.6
Q21.3 K04.6
I48.9 K04.6
Z01.7 K04.6
Q21.3 Z01.7
I48.9 Z01.7
K04.6 Z01.7
Q23.1 Q24.8
Q21.0 Q24.8
Q25.4 Q24.8
Q24.8 Q23.1
Q21.0 Q23.1
Q25.4 Q23.1
Z01.7 Q23.1
Q24.8 Q21.0
Q23.1 Q21.0
Q25.4 Q21.0
Z01.7 Q21.0
Q24.8 Q25.4
Q23.1 Q25.4
Q21.0 Q25.4
Z01.7 Q25.4
Q23.1 Z01.7
Q21.0 Z01.7
Q25.4 Z01.7
Q22.1 Q24.8
T82.0 Q24.8
Q24.8 Q22.1
T82.0 Q22.1
I74.3 Q22.1
Z01.7 Q22.1
Q24.8 T82.0
Q22.1 T82.0
I74.3 T82.0
Z01.7 T82.0
Q22.1 I74.3
T82.0 I74.3
Q22.1 Z01.7
T82.0 Z01.7
I26.0 I42.0
I80.2 I42.0
J15.6 I42.0
Z01.7 I42.0
I42.0 I26.0
I80.2 I26.0
J15.6 I26.0
Z01.7 I26.0
I42.0 I80.2
I26.0 I80.2
J15.6 I80.2
I42.0 J15.6
I26.0 J15.6
I80.2 J15.6
Z01.7 J15.6
I42.0 Z01.7
I26.0 Z01.7
J15.6 Z01.7
I34.0 I42.0
I35.0 I42.0
Z45.0 I42.0
I50.0 I42.0
I42.0 I34.0
I35.0 I34.0
Z45.0 I34.0
I50.0 I34.0
I42.0 I35.0
I34.0 I35.0
Z45.0 I35.0
I50.0 I35.0
I42.0 Z45.0
I34.0 Z45.0
I35.0 Z45.0
I50.0 Z45.0
I42.0 I50.0
I34.0 I50.0
I35.0 I50.0
Z45.0 I50.0
I35.1 I42.0
I21.1 I42.0
I35.1 I34.0
I21.1 I34.0
Z01.7 I34.0
I42.0 I35.1
I34.0 I35.1
I21.1 I35.1
Z01.7 I35.1
I42.0 I21.1
I34.0 I21.1
I35.1 I21.1
Z01.7 I21.1
I34.0 Z01.7
I35.1 Z01.7
I21.1 Z01.7
I27.0 I26.9
I50.9 I26.9
I49.8 I26.9
Z01.7 I26.9
I26.9 I27.0
I50.9 I27.0
I49.8 I27.0
I26.9 I50.9
I27.0 I50.9
I26.9 I49.8
I27.0 I49.8
I26.9 Z01.7
I44.3 I42.0
I44.0 I42.0
I50.9 I42.0
I42.0 I44.3
I44.0 I44.3
I50.9 I44.3
Z01.7 I44.3
I42.0 I44.0
I44.3 I44.0
I50.9 I44.0
Z01.7 I44.0
I42.0 I50.9
I44.3 I50.9
I44.0 I50.9
I44.3 Z01.7
I44.0 Z01.7
I50.9 I27.2
I49.8 I27.2
Z01.7 I27.2
I27.2 I50.9
I27.2 I49.8
I27.2 Z01.7
I48.X Q23.1
I48.X Q21.0
Q23.1 I48.X
Q21.0 I48.X
I44.4 I47.1
I47.1 I44.4
I50.9 I44.4
I49.8 I44.4
Z01.7 I44.4
I44.4 I50.9
I44.4 I49.8
I44.4 Z01.7
I50.9 I27.9
I49.8 I27.9
I27.9 I50.9
I27.9 I49.8
I50.9 I42.2
I49.8 I42.2
Z01.7 I42.2
I42.2 I50.9
I42.2 I49.8
I42.2 Z01.7
M45.X I08.3
I50.9 I08.3
I49.8 I08.3
Z01.7 I08.3
I08.3 M45.X
I50.9 M45.X
I49.8 M45.X
Z01.7 M45.X
I08.3 I50.9
M45.X I50.9
I08.3 I49.8
M45.X I49.8
I08.3 Z01.7
M45.X Z01.7
Z95.2 I08.3
I08.3 Z95.2
M45.X Z95.2
I49.8 Z95.2
Z01.7 Z95.2
Z95.2 M45.X
Z95.2 I49.8
Z95.2 Z01.7
S37.0 N17.0
E79.0 N17.0
Z01.7 N17.0
N17.0 S37.0
E79.0 S37.0
N17.0 E79.0
S37.0 E79.0
Z01.7 E79.0
N17.0 Z01.7
E79.0 Z01.7
I50.9 I49.3
I49.8 I49.3
Z01.7 I49.3
I49.3 I50.9
I49.3 I49.8
I49.3 Z01.7
I50.9 R07.4
I49.8 R07.4
Z01.7 R07.4
R07.4 I50.9
R07.4 I49.8
R07.4 Z01.7
I10.X I48.X
K31.8 I48.X
I10.X I47.1
K31.8 I47.1
I48.X I10.X
I47.1 I10.X
I49.8 I10.X
K31.8 I10.X
I10.X I49.8
K31.8 I49.8
I48.X K31.8
I47.1 K31.8
I10.X K31.8
I49.8 K31.8
K85.0 Z03.8
I50.9 Z03.8
I49.8 Z03.8
Z01.7 Z03.8
Z03.8 K85.0
I50.9 K85.0
I49.8 K85.0
Z01.7 K85.0
Z03.8 I50.9
K85.0 I50.9
Z03.8 I49.8
K85.0 I49.8
Z03.8 Z01.7
K85.0 Z01.7
I34.0 I45.6
I36.1 I45.6
I45.6 I34.0
I36.1 I34.0
I50.9 I34.0
I45.6 I36.1
I34.0 I36.1
I50.9 I36.1
Z01.7 I36.1
I34.0 I50.9
I36.1 I50.9
I36.1 Z01.7
I21.0 I25.8
I51.3 I25.8
I50.9 I25.8
Z01.7 I25.8
I25.8 I21.0
I51.3 I21.0
I50.9 I21.0
Z01.7 I21.0
I25.8 I51.3
I21.0 I51.3
I50.9 I51.3
Z01.7 I51.3
I25.8 I50.9
I21.0 I50.9
I51.3 I50.9
I25.8 Z01.7
I21.0 Z01.7
I51.3 Z01.7
Q22.8 Q24.8
I45.1 Q24.8
Q24.8 Q22.8
I45.1 Q22.8
I49.8 Q22.8
Z01.7 Q22.8
Q24.8 I45.1
Q22.8 I45.1
I49.8 I45.1
Q22.8 I49.8
I45.1 I49.8
Q22.8 Z01.7
I34.0 I48.X
I48.X I34.0
I50.9 I10.X
Z01.7 I10.X
I10.X I50.9
I10.X Z01.7
Q21.1 Q24.8
Y83.1 Q24.8
Q24.8 Q21.1
Y83.1 Q21.1
Q24.8 Y83.1
Q21.1 Y83.1
I50.9 Y83.1
Z01.7 Y83.1
Y83.1 I50.9
Y83.1 Z01.7
I15.0 N18.9
Z95.8 N18.9
I50.9 N18.9
Z29.2 N18.9
N18.9 I15.0
Z95.8 I15.0
I50.9 I15.0
Z29.2 I15.0
N18.9 Z95.8
I15.0 Z95.8
I50.9 Z95.8
Z29.2 Z95.8
N18.9 I50.9
I15.0 I50.9
Z95.8 I50.9
Z29.2 I50.9
N18.9 Z29.2
I15.0 Z29.2
Z95.8 Z29.2
I50.9 Z29.2
I10.X N18.9
D69.6 N18.9
Z95.5 N18.9
N18.9 I10.X
D69.6 I10.X
Z95.5 I10.X
Z29.2 I10.X
N18.9 D69.6
I10.X D69.6
Z95.5 D69.6
Z29.2 D69.6
N18.9 Z95.5
I10.X Z95.5
D69.6 Z95.5
Z29.2 Z95.5
I10.X Z29.2
D69.6 Z29.2
Z95.5 Z29.2
Q23.0 Q23.1
I49.8 Q23.1
I50.9 Q23.1
Q23.1 Q23.0
I49.8 Q23.0
I50.9 Q23.0
Q23.1 I49.8
Q23.0 I49.8
Q23.1 I50.9
Q23.0 I50.9
Q22.2 Q24.8
Q22.2 Q21.3
I45.1 Q21.3
Q24.8 Q22.2
Q21.3 Q22.2
I45.1 Q22.2
Z01.7 Q22.2
Q21.3 I45.1
Q22.2 I45.1
Q22.2 Z01.7
I49.8 I30.1
Z01.7 I30.1
I30.1 I49.8
I30.1 Z01.7
R00.1 Z03.5
I50.9 Z03.5
Z01.7 Z03.5
Z03.5 R00.1
I50.9 R00.1
Z01.7 R00.1
Z03.5 I50.9
R00.1 I50.9
Z03.5 Z01.7
R00.1 Z01.7
I27.2 I49.4
I10.X I49.4
I50.9 I49.4
E78.1 I49.4
I49.4 I27.2
I10.X I27.2
E78.1 I27.2
I49.4 I10.X
I27.2 I10.X
E78.1 I10.X
I49.4 I50.9
I49.4 E78.1
I27.2 E78.1
I10.X E78.1
I50.9 I15.9
I49.8 I15.9
E79.0 I15.9
Z01.7 I15.9
I15.9 I50.9
E79.0 I50.9
I15.9 I49.8
E79.0 I49.8
I15.9 E79.0
I50.9 E79.0
I49.8 E79.0
I15.9 Z01.7
I47.1 I45.6
I45.6 I47.1
I50.9 R55.X
I49.8 R55.X
Z01.7 R55.X
R55.X I50.9
R55.X I49.8
R55.X Z01.7
I45.1 I45.6
I45.6 I45.1
I50.9 I45.1
I45.1 I50.9
I10.X Q24.8
Q25.4 Q25.1
I49.8 Q25.1
I10.X Q25.1
Q25.1 Q25.4
I49.8 Q25.4
I10.X Q25.4
Q25.1 I49.8
Q25.4 I49.8
Q24.8 I10.X
Q25.1 I10.X
Q25.4 I10.X
I49.8 Q21.0
I50.9 Q21.0
Q21.0 I49.8
Q21.0 I50.9
N18.9 I27.0
I13.2 I27.0
J98.4 I27.0
I27.0 N18.9
I13.2 N18.9
J98.4 N18.9
I27.0 I13.2
N18.9 I13.2
J98.4 I13.2
Z01.7 I13.2
I27.0 J98.4
N18.9 J98.4
I13.2 J98.4
Z01.7 J98.4
I13.2 Z01.7
J98.4 Z01.7
Q24.5 Q24.8
Q24.8 Q24.5
I50.9 Q24.5
I49.8 Q24.5
Z01.7 Q24.5
Q24.5 I50.9
Q24.5 I49.8
Q24.5 Z01.7
Q25.7 Q24.8
Q24.8 Q25.7
I49.8 Q25.7
Z01.7 Q25.7
Q25.7 I49.8
Q25.7 Z01.7
I49.8 G90.9
Z01.7 G90.9
G90.9 I49.8
G90.9 Z01.7
Z95.2 Q24.8
I44.2 Q24.8
Z95.2 Q25.1
I44.2 Q25.1
Q24.8 Z95.2
Q25.1 Z95.2
I44.2 Z95.2
Q24.8 I44.2
Q25.1 I44.2
Z95.2 I44.2
Z01.7 I44.2
I44.2 Z01.7
J84.8 I27.0
I27.0 J84.8
I50.9 J84.8
I49.8 J84.8
Z01.7 J84.8
J84.8 I50.9
J84.8 I49.8
J84.8 Z01.7
J30.4 I47.1
J30.4 I50.9
J30.4 I49.8
I47.1 J30.4
I50.9 J30.4
I49.8 J30.4
Z01.7 J30.4
J30.4 Z01.7
I10.X N03.1
E78.5 N03.1
S37.0 N03.1
N03.1 I10.X
E78.5 I10.X
S37.0 I10.X
N03.1 E78.5
I10.X E78.5
S37.0 E78.5
Z01.7 E78.5
N03.1 S37.0
I10.X S37.0
E78.5 S37.0
E78.5 Z01.7
E66.9 I48.X
E66.9 I49.8
I48.X E66.9
I49.8 E66.9
Z01.7 E66.9
E66.9 Z01.7
Z95.5 Q25.1
Q25.1 Z95.5
Q25.4 Z95.5
Z95.5 Q25.4
I49.8 I49.4
Z01.7 I49.4
I49.4 I49.8
I49.4 Z01.7
I50.9 Z03.4
E66.9 Z03.4
Z01.7 Z03.4
Z03.4 I50.9
E66.9 I50.9
Z03.4 E66.9
I50.9 E66.9
Z03.4 Z01.7
R00.1 G90.9
G90.9 R00.1
I21.1 I25.8
I25.4 I25.8
I34.0 I25.8
I25.8 I21.1
I25.4 I21.1
I25.8 I25.4
I21.1 I25.4
I34.0 I25.4
Z01.7 I25.4
I25.8 I34.0
I25.4 I34.0
I25.4 Z01.7
I74.3 I25.8
I74.4 I25.8
I74.3 I21.0
I74.4 I21.0
I25.8 I74.3
I21.0 I74.3
I74.4 I74.3
I25.8 I74.4
I21.0 I74.4
I74.3 I74.4
Z01.7 I74.4
I74.4 Z01.7
I24.8 I25.8
I70.9 I25.8
Y83.1 I25.8
I25.8 I24.8
I70.9 I24.8
Y83.1 I24.8
Z01.7 I24.8
I25.8 I70.9
I24.8 I70.9
Y83.1 I70.9
Z01.7 I70.9
I25.8 Y83.1
I24.8 Y83.1
I70.9 Y83.1
I24.8 Z01.7
I70.9 Z01.7
Z45.0 I42.2
Z45.9 I42.2
I42.2 Z45.0
Z45.9 Z45.0
I50.9 Z45.0
Z01.7 Z45.0
I42.2 Z45.9
Z45.0 Z45.9
I50.9 Z45.9
Z01.7 Z45.9
Z45.0 I50.9
Z45.9 I50.9
Z45.0 Z01.7
Z45.9 Z01.7
Q20.6 Q24.8
Q20.1 Q24.8
Q20.6 Q21.1
Q20.1 Q21.1
Q24.8 Q20.6
Q21.1 Q20.6
Q20.1 Q20.6
Z01.7 Q20.6
Q24.8 Q20.1
Q21.1 Q20.1
Q20.6 Q20.1
Z01.7 Q20.1
Q20.6 Z01.7
Q20.1 Z01.7
Q27.2 I11.0
I49.8 I11.0
Z01.7 I11.0
I11.0 Q27.2
I49.8 Q27.2
Z01.7 Q27.2
I11.0 I49.8
Q27.2 I49.8
I11.0 Z01.7
Q27.2 Z01.7
Q23.3 Q24.8
I33.0 Q24.8
Q23.3 Q23.1
I33.0 Q23.1
Q24.8 Q23.3
Q23.1 Q23.3
I33.0 Q23.3
Z01.7 Q23.3
Q24.8 I33.0
Q23.1 I33.0
Q23.3 I33.0
Z01.7 I33.0
Q23.3 Z01.7
I33.0 Z01.7
I44.4 I42.0
I49.8 I42.0
I42.0 I44.4
I42.0 I49.8
Q23.2 Q24.8
Q23.2 Q23.3
Q24.8 Q23.2
Q23.3 Q23.2
Z01.7 Q23.2
Q23.2 Z01.7
I36.1 I35.0
R04.8 I35.0
I50.1 I35.0
R57.0 I35.0
I35.0 I36.1
R04.8 I36.1
I50.1 I36.1
R57.0 I36.1
I35.0 R04.8
I36.1 R04.8
I50.1 R04.8
R57.0 R04.8
I35.0 I50.1
I36.1 I50.1
R04.8 I50.1
R57.0 I50.1
I35.0 R57.0
I36.1 R57.0
R04.8 R57.0
I50.1 R57.0
I36.1 I27.9
I10.X I27.9
I36.1 I27.0
I10.X I27.0
I27.9 I36.1
I27.0 I36.1
I10.X I36.1
I27.9 I10.X
I27.0 I10.X
I36.1 I10.X
I31.3 I48.X
I31.9 I48.X
I48.X I31.3
I31.9 I31.3
I50.9 I31.3
Z01.7 I31.3
I48.X I31.9
I31.3 I31.9
I31.3 I50.9
I31.3 Z01.7
Z95.2 Q23.1
T82.0 Q23.1
Q23.1 Z95.2
T82.0 Z95.2
Q23.1 T82.0
Z95.2 T82.0
I44.1 I49.4
I49.4 I44.1
I50.9 I44.1
I49.8 I44.1
I44.1 I50.9
I44.1 I49.8
K44.9 I48.X
K44.9 I10.X
K44.9 I49.8
I48.X K44.9
I10.X K44.9
I49.8 K44.9
I20.0 I25.8
I20.0 I21.1
I70.9 I21.1
I25.8 I20.0
I21.1 I20.0
I70.9 I20.0
Z01.7 I20.0
I21.1 I70.9
I20.0 I70.9
I20.0 Z01.7
I64.X I42.2
I42.2 I64.X
Z45.0 I64.X
Z45.9 I64.X
Z01.7 I64.X
I64.X Z45.0
I64.X Z45.9
I64.X Z01.7
I27.0 Q03.1
Q69.9 Q03.1
I49.8 Q03.1
Z01.7 Q03.1
Q03.1 I27.0
Q69.9 I27.0
Q03.1 Q69.9
I27.0 Q69.9
I49.8 Q69.9
Z01.7 Q69.9
Q03.1 I49.8
Q69.9 I49.8
Q03.1 Z01.7
Q69.9 Z01.7
Q23.0 Q24.8
Q24.8 Q23.0
I45.1 Q23.0
Z01.7 Q23.0
I45.1 Q23.1
Q23.0 I45.1
Q23.1 I45.1
Q23.0 Z01.7
E05.9 I48.X
E05.9 I50.9
E05.9 I49.8
I48.X E05.9
I50.9 E05.9
I49.8 E05.9
I50.9 I51.4
Z01.7 I51.4
I51.4 I50.9
I51.4 Z01.7
I24.8 I21.1
Y83.1 I21.1
I21.1 I24.8
I21.1 Y83.1
I50.9 I40.9
I49.8 I40.9
Z01.7 I40.9
I40.9 I50.9
I40.9 I49.8
I40.9 Z01.7
Z49.2 N18.9
I15.2 N18.9
E21.1 N18.9
N18.9 Z49.2
I15.2 Z49.2
E21.1 Z49.2
Z01.7 Z49.2
N18.9 I15.2
Z49.2 I15.2
E21.1 I15.2
Z01.7 I15.2
N18.9 E21.1
Z49.2 E21.1
I15.2 E21.1
Z01.7 E21.1
Z49.2 Z01.7
I15.2 Z01.7
E21.1 Z01.7
J06.9 Q24.8
Z95.5 Q21.1
J06.9 Q21.1
Q21.1 Z95.5
J06.9 Z95.5
Q24.8 J06.9
Q21.1 J06.9
Z95.5 J06.9
N03.1 N18.9
K65.0 N18.9
T85.7 N18.9
N18.9 N03.1
K65.0 N03.1
T85.7 N03.1
N18.9 K65.0
N03.1 K65.0
T85.7 K65.0
Z01.7 K65.0
N18.9 T85.7
N03.1 T85.7
K65.0 T85.7
Z01.7 T85.7
K65.0 Z01.7
T85.7 Z01.7
Q22.5 Q24.8
T85.8 Q24.8
Q24.8 Q22.5
T85.8 Q22.5
Z95.2 Q22.5
Z01.7 Q22.5
Q24.8 T85.8
Q22.5 T85.8
Z95.2 T85.8
Z01.7 T85.8
Q22.5 Z95.2
T85.8 Z95.2
Q22.5 Z01.7
T85.8 Z01.7
I15.1 N18.9
E87.6 N18.9
I15.1 Z49.1
E87.6 Z49.1
N18.9 I15.1
Z49.1 I15.1
E87.6 I15.1
Z01.7 I15.1
N18.9 E87.6
Z49.1 E87.6
I15.1 E87.6
Z01.7 E87.6
I15.1 Z01.7
E87.6 Z01.7
N26.X N18.9
K52.9 N18.9
N18.9 N26.X
Z96.8 N26.X
K52.9 N26.X
Z01.7 N26.X
N26.X Z96.8
K52.9 Z96.8
Z01.7 Z96.8
N18.9 K52.9
N26.X K52.9
Z96.8 K52.9
Z01.7 K52.9
N26.X Z01.7
Z96.8 Z01.7
K52.9 Z01.7
N18.9 Z94.0
Z49.1 Z94.0
Z45.2 Z94.0
Z01.7 Z94.0
Z94.0 N18.9
Z45.2 N18.9
Z94.0 Z49.1
Z45.2 Z49.1
Z94.0 Z45.2
N18.9 Z45.2
Z49.1 Z45.2
Z01.7 Z45.2
Z94.0 Z01.7
Z45.2 Z01.7
N17.9 Q24.8
I46.X Q24.8
I27.0 Q21.0
N17.9 Q21.0
I46.X Q21.0
Q21.0 I27.0
N17.9 I27.0
I46.X I27.0
Q24.8 N17.9
Q21.0 N17.9
I27.0 N17.9
I46.X N17.9
Q24.8 I46.X
Q21.0 I46.X
I27.0 I46.X
N17.9 I46.X
Z95.5 I25.8
Z95.5 I70.9
I50.9 I70.9
I25.8 Z95.5
I70.9 Z95.5
I50.9 Z95.5
I70.9 I50.9
Z95.5 I50.9
Q90.9 Q24.8
Q90.9 I27.0
Q90.9 N17.9
Z01.7 N17.9
Q24.8 Q90.9
I27.0 Q90.9
N17.9 Q90.9
Z01.7 Q90.9
N17.9 Z01.7
Q90.9 Z01.7
J45.9 I48.X
J45.9 I50.9
J45.9 I49.8
I48.X J45.9
I50.9 J45.9
I49.8 J45.9
Z01.7 J45.9
J45.9 Z01.7
I10.X I31.3
N18.9 I31.3
N28.1 I31.3
I31.3 I10.X
N28.1 I10.X
I31.3 N18.9
N28.1 N18.9
I31.3 N28.1
I10.X N28.1
N18.9 N28.1
Z01.7 N28.1
N28.1 Z01.7
E78.2 N05.9
S37.0 N05.9
Z01.7 N05.9
N05.9 E78.2
S37.0 E78.2
Z01.7 E78.2
N05.9 S37.0
E78.2 S37.0
N05.9 Z01.7
E78.2 Z01.7
E78.5 N05.9
N05.9 E78.5
Q22.8 Q22.5
I45.1 Q22.5
Q22.5 Q22.8
Q22.5 I45.1
I50.9 G90.9
G90.9 I50.9
I47.1 Q24.8
Q24.8 I47.1
J93.1 I31.3
C34.1 I31.3
C41.2 I31.3
I31.3 J93.1
C34.1 J93.1
C41.2 J93.1
Z01.7 J93.1
I31.3 C34.1
J93.1 C34.1
C41.2 C34.1
Z01.7 C34.1
I31.3 C41.2
J93.1 C41.2
C34.1 C41.2
Z01.7 C41.2
J93.1 Z01.7
C34.1 Z01.7
C41.2 Z01.7
F41.9 I50.9
F41.9 I49.8
F41.9 R07.4
I50.9 F41.9
I49.8 F41.9
R07.4 F41.9
Z01.7 F41.9
F41.9 Z01.7
I44.0 I34.0
I49.8 I34.0
I34.0 I44.0
I49.8 I44.0
I34.0 I49.8
I44.0 I49.8
I47.1 I25.8
I45.6 I25.8
I47.1 I21.0
I45.6 I21.0
I25.8 I47.1
I21.0 I47.1
I25.8 I45.6
I21.0 I45.6
Q24.8 I27.2
Q22.8 I27.2
I48.X I27.2
I27.2 Q24.8
I27.2 Q22.8
I48.X Q22.8
I27.2 I48.X
Q22.8 I48.X
I47.2 I48.X
I47.2 I47.1
I48.X I47.2
I47.1 I47.2
I10.X I47.2
I47.2 I10.X
M31.3 I31.9
M31.7 I31.9
I10.X I31.9
I31.9 M31.3
M31.7 M31.3
I10.X M31.3
Z01.7 M31.3
I31.9 M31.7
M31.3 M31.7
I10.X M31.7
Z01.7 M31.7
I31.9 I10.X
M31.3 I10.X
M31.7 I10.X
M31.3 Z01.7
M31.7 Z01.7
Z45.9 I42.0
Z45.0 I44.4
Z45.9 I44.4
I44.4 Z45.0
I42.0 Z45.9
I44.4 Z45.9
T86.1 N18.9
D64.9 N18.9
N18.9 T86.1
I15.1 T86.1
D64.9 T86.1
Z01.7 T86.1
T86.1 I15.1
D64.9 I15.1
N18.9 D64.9
T86.1 D64.9
I15.1 D64.9
Z01.7 D64.9
T86.1 Z01.7
D64.9 Z01.7
I47.2 I42.2
I42.2 I47.2
E66.9 G90.9
E66.9 R00.1
G90.9 E66.9
R00.1 E66.9
Y83.1 I77.4
I50.9 I77.4
I49.8 I77.4
Z01.7 I77.4
I77.4 Y83.1
I49.8 Y83.1
I77.4 I50.9
I77.4 I49.8
Y83.1 I49.8
I77.4 Z01.7
I15.1 N26.X
N26.X I15.1
I51.7 Z94.0
I10.X Z94.0
I51.7 N18.9
Z94.0 I51.7
N18.9 I51.7
I10.X I51.7
Z01.7 I51.7
Z94.0 I10.X
I51.7 I10.X
I51.7 Z01.7
I49.8 N18.9
N18.9 I49.8
Z95.5 Q23.1
I10.X Q23.1
Q23.1 Z95.5
Q23.1 I10.X
N02.8 Z94.0
I15.0 Z94.0
N02.8 N18.9
Z94.0 N02.8
N18.9 N02.8
I15.0 N02.8
Z01.7 N02.8
Z94.0 I15.0
N02.8 I15.0
Z01.7 I15.0
N02.8 Z01.7
I15.0 Z01.7
Q23.1 Q25.1
Y83.1 Q25.1
Q25.1 Q23.1
Y83.1 Q23.1
Q25.1 Y83.1
Q23.1 Y83.1
Z96.8 T86.1
T86.1 Z96.8
I50.9 I49.1
I49.8 I49.1
Z01.7 I49.1
I49.1 I50.9
I49.1 I49.8
I49.1 Z01.7
N19.X I34.0
I15.0 I34.0
I34.0 N19.X
I15.0 N19.X
I50.9 N19.X
I34.0 I15.0
N19.X I15.0
N19.X I50.9
E78.2 I49.4
E66.9 I49.4
E78.2 I50.9
I49.4 E78.2
I50.9 E78.2
E66.9 E78.2
I49.4 E66.9
E78.2 E66.9
E78.2 I49.8
I49.8 E78.2
I45.6 I48.X
I48.X I45.6
Q21.1 Q22.5
Q22.5 Q21.1
I45.1 Q21.1
Q21.1 I45.1
Q25.0 Q24.8
Q24.8 Q25.0
Q22.8 Q25.0
I27.0 Q25.0
Z01.7 Q25.0
Q25.0 Q22.8
I27.0 Q22.8
Q25.0 I27.0
Q22.8 I27.0
Q25.0 Z01.7
I48.X Q22.5
Z95.5 Q22.5
Q22.5 I48.X
Z95.5 I48.X
Q22.5 Z95.5
I48.X Z95.5
I50.9 I33.0
I33.0 I50.9
I49.8 I25.8
I49.8 I21.1
I50.9 I21.1
I25.8 I49.8
I21.1 I49.8
I21.1 I50.9
I25.1 I25.8
I21.9 I25.8
I25.8 I25.1
I21.9 I25.1
I70.9 I25.1
Z01.7 I25.1
I25.8 I21.9
I25.1 I21.9
I70.9 I21.9
Z01.7 I21.9
I25.1 I70.9
I21.9 I70.9
I25.1 Z01.7
I21.9 Z01.7
I70.9 I25.5
Z45.0 I25.5
Z45.9 I25.5
Z01.7 I25.5
I25.5 I70.9
Z45.0 I70.9
Z45.9 I70.9
I25.5 Z45.0
I70.9 Z45.0
I25.5 Z45.9
I70.9 Z45.9
I25.5 Z01.7
T82.0 Q23.3
Z95.2 Q23.3
Q23.3 T82.0
Q23.3 Z95.2
I27.2 Q21.1
I27.2 Y83.1
Q21.1 I27.2
Y83.1 I27.2
I44.6 I11.0
E79.0 I11.0
I11.0 I44.6
I49.8 I44.6
E79.0 I44.6
Z01.7 I44.6
I44.6 I49.8
I11.0 E79.0
I44.6 E79.0
I44.6 Z01.7
I80.3 I31.9
I31.9 I80.3
I10.X I80.3
I50.9 I80.3
Z01.7 I80.3
I80.3 I10.X
I80.3 I50.9
I80.3 Z01.7
I20.9 I25.8
I20.9 I21.1
I25.8 I20.9
I21.1 I20.9
I70.9 I20.9
I20.9 I70.9
N39.0 I25.8
I70.9 I21.0
N39.0 I21.0
I21.0 I70.9
N39.0 I70.9
I25.8 N39.0
I21.0 N39.0
I70.9 N39.0
Z01.7 N39.0
N39.0 Z01.7
I48.X I42.0
J22.X I42.0
R57.0 I42.0
I42.0 I48.X
J22.X I48.X
Z45.9 I48.X
R57.0 I48.X
I42.0 J22.X
I48.X J22.X
Z45.9 J22.X
R57.0 J22.X
I48.X Z45.9
J22.X Z45.9
R57.0 Z45.9
I42.0 R57.0
I48.X R57.0
J22.X R57.0
Z45.9 R57.0
Z49.1 I10.X
I10.X Z49.1
I50.9 Z49.1
Z49.1 I50.9
I22.1 I25.8
I11.0 I25.8
I22.1 I21.1
I11.0 I21.1
I25.8 I22.1
I21.1 I22.1
I11.0 I22.1
Z01.7 I22.1
I25.8 I11.0
I21.1 I11.0
I22.1 I11.0
I22.1 Z01.7
I47.1 I34.0
I48.X I36.1
I47.1 I36.1
I36.1 I48.X
I34.0 I47.1
I36.1 I47.1
Q22.8 Q24.6
I47.2 Q24.6
I49.8 Q24.6
Z01.7 Q24.6
Q24.6 Q22.8
I47.2 Q22.8
Q24.6 I47.2
Q22.8 I47.2
Q24.6 I49.8
Q24.6 Z01.7
I49.8 Z03.5
Z03.5 I49.8
I45.1 Y83.1
Y83.1 I45.1
I45.1 I33.0
N18.9 I33.0
Q60.5 I33.0
A41.9 I33.0
I33.0 I45.1
N18.9 I45.1
Q60.5 I45.1
A41.9 I45.1
I33.0 N18.9
I45.1 N18.9
Q60.5 N18.9
A41.9 N18.9
I33.0 Q60.5
I45.1 Q60.5
N18.9 Q60.5
A41.9 Q60.5
I33.0 A41.9
I45.1 A41.9
N18.9 A41.9
Q60.5 A41.9
Z96.8 I50.9
Z96.8 I49.8
I50.9 Z96.8
I49.8 Z96.8
Q87.4 Q24.8
I71.0 Q24.8
I46.1 Q24.8
Q24.8 Q87.4
Q25.4 Q87.4
I71.0 Q87.4
I46.1 Q87.4
Q87.4 Q25.4
I71.0 Q25.4
I46.1 Q25.4
Q24.8 I71.0
Q87.4 I71.0
Q25.4 I71.0
I46.1 I71.0
Q24.8 I46.1
Q87.4 I46.1
Q25.4 I46.1
I71.0 I46.1
I48.X C38.0
I50.9 C38.0
I49.9 C38.0
Z01.7 C38.0
C38.0 I48.X
I49.9 I48.X
C38.0 I50.9
I49.9 I50.9
C38.0 I49.9
I48.X I49.9
I50.9 I49.9
Z01.7 I49.9
C38.0 Z01.7
I49.9 Z01.7
I48.X I42.5
I64.X I42.5
Z45.0 I42.5
Z01.7 I42.5
I42.5 I48.X
I64.X I48.X
Z45.0 I48.X
I42.5 I64.X
I48.X I64.X
I42.5 Z45.0
I48.X Z45.0
I42.5 Z01.7
I31.3 Q24.8
I50.1 Q24.8
Q24.8 I31.3
I50.1 I31.3
I46.1 I31.3
Q24.8 I50.1
I31.3 I50.1
I46.1 I50.1
I31.3 I46.1
I50.1 I46.1
R00.1 I49.8
I49.8 R00.1
I45.1 I26.0
I27.9 I26.0
E78.9 I26.0
I46.1 I26.0
I26.0 I45.1
E78.9 I45.1
I46.1 I45.1
I26.0 I27.9
E78.9 I27.9
I46.1 I27.9
I26.0 E78.9
I45.1 E78.9
I27.9 E78.9
I46.1 E78.9
I26.0 I46.1
I45.1 I46.1
I27.9 I46.1
E78.9 I46.1
T82.8 I15.0
Y83.1 I15.0
I15.0 T82.8
Y83.1 T82.8
I50.9 T82.8
I15.0 Y83.1
T82.8 Y83.1
T82.8 I50.9
Q26.3 Q24.8
Q24.8 Q26.3
I48.X Q26.3
I50.9 Q26.3
Z01.7 Q26.3
Q26.3 I48.X
Q26.3 I50.9
Q26.3 Z01.7
E78.0 Z52.4
N20.9 Z52.4
Z00.5 Z52.4
Z01.7 Z52.4
Z52.4 E78.0
N20.9 E78.0
Z00.5 E78.0
Z01.7 E78.0
Z52.4 N20.9
E78.0 N20.9
Z00.5 N20.9
Z01.7 N20.9
Z52.4 Z00.5
E78.0 Z00.5
N20.9 Z00.5
Z01.7 Z00.5
Z52.4 Z01.7
E78.0 Z01.7
N20.9 Z01.7
Z00.5 Z01.7
Z95.2 Q22.8
Q22.8 Z95.2
E78.5 I50.9
E78.5 I49.8
I50.9 E78.5
I49.8 E78.5
Q22.0 Q24.8
Q24.8 Q22.0
Q25.0 Q22.0
Q21.1 Q22.0
Z01.7 Q22.0
Q22.0 Q25.0
Q21.1 Q25.0
Q22.0 Q21.1
Q25.0 Q21.1
Q22.0 Z01.7
Z49.1 N17.9
E11.9 N17.9
E87.5 N17.9
N17.9 Z49.1
E11.9 Z49.1
E87.5 Z49.1
N17.9 E11.9
Z49.1 E11.9
E87.5 E11.9
Z01.7 E11.9
N17.9 E87.5
Z49.1 E87.5
E11.9 E87.5
Z01.7 E87.5
E11.9 Z01.7
E87.5 Z01.7
I10.X I45.6
I45.6 I10.X
I49.1 I48.X
I48.X I49.1
I49.5 I48.X
I48.X I49.5
Z45.0 I49.5
Z45.9 I49.5
Z01.7 I49.5
I49.5 Z45.0
I49.5 Z45.9
I49.5 Z01.7
Z45.9 Q24.8
T82.7 Q24.8
Z45.9 I44.2
T82.7 I44.2
Q24.8 Z45.9
I44.2 Z45.9
T82.7 Z45.9
Q24.8 T82.7
I44.2 T82.7
Z45.9 T82.7
Z01.7 T82.7
T82.7 Z01.7
T82.1 Q24.8
Z45.0 Q24.8
T82.1 I44.2
Z45.0 I44.2
Q24.8 T82.1
I44.2 T82.1
Z45.0 T82.1
Z01.7 T82.1
Q24.8 Z45.0
I44.2 Z45.0
T82.1 Z45.0
T82.1 Z01.7
N39.0 Q24.8
S37.3 Q24.8
N39.0 Q23.1
S37.3 Q23.1
Q24.8 N39.0
Q23.1 N39.0
S37.3 N39.0
Q24.8 S37.3
Q23.1 S37.3
N39.0 S37.3
Z01.7 S37.3
S37.3 Z01.7
I50.9 I40.1
I49.8 I40.1
Z01.7 I40.1
I40.1 I50.9
I40.1 I49.8
I40.1 Z01.7
R00.1 I48.X
I48.X R00.1
I51.7 I11.0
G47.3 I11.0
I11.0 I51.7
I49.8 I51.7
G47.3 I51.7
I51.7 I49.8
G47.3 I49.8
I11.0 G47.3
I51.7 G47.3
I49.8 G47.3
Z01.7 G47.3
G47.3 Z01.7
I36.1 I44.2
I51.7 I44.2
I47.2 I44.2
I44.2 I36.1
I51.7 I36.1
I47.2 I36.1
I44.2 I51.7
I36.1 I51.7
I47.2 I51.7
I44.2 I47.2
I36.1 I47.2
I51.7 I47.2
Z45.0 G90.9
Z45.9 G90.9
J98.9 G90.9
Z01.2 G90.9
G90.9 Z45.0
J98.9 Z45.0
Z01.2 Z45.0
G90.9 Z45.9
J98.9 Z45.9
Z01.2 Z45.9
G90.9 J98.9
Z45.0 J98.9
Z45.9 J98.9
Z01.2 J98.9
G90.9 Z01.2
Z45.0 Z01.2
Z45.9 Z01.2
J98.9 Z01.2
Q23.3 Q25.1
Q25.1 Q23.3
Q90.9 I50.9
I50.9 Q90.9
I49.8 Q90.9
E78.2 Q90.9
Q90.9 I49.8
Q90.9 E78.2
I34.0 I42.1
I44.7 I42.1
I44.0 I42.1
Z01.7 I42.1
I42.1 I34.0
I44.7 I34.0
I42.1 I44.7
I34.0 I44.7
I44.0 I44.7
Z01.7 I44.7
I42.1 I44.0
I44.7 I44.0
I42.1 Z01.7
I44.7 Z01.7
I50.9 I35.1
I49.8 I35.1
I35.1 I50.9
I35.1 I49.8
I49.4 I42.0
I42.0 I49.4
I47.1 C38.0
T82.6 C38.0
I33.0 C38.0
C38.0 I47.1
T82.6 I47.1
I33.0 I47.1
C38.0 T82.6
I47.1 T82.6
I33.0 T82.6
Z01.7 T82.6
C38.0 I33.0
I47.1 I33.0
T82.6 I33.0
T82.6 Z01.7
I49.8 C38.0
C38.0 I49.8
N05.9 N17.9
N06.9 N17.9
S37.0 N17.9
N17.9 N05.9
N06.9 N05.9
N17.9 N06.9
N05.9 N06.9
N17.9 S37.0
Q22.1 Q21.3
Y83.1 Q21.3
Q21.3 Q22.1
Y83.1 Q22.1
Q21.3 Y83.1
Q22.1 Y83.1
N18.9 I82.2
T85.7 I82.2
Z49.1 I82.2
Z01.7 I82.2
I82.2 N18.9
I82.2 T85.7
Z49.1 T85.7
I82.2 Z49.1
T85.7 Z49.1
I82.2 Z01.7
T82.4 N18.9
N18.9 T82.4
Z49.1 T82.4
I50.9 T82.4
Z01.7 T82.4
T82.4 Z49.1
T82.4 I50.9
T82.4 Z01.7
R00.2 I45.6
R00.2 I50.9
R00.2 I49.8
I45.6 R00.2
I50.9 R00.2
I49.8 R00.2
Z01.7 R00.2
R00.2 Z01.7
I10.X I25.8
I10.X I25.1
I50.9 I25.1
I25.8 I10.X
I25.1 I10.X
I25.1 I50.9
E66.9 I47.1
I47.1 E66.9
I45.1 I47.1
I47.1 I45.1
I27.2 I27.9
I50.0 I27.9
I27.9 I27.2
I50.0 I27.2
I27.9 I50.0
I27.2 I50.0
I49.8 I50.0
Z01.7 I50.0
I50.0 I49.8
I50.0 Z01.7
I51.7 I27.9
J18.9 I27.9
I51.7 I27.0
J18.9 I27.0
I27.9 I51.7
I27.0 I51.7
J18.9 I51.7
I27.9 J18.9
I27.0 J18.9
I51.7 J18.9
Z01.7 J18.9
J18.9 Z01.7
I47.2 Q24.8
Q24.8 I47.2
Z45.0 I47.2
I47.2 Z45.0
Z45.2 I71.6
Y83.1 I71.6
Y60.5 I71.6
Z01.7 I71.6
I71.6 Z45.2
Y83.1 Z45.2
Y60.5 Z45.2
I71.6 Y83.1
Z45.2 Y83.1
Y60.5 Y83.1
I71.6 Y60.5
Z45.2 Y60.5
Y83.1 Y60.5
Z01.7 Y60.5
I71.6 Z01.7
Y60.5 Z01.7
Y83.1 I21.0
I21.0 Y83.1
I50.9 I11.0
R07.4 I11.0
I11.0 I50.9
I11.0 R07.4
I44.3 I49.5
I50.9 I49.5
I49.8 I49.5
I49.5 I44.3
I49.8 I44.3
I49.5 I50.9
I49.5 I49.8
I44.3 I49.8
Q23.3 Q21.1
Q21.1 Q23.3
I48.X Q23.3
Q23.3 I48.X
I20.8 I25.8
I25.8 I20.8
I70.9 I20.8
Y83.1 I20.8
Z01.7 I20.8
I20.8 I70.9
I20.8 Y83.1
I20.8 Z01.7
E74.0 I47.1
E74.0 I50.9
E74.0 I49.8
I47.1 E74.0
I50.9 E74.0
I49.8 E74.0
Z01.7 E74.0
E74.0 Z01.7
I50.9 Q25.4
Q25.4 I50.9
A08.3 I40.9
A08.3 I50.9
A08.3 I49.8
I40.9 A08.3
I50.9 A08.3
I49.8 A08.3
Z01.7 A08.3
A08.3 Z01.7
I33.0 Q23.0
Q23.0 I33.0
R10.0 I49.4
R10.0 I50.9
R10.0 I49.8
I49.4 R10.0
I50.9 R10.0
I49.8 R10.0
R57.1 Q24.8
T85.8 Q21.3
Z95.2 Q21.3
R57.1 Q21.3
Q21.3 T85.8
R57.1 T85.8
Q21.3 Z95.2
R57.1 Z95.2
Q24.8 R57.1
Q21.3 R57.1
T85.8 R57.1
Z95.2 R57.1
I49.4 I42.8
I50.9 I42.8
I49.3 I42.8
Z01.7 I42.8
I42.8 I49.4
I49.3 I49.4
I42.8 I50.9
I42.8 I49.3
I49.4 I49.3
I42.8 Z01.7
I49.8 I26.0
I50.9 I26.0
I27.0 I26.0
I26.0 I49.8
I26.0 I50.9
I26.0 I27.0
I49.8 Q21.1
Q21.1 I49.8
I82.8 I27.9
I82.8 J18.9
I50.0 J18.9
I27.9 I82.8
J18.9 I82.8
I50.0 I82.8
Z01.7 I82.8
J18.9 I50.0
I82.8 I50.0
I82.8 Z01.7
E66.9 I27.0
I27.0 E66.9
Q25.1 Q25.0
I10.X Q25.0
Q25.0 Q25.1
Q25.0 I10.X
N18.9 Z52.4
N13.9 Z52.4
I15.0 Z52.4
Z52.4 N18.9
N13.9 N18.9
Z52.4 N13.9
N18.9 N13.9
I15.0 N13.9
Z01.7 N13.9
Z52.4 I15.0
N13.9 I15.0
N13.9 Z01.7
E78.2 I25.8
I25.1 I21.0
I25.4 I21.0
E78.2 I21.0
I21.0 I25.1
I25.4 I25.1
E78.2 I25.1
I21.0 I25.4
I25.1 I25.4
E78.2 I25.4
I25.8 E78.2
I21.0 E78.2
I25.1 E78.2
I25.4 E78.2
I10.X I33.0
Z49.1 I33.0
I33.0 I10.X
I33.0 Z49.1
I21.9 I20.0
I34.0 I20.0
I20.0 I21.9
I34.0 I21.9
I20.0 I34.0
I21.9 I34.0
I44.0 I42.8
I47.2 I42.8
Z45.0 I42.8
I42.8 I44.0
I47.2 I44.0
Z45.0 I44.0
I42.8 I47.2
I44.0 I47.2
I42.8 Z45.0
I44.0 Z45.0
Q22.4 Q24.8
Z95.4 Q24.8
Q24.8 Q22.4
T82.0 Q22.4
Z95.4 Q22.4
Z01.7 Q22.4
Q22.4 T82.0
Z95.4 T82.0
Q24.8 Z95.4
Q22.4 Z95.4
T82.0 Z95.4
Z01.7 Z95.4
Q22.4 Z01.7
Z95.4 Z01.7
I49.8 I74.3
E11.9 I74.3
I74.3 I49.8
E11.9 I49.8
E11.9 I50.9
I74.3 E11.9
I49.8 E11.9
I50.9 E11.9
I82.9 I27.9
I27.9 I82.9
I50.9 I82.9
I49.8 I82.9
Z01.7 I82.9
I82.9 I50.9
I82.9 I49.8
I82.9 Z01.7
I36.1 I42.8
I42.8 I36.1
I45.1 I40.9
I40.9 I45.1
I49.8 I42.8
Q65.8 I42.8
I42.8 I49.8
Q65.8 I49.8
Q65.8 I50.9
I42.8 Q65.8
I49.8 Q65.8
I50.9 Q65.8
Z01.7 Q65.8
Q65.8 Z01.7
I25.1 I21.1
I21.1 I25.1
Z45.0 I49.8
Z45.9 I49.8
I49.8 Z45.0
I49.8 Z45.9
I47.1 I47.9
I49.8 I47.9
Z01.7 I47.9
I47.9 I47.1
I47.9 I49.8
I47.9 Z01.7
I01.8 I47.1
G43.9 I47.1
I47.1 I01.8
I49.8 I01.8
G43.9 I01.8
Z01.7 I01.8
I01.8 I49.8
G43.9 I49.8
I47.1 G43.9
I01.8 G43.9
I49.8 G43.9
Z01.7 G43.9
I01.8 Z01.7
G43.9 Z01.7
Z03.5 I45.6
I45.6 Z03.5
E66.9 I47.2
I47.2 E66.9
Y83.1 I27.9
D68.9 I27.9
I27.9 Y83.1
D68.9 Y83.1
D68.9 I27.2
I27.9 D68.9
Y83.1 D68.9
I27.2 D68.9
Z01.7 D68.9
D68.9 Z01.7
I49.8 I25.1
I49.8 I70.9
I25.1 I49.8
I70.9 I49.8
Q85.0 Q24.8
I48.X Q23.2
Q85.0 Q23.2
Q23.2 I48.X
Q85.0 I48.X
Q24.8 Q85.0
Q23.2 Q85.0
I48.X Q85.0
Z01.7 Q85.0
Q85.0 Z01.7
Z95.8 I27.9
Z95.8 I27.0
I27.9 Z95.8
I27.0 Z95.8
I49.8 Z95.8
Z95.8 I49.8
I27.0 Q21.1
Q21.1 I27.0
Y83.1 I27.0
I27.0 Y83.1
I42.8 Q24.8
I44.0 Q24.8
Q24.8 I42.8
Q24.8 I44.0
Z95.8 I27.2
Z95.8 Y83.1
I27.2 Z95.8
Y83.1 Z95.8
J68.0 I30.9
I50.9 I30.9
I49.8 I30.9
Z01.7 I30.9
I30.9 J68.0
I50.9 J68.0
I49.8 J68.0
Z01.7 J68.0
I30.9 I50.9
J68.0 I50.9
I30.9 I49.8
J68.0 I49.8
I30.9 Z01.7
J68.0 Z01.7
I51.7 I47.1
N18.9 I47.1
Z49.1 I47.1
I47.1 I51.7
Z49.1 I51.7
I47.1 N18.9
I47.1 Z49.1
I51.7 Z49.1
I44.7 I45.6
G43.9 I45.6
I45.6 I44.7
I49.8 I44.7
G43.9 I44.7
I44.7 I49.8
I45.6 G43.9
I44.7 G43.9
R07.4 I47.1
I47.1 R07.4
R30.1 Z94.0
R30.1 N18.9
Z94.0 R30.1
N18.9 R30.1
Z01.7 R30.1
R30.1 Z01.7
Z96.0 N18.9
Z46.6 N18.9
Z96.0 Z96.8
Z46.6 Z96.8
N18.9 Z96.0
Z96.8 Z96.0
Z46.6 Z96.0
Z01.7 Z96.0
N18.9 Z46.6
Z96.8 Z46.6
Z96.0 Z46.6
Z01.7 Z46.6
Z96.0 Z01.7
Z46.6 Z01.7
Q67.6 Q24.8
I48.0 Q24.8
Q67.6 Q87.4
I48.0 Q87.4
Z01.7 Q87.4
Q24.8 Q67.6
Q87.4 Q67.6
I48.0 Q67.6
Z01.7 Q67.6
Q24.8 I48.0
Q87.4 I48.0
Q67.6 I48.0
Z01.7 I48.0
Q87.4 Z01.7
Q67.6 Z01.7
I48.0 Z01.7
M8000/ C38.0
C38.3 C38.0
C38.0 M8000/
C38.3 M8000/
Z01.7 M8000/
C38.0 C38.3
M8000/ C38.3
Z01.7 C38.3
M8000/ Z01.7
C38.3 Z01.7
Y83.1 I25.1
I25.1 Y83.1
Q25.4 Q24.5
Q24.5 Q25.4
I44.2 Q23.1
I44.2 I49.8
Q23.1 I44.2
I49.8 I44.2
I50.9 I48.9
I49.8 I48.9
I48.9 I50.9
I48.9 I49.8
I50.9 I48.0
I49.8 I48.0
I48.0 I50.9
I48.0 I49.8
Y83.1 I50.0
I50.0 Y83.1
