# Supplementary material for: Comorbidity patterns in cardiovascular diseases: the role of life-stage and socioeconomic status
Source: Front Cardiovasc Med. 2024 Feb 13;11:1215458. doi: 10.3389/fcvm.2024.1215458 (PMC10897012; doi:10.3389/fcvm.2024.1215458)
Supplement: Supplementary file 1 [file Datasheet1.zip › Supplementary/Supplementary_Male_networks/CoNet_MortMale_21_40_lowSEL.txt]

I27.9 I27.0
I64.X I27.0
I46.1 I27.0
I27.0 I27.9
I64.X I27.9
I46.1 I27.9
I27.0 I64.X
I27.9 I64.X
I46.1 I64.X
I27.0 I46.1
I27.9 I46.1
I64.X I46.1
I47.2 I42.0
R57.0 I42.0
I42.0 I47.2
R57.0 I47.2
I42.0 R57.0
I47.2 R57.0
Q21.1 Q24.8
Q25.4 Q24.8
N18.9 Q24.8
A41.9 Q24.8
Q24.8 Q21.1
Q25.4 Q21.1
N18.9 Q21.1
A41.9 Q21.1
Q24.8 Q25.4
Q21.1 Q25.4
N18.9 Q25.4
A41.9 Q25.4
Q24.8 N18.9
Q21.1 N18.9
Q25.4 N18.9
A41.9 N18.9
Q24.8 A41.9
Q21.1 A41.9
Q25.4 A41.9
N18.9 A41.9
Q21.0 Q24.8
Q25.1 Q24.8
I33.0 Q24.8
I46.1 Q24.8
Q24.8 Q21.0
Q25.1 Q21.0
I33.0 Q21.0
I46.1 Q21.0
Q24.8 Q25.1
Q21.0 Q25.1
I33.0 Q25.1
I46.1 Q25.1
Q24.8 I33.0
Q21.0 I33.0
Q25.1 I33.0
I46.1 I33.0
Q24.8 I46.1
Q21.0 I46.1
Q25.1 I46.1
I33.0 I46.1
I71.5 I71.0
I46.1 I71.0
Z95.2 I71.0
I71.0 I71.5
I46.1 I71.5
Z95.2 I71.5
I71.0 I46.1
I71.5 I46.1
Z95.2 I46.1
I71.0 Z95.2
I71.5 Z95.2
I46.1 Z95.2
Q87.1 N18.9
D68.1 N18.9
R57.0 N18.9
N18.9 Q87.1
D68.1 Q87.1
Q24.8 Q87.1
R57.0 Q87.1
N18.9 D68.1
Q87.1 D68.1
Q24.8 D68.1
R57.0 D68.1
Q87.1 Q24.8
D68.1 Q24.8
R57.0 Q24.8
N18.9 R57.0
Q87.1 R57.0
D68.1 R57.0
Q24.8 R57.0
I34.0 I35.1
I33.0 I35.1
I50.9 I35.1
R68.8 I35.1
I35.1 I34.0
I33.0 I34.0
I50.9 I34.0
R68.8 I34.0
I35.1 I33.0
I34.0 I33.0
I50.9 I33.0
R68.8 I33.0
I35.1 I50.9
I34.0 I50.9
I33.0 I50.9
R68.8 I50.9
I35.1 R68.8
I34.0 R68.8
I33.0 R68.8
I50.9 R68.8
Q23.1 Q24.8
Q22.8 Q24.8
I48.X Q24.8
Q24.8 Q23.1
Q22.8 Q23.1
I48.X Q23.1
I46.1 Q23.1
Q24.8 Q22.8
Q23.1 Q22.8
I48.X Q22.8
I46.1 Q22.8
Q24.8 I48.X
Q23.1 I48.X
Q22.8 I48.X
I46.1 I48.X
Q23.1 I46.1
Q22.8 I46.1
I48.X I46.1
I35.1 I42.0
Z95.2 I42.0
T82.0 I42.0
I46.1 I42.0
I42.0 I35.1
Z95.2 I35.1
T82.0 I35.1
I46.1 I35.1
I42.0 Z95.2
I35.1 Z95.2
T82.0 Z95.2
I42.0 T82.0
I35.1 T82.0
Z95.2 T82.0
I46.1 T82.0
I42.0 I46.1
I35.1 I46.1
T82.0 I46.1
Y83.1 I71.0
Z45.2 I71.0
J94.2 I71.0
R57.1 I71.0
I71.0 Y83.1
Z45.2 Y83.1
J94.2 Y83.1
R57.1 Y83.1
I71.0 Z45.2
Y83.1 Z45.2
J94.2 Z45.2
R57.1 Z45.2
I71.0 J94.2
Y83.1 J94.2
Z45.2 J94.2
R57.1 J94.2
I71.0 R57.1
Y83.1 R57.1
Z45.2 R57.1
J94.2 R57.1
I11.0 I71.0
I49.8 I71.0
I71.0 I11.0
I49.8 I11.0
I71.0 I49.8
I11.0 I49.8
I50.0 I25.5
N18.9 I25.5
N17.9 I25.5
I46.1 I25.5
I25.5 I50.0
N18.9 I50.0
N17.9 I50.0
I46.1 I50.0
I25.5 N18.9
I50.0 N18.9
N17.9 N18.9
I46.1 N18.9
I25.5 N17.9
I50.0 N17.9
N18.9 N17.9
I46.1 N17.9
I25.5 I46.1
I50.0 I46.1
N18.9 I46.1
N17.9 I46.1
Q23.2 Q24.8
Q23.2 Q23.1
Q24.8 Q23.2
Q23.1 Q23.2
Q22.8 Q23.2
I46.1 Q23.2
Q23.2 Q22.8
Q23.2 I46.1
I49.8 I27.2
K72.9 I27.2
R18.X I27.2
I46.1 I27.2
I27.2 I49.8
K72.9 I49.8
R18.X I49.8
I46.1 I49.8
I27.2 K72.9
I49.8 K72.9
R18.X K72.9
I46.1 K72.9
I27.2 R18.X
I49.8 R18.X
K72.9 R18.X
I46.1 R18.X
I27.2 I46.1
I49.8 I46.1
K72.9 I46.1
R18.X I46.1
Q20.5 Q24.8
Q20.3 Q24.8
I44.2 Q24.8
Q24.8 Q20.5
Q20.3 Q20.5
I44.2 Q20.5
R57.0 Q20.5
Q24.8 Q20.3
Q20.5 Q20.3
I44.2 Q20.3
R57.0 Q20.3
Q24.8 I44.2
Q20.5 I44.2
Q20.3 I44.2
R57.0 I44.2
Q20.5 R57.0
Q20.3 R57.0
I44.2 R57.0
Q23.1 Q21.0
Q21.0 Q23.1
I33.0 Q23.1
Q23.1 I33.0
Q87.4 Q24.8
Q23.0 Q24.8
Q24.8 Q87.4
Q23.0 Q87.4
Q25.4 Q87.4
I46.1 Q87.4
Q24.8 Q23.0
Q87.4 Q23.0
Q25.4 Q23.0
I46.1 Q23.0
Q87.4 Q25.4
Q23.0 Q25.4
I46.1 Q25.4
Q87.4 I46.1
Q23.0 I46.1
Q25.4 I46.1
Q26.2 Q24.8
Z45.9 Q24.8
Q24.8 Q26.2
I44.2 Q26.2
Z45.9 Q26.2
A41.9 Q26.2
Q26.2 I44.2
Z45.9 I44.2
A41.9 I44.2
Q24.8 Z45.9
Q26.2 Z45.9
I44.2 Z45.9
A41.9 Z45.9
Q26.2 A41.9
I44.2 A41.9
Z45.9 A41.9
I27.0 Q24.8
Z95.0 Q24.8
I27.0 Q23.2
Z95.0 Q23.2
R57.0 Q23.2
Q24.8 I27.0
Q23.2 I27.0
Z95.0 I27.0
R57.0 I27.0
Q24.8 Z95.0
Q23.2 Z95.0
I27.0 Z95.0
R57.0 Z95.0
Q23.2 R57.0
I27.0 R57.0
Z95.0 R57.0
Q87.4 Q23.1
Q25.4 Q23.1
I49.8 Q23.1
R99.X Q23.1
Q23.1 Q87.4
I49.8 Q87.4
R99.X Q87.4
Q23.1 Q25.4
I49.8 Q25.4
R99.X Q25.4
Q23.1 I49.8
Q87.4 I49.8
Q25.4 I49.8
R99.X I49.8
Q23.1 R99.X
Q87.4 R99.X
Q25.4 R99.X
I49.8 R99.X
Z49.1 N18.9
I10.X N18.9
J96.0 N18.9
N18.9 Z49.1
I10.X Z49.1
J96.0 Z49.1
I46.1 Z49.1
N18.9 I10.X
Z49.1 I10.X
J96.0 I10.X
I46.1 I10.X
N18.9 J96.0
Z49.1 J96.0
I10.X J96.0
I46.1 J96.0
Z49.1 I46.1
I10.X I46.1
J96.0 I46.1
I13.2 N18.9
I36.1 N18.9
I27.2 N18.9
N18.9 I13.2
I36.1 I13.2
I27.2 I13.2
A41.9 I13.2
N18.9 I36.1
I13.2 I36.1
I27.2 I36.1
A41.9 I36.1
N18.9 I27.2
I13.2 I27.2
I36.1 I27.2
A41.9 I27.2
I13.2 A41.9
I36.1 A41.9
I27.2 A41.9
R57.0 Q87.4
R57.0 Q25.4
R57.0 Q23.1
Q87.4 R57.0
Q25.4 R57.0
Q23.1 R57.0
T81.1 I71.0
D75.9 I71.0
Y60.0 I71.0
I71.0 T81.1
D75.9 T81.1
Y60.0 T81.1
R57.1 T81.1
I71.0 D75.9
T81.1 D75.9
Y60.0 D75.9
R57.1 D75.9
I71.0 Y60.0
T81.1 Y60.0
D75.9 Y60.0
R57.1 Y60.0
T81.1 R57.1
D75.9 R57.1
Y60.0 R57.1
J81.X N18.9
J15.9 N18.9
T81.6 N18.9
N18.9 J81.X
J15.9 J81.X
T81.6 J81.X
R57.0 J81.X
N18.9 J15.9
J81.X J15.9
T81.6 J15.9
R57.0 J15.9
N18.9 T81.6
J81.X T81.6
J15.9 T81.6
R57.0 T81.6
J81.X R57.0
J15.9 R57.0
T81.6 R57.0
I71.0 I27.2
I35.1 I27.2
I34.0 I27.2
I27.2 I71.0
I35.1 I71.0
I34.0 I71.0
I27.2 I35.1
I71.0 I35.1
I27.2 I34.0
I71.0 I34.0
I46.1 I34.0
I34.0 I46.1
E11.9 I35.1
I50.1 I35.1
R57.0 I35.1
E11.9 I33.0
I50.1 I33.0
R57.0 I33.0
I35.1 E11.9
I33.0 E11.9
I50.1 E11.9
R57.0 E11.9
I35.1 I50.1
I33.0 I50.1
E11.9 I50.1
R57.0 I50.1
I35.1 R57.0
I33.0 R57.0
E11.9 R57.0
I50.1 R57.0
I44.0 I35.1
I10.X I35.1
I44.0 I33.0
I10.X I33.0
I35.1 I44.0
I33.0 I44.0
I10.X I44.0
I46.1 I44.0
I35.1 I10.X
I33.0 I10.X
I44.0 I10.X
I44.0 I46.1
I42.5 I42.0
N18.9 I42.0
I87.2 I42.0
I42.0 I42.5
N18.9 I42.5
I87.2 I42.5
I46.1 I42.5
I42.0 N18.9
I42.5 N18.9
I87.2 N18.9
I42.0 I87.2
I42.5 I87.2
N18.9 I87.2
I46.1 I87.2
I42.5 I46.1
I87.2 I46.1
Q23.3 Q24.8
Q22.8 Q23.0
Q23.3 Q23.0
Q23.0 Q22.8
Q23.3 Q22.8
Q24.8 Q23.3
Q23.0 Q23.3
Q22.8 Q23.3
I46.1 Q23.3
Q23.3 I46.1
I21.0 I25.8
I20.0 I25.8
Y83.1 I25.8
A41.9 I25.8
I25.8 I21.0
I20.0 I21.0
Y83.1 I21.0
A41.9 I21.0
I25.8 I20.0
I21.0 I20.0
Y83.1 I20.0
A41.9 I20.0
I25.8 Y83.1
I21.0 Y83.1
I20.0 Y83.1
A41.9 Y83.1
I25.8 A41.9
I21.0 A41.9
I20.0 A41.9
Y83.1 A41.9
I45.1 I27.9
I47.1 I27.9
I27.2 I27.9
I27.9 I45.1
I47.1 I45.1
I27.2 I45.1
I46.1 I45.1
I27.9 I47.1
I45.1 I47.1
I27.2 I47.1
I46.1 I47.1
I27.9 I27.2
I45.1 I27.2
I47.1 I27.2
I45.1 I46.1
I47.1 I46.1
I64.X I35.1
N17.9 I35.1
A41.9 I35.1
I64.X I33.0
N17.9 I33.0
A41.9 I33.0
I35.1 I64.X
I33.0 I64.X
N17.9 I64.X
A41.9 I64.X
I35.1 N17.9
I33.0 N17.9
I64.X N17.9
A41.9 N17.9
I35.1 A41.9
I33.0 A41.9
I64.X A41.9
N17.9 A41.9
Z95.2 Q24.8
T82.0 Q24.8
Z95.2 Q23.1
T82.0 Q23.1
Q24.8 Z95.2
Q23.1 Z95.2
R57.0 Z95.2
Q24.8 T82.0
Q23.1 T82.0
R57.0 T82.0
Z95.2 R57.0
T82.0 R57.0
Q22.8 Q87.4
Q87.4 Q22.8
I97.1 Q24.8
I97.1 I33.0
I97.1 Q23.1
Q24.8 I97.1
I33.0 I97.1
Q23.1 I97.1
I46.1 I97.1
I97.1 I46.1
I26.0 C38.0
J18.9 C38.0
A41.9 C38.0
C38.0 I26.0
J18.9 I26.0
A41.9 I26.0
C38.0 J18.9
I26.0 J18.9
A41.9 J18.9
C38.0 A41.9
I26.0 A41.9
J18.9 A41.9
I21.9 I25.8
E78.0 I25.8
R57.0 I25.8
I25.8 I21.9
Y83.1 I21.9
E78.0 I21.9
R57.0 I21.9
I21.9 Y83.1
E78.0 Y83.1
R57.0 Y83.1
I25.8 E78.0
I21.9 E78.0
Y83.1 E78.0
R57.0 E78.0
I25.8 R57.0
I21.9 R57.0
Y83.1 R57.0
E78.0 R57.0
J18.9 J15.1
A04.7 J15.1
J00.X J15.1
A41.9 J15.1
J15.1 J18.9
A04.7 J18.9
J00.X J18.9
J15.1 A04.7
J18.9 A04.7
J00.X A04.7
A41.9 A04.7
J15.1 J00.X
J18.9 J00.X
A04.7 J00.X
A41.9 J00.X
J15.1 A41.9
A04.7 A41.9
J00.X A41.9
N12.X N18.9
K65.0 N18.9
A86.X N18.9
N18.9 N12.X
K65.0 N12.X
Z49.1 N12.X
A86.X N12.X
N18.9 K65.0
N12.X K65.0
Z49.1 K65.0
A86.X K65.0
N12.X Z49.1
K65.0 Z49.1
A86.X Z49.1
N18.9 A86.X
N12.X A86.X
K65.0 A86.X
Z49.1 A86.X
I13.9 I42.0
E02.X I42.0
Y44.2 I42.0
I42.0 I13.9
E02.X I13.9
Y44.2 I13.9
I46.1 I13.9
I42.0 E02.X
I13.9 E02.X
Y44.2 E02.X
I46.1 E02.X
I42.0 Y44.2
I13.9 Y44.2
E02.X Y44.2
I46.1 Y44.2
I13.9 I46.1
E02.X I46.1
Y44.2 I46.1
I48.X I27.9
N18.9 I27.9
T85.7 I27.9
A41.9 I27.9
I27.9 I48.X
N18.9 I48.X
T85.7 I48.X
A41.9 I48.X
I27.9 N18.9
I48.X N18.9
T85.7 N18.9
I27.9 T85.7
I48.X T85.7
N18.9 T85.7
A41.9 T85.7
I27.9 A41.9
I48.X A41.9
T85.7 A41.9
I64.X N18.9
N18.9 I64.X
Z49.1 I64.X
I64.X Z49.1
A41.9 Z49.1
Z49.1 A41.9
R57.1 Q24.8
R57.1 Q23.1
Q25.4 I33.0
R57.1 I33.0
I33.0 Q25.4
R57.1 Q25.4
Q24.8 R57.1
Q23.1 R57.1
I33.0 R57.1
Q25.4 R57.1
K72.9 I27.9
E78.9 I27.9
K72.9 I27.0
E78.9 I27.0
I27.9 K72.9
I27.0 K72.9
E78.9 K72.9
I27.9 E78.9
I27.0 E78.9
K72.9 E78.9
I46.1 E78.9
E78.9 I46.1
Q87.0 Q24.8
I50.9 Q24.8
Q24.8 Q87.0
I27.0 Q87.0
I50.9 Q87.0
I46.1 Q87.0
Q87.0 I27.0
I50.9 I27.0
Q24.8 I50.9
Q87.0 I50.9
I27.0 I50.9
I46.1 I50.9
Q87.0 I46.1
I50.9 I46.1
I31.3 C38.0
I31.9 C38.0
I49.8 C38.0
R57.0 C38.0
C38.0 I31.3
I31.9 I31.3
I49.8 I31.3
R57.0 I31.3
C38.0 I31.9
I31.3 I31.9
I49.8 I31.9
R57.0 I31.9
C38.0 I49.8
I31.3 I49.8
I31.9 I49.8
R57.0 I49.8
C38.0 R57.0
I31.3 R57.0
I31.9 R57.0
I49.8 R57.0
Q20.4 Q24.8
Q25.7 Q24.8
Q22.0 Q24.8
Q24.8 Q20.4
Q25.7 Q20.4
Q22.0 Q20.4
I46.1 Q20.4
Q24.8 Q25.7
Q20.4 Q25.7
Q22.0 Q25.7
I46.1 Q25.7
Q24.8 Q22.0
Q20.4 Q22.0
Q25.7 Q22.0
I46.1 Q22.0
Q20.4 I46.1
Q25.7 I46.1
Q22.0 I46.1
Y83.1 Q24.8
Q23.0 Q23.1
Y83.1 Q23.1
Q23.1 Q23.0
Y83.1 Q23.0
Q24.8 Y83.1
Q23.1 Y83.1
Q23.0 Y83.1
I46.1 Y83.1
Y83.1 I46.1
I34.0 I42.0
I36.1 I42.0
I44.7 I42.0
A41.9 I42.0
I42.0 I34.0
I36.1 I34.0
I44.7 I34.0
A41.9 I34.0
I42.0 I36.1
I34.0 I36.1
I44.7 I36.1
I42.0 I44.7
I34.0 I44.7
I36.1 I44.7
A41.9 I44.7
I42.0 A41.9
I34.0 A41.9
I44.7 A41.9
I10.X I42.0
M10.9 I42.0
K52.9 I42.0
I42.0 I10.X
M10.9 I10.X
K52.9 I10.X
A41.9 I10.X
I42.0 M10.9
I10.X M10.9
K52.9 M10.9
A41.9 M10.9
I42.0 K52.9
I10.X K52.9
M10.9 K52.9
A41.9 K52.9
I10.X A41.9
M10.9 A41.9
K52.9 A41.9
J18.9 N18.9
Z96.8 N18.9
N18.9 J18.9
Z96.8 J18.9
Z49.1 J18.9
N18.9 Z96.8
J18.9 Z96.8
Z49.1 Z96.8
A41.9 Z96.8
J18.9 Z49.1
Z96.8 Z49.1
Z96.8 A41.9
Z45.0 I42.0
Z45.9 I42.0
I49.8 I42.0
Z01.7 I42.0
I42.0 Z45.0
Z45.9 Z45.0
I49.8 Z45.0
Z01.7 Z45.0
I42.0 Z45.9
Z45.0 Z45.9
I49.8 Z45.9
Z01.7 Z45.9
I42.0 I49.8
Z45.0 I49.8
Z45.9 I49.8
Z01.7 I49.8
I42.0 Z01.7
Z45.0 Z01.7
Z45.9 Z01.7
I49.8 Z01.7
I50.9 I42.0
I42.0 I50.9
I47.2 I50.9
I50.9 I47.2
I46.1 I47.2
I47.2 I46.1
J18.9 I10.X
I10.X J18.9
R57.0 I50.9
I50.9 R57.0
M32.1 N18.9
Z49.2 N18.9
N02.9 N18.9
N18.9 M32.1
Z49.2 M32.1
N02.9 M32.1
I46.1 M32.1
N18.9 Z49.2
M32.1 Z49.2
N02.9 Z49.2
I46.1 Z49.2
N18.9 N02.9
M32.1 N02.9
Z49.2 N02.9
I46.1 N02.9
M32.1 I46.1
Z49.2 I46.1
N02.9 I46.1
Q25.0 Q24.8
Q21.1 Q20.3
Q25.0 Q20.3
Q20.3 Q21.1
Q25.0 Q21.1
R57.0 Q21.1
Q24.8 Q25.0
Q20.3 Q25.0
Q21.1 Q25.0
R57.0 Q25.0
Q21.1 R57.0
Q25.0 R57.0
I42.0 I51.4
I51.3 I51.4
Y44.2 I51.4
R57.0 I51.4
I51.4 I42.0
I51.3 I42.0
I51.4 I51.3
I42.0 I51.3
Y44.2 I51.3
R57.0 I51.3
I51.4 Y44.2
I51.3 Y44.2
R57.0 Y44.2
I51.4 R57.0
I51.3 R57.0
Y44.2 R57.0
I47.2 I40.9
Y83.1 I40.9
R57.0 I40.9
I40.9 I47.2
Y83.1 I47.2
I40.9 Y83.1
I47.2 Y83.1
I40.9 R57.0
D69.9 I27.9
I97.1 I27.9
R57.1 I27.9
I27.9 D69.9
I97.1 D69.9
R57.1 D69.9
I27.9 I97.1
D69.9 I97.1
R57.1 I97.1
I27.9 R57.1
D69.9 R57.1
I97.1 R57.1
I71.0 Q24.8
I71.0 Q23.1
I71.0 Q25.4
Q24.8 I71.0
Q23.1 I71.0
Q25.4 I71.0
I71.1 Q24.8
I82.8 Q24.8
I71.1 Q23.1
I82.8 Q23.1
Q24.8 I71.1
Q23.1 I71.1
I82.8 I71.1
R57.1 I71.1
Q24.8 I82.8
Q23.1 I82.8
I71.1 I82.8
R57.1 I82.8
I71.1 R57.1
I82.8 R57.1
X70.9 Q24.8
Q23.1 Q25.1
Q23.3 Q25.1
X70.9 Q25.1
Q25.1 Q23.1
Q23.3 Q23.1
X70.9 Q23.1
Q25.1 Q23.3
Q23.1 Q23.3
X70.9 Q23.3
Q24.8 X70.9
Q25.1 X70.9
Q23.1 X70.9
Q23.3 X70.9
L08.8 I42.0
I50.9 I49.8
L08.8 I49.8
A41.9 I49.8
I49.8 I50.9
L08.8 I50.9
A41.9 I50.9
I42.0 L08.8
I49.8 L08.8
I50.9 L08.8
A41.9 L08.8
I49.8 A41.9
I50.9 A41.9
L08.8 A41.9
I70.9 I25.8
I70.9 I21.0
R57.0 I21.0
I25.8 I70.9
I21.0 I70.9
Y83.1 I70.9
R57.0 I70.9
I70.9 Y83.1
I21.0 R57.0
I70.9 R57.0
I49.8 I27.9
Z01.7 I27.9
I27.2 I27.0
I49.8 I27.0
Z01.7 I27.0
I27.0 I27.2
Z01.7 I27.2
I27.9 I49.8
I27.0 I49.8
I27.9 Z01.7
I27.0 Z01.7
I27.2 Z01.7
I50.9 I36.1
I27.0 I36.1
J18.9 I36.1
R57.0 I36.1
I36.1 I50.9
J18.9 I50.9
I36.1 I27.0
J18.9 I27.0
I36.1 J18.9
I50.9 J18.9
I27.0 J18.9
R57.0 J18.9
I36.1 R57.0
J18.9 R57.0
I31.3 I42.1
I48.X I42.1
Z45.0 I42.1
R57.8 I42.1
I42.1 I31.3
I48.X I31.3
Z45.0 I31.3
R57.8 I31.3
I42.1 I48.X
I31.3 I48.X
Z45.0 I48.X
R57.8 I48.X
I42.1 Z45.0
I31.3 Z45.0
I48.X Z45.0
R57.8 Z45.0
I42.1 R57.8
I31.3 R57.8
I48.X R57.8
Z45.0 R57.8
T82.6 Q24.8
T81.4 Q24.8
T82.6 I33.0
T81.4 I33.0
Q24.8 T82.6
I33.0 T82.6
T81.4 T82.6
A41.9 T82.6
Q24.8 T81.4
I33.0 T81.4
T82.6 T81.4
A41.9 T81.4
T82.6 A41.9
T81.4 A41.9
Q24.8 I21.9
I33.0 I21.9
I46.1 I21.9
Q24.8 I25.8
I33.0 I25.8
I46.1 I25.8
I21.9 Q24.8
I25.8 Q24.8
I21.9 I33.0
I25.8 I33.0
I21.9 I46.1
I25.8 I46.1
N18.9 I27.0
M32.9 I27.0
I27.0 N18.9
M32.9 N18.9
I50.9 N18.9
I27.0 M32.9
N18.9 M32.9
I50.9 M32.9
I46.1 M32.9
N18.9 I50.9
M32.9 I50.9
M32.9 I46.1
I36.1 I64.X
I27.2 I64.X
I36.1 I27.9
I64.X I36.1
I27.9 I36.1
I46.1 I36.1
I64.X I27.2
I36.1 I46.1
I82.8 I42.0
I82.8 I36.1
I82.8 I34.0
I42.0 I82.8
I36.1 I82.8
I34.0 I82.8
I46.1 I82.8
I82.8 I46.1
R68.8 N18.9
Z49.1 I42.0
I27.2 I42.0
R68.8 I42.0
I42.0 Z49.1
I27.2 Z49.1
R68.8 Z49.1
I42.0 I27.2
Z49.1 I27.2
R68.8 I27.2
N18.9 R68.8
I42.0 R68.8
Z49.1 R68.8
I27.2 R68.8
I34.0 I49.8
I49.8 I34.0
Q22.1 Q24.8
Q24.3 Q24.8
Q24.8 Q22.1
Q24.3 Q22.1
Q21.1 Q22.1
R57.0 Q22.1
Q24.8 Q24.3
Q22.1 Q24.3
Q21.1 Q24.3
R57.0 Q24.3
Q22.1 Q21.1
Q24.3 Q21.1
Q22.1 R57.0
Q24.3 R57.0
I35.1 I35.2
I33.0 I35.2
E80.4 I35.2
A41.9 I35.2
I35.2 I35.1
E80.4 I35.1
I35.2 I33.0
E80.4 I33.0
I35.2 E80.4
I35.1 E80.4
I33.0 E80.4
A41.9 E80.4
I35.2 A41.9
E80.4 A41.9
Q87.4 I71.0
R57.0 I71.0
Q87.4 I35.1
Q87.4 I34.0
R57.0 I34.0
I71.0 Q87.4
I35.1 Q87.4
I34.0 Q87.4
I71.0 R57.0
I34.0 R57.0
I42.9 N18.9
E83.5 N18.9
N18.9 I42.9
Z49.1 I42.9
E83.5 I42.9
I42.9 Z49.1
E83.5 Z49.1
N18.9 E83.5
I42.9 E83.5
Z49.1 E83.5
K90.9 N18.9
K63.1 N18.9
K56.6 N18.9
N18.9 K90.9
K63.1 K90.9
K56.6 K90.9
A41.9 K90.9
N18.9 K63.1
K90.9 K63.1
K56.6 K63.1
A41.9 K63.1
N18.9 K56.6
K90.9 K56.6
K63.1 K56.6
A41.9 K56.6
K90.9 A41.9
K63.1 A41.9
K56.6 A41.9
K72.0 Q24.8
I49.8 Q24.8
K72.0 Q25.4
Q24.8 K72.0
Q25.4 K72.0
I49.8 K72.0
R57.0 K72.0
Q24.8 I49.8
K72.0 I49.8
K72.0 R57.0
I45.1 I42.0
I45.1 I34.0
I45.1 I36.1
I42.0 I45.1
I34.0 I45.1
I36.1 I45.1
R57.0 I45.1
I45.1 R57.0
Q20.6 Q24.8
Q20.1 Q24.8
Q24.8 Q20.6
Q21.1 Q20.6
Q20.1 Q20.6
I46.1 Q20.6
Q20.6 Q21.1
Q20.1 Q21.1
I46.1 Q21.1
Q24.8 Q20.1
Q20.6 Q20.1
Q21.1 Q20.1
I46.1 Q20.1
Q20.6 I46.1
Q21.1 I46.1
Q20.1 I46.1
T86.1 N18.9
J15.7 N18.9
B02.7 N18.9
N18.9 T86.1
J15.7 T86.1
B02.7 T86.1
A41.9 T86.1
N18.9 J15.7
T86.1 J15.7
B02.7 J15.7
A41.9 J15.7
N18.9 B02.7
T86.1 B02.7
J15.7 B02.7
A41.9 B02.7
T86.1 A41.9
J15.7 A41.9
B02.7 A41.9
K72.0 I33.0
K72.0 I35.1
K72.0 I50.9
I33.0 K72.0
I35.1 K72.0
I50.9 K72.0
I46.1 K72.0
K72.0 I46.1
I21.9 I71.0
I71.0 I21.9
I35.1 I21.9
I34.0 I21.9
I21.9 I35.1
I21.9 I34.0
Z45.9 I71.0
Z45.9 I11.0
R57.0 I11.0
I71.0 Z45.9
I11.0 Z45.9
R57.0 Z45.9
I11.0 R57.0
Z45.9 R57.0
I42.4 Q24.8
Q24.8 I42.4
T82.0 I42.4
Z95.2 I42.4
I46.1 I42.4
I42.4 T82.0
I42.4 Z95.2
I42.4 I46.1
Z96.8 T86.1
J96.0 T86.1
T86.1 Z96.8
J96.0 Z96.8
T86.1 J96.0
Z96.8 J96.0
A41.9 J96.0
J96.0 A41.9
N17.9 Q24.8
T81.0 Q24.8
N17.9 Q25.4
T81.0 Q25.4
N17.9 Q87.4
T81.0 Q87.4
Q24.8 N17.9
Q25.4 N17.9
Q87.4 N17.9
T81.0 N17.9
Q24.8 T81.0
Q25.4 T81.0
Q87.4 T81.0
N17.9 T81.0
I10.X Q24.8
I10.X Q23.1
I10.X Q25.4
Q24.8 I10.X
Q23.1 I10.X
Q25.4 I10.X
R57.0 I10.X
I10.X R57.0
I48.X I42.0
N17.9 I42.0
J18.9 I42.0
I42.0 I48.X
N17.9 I48.X
J18.9 I48.X
R57.0 I48.X
I42.0 N17.9
I48.X N17.9
J18.9 N17.9
R57.0 N17.9
I42.0 J18.9
I48.X J18.9
N17.9 J18.9
I48.X R57.0
N17.9 R57.0
N17.9 I34.0
N17.9 I36.1
I34.0 N17.9
I36.1 N17.9
Q21.8 Q24.8
Q21.8 Q21.0
I49.8 Q21.0
R57.0 Q21.0
Q24.8 Q21.8
Q21.0 Q21.8
I49.8 Q21.8
R57.0 Q21.8
Q21.0 I49.8
Q21.8 I49.8
Q21.0 R57.0
Q21.8 R57.0
I26.0 I25.8
I82.2 I25.8
I25.8 I26.0
I82.2 I26.0
I70.9 I26.0
R57.0 I26.0
I25.8 I82.2
I26.0 I82.2
I70.9 I82.2
R57.0 I82.2
I26.0 I70.9
I82.2 I70.9
I26.0 R57.0
I82.2 R57.0
I71.3 Q24.8
I71.3 Q21.0
Q24.8 I71.3
Q21.0 I71.3
I49.8 I71.3
R57.0 I71.3
I71.3 I49.8
I71.3 R57.0
Q23.8 Q24.8
T82.8 Q24.8
Q23.8 Q23.1
T82.8 Q23.1
Q24.8 Q23.8
Q23.1 Q23.8
T82.8 Q23.8
R57.0 Q23.8
Q24.8 T82.8
Q23.1 T82.8
Q23.8 T82.8
R57.0 T82.8
Q23.8 R57.0
T82.8 R57.0
M31.4 I74.3
I65.2 I74.3
I60.9 I74.3
I46.1 I74.3
I74.3 M31.4
I65.2 M31.4
I60.9 M31.4
I46.1 M31.4
I74.3 I65.2
M31.4 I65.2
I60.9 I65.2
I46.1 I65.2
I74.3 I60.9
M31.4 I60.9
I65.2 I60.9
I46.1 I60.9
I74.3 I46.1
M31.4 I46.1
I65.2 I46.1
I60.9 I46.1
M8000/ D38.3
I31.3 D38.3
E31.9 D38.3
I46.1 D38.3
D38.3 M8000/
I31.3 M8000/
E31.9 M8000/
I46.1 M8000/
D38.3 I31.3
M8000/ I31.3
E31.9 I31.3
I46.1 I31.3
D38.3 E31.9
M8000/ E31.9
I31.3 E31.9
I46.1 E31.9
D38.3 I46.1
M8000/ I46.1
I31.3 I46.1
E31.9 I46.1
Q25.4 Q21.0
Q21.0 Q25.4
I48.X Q23.3
T82.0 Q23.3
Q23.3 I48.X
T82.0 I48.X
Q23.3 T82.0
I48.X T82.0
I35.2 I42.0
I42.0 I35.2
I34.0 I35.2
I36.1 I35.2
R57.0 I35.2
I35.2 I34.0
I35.2 I36.1
I35.2 R57.0
J18.9 Q24.8
R57.2 Q24.8
J18.9 I44.2
R57.2 I44.2
J18.9 Z45.9
R57.2 Z45.9
Q24.8 J18.9
I44.2 J18.9
Z45.9 J18.9
R57.2 J18.9
Q24.8 R57.2
I44.2 R57.2
Z45.9 R57.2
J18.9 R57.2
R57.2 Q21.0
I49.8 I33.0
R57.2 I33.0
I33.0 I49.8
R57.2 I49.8
Q21.0 R57.2
I33.0 R57.2
I49.8 R57.2
