# Supplementary material for: Comorbidity patterns in cardiovascular diseases: the role of life-stage and socioeconomic status
Source: Front Cardiovasc Med. 2024 Feb 13;11:1215458. doi: 10.3389/fcvm.2024.1215458 (PMC10897012; doi:10.3389/fcvm.2024.1215458)
Supplement: Supplementary file 1 [file Datasheet1.zip › Supplementary/Supplementary_Male_networks/CoNet_MortMale_41_60_highSEL.txt]

E85.4 N18.9
D70.X N18.9
A41.9 N18.9
I46.1 N18.9
N18.9 E85.4
D70.X E85.4
A41.9 E85.4
I46.1 E85.4
N18.9 D70.X
E85.4 D70.X
A41.9 D70.X
I46.1 D70.X
N18.9 A41.9
E85.4 A41.9
D70.X A41.9
I46.1 A41.9
N18.9 I46.1
E85.4 I46.1
D70.X I46.1
A41.9 I46.1
N17.9 C64.X
C34.9 C64.X
Q05.7 C64.X
I46.1 C64.X
C64.X N17.9
C34.9 N17.9
Q05.7 N17.9
I46.1 N17.9
C64.X C34.9
N17.9 C34.9
Q05.7 C34.9
I46.1 C34.9
C64.X Q05.7
N17.9 Q05.7
C34.9 Q05.7
I46.1 Q05.7
C64.X I46.1
N17.9 I46.1
C34.9 I46.1
Q05.7 I46.1
I25.1 I25.8
I21.0 I25.8
I24.8 I25.8
I46.1 I25.8
I25.8 I25.1
I21.0 I25.1
I24.8 I25.1
I46.1 I25.1
I25.8 I21.0
I25.1 I21.0
I24.8 I21.0
I46.1 I21.0
I25.8 I24.8
I25.1 I24.8
I21.0 I24.8
I46.1 I24.8
I25.8 I46.1
I25.1 I46.1
I21.0 I46.1
I24.8 I46.1
I70.9 I25.8
I70.9 I21.0
I70.9 I24.8
I25.8 I70.9
I21.0 I70.9
I24.8 I70.9
I46.1 I70.9
I70.9 I46.1
I21.9 I25.8
I27.0 I25.8
I25.8 I21.9
I27.0 I21.9
I70.9 I21.9
I46.1 I21.9
I25.8 I27.0
I21.9 I27.0
I70.9 I27.0
I46.1 I27.0
I21.9 I70.9
I27.0 I70.9
I21.9 I46.1
I27.0 I46.1
I21.1 I25.8
I21.1 I25.1
I21.1 I21.0
I25.8 I21.1
I25.1 I21.1
I21.0 I21.1
I46.1 I21.1
I21.1 I46.1
I97.1 I25.8
I97.1 I24.8
I97.1 I70.9
I25.8 I97.1
I24.8 I97.1
I70.9 I97.1
I46.1 I97.1
I97.1 I46.1
I71.0 I25.8
I71.2 I25.8
Z95.5 I25.8
I25.8 I71.0
I71.2 I71.0
Z95.5 I71.0
I46.1 I71.0
I25.8 I71.2
I71.0 I71.2
Z95.5 I71.2
I46.1 I71.2
I25.8 Z95.5
I71.0 Z95.5
I71.2 Z95.5
I46.1 Z95.5
I71.0 I46.1
I71.2 I46.1
Z95.5 I46.1
Q23.1 Q24.8
Q23.3 Q24.8
T82.0 Q24.8
A41.9 Q24.8
Q24.8 Q23.1
Q23.3 Q23.1
T82.0 Q23.1
A41.9 Q23.1
Q24.8 Q23.3
Q23.1 Q23.3
T82.0 Q23.3
A41.9 Q23.3
Q24.8 T82.0
Q23.1 T82.0
Q23.3 T82.0
A41.9 T82.0
Q24.8 A41.9
Q23.1 A41.9
Q23.3 A41.9
T82.0 A41.9
I10.X I25.8
R57.0 I25.8
I10.X I21.0
R57.0 I21.0
I10.X I70.9
R57.0 I70.9
I25.8 I10.X
I21.0 I10.X
I70.9 I10.X
R57.0 I10.X
I25.8 R57.0
I21.0 R57.0
I70.9 R57.0
I10.X R57.0
I33.0 I35.1
I63.9 I35.1
I49.8 I35.1
A41.9 I35.1
I35.1 I33.0
I63.9 I33.0
I49.8 I33.0
A41.9 I33.0
I35.1 I63.9
I33.0 I63.9
I49.8 I63.9
A41.9 I63.9
I35.1 I49.8
I33.0 I49.8
I63.9 I49.8
A41.9 I49.8
I35.1 A41.9
I33.0 A41.9
I63.9 A41.9
I49.8 A41.9
I64.X I35.1
I44.0 I35.1
I35.1 I64.X
I44.0 I64.X
I33.0 I64.X
A41.9 I64.X
I35.1 I44.0
I64.X I44.0
I33.0 I44.0
A41.9 I44.0
I64.X I33.0
I44.0 I33.0
I64.X A41.9
I44.0 A41.9
T86.2 I25.5
R04.8 I25.5
J15.2 I25.5
R57.0 I25.5
I25.5 T86.2
R04.8 T86.2
J15.2 T86.2
R57.0 T86.2
I25.5 R04.8
T86.2 R04.8
J15.2 R04.8
R57.0 R04.8
I25.5 J15.2
T86.2 J15.2
R04.8 J15.2
R57.0 J15.2
I25.5 R57.0
T86.2 R57.0
R04.8 R57.0
J15.2 R57.0
I71.0 I35.1
N17.9 I35.1
J69.0 I35.1
R57.0 I35.1
I35.1 I71.0
N17.9 I71.0
J69.0 I71.0
R57.0 I71.0
I35.1 N17.9
I71.0 N17.9
J69.0 N17.9
R57.0 N17.9
I35.1 J69.0
I71.0 J69.0
N17.9 J69.0
R57.0 J69.0
I35.1 R57.0
I71.0 R57.0
N17.9 R57.0
J69.0 R57.0
J18.9 N18.9
J91.X N18.9
Z96.8 N18.9
N18.9 J18.9
J91.X J18.9
Z96.8 J18.9
A41.9 J18.9
N18.9 J91.X
J18.9 J91.X
Z96.8 J91.X
A41.9 J91.X
N18.9 Z96.8
J18.9 Z96.8
J91.X Z96.8
A41.9 Z96.8
J18.9 A41.9
J91.X A41.9
Z96.8 A41.9
J90.X I35.1
J96.0 I35.1
Z95.2 I35.1
I46.1 I35.1
I35.1 J90.X
J96.0 J90.X
Z95.2 J90.X
I46.1 J90.X
I35.1 J96.0
J90.X J96.0
Z95.2 J96.0
I46.1 J96.0
I35.1 Z95.2
J90.X Z95.2
J96.0 Z95.2
I46.1 Z95.2
I35.1 I46.1
J90.X I46.1
J96.0 I46.1
Z95.2 I46.1
I20.0 I13.2
I70.9 I13.2
T81.0 I13.2
R57.0 I13.2
I13.2 I20.0
I70.9 I20.0
T81.0 I20.0
R57.0 I20.0
I13.2 I70.9
I20.0 I70.9
T81.0 I70.9
I13.2 T81.0
I20.0 T81.0
I70.9 T81.0
R57.0 T81.0
I13.2 R57.0
I20.0 R57.0
T81.0 R57.0
E11.9 I21.0
E11.9 I25.8
E11.9 I70.9
I21.0 E11.9
I25.8 E11.9
I70.9 E11.9
I46.1 E11.9
E11.9 I46.1
I34.0 I35.1
I71.2 I35.1
I97.1 I35.1
I35.1 I34.0
I71.2 I34.0
I97.1 I34.0
R57.0 I34.0
I35.1 I71.2
I34.0 I71.2
I97.1 I71.2
R57.0 I71.2
I35.1 I97.1
I34.0 I97.1
I71.2 I97.1
R57.0 I97.1
I34.0 R57.0
I71.2 R57.0
I97.1 R57.0
I42.0 I25.8
Z01.7 I25.8
I25.8 I42.0
I25.1 I42.0
I70.9 I42.0
Z01.7 I42.0
I42.0 I25.1
I70.9 I25.1
Z01.7 I25.1
I42.0 I70.9
I25.1 I70.9
Z01.7 I70.9
I25.8 Z01.7
I42.0 Z01.7
I25.1 Z01.7
I70.9 Z01.7
I44.0 I71.0
I64.X I71.0
I71.0 I44.0
N17.9 I44.0
R57.0 I44.0
I71.0 I64.X
N17.9 I64.X
R57.0 I64.X
I44.0 N17.9
I64.X N17.9
I44.0 R57.0
I64.X R57.0
I73.9 I71.4
I70.9 I71.4
M75.5 I71.4
A41.9 I71.4
I71.4 I73.9
I70.9 I73.9
M75.5 I73.9
A41.9 I73.9
I71.4 I70.9
I73.9 I70.9
M75.5 I70.9
A41.9 I70.9
I71.4 M75.5
I73.9 M75.5
I70.9 M75.5
A41.9 M75.5
I71.4 A41.9
I73.9 A41.9
I70.9 A41.9
M75.5 A41.9
Y83.1 I21.0
Y83.1 I25.8
Y83.1 I70.9
I21.0 Y83.1
I25.8 Y83.1
I70.9 Y83.1
R57.0 Y83.1
Y83.1 R57.0
