# Supplementary material for: Comorbidity patterns in cardiovascular diseases: the role of life-stage and socioeconomic status
Source: Front Cardiovasc Med. 2024 Feb 13;11:1215458. doi: 10.3389/fcvm.2024.1215458 (PMC10897012; doi:10.3389/fcvm.2024.1215458)
Supplement: Supplementary file 1 [file Datasheet1.zip › Supplementary/Supplementary_Female_networks/CoNet_TotFemale_0_20_highSEL_clean.txt]

Q21.0 Q24.8
I27.2 Q24.8
R04.8 Q24.8
I46.1 Q24.8
Q24.8 Q21.0
I27.2 Q21.0
R04.8 Q21.0
I46.1 Q21.0
Q24.8 I27.2
Q21.0 I27.2
R04.8 I27.2
I46.1 I27.2
Q24.8 R04.8
Q21.0 R04.8
I27.2 R04.8
I46.1 R04.8
Q24.8 I46.1
Q21.0 I46.1
I27.2 I46.1
R04.8 I46.1
Q25.0 Q24.8
Y83.1 Q24.8
I27.0 Q24.8
I49.8 Q24.8
Q24.8 Q25.0
Y83.1 Q25.0
I27.0 Q25.0
I49.8 Q25.0
Q24.8 Y83.1
Q25.0 Y83.1
I27.0 Y83.1
I49.8 Y83.1
Q24.8 I27.0
Q25.0 I27.0
Y83.1 I27.0
I49.8 I27.0
Q24.8 I49.8
Q25.0 I49.8
Y83.1 I49.8
I27.0 I49.8
I50.9 Q24.8
I50.9 Q25.0
I50.9 Y83.1
Q24.8 I50.9
Q25.0 I50.9
Y83.1 I50.9
I49.8 I50.9
I50.9 I49.8
Z45.0 R55.X
Z45.9 R55.X
I50.9 R55.X
I49.8 R55.X
R55.X Z45.0
Z45.9 Z45.0
I50.9 Z45.0
I49.8 Z45.0
R55.X Z45.9
Z45.0 Z45.9
I50.9 Z45.9
I49.8 Z45.9
R55.X I50.9
Z45.0 I50.9
Z45.9 I50.9
R55.X I49.8
Z45.0 I49.8
Z45.9 I49.8
Q25.3 Q24.8
Q24.8 Q25.3
Q25.0 Q25.3
Q21.0 Q25.3
I49.8 Q25.3
Q25.3 Q25.0
Q21.0 Q25.0
Q25.3 Q21.0
Q25.0 Q21.0
I49.8 Q21.0
Q25.3 I49.8
Q21.0 I49.8
Q22.8 Q24.8
Q23.3 Q24.8
Q22.8 Q21.0
Q23.3 Q21.0
Q24.8 Q22.8
Q21.0 Q22.8
Q23.3 Q22.8
I49.8 Q22.8
Q24.8 Q23.3
Q21.0 Q23.3
Q22.8 Q23.3
I49.8 Q23.3
Q22.8 I49.8
Q23.3 I49.8
Q21.1 Q24.8
Q24.6 Q24.8
Q24.8 Q21.1
Y83.1 Q21.1
Q24.6 Q21.1
I49.8 Q21.1
Q21.1 Y83.1
Q24.6 Y83.1
Q24.8 Q24.6
Q21.1 Q24.6
Y83.1 Q24.6
I49.8 Q24.6
Q21.1 I49.8
Q24.6 I49.8
Q25.4 Q25.1
Q26.2 Q25.1
Q25.0 Q25.1
I49.8 Q25.1
Q25.1 Q25.4
Q26.2 Q25.4
Q25.0 Q25.4
I49.8 Q25.4
Q25.1 Q26.2
Q25.4 Q26.2
Q25.0 Q26.2
I49.8 Q26.2
Q25.1 Q25.0
Q25.4 Q25.0
Q26.2 Q25.0
Q25.1 I49.8
Q25.4 I49.8
Q26.2 I49.8
Q21.3 Q24.8
I45.1 Q24.8
Z95.5 Q24.8
Q24.8 Q21.3
I45.1 Q21.3
Z95.5 Q21.3
I49.8 Q21.3
Q24.8 I45.1
Q21.3 I45.1
Z95.5 I45.1
I49.8 I45.1
Q24.8 Z95.5
Q21.3 Z95.5
I45.1 Z95.5
I49.8 Z95.5
Q21.3 I49.8
I45.1 I49.8
Z95.5 I49.8
I50.9 Q21.1
Q21.1 I50.9
Q90.9 Q24.8
I50.9 Q21.0
Q90.9 Q21.0
I50.9 I27.2
Q90.9 I27.2
Q21.0 I50.9
I27.2 I50.9
Q90.9 I50.9
Q24.8 Q90.9
Q21.0 Q90.9
I27.2 Q90.9
I50.9 Q90.9
Q25.0 Q21.1
Q90.9 Q21.1
Q21.1 Q25.0
Q90.9 Q25.0
Q90.9 Y83.1
Q21.1 Q90.9
Q25.0 Q90.9
Y83.1 Q90.9
Q22.0 Q24.8
R57.0 Q24.8
Q24.8 Q22.0
Q21.0 Q22.0
Q25.0 Q22.0
R57.0 Q22.0
Q22.0 Q21.0
R57.0 Q21.0
Q22.0 Q25.0
R57.0 Q25.0
Q24.8 R57.0
Q22.0 R57.0
Q21.0 R57.0
Q25.0 R57.0
Q20.5 Q24.8
Q20.3 Q24.8
Z01.8 Q24.8
Q24.8 Q20.5
Q20.3 Q20.5
Q21.0 Q20.5
Z01.8 Q20.5
Q24.8 Q20.3
Q20.5 Q20.3
Q21.0 Q20.3
Z01.8 Q20.3
Q20.5 Q21.0
Q20.3 Q21.0
Z01.8 Q21.0
Q24.8 Z01.8
Q20.5 Z01.8
Q20.3 Z01.8
Q21.0 Z01.8
I50.9 Q23.3
Z01.7 Q23.3
Z01.8 Q23.3
Z01.7 I49.8
Z01.8 I49.8
Q23.3 I50.9
Z01.7 I50.9
Z01.8 I50.9
Q23.3 Z01.7
I49.8 Z01.7
I50.9 Z01.7
Z01.8 Z01.7
Q23.3 Z01.8
I49.8 Z01.8
I50.9 Z01.8
Z01.7 Z01.8
Q25.1 Q24.8
I10.X Q24.8
Z01.7 Q24.8
Q24.8 Q25.1
Z95.5 Q25.1
I10.X Q25.1
Z01.7 Q25.1
Q25.1 Z95.5
I10.X Z95.5
Z01.7 Z95.5
Q24.8 I10.X
Q25.1 I10.X
Z95.5 I10.X
Z01.7 I10.X
Q24.8 Z01.7
Q25.1 Z01.7
Z95.5 Z01.7
I10.X Z01.7
I45.1 Q21.1
I27.0 Q21.1
Z01.7 Q21.1
Q21.1 I45.1
I27.0 I45.1
Z01.7 I45.1
Q21.1 I27.0
I45.1 I27.0
Z01.7 I27.0
Q21.1 Z01.7
I45.1 Z01.7
I27.0 Z01.7
I27.0 Q21.0
Z01.7 Q21.0
Z01.7 Q25.0
Q21.0 I27.0
Q21.0 Z01.7
Q25.0 Z01.7
Z01.7 Y83.1
Y83.1 Z01.7
I27.2 Q25.0
I27.2 Y83.1
Q25.0 I27.2
Y83.1 I27.2
Z01.7 I27.2
I27.2 Z01.7
I45.1 Y83.1
Y83.1 I45.1
J06.9 Q25.0
I27.8 Q25.0
Q25.0 J06.9
I27.8 J06.9
I49.8 J06.9
Z01.7 J06.9
Q25.0 I27.8
J06.9 I27.8
I49.8 I27.8
Z01.7 I27.8
J06.9 I49.8
I27.8 I49.8
J06.9 Z01.7
I27.8 Z01.7
I27.2 Q21.1
Q21.1 I27.2
I49.8 I27.2
I27.2 I49.8
I45.6 Q24.8
I45.6 Q21.1
Q24.8 I45.6
Q21.1 I45.6
I49.8 I45.6
Z01.7 I45.6
I45.6 I49.8
I45.6 Z01.7
I47.1 Q24.8
I47.1 Q20.3
I49.8 Q20.3
Z01.7 Q20.3
Q24.8 I47.1
Q20.3 I47.1
I49.8 I47.1
Z01.7 I47.1
Q20.3 I49.8
I47.1 I49.8
Q20.3 Z01.7
I47.1 Z01.7
Z01.7 Q21.3
Q21.3 Z01.7
Q23.1 Q24.8
Q24.8 Q23.1
I50.9 Q23.1
I49.8 Q23.1
Z01.7 Q23.1
Q23.1 I50.9
Q23.1 I49.8
Q23.1 Z01.7
Q89.3 Q24.8
Q24.8 Q89.3
I50.9 Q89.3
I49.8 Q89.3
Z01.7 Q89.3
Q89.3 I50.9
Q89.3 I49.8
Q89.3 Z01.7
Z95.8 Q24.8
Q24.8 Z95.8
I50.9 Z95.8
I49.8 Z95.8
Z01.7 Z95.8
Z95.8 I50.9
Z95.8 I49.8
Z95.8 Z01.7
N27.0 M31.4
N05.9 M31.4
I49.8 M31.4
Z01.7 M31.4
M31.4 N27.0
N05.9 N27.0
I49.8 N27.0
Z01.7 N27.0
M31.4 N05.9
N27.0 N05.9
I49.8 N05.9
Z01.7 N05.9
M31.4 I49.8
N27.0 I49.8
N05.9 I49.8
M31.4 Z01.7
N27.0 Z01.7
N05.9 Z01.7
N05.8 M31.4
M31.4 N05.8
N27.0 N05.8
I49.8 N05.8
Z01.7 N05.8
N05.8 N27.0
N05.8 I49.8
N05.8 Z01.7
N39.0 Q25.0
N39.0 I27.0
Q25.0 N39.0
I27.0 N39.0
I49.8 N39.0
Z01.7 N39.0
N39.0 I49.8
N39.0 Z01.7
Q20.1 Q24.8
Q24.8 Q20.1
Q21.0 Q20.1
I49.8 Q20.1
Z01.7 Q20.1
Q20.1 Q21.0
Q20.1 I49.8
Q20.1 Z01.7
Q21.0 Q21.3
Q21.3 Q21.0
Q22.1 Q24.8
Q22.1 Q21.1
Q24.8 Q22.1
Q21.1 Q22.1
I49.8 Q22.1
Z01.7 Q22.1
Q22.1 I49.8
Q22.1 Z01.7
Q24.5 M30.3
Q23.1 M30.3
I49.8 M30.3
Z01.7 M30.3
M30.3 Q24.5
Q23.1 Q24.5
I49.8 Q24.5
Z01.7 Q24.5
M30.3 Q23.1
Q24.5 Q23.1
M30.3 I49.8
Q24.5 I49.8
M30.3 Z01.7
Q24.5 Z01.7
Q24.6 Q21.3
Q21.3 Q24.6
Z01.7 Q24.6
Q24.6 Z01.7
Z01.7 Q26.2
Q26.2 Z01.7
Q25.1 Q23.1
Q23.1 Q25.1
Q96.9 Q24.8
Q96.9 Q21.1
Q24.8 Q96.9
Q21.1 Q96.9
I49.8 Q96.9
Z01.7 Q96.9
Q96.9 I49.8
Q96.9 Z01.7
Y83.1 Q25.1
Q25.1 Y83.1
Z95.8 Q20.1
Q20.1 Z95.8
Z95.8 Q21.3
Q21.3 Z95.8
G90.9 Q24.8
G90.9 Q21.0
Q24.8 G90.9
Q21.0 G90.9
I50.9 G90.9
Z01.7 G90.9
G90.9 I50.9
G90.9 Z01.7
I44.2 Q24.8
I44.2 Q24.6
I50.9 Q24.6
Q24.8 I44.2
Q24.6 I44.2
I50.9 I44.2
Z01.7 I44.2
Q24.6 I50.9
I44.2 I50.9
I44.2 Z01.7
I50.9 I45.1
I45.1 I50.9
Q22.9 Q24.8
Q25.7 Q24.8
Q24.8 Q22.9
Q25.7 Q22.9
I50.9 Q22.9
Z01.7 Q22.9
Q24.8 Q25.7
Q22.9 Q25.7
I50.9 Q25.7
Z01.7 Q25.7
Q22.9 I50.9
Q25.7 I50.9
Q22.9 Z01.7
Q25.7 Z01.7
I50.9 Q25.1
Q25.1 I50.9
Q20.0 Q24.8
Q24.8 Q20.0
Z95.8 Q20.0
I50.9 Q20.0
Z01.7 Q20.0
Q20.0 Z95.8
Q20.0 I50.9
Q20.0 Z01.7
Q22.8 I21.9
I33.0 I21.9
I63.9 I21.9
Z01.7 I21.9
I21.9 Q22.8
I33.0 Q22.8
I63.9 Q22.8
Z01.7 Q22.8
I21.9 I33.0
Q22.8 I33.0
I63.9 I33.0
Z01.7 I33.0
I21.9 I63.9
Q22.8 I63.9
I33.0 I63.9
Z01.7 I63.9
I21.9 Z01.7
Q22.8 Z01.7
I33.0 Z01.7
I63.9 Z01.7
Q25.5 Q24.8
J14.X Q24.8
Q24.8 Q25.5
Q21.0 Q25.5
J14.X Q25.5
Z01.7 Q25.5
Q25.5 Q21.0
J14.X Q21.0
Q24.8 J14.X
Q25.5 J14.X
Q21.0 J14.X
Z01.7 J14.X
Q25.5 Z01.7
J14.X Z01.7
N39.0 Q24.8
N39.0 Q21.0
Q24.8 N39.0
Q21.0 N39.0
Q21.1 Q89.3
Q20.1 Q89.3
Q89.3 Q21.1
Q20.1 Q21.1
Q89.3 Q20.1
Q21.1 Q20.1
Q21.2 Q24.8
Q24.8 Q21.2
Q21.1 Q21.2
Q21.0 Q21.2
Z01.7 Q21.2
Q21.2 Q21.1
Q21.0 Q21.1
Q21.2 Q21.0
Q21.1 Q21.0
Q21.2 Z01.7
Q22.4 Q24.8
Q24.8 Q22.4
Q21.1 Q22.4
Q21.0 Q22.4
Z01.7 Q22.4
Q22.4 Q21.1
Q22.4 Q21.0
Q22.4 Z01.7
Q26.3 Q24.8
Q24.8 Q26.3
Q21.1 Q26.3
Q21.0 Q26.3
Z01.7 Q26.3
Q26.3 Q21.1
Q26.3 Q21.0
Q26.3 Z01.7
Q22.1 Q22.0
Z01.7 Q22.0
Q22.0 Q22.1
Q21.0 Q22.1
Q22.1 Q21.0
Q22.0 Z01.7
Q22.3 Q24.8
Q22.3 Q22.1
Q24.8 Q22.3
Q22.1 Q22.3
Q21.1 Q22.3
Z01.7 Q22.3
Q22.3 Q21.1
Q22.3 Z01.7
Q33.2 Q24.8
Q33.2 Q26.3
Q24.8 Q33.2
Q26.3 Q33.2
Q21.1 Q33.2
Z01.7 Q33.2
Q33.2 Q21.1
Q33.2 Z01.7
Z95.2 Q24.8
Z95.2 Q22.0
Q24.8 Z95.2
Q22.0 Z95.2
Q22.1 Z95.2
Z01.7 Z95.2
Z95.2 Q22.1
Z95.2 Z01.7
Q23.4 Q24.8
Q23.4 Q20.5
Z01.7 Q20.5
Q23.4 Q20.3
Q24.8 Q23.4
Q20.5 Q23.4
Q20.3 Q23.4
Z01.7 Q23.4
Q20.5 Z01.7
Q23.4 Z01.7
Q26.1 Q24.8
Q24.5 Q24.8
Q26.1 Q25.0
Q24.5 Q25.0
Q24.8 Q26.1
Q25.0 Q26.1
Q24.5 Q26.1
Z01.7 Q26.1
Q24.8 Q24.5
Q25.0 Q24.5
Q26.1 Q24.5
Q26.1 Z01.7
Q20.6 Q24.8
Q24.8 Q20.6
Q21.2 Q20.6
Q25.5 Q20.6
Z01.7 Q20.6
Q20.6 Q21.2
Q25.5 Q21.2
Q20.6 Q25.5
Q21.2 Q25.5
Q20.6 Z01.7
Q25.4 Q24.8
Q25.1 Q21.0
Q25.4 Q21.0
Q21.0 Q25.1
Q24.8 Q25.4
Q21.0 Q25.4
Z01.7 Q25.4
Q25.4 Z01.7
Q25.5 Q21.3
Q25.4 Q21.3
Q21.3 Q25.5
Q25.4 Q25.5
Q21.3 Q25.4
Q25.5 Q25.4
Q27.8 Q24.8
Q27.8 Q25.0
Q27.8 Y83.1
Q24.8 Q27.8
Q25.0 Q27.8
Y83.1 Q27.8
Z01.7 Q27.8
Q27.8 Z01.7
Q28.1 Q24.8
Q28.1 Q25.0
Q28.1 Q21.0
Q24.8 Q28.1
Q25.0 Q28.1
Q21.0 Q28.1
Z01.7 Q28.1
Q28.1 Z01.7
Y83.1 Q21.0
Q21.0 Y83.1
Q25.6 Q24.8
Q25.6 Q21.1
Q24.8 Q25.6
Q21.1 Q25.6
Y83.1 Q25.6
Z01.7 Q25.6
Q25.6 Y83.1
Q25.6 Z01.7
Z53.0 Q24.8
Z53.0 Q25.0
Z53.0 I49.8
Q24.8 Z53.0
Q25.0 Z53.0
I49.8 Z53.0
Z01.7 Z53.0
Z53.0 Z01.7
Q20.4 Q24.8
G06.0 Q24.8
Z95.0 Q24.8
Q24.8 Q20.4
G06.0 Q20.4
Z95.0 Q20.4
Z01.7 Q20.4
Q24.8 G06.0
Q20.4 G06.0
Z95.0 G06.0
Z01.7 G06.0
Q24.8 Z95.0
Q20.4 Z95.0
G06.0 Z95.0
Z01.7 Z95.0
Q20.4 Z01.7
G06.0 Z01.7
Z95.0 Z01.7
T82.7 Q24.8
T82.7 Q20.4
Q24.8 T82.7
Q20.4 T82.7
Z95.0 T82.7
Z01.7 T82.7
T82.7 Z95.0
T82.7 Z01.7
T82.1 Q24.8
T82.1 Q21.1
Z95.0 Q21.1
Q24.8 T82.1
Q21.1 T82.1
Z95.0 T82.1
Z01.7 T82.1
Q21.1 Z95.0
T82.1 Z95.0
T82.1 Z01.7
Z95.5 Q21.1
Z95.5 I50.9
Q21.1 Z95.5
I50.9 Z95.5
Q20.5 Q22.4
Z95.5 Q22.4
Q22.4 Q20.5
Z95.5 Q20.5
Q22.4 Z95.5
Q20.5 Z95.5
Q25.5 Q20.4
Z95.5 Q20.4
Q20.4 Q25.5
Z95.5 Q25.5
Q20.4 Z95.5
Q25.5 Z95.5
Q23.0 Q24.8
Q24.8 Q23.0
Q25.4 Q23.0
Z95.5 Q23.0
Z01.7 Q23.0
Q23.0 Q25.4
Z95.5 Q25.4
Q23.0 Z95.5
Q25.4 Z95.5
Q23.0 Z01.7
Q25.7 Q24.5
Z95.5 Q24.5
Q24.5 Q25.7
Z95.5 Q25.7
Q24.5 Z95.5
Q25.7 Z95.5
Z95.2 Q24.5
Z95.2 Q25.7
Q24.5 Z95.2
Q25.7 Z95.2
Y83.1 Q21.3
Q21.3 Y83.1
Z95.5 Y83.1
Y83.1 Z95.5
I50.9 Q24.5
Q24.5 I50.9
Z95.0 I42.0
I50.9 I42.0
I49.8 I42.0
I42.0 Z95.0
I50.9 Z95.0
I49.8 Z95.0
I42.0 I50.9
Z95.0 I50.9
I42.0 I49.8
Z95.0 I49.8
Z95.0 R55.X
R55.X Z95.0
I49.8 G90.9
E66.9 G90.9
G90.9 I49.8
E66.9 I49.8
G90.9 E66.9
I49.8 E66.9
Z01.7 E66.9
E66.9 Z01.7
G90.9 Q21.1
G90.9 Y83.1
Q21.1 G90.9
Y83.1 G90.9
I50.9 I45.6
I45.6 I50.9
I50.9 I47.1
I47.1 I50.9
I50.9 I49.3
I49.8 I49.3
Z01.7 I49.3
I49.3 I50.9
I49.3 I49.8
I49.3 Z01.7
Z01.7 R55.X
R55.X Z01.7
I49.8 Q23.0
Q23.0 I49.8
I49.8 Q23.4
Q23.4 I49.8
I49.8 Z03.5
I50.9 Z03.5
Z01.7 Z03.5
Z03.5 I49.8
Z03.5 I50.9
Z03.5 Z01.7
I50.9 Q25.4
Q25.4 I50.9
Z01.7 Q90.9
Q90.9 Z01.7
I48.X Q24.8
Q24.8 I48.X
Z95.8 I48.X
Z01.7 I48.X
I48.X Z95.8
I48.X Z01.7
I47.1 I45.6
I45.6 I47.1
I27.0 Q22.1
Q22.1 I27.0
Q21.2 Q25.1
I46.1 Q25.1
Q25.1 Q21.2
Q25.0 Q21.2
I46.1 Q21.2
Q21.2 Q25.0
I46.1 Q25.0
Q25.1 I46.1
Q21.2 I46.1
Q25.0 I46.1
I27.0 Q25.1
Q25.1 I27.0
I48.X Q20.1
Q20.1 I48.X
I49.8 I48.X
I48.X I49.8
Q22.2 Q24.8
Q22.2 Q22.1
Q22.8 Q22.1
Q24.8 Q22.2
Q22.1 Q22.2
Q22.8 Q22.2
I49.8 Q22.2
Q22.1 Q22.8
Q22.2 Q22.8
Q22.2 I49.8
Q22.1 Q25.0
I49.8 Q22.0
Q25.0 Q22.1
Q22.0 I49.8
Q25.7 Q22.1
Q25.7 Q21.1
Q22.1 Q25.7
Q21.1 Q25.7
I49.8 Q25.7
Q25.7 I49.8
I49.8 Q90.9
Q90.9 I49.8
Q24.3 Q24.8
Q24.3 Q20.4
Z95.8 Q20.4
I49.8 Q20.4
Q24.8 Q24.3
Q20.4 Q24.3
Z95.8 Q24.3
I49.8 Q24.3
Q20.4 Z95.8
Q24.3 Z95.8
Q20.4 I49.8
Q24.3 I49.8
Q20.8 Q24.8
J38.0 Q24.8
Q24.8 Q20.8
Q23.0 Q20.8
J38.0 Q20.8
I50.9 Q20.8
Q20.8 Q23.0
J38.0 Q23.0
I50.9 Q23.0
Q24.8 J38.0
Q20.8 J38.0
Q23.0 J38.0
I50.9 J38.0
Q20.8 I50.9
Q23.0 I50.9
J38.0 I50.9
I50.9 Q25.3
R57.0 Q25.3
Q25.3 I50.9
R57.0 I50.9
Q25.3 R57.0
I50.9 R57.0
Q24.0 Q24.8
Q24.8 Q24.0
Q21.2 Q24.0
Q22.0 Q24.0
R57.0 Q24.0
Q24.0 Q21.2
Q22.0 Q21.2
R57.0 Q21.2
Q24.0 Q22.0
Q21.2 Q22.0
Q24.0 R57.0
Q21.2 R57.0
Q21.0 Q20.8
Q25.1 Q20.8
R57.0 Q20.8
Q20.8 Q21.0
Q20.8 Q25.1
R57.0 Q25.1
Q20.8 R57.0
Q25.1 R57.0
Q22.1 Q21.3
Z01.8 Q21.3
Q21.3 Q22.1
Q25.4 Q22.1
Z01.8 Q22.1
Q22.1 Q25.4
Z01.8 Q25.4
Q21.3 Z01.8
Q22.1 Z01.8
Q25.4 Z01.8
D15.1 Q24.8
D15.1 Q21.0
D15.1 I27.0
Q24.8 D15.1
Q21.0 D15.1
I27.0 D15.1
Z01.7 D15.1
D15.1 Z01.7
I27.0 Q90.9
Q90.9 I27.0
I45.1 Q21.0
Q21.0 I45.1
Z45.9 Q24.8
Z45.9 I44.2
I45.1 I44.2
Q24.8 Z45.9
I44.2 Z45.9
I45.1 Z45.9
Z01.7 Z45.9
I44.2 I45.1
Z45.9 I45.1
Z45.9 Z01.7
I10.X G90.9
G90.9 I10.X
I50.9 I10.X
I49.8 I10.X
I10.X I50.9
I10.X I49.8
I34.0 I42.1
I50.9 I42.1
I49.8 I42.1
Z01.7 I42.1
I42.1 I34.0
I50.9 I34.0
I49.8 I34.0
Z01.7 I34.0
I42.1 I50.9
I34.0 I50.9
I42.1 I49.8
I34.0 I49.8
I42.1 Z01.7
I34.0 Z01.7
J22.X Q24.8
J22.X Q23.0
Q24.8 J22.X
Q23.0 J22.X
I49.8 J22.X
Z01.7 J22.X
J22.X I49.8
J22.X Z01.7
I25.4 I25.8
M30.3 I25.8
I49.8 I25.8
Z01.7 I25.8
I25.8 I25.4
M30.3 I25.4
I49.8 I25.4
Z01.7 I25.4
I25.8 M30.3
I25.4 M30.3
I25.8 I49.8
I25.4 I49.8
I25.8 Z01.7
I25.4 Z01.7
Q21.0 Q20.0
I49.8 Q20.0
Q20.0 Q21.0
Q20.0 I49.8
Q25.6 Q22.1
Q22.1 Q25.6
Q21.0 Q25.6
I49.8 Q25.6
Q25.6 Q21.0
Q25.6 I49.8
Q26.2 Q24.8
Z01.9 Q24.8
Q24.8 Q26.2
Q21.1 Q26.2
Z01.9 Q26.2
Q26.2 Q21.1
Z01.9 Q21.1
Z01.9 I49.8
Q24.8 Z01.9
Q26.2 Z01.9
Q21.1 Z01.9
I49.8 Z01.9
Q27.8 Q25.7
Q25.7 Q27.8
I49.8 Q27.8
Q27.8 I49.8
Q67.5 Q96.9
Q66.5 Q96.9
Q96.9 Q67.5
Q66.5 Q67.5
I49.8 Q67.5
Z01.7 Q67.5
Q96.9 Q66.5
Q67.5 Q66.5
I49.8 Q66.5
Z01.7 Q66.5
Q67.5 I49.8
Q66.5 I49.8
Q67.5 Z01.7
Q66.5 Z01.7
I50.9 I27.0
I27.0 I50.9
I50.9 Q20.4
I50.9 Q24.3
Z01.7 Q24.3
Q20.4 I50.9
Q24.3 I50.9
Q24.3 Z01.7
I49.5 I47.1
Z45.9 I47.1
I47.1 I49.5
Z45.9 I49.5
I50.9 I49.5
Z01.7 I49.5
I47.1 Z45.9
I49.5 Z45.9
I49.5 I50.9
I49.5 Z01.7
I35.1 I25.4
I51.3 I25.4
I25.4 I35.1
M30.3 I35.1
I51.3 I35.1
Z01.7 I35.1
I35.1 M30.3
I51.3 M30.3
I25.4 I51.3
I35.1 I51.3
M30.3 I51.3
Z01.7 I51.3
I35.1 Z01.7
I51.3 Z01.7
N26.X N05.1
I12.0 N05.1
N06.9 N05.1
Z01.7 N05.1
N05.1 N26.X
I12.0 N26.X
N06.9 N26.X
Z01.7 N26.X
N05.1 I12.0
N26.X I12.0
N06.9 I12.0
Z01.7 I12.0
N05.1 N06.9
N26.X N06.9
I12.0 N06.9
Z01.7 N06.9
N05.1 Z01.7
N26.X Z01.7
I12.0 Z01.7
N06.9 Z01.7
I12.9 N05.1
I12.9 N26.X
N05.1 I12.9
N26.X I12.9
N06.9 I12.9
Z01.7 I12.9
I12.9 N06.9
I12.9 Z01.7
Q89.3 Q24.0
Q20.1 Q24.0
Z01.7 Q24.0
Q24.0 Q89.3
Q24.0 Q20.1
Q24.0 Z01.7
Q20.1 Q24.3
Q21.1 Q24.3
Q24.3 Q20.1
Q24.3 Q21.1
Q20.6 Q89.3
Q89.3 Q20.6
Q21.1 Q20.6
Q20.6 Q21.1
Q21.1 Q25.1
Q25.1 Q21.1
Q22.5 Q24.8
Q22.5 Q22.9
Q22.8 Q22.9
Q24.8 Q22.5
Q22.9 Q22.5
Q22.8 Q22.5
Z01.7 Q22.5
Q22.9 Q22.8
Q22.5 Q22.8
Q22.5 Z01.7
Q22.6 Q24.8
Q24.8 Q22.6
Q22.0 Q22.6
Q22.4 Q22.6
Z01.7 Q22.6
Q22.6 Q22.0
Q22.4 Q22.0
Q22.6 Q22.4
Q22.0 Q22.4
Q22.6 Z01.7
Q22.8 Q21.3
Q22.2 Q21.3
Q21.3 Q22.8
Q21.3 Q22.2
Z01.7 Q22.2
Q22.2 Z01.7
Q24.4 Q24.8
Q23.2 Q24.8
Q24.4 Q21.0
Q23.2 Q21.0
Q24.8 Q24.4
Q21.0 Q24.4
Q23.2 Q24.4
Z01.7 Q24.4
Q24.8 Q23.2
Q21.0 Q23.2
Q24.4 Q23.2
Z01.7 Q23.2
Q24.4 Z01.7
Q23.2 Z01.7
Q23.3 Q25.1
Q23.3 Z95.5
Q25.1 Q23.3
Z95.5 Q23.3
Q24.3 Q21.3
Q24.3 Q22.1
Q21.3 Q24.3
Q22.1 Q24.3
Q25.4 Q20.1
Q20.1 Q25.4
Q25.6 Q22.8
Q25.6 Q22.2
Q22.8 Q25.6
Q22.2 Q25.6
Q23.1 Q21.0
Q21.0 Q23.1
Q25.6 Q23.1
Q23.1 Q25.6
Z95.5 Q23.1
Q25.4 Q23.1
Q23.1 Z95.5
Q23.1 Q25.4
Q67.5 Q24.8
Q67.5 Q21.0
Q67.5 I27.0
Q24.8 Q67.5
Q21.0 Q67.5
I27.0 Q67.5
T82.5 Q24.8
T82.5 Q22.0
T82.5 Q21.0
Q24.8 T82.5
Q22.0 T82.5
Q21.0 T82.5
Z01.7 T82.5
T82.5 Z01.7
T82.5 Q20.0
T82.5 Z95.8
Q20.0 T82.5
Z95.8 T82.5
T82.5 Q20.1
Q20.1 T82.5
Y83.1 Q20.0
Q20.0 Y83.1
Q22.8 Q21.1
Q21.1 Q22.8
Y83.1 Q22.8
Q22.8 Y83.1
Y83.1 Q23.3
Q23.3 Y83.1
Q25.7 Q25.1
Q25.1 Q25.7
Y83.1 Q25.7
Q25.7 Y83.1
Z35.9 Q24.8
Z35.9 Q22.8
Z35.9 Q23.3
Q24.8 Z35.9
Q22.8 Z35.9
Q23.3 Z35.9
Z01.7 Z35.9
Z35.9 Z01.7
I27.9 I36.1
I49.5 I36.1
Z45.9 I36.1
Z01.7 I36.1
I36.1 I27.9
I49.5 I27.9
Z45.9 I27.9
Z01.7 I27.9
I36.1 I49.5
I27.9 I49.5
I36.1 Z45.9
I27.9 Z45.9
I36.1 Z01.7
I27.9 Z01.7
I44.2 I47.1
Z45.0 I47.1
I47.1 I44.2
Z45.0 I44.2
I47.1 Z45.0
I44.2 Z45.0
Z01.7 Z45.0
Z45.0 Z01.7
Z01.7 I42.0
I42.0 Z01.7
T82.1 I44.2
Z95.0 I44.2
I44.2 T82.1
I44.2 Z95.0
I27.0 Q20.4
Q20.4 I27.0
Z95.8 I27.0
I27.0 Z95.8
Z95.8 Q25.7
Z95.8 Q27.8
Q25.7 Z95.8
Q27.8 Z95.8
T82.6 Q24.8
T82.6 Q20.6
Z95.8 Q20.6
Q24.8 T82.6
Q20.6 T82.6
Z95.8 T82.6
Z01.7 T82.6
Q20.6 Z95.8
T82.6 Z95.8
T82.6 Z01.7
I12.0 Q24.8
I12.0 I44.2
I12.0 I50.9
Q24.8 I12.0
I44.2 I12.0
I50.9 I12.0
Q25.0 Q24.9
Y83.1 Q24.9
I49.8 Q24.9
Q24.9 Q25.0
Q24.9 Y83.1
Q24.9 I49.8
Z95.5 Q25.0
Q25.0 Z95.5
I48.X I47.1
I47.1 I48.X
I50.0 Q24.8
Q24.8 I50.0
I49.8 I50.0
Z01.7 I50.0
I50.0 I49.8
I50.0 Z01.7
M30.3 I25.9
I49.8 I25.9
Z01.7 I25.9
I25.9 M30.3
I25.9 I49.8
I25.9 Z01.7
I49.8 Q22.5
Q22.5 I49.8
I44.0 Q24.6
Q24.6 I44.0
I50.9 I44.0
Z01.7 I44.0
I44.0 I50.9
I44.0 Z01.7
Z45.9 G90.9
G90.9 Z45.9
I44.0 I48.X
I48.X I44.0
I49.8 R00.0
Z01.7 R00.0
R00.0 I49.8
R00.0 Z01.7
Z95.8 Q22.0
I46.1 Q22.0
Z95.8 Q25.0
Q22.0 Z95.8
Q25.0 Z95.8
I46.1 Z95.8
Q22.0 I46.1
Z95.8 I46.1
Q26.4 Q24.8
N17.9 Q24.8
R57.8 Q24.8
Q24.8 Q26.4
Y83.1 Q26.4
N17.9 Q26.4
R57.8 Q26.4
Q26.4 Y83.1
N17.9 Y83.1
R57.8 Y83.1
Q24.8 N17.9
Q26.4 N17.9
Y83.1 N17.9
R57.8 N17.9
Q24.8 R57.8
Q26.4 R57.8
Y83.1 R57.8
N17.9 R57.8
Q23.0 Q23.2
Q23.4 Q23.2
R57.8 Q23.2
Q23.2 Q23.0
Q23.4 Q23.0
R57.8 Q23.0
Q23.2 Q23.4
Q23.0 Q23.4
R57.8 Q23.4
Q23.2 R57.8
Q23.0 R57.8
Q23.4 R57.8
I27.0 Q20.1
Q20.1 I27.0
I27.0 Q21.2
Q21.2 I27.0
I27.0 Q26.2
Q26.2 I27.0
I74.5 Q24.8
I74.5 Q21.1
Q24.8 I74.5
Q21.1 I74.5
I27.2 I74.5
Z01.7 I74.5
I74.5 I27.2
I74.5 Z01.7
I27.2 Q25.4
Q25.4 I27.2
Z95.2 Q22.8
I44.2 Q22.8
Q22.8 Z95.2
I44.2 Z95.2
Q22.8 I44.2
Z95.2 I44.2
Q22.6 Q22.5
I45.1 Q22.5
Q22.5 Q22.6
I45.1 Q22.6
Q22.5 I45.1
Q22.6 I45.1
Y83.1 Q22.1
I45.1 Q22.1
Q22.1 Y83.1
Q22.1 I45.1
Q23.3 Q26.2
I48.X Q26.2
Q26.2 Q23.3
I48.X Q23.3
Q26.2 I48.X
Q23.3 I48.X
I35.0 I25.4
I35.0 M30.3
I25.4 I35.0
M30.3 I35.0
I49.8 I35.0
Z01.7 I35.0
I35.0 I49.8
I35.0 Z01.7
I42.0 Q24.8
I50.1 Q24.8
Q24.8 I42.0
I50.1 I42.0
Q24.8 I50.1
I42.0 I50.1
I49.8 I50.1
Z01.7 I50.1
I50.1 I49.8
I50.1 Z01.7
I47.2 I48.X
I50.9 I48.X
I48.X I47.2
I50.9 I47.2
I49.8 I47.2
Z01.7 I47.2
I48.X I50.9
I47.2 I50.9
I47.2 I49.8
I47.2 Z01.7
J45.9 Z03.5
Z03.5 J45.9
I50.9 J45.9
I49.8 J45.9
Z01.7 J45.9
J45.9 I50.9
J45.9 I49.8
J45.9 Z01.7
I50.9 I25.4
I50.9 M30.3
I25.4 I50.9
M30.3 I50.9
I50.9 Q23.4
Q23.4 I50.9
Z45.9 I42.0
I42.0 Z45.9
J06.9 Q24.8
J06.9 Q23.1
Q24.8 J06.9
Q23.1 J06.9
Q23.1 Q23.3
Q23.3 Q23.1
Z95.5 Z95.8
Z95.8 Z95.5
I49.9 Q24.8
I49.9 Q21.0
I49.9 I27.0
Q24.8 I49.9
Q21.0 I49.9
I27.0 I49.9
Z01.7 I49.9
I49.9 Z01.7
I45.1 Q22.2
I50.9 Q22.2
Q22.2 I45.1
Q22.2 I50.9
I45.1 Q26.2
I50.9 Q26.2
Q26.2 I45.1
Q26.2 I50.9
Q23.1 Q23.0
Q23.0 Q23.1
I50.9 Q22.1
Q22.1 I50.9
I50.9 Q26.3
Q26.3 I50.9
Q27.8 Q23.1
I50.1 Q23.1
Q23.1 Q27.8
I50.1 Q27.8
Q23.1 I50.1
Q27.8 I50.1
J38.0 Q20.4
J38.0 I49.8
Q20.4 J38.0
I49.8 J38.0
Z01.7 J38.0
J38.0 Z01.7
M32.1 Q24.8
M32.1 Q24.6
M32.1 Q21.1
Q24.8 M32.1
Q24.6 M32.1
Q21.1 M32.1
Z01.7 M32.1
M32.1 Z01.7
I70.0 M31.4
N18.9 M31.4
M31.4 I70.0
N18.9 I70.0
N05.8 I70.0
Z01.7 I70.0
M31.4 N18.9
I70.0 N18.9
N05.8 N18.9
Z01.7 N18.9
I70.0 N05.8
N18.9 N05.8
I70.0 Z01.7
N18.9 Z01.7
N25.8 Q24.8
N25.8 Q25.0
N25.8 Y83.1
Q24.8 N25.8
Q25.0 N25.8
Y83.1 N25.8
Z01.7 N25.8
N25.8 Z01.7
I27.2 Q26.1
Q21.0 Q26.1
Q26.1 I27.2
Q26.1 Q21.0
Q20.1 Q21.3
Q21.3 Q20.1
Q21.0 Q26.2
Q26.2 Q21.0
Q22.4 Q24.0
Q21.0 Q24.0
Q24.0 Q22.4
Q24.0 Q21.0
Q21.1 Q22.9
Q22.9 Q21.1
Q22.8 Q20.1
Q20.1 Q22.8
Q21.1 Q22.5
Q22.5 Q21.1
Q22.1 Q26.2
Q26.2 Q22.1
Q22.2 Q23.3
Q23.3 Q22.2
Q22.2 Q22.0
Q22.0 Q22.2
Q23.4 Q21.1
Q23.4 Q21.0
Q21.1 Q23.4
Q21.0 Q23.4
Q23.0 Q24.4
Q23.1 Q24.4
Q24.4 Q23.0
Q24.4 Q23.1
Q23.3 Q24.4
Q24.4 Q23.3
Q27.8 Q22.8
Q23.1 Q22.8
Q22.8 Q27.8
Q22.8 Q23.1
Q23.3 Q25.0
Q25.0 Q23.3
Q24.3 Q21.0
Q21.0 Q24.3
Q25.0 Q21.3
Q24.4 Q21.3
Q21.3 Q25.0
Q24.4 Q25.0
Q21.3 Q24.4
Q25.0 Q24.4
Q20.4 Q21.2
Q21.2 Q20.4
Q25.0 Q20.4
Q20.4 Q25.0
Q25.0 Q20.1
Q20.1 Q25.0
Q25.4 Q21.1
Q21.1 Q25.4
Q25.7 Q21.3
Q25.7 Q24.3
Q21.3 Q25.7
Q24.3 Q25.7
Q25.6 Q20.4
Q25.7 Q20.4
Q20.4 Q25.6
Q25.7 Q25.6
Q20.4 Q25.7
Q25.6 Q25.7
Q24.2 Q24.8
Q24.8 Q24.2
Q25.4 Q24.2
Q25.6 Q24.2
Z01.7 Q24.2
Q24.2 Q25.4
Q25.6 Q25.4
Q24.2 Q25.6
Q25.4 Q25.6
Q24.2 Z01.7
Q22.0 Q20.1
Q26.1 Q20.1
Q20.1 Q22.0
Q26.1 Q22.0
Q20.1 Q26.1
Q22.0 Q26.1
Q27.8 Q21.2
Q21.2 Q27.8
Q27.8 Q25.4
Q25.4 Q27.8
Q39.0 Q24.8
Q26.1 Q21.1
Q39.0 Q21.1
Q21.1 Q26.1
Q39.0 Q26.1
Q24.8 Q39.0
Q21.1 Q39.0
Q26.1 Q39.0
Z01.7 Q39.0
Q39.0 Z01.7
T82.5 Q27.8
Q27.8 T82.5
I27.0 Q21.3
Q21.3 I27.0
I44.2 Q22.2
Z45.9 Q22.2
Q22.2 I44.2
Q22.2 Z45.9
Z45.9 Q22.1
Q22.1 Z45.9
Z95.8 Q21.2
Z95.8 Q21.0
Q21.2 Z95.8
Q21.0 Z95.8
Q27.8 Q22.0
Q22.0 Q27.8
T82.8 Q24.8
T82.8 Q25.7
Q24.8 T82.8
Q25.7 T82.8
Z95.8 T82.8
Z01.7 T82.8
T82.8 Z95.8
T82.8 Z01.7
Z95.5 Q25.6
Z95.8 Q25.6
Q25.6 Z95.5
Q25.6 Z95.8
Z95.5 Q22.2
Z95.5 Q22.8
Q22.2 Z95.5
Q22.8 Z95.5
Z95.2 Q23.3
Q23.3 Z95.2
Q23.4 Q21.3
Q21.3 Q23.4
Z95.5 Q23.4
Q23.4 Z95.5
Z95.8 Q25.5
Q25.5 Z95.8
I50.9 I36.1
I49.8 I36.1
I36.1 I50.9
I36.1 I49.8
Q76.3 Z03.8
I49.8 Z03.8
Z01.7 Z03.8
Z03.8 Q76.3
I49.8 Q76.3
Z01.7 Q76.3
Z03.8 I49.8
Q76.3 I49.8
Z03.8 Z01.7
Q76.3 Z01.7
Z45.0 Q24.6
Z45.9 Q24.6
Q24.6 Z45.0
Q24.6 Z45.9
R57.0 I42.5
I42.5 R57.0
Q20.4 Q20.6
Q20.3 Q20.6
R57.0 Q20.6
Q20.6 Q20.4
Q20.3 Q20.4
R57.0 Q20.4
Q20.6 Q20.3
Q20.4 Q20.3
R57.0 Q20.3
Q20.6 R57.0
Q20.4 R57.0
Q20.3 R57.0
I15.9 Q24.8
I15.9 Q25.1
I15.9 Y83.1
Q24.8 I15.9
Q25.1 I15.9
Y83.1 I15.9
Z01.7 I15.9
I15.9 Z01.7
Z49.1 N18.9
I35.0 N18.9
Z49.1 N05.8
I35.0 N05.8
N18.9 Z49.1
N05.8 Z49.1
I35.0 Z49.1
Z01.7 Z49.1
N18.9 I35.0
N05.8 I35.0
Z49.1 I35.0
Z49.1 Z01.7
Z99.2 N18.9
Z99.2 N05.8
N18.9 Z99.2
N05.8 Z99.2
I35.0 Z99.2
Z01.7 Z99.2
Z99.2 I35.0
Z99.2 Z01.7
I44.3 Q24.8
I44.3 Q21.0
I44.3 I27.0
Q24.8 I44.3
Q21.0 I44.3
I27.0 I44.3
Z01.7 I44.3
I44.3 Z01.7
I31.3 Q24.8
I31.3 Q23.2
I49.8 Q23.2
Q24.8 I31.3
Q23.2 I31.3
I49.8 I31.3
Z01.7 I31.3
Q23.2 I49.8
I31.3 I49.8
I31.3 Z01.7
G90.9 Q07.0
I50.9 Q07.0
I49.8 Q07.0
Z01.7 Q07.0
Q07.0 G90.9
Q07.0 I50.9
Q07.0 I49.8
Q07.0 Z01.7
I50.9 Q22.5
Q22.5 I50.9
J06.9 I35.1
I49.8 I35.1
J06.9 M30.3
I35.1 J06.9
M30.3 J06.9
I35.1 I49.8
I21.0 I25.8
I25.8 I21.0
M30.3 I21.0
I49.8 I21.0
Z01.7 I21.0
I21.0 M30.3
I21.0 I49.8
I21.0 Z01.7
I49.8 Q26.3
Q26.3 I49.8
I49.8 Q21.2
Q21.2 I49.8
I47.2 I49.4
Q87.4 I49.4
I49.8 I49.4
Z01.7 I49.4
I49.4 I47.2
Q87.4 I47.2
I49.4 Q87.4
I47.2 Q87.4
I49.8 Q87.4
Z01.7 Q87.4
I49.4 I49.8
Q87.4 I49.8
I49.4 Z01.7
Q87.4 Z01.7
T81.4 Q24.8
Q24.8 T81.4
Q90.9 T81.4
I49.8 T81.4
Z01.7 T81.4
T81.4 Q90.9
T81.4 I49.8
T81.4 Z01.7
T82.8 Q21.0
Q21.0 T82.8
I49.8 T82.8
T82.8 I49.8
J98.6 Q24.8
Q24.8 J98.6
Z95.8 J98.6
I49.8 J98.6
Z01.7 J98.6
J98.6 Z95.8
J98.6 I49.8
J98.6 Z01.7
Z95.8 Q25.4
Q25.4 Z95.8
I49.1 I47.1
G90.9 I47.1
I47.1 I49.1
G90.9 I49.1
I50.9 I49.1
Z01.7 I49.1
I47.1 G90.9
I49.1 G90.9
I49.1 I50.9
I49.1 Z01.7
T82.1 I42.0
I42.0 T82.1
Z45.9 T82.1
I50.9 T82.1
T82.1 Z45.9
T82.1 I50.9
I51.7 Q24.8
I51.7 Q24.4
I51.7 Q23.1
Q24.8 I51.7
Q24.4 I51.7
Q23.1 I51.7
Z01.7 I51.7
I51.7 Z01.7
J06.9 Q26.3
J06.9 Q21.1
Q26.3 J06.9
Q21.1 J06.9
J90.X Q24.8
I31.3 Q21.0
J90.X Q21.0
Q21.0 I31.3
J90.X I31.3
Q24.8 J90.X
Q21.0 J90.X
I31.3 J90.X
Z01.7 J90.X
J90.X Z01.7
M31.4 I35.0
I35.0 M31.4
A18.3 N18.9
N27.0 N18.9
A18.3 Z49.1
N27.0 Z49.1
N18.9 A18.3
Z49.1 A18.3
N27.0 A18.3
Z01.7 A18.3
N18.9 N27.0
Z49.1 N27.0
A18.3 N27.0
A18.3 Z01.7
Q21.1 Q26.4
Q21.0 Q26.4
Z01.7 Q26.4
Q26.4 Q21.1
Q26.4 Q21.0
Q26.4 Z01.7
Q22.3 Q22.2
Q21.0 Q22.2
Q22.2 Q22.3
Q21.0 Q22.3
Q22.2 Q21.0
Q22.3 Q21.0
Q21.1 Q21.3
Q21.3 Q21.1
Q22.1 Q22.6
Q21.1 Q22.6
Q22.6 Q22.1
Q22.6 Q21.1
Q25.4 Q20.4
Q22.8 Q20.4
Q20.4 Q25.4
Q22.8 Q25.4
Q20.4 Q22.8
Q25.4 Q22.8
Q21.3 Q22.0
Q22.0 Q21.3
Q22.6 Q20.1
Q22.6 Q22.8
Q20.1 Q22.6
Q22.8 Q22.6
T85.8 Q24.8
T82.0 Q24.8
Q24.8 T85.8
T82.0 T85.8
Q22.2 T85.8
Z01.7 T85.8
Q24.8 T82.0
T85.8 T82.0
Q22.2 T82.0
Z01.7 T82.0
T85.8 Q22.2
T82.0 Q22.2
T85.8 Z01.7
T82.0 Z01.7
Q23.3 Q24.5
Q23.3 Q25.7
Q24.5 Q23.3
Q25.7 Q23.3
Q24.3 Q20.3
Q20.3 Q24.3
Q25.0 Q26.3
Q26.3 Q25.0
I26.9 Q24.8
I26.9 Q24.0
Q25.4 Q24.0
Q24.8 I26.9
Q24.0 I26.9
Q25.4 I26.9
Z01.7 I26.9
Q24.0 Q25.4
I26.9 Q25.4
I26.9 Z01.7
Q25.7 Q22.8
Q22.8 Q25.7
Q27.8 Q21.1
Q21.1 Q27.8
Q89.3 I27.0
I27.0 Q89.3
R23.0 Q24.8
R23.0 I27.0
R23.0 Z95.8
Q24.8 R23.0
I27.0 R23.0
Z95.8 R23.0
Z01.7 R23.0
R23.0 Z01.7
R50.9 Q24.8
R50.9 Z95.8
R50.9 I49.8
Q24.8 R50.9
Z95.8 R50.9
I49.8 R50.9
Z01.7 R50.9
R50.9 Z01.7
Q20.5 Q24.0
T82.8 Q24.0
Q24.0 Q20.5
T82.8 Q20.5
Q24.0 T82.8
Q20.5 T82.8
Q25.1 Q21.3
T82.8 Q21.3
Q21.3 Q25.1
T82.8 Q25.1
Q21.3 T82.8
Q25.1 T82.8
T82.5 Q25.0
T82.5 Y83.1
Q25.0 T82.5
Y83.1 T82.5
Q25.6 Q22.0
Y83.1 Q22.0
Q22.0 Q25.6
Q22.0 Y83.1
Q25.3 Q23.0
Y83.1 Q23.0
Q23.0 Q25.3
Y83.1 Q25.3
Z01.7 Q25.3
Q23.0 Y83.1
Q25.3 Y83.1
Q25.3 Z01.7
Z45.2 Q24.8
Z45.2 Q21.3
Z45.2 Q25.0
Q24.8 Z45.2
Q21.3 Z45.2
Q25.0 Z45.2
Z01.7 Z45.2
Z45.2 Z01.7
I44.1 Q24.8
I44.1 I47.1
Z95.8 I47.1
Q24.8 I44.1
I47.1 I44.1
Z95.8 I44.1
Z01.7 I44.1
I47.1 Z95.8
I44.1 Z95.8
I44.1 Z01.7
Z95.8 Y83.1
Y83.1 Z95.8
D35.2 I49.4
D35.2 I49.8
I49.4 D35.2
I49.8 D35.2
Z01.7 D35.2
D35.2 Z01.7
I48.X Q22.5
Q22.5 I48.X
Z95.1 Q24.8
Q24.8 Z95.1
I49.8 Z95.1
Z01.7 Z95.1
Z95.1 I49.8
Z95.1 Z01.7
R00.0 I50.9
I50.9 R00.0
Q22.9 Q21.0
N17.9 Q21.0
Q21.0 Q22.9
N17.9 Q22.9
R57.0 Q22.9
Q21.0 N17.9
Q22.9 N17.9
R57.0 N17.9
Q22.9 R57.0
N17.9 R57.0
Q22.0 Q25.5
R57.0 Q25.5
Q25.5 Q22.0
Q25.5 R57.0
R57.0 Q20.1
R57.0 Q21.1
Q20.1 R57.0
Q21.1 R57.0
Q25.0 Q25.5
Q25.5 Q25.0
E03.9 Q24.8
E03.9 I44.2
E03.9 I50.9
Q24.8 E03.9
I44.2 E03.9
I50.9 E03.9
Z01.7 E03.9
E03.9 Z01.7
I47.1 Q21.1
I31.3 Q21.1
Q21.1 I47.1
I31.3 I47.1
Q21.1 I31.3
I47.1 I31.3
I31.3 Q23.1
I31.3 Q25.4
Q23.1 I31.3
Q25.4 I31.3
I48.X Q21.0
I48.X Q25.0
Q21.0 I48.X
Q25.0 I48.X
I27.2 Q21.2
Q21.2 I27.2
N39.0 I45.6
I45.6 N39.0
I50.9 N39.0
N39.0 I50.9
I50.9 Q21.3
Q21.3 I50.9
I49.5 Q24.8
I48.X Q21.1
I49.5 Q21.1
Q21.1 I48.X
I49.5 I48.X
Q24.8 I49.5
Q21.1 I49.5
I48.X I49.5
Z95.5 G90.9
G90.9 Z95.5
I51.7 Q21.1
I51.7 Y83.1
Q21.1 I51.7
Y83.1 I51.7
Q25.6 Q21.3
J90.X Q21.3
Q21.3 Q25.6
J90.X Q25.6
Q21.3 J90.X
Q25.6 J90.X
Q20.5 Q20.1
Q20.1 Q20.5
Q22.0 Q20.5
Q20.5 Q22.0
Q22.1 Q20.1
Q20.1 Q22.1
Q25.0 Q23.0
Q23.0 Q25.0
Q25.0 Q24.3
Q24.3 Q25.0
Q25.6 Q25.0
Q25.0 Q25.6
Q25.7 Q22.0
Q25.7 Q21.0
Q22.0 Q25.7
Q21.0 Q25.7
Q25.4 Q23.2
Q23.2 Q25.4
Q25.4 Y83.1
Y83.1 Q25.4
I50.9 I49.4
I49.4 I50.9
Q87.4 I50.9
I50.9 Q87.4
Q87.1 Q24.8
Q87.1 Q21.1
Q87.1 Y83.1
Q24.8 Q87.1
Q21.1 Q87.1
Y83.1 Q87.1
Z01.7 Q87.1
Q87.1 Z01.7
Q90.9 Q21.2
Q21.2 Q90.9
R55.X I47.1
I47.1 R55.X
T82.8 Q21.1
Q21.1 T82.8
T82.5 Q21.1
Q21.1 T82.5
I44.0 Q24.8
Z45.0 Q24.8
Q24.8 I44.0
T82.1 I44.0
Z45.0 I44.0
I44.0 T82.1
Z45.0 T82.1
Q24.8 Z45.0
I44.0 Z45.0
T82.1 Z45.0
Z45.8 Q24.8
Z45.8 Q25.0
Z45.8 I49.8
Q24.8 Z45.8
Q25.0 Z45.8
I49.8 Z45.8
Z01.7 Z45.8
Z45.8 Z01.7
Z45.0 I42.0
I42.0 Z45.0
Z52.4 I10.X
Z52.4 I50.9
Z52.4 I49.8
I10.X Z52.4
I50.9 Z52.4
I49.8 Z52.4
Z01.7 Z52.4
Z52.4 Z01.7
Q25.6 Q24.0
Z95.8 Q24.0
Q24.0 Q25.6
Q24.0 Z95.8
Z95.5 I27.2
I27.2 Z95.5
Z95.2 Q22.2
Z95.2 Q21.3
Q22.2 Z95.2
Q21.3 Z95.2
Z95.5 Q22.0
Q22.0 Z95.5
T85.8 Q22.0
Q22.0 T85.8
Z95.2 T85.8
T85.8 Z95.2
I49.8 Q26.4
Q26.4 I49.8
J00.X I47.1
J00.X G90.9
I47.1 J00.X
G90.9 J00.X
Z01.7 J00.X
J00.X Z01.7
I48.9 I45.6
Z03.5 I45.6
I45.6 I48.9
Z03.5 I48.9
Z01.7 I48.9
I45.6 Z03.5
I48.9 Z03.5
I48.9 Z01.7
R55.X G90.9
G90.9 R55.X
Y83.1 Q20.3
I50.1 Q20.3
Q20.3 Y83.1
I50.1 Y83.1
R57.0 Y83.1
Q20.3 I50.1
Y83.1 I50.1
R57.0 I50.1
Y83.1 R57.0
I50.1 R57.0
R57.0 Q20.5
Q20.3 Q22.4
R57.0 Q22.4
Q22.4 Q20.3
Q20.5 R57.0
Q22.4 R57.0
E03.9 Q24.6
E03.9 Z45.9
Q24.6 E03.9
Z45.9 E03.9
I44.2 Q21.0
I44.2 Q23.3
Q21.0 I44.2
Q23.3 I44.2
I25.2 Q24.8
I25.2 Q24.5
Q24.8 I25.2
Q24.5 I25.2
I49.8 I25.2
Z01.7 I25.2
I25.2 I49.8
I25.2 Z01.7
I45.6 Q22.5
Q22.5 I45.6
Y83.1 Q24.5
Q24.5 Y83.1
Z45.0 I49.5
I49.8 I49.5
I49.5 Z45.0
I49.5 I49.8
I25.8 Q24.8
I25.1 Q24.8
Q24.8 I25.8
I25.1 I25.8
I50.9 I25.8
Q24.8 I25.1
I25.8 I25.1
I50.9 I25.1
Z01.7 I25.1
I25.8 I50.9
I25.1 I50.9
I25.1 Z01.7
Q75.0 Q24.8
Q75.0 Q21.1
N25.8 Q21.1
Q24.8 Q75.0
Q21.1 Q75.0
N25.8 Q75.0
Z01.7 Q75.0
Q21.1 N25.8
Q75.0 N25.8
Q75.0 Z01.7
Q20.2 Q24.8
Q24.8 Q20.2
Q20.4 Q20.2
Q20.3 Q20.2
Z01.7 Q20.2
Q20.2 Q20.4
Q20.2 Q20.3
Q20.2 Z01.7
Q20.1 Q20.6
Q20.1 Q21.2
Q20.6 Q20.1
Q21.2 Q20.1
N13.5 Q24.8
N13.5 Q21.3
Q24.8 N13.5
Q21.3 N13.5
Q21.0 N13.5
Z01.7 N13.5
N13.5 Q21.0
N13.5 Z01.7
Q20.1 Q20.3
Q20.3 Q20.1
Q24.1 Q24.8
Q24.1 Q20.6
Q24.8 Q24.1
Q20.6 Q24.1
Q21.1 Q24.1
Z01.7 Q24.1
Q24.1 Q21.1
Q24.1 Z01.7
Q22.8 I27.0
I27.0 Q22.8
Q23.8 Q24.8
Q23.8 Q23.3
Q24.8 Q23.8
Q23.3 Q23.8
Q22.8 Q23.8
Z01.7 Q23.8
Q23.8 Q22.8
Q23.8 Z01.7
Q22.2 Q24.3
Q24.3 Q22.2
Q25.7 Q25.5
Q22.6 Q25.5
Q25.5 Q25.7
Q22.6 Q25.7
Q25.5 Q22.6
Q25.7 Q22.6
Q23.1 Q21.3
Q21.3 Q23.1
Q23.3 Q21.1
Q23.3 Q22.1
Q21.1 Q23.3
Q22.1 Q23.3
Q21.1 Q20.3
Q25.0 Q20.3
Q20.3 Q21.1
Q20.3 Q25.0
Q87.4 Q24.8
Q87.4 Q23.1
Q87.4 Q25.4
Q24.8 Q87.4
Q23.1 Q87.4
Q25.4 Q87.4
Q87.4 Z95.8
Z95.8 Q87.4
J18.9 Q24.8
J18.9 Q21.2
Q24.8 J18.9
Q21.2 J18.9
Q90.9 J18.9
Z01.7 J18.9
J18.9 Q90.9
J18.9 Z01.7
I50.9 I34.1
I49.8 I34.1
R00.2 I34.1
Z01.7 I34.1
I34.1 I50.9
R00.2 I50.9
I34.1 I49.8
R00.2 I49.8
I34.1 R00.2
I50.9 R00.2
I49.8 R00.2
Z01.7 R00.2
I34.1 Z01.7
R00.2 Z01.7
I44.2 Q25.0
T82.1 Q25.0
Q25.0 I44.2
Q25.0 T82.1
T82.8 Q20.4
Y83.1 Q20.4
Q20.4 T82.8
Y83.1 T82.8
Q20.4 Y83.1
T82.8 Y83.1
I25.1 Q24.5
Q24.5 I25.1
Z95.5 I25.1
I25.1 Z95.5
Z95.5 T85.8
Z95.5 Z95.2
T85.8 Z95.5
Z95.2 Z95.5
D53.9 N18.9
D53.9 Z49.1
N18.9 D53.9
Z49.1 D53.9
Z01.7 D53.9
D53.9 Z01.7
I50.9 I49.9
I49.8 I49.9
I49.9 I50.9
I49.9 I49.8
I49.9 I47.1
Z03.5 I47.1
I47.1 I49.9
Z03.5 I49.9
I47.1 Z03.5
I49.9 Z03.5
I49.8 I51.3
I51.3 I49.8
Q25.6 Q22.6
I46.1 Q22.6
Q22.6 Q25.6
I46.1 Q25.6
Q22.6 I46.1
Q25.6 I46.1
I97.1 Q24.8
I97.1 Q21.3
R57.0 Q21.3
I97.1 Y83.1
Q24.8 I97.1
Q21.3 I97.1
Y83.1 I97.1
R57.0 I97.1
Q21.3 R57.0
I97.1 R57.0
F90.0 I25.4
F90.0 M30.3
F90.0 I49.8
I25.4 F90.0
M30.3 F90.0
I49.8 F90.0
Z01.7 F90.0
F90.0 Z01.7
Q23.1 Q21.1
I10.X Q21.1
Q21.1 Q23.1
I10.X Q23.1
Q21.1 I10.X
Q23.1 I10.X
I27.0 Q22.0
I27.0 Q25.7
Q22.0 I27.0
Q25.7 I27.0
I44.0 Q22.8
I44.0 Q23.1
Q22.8 I44.0
Q23.1 I44.0
I31.3 Q23.3
Q23.3 I31.3
K51.1 I64.X
I50.9 I64.X
I49.8 I64.X
Z01.7 I64.X
I64.X K51.1
I50.9 K51.1
I49.8 K51.1
Z01.7 K51.1
I64.X I50.9
K51.1 I50.9
I64.X I49.8
K51.1 I49.8
I64.X Z01.7
K51.1 Z01.7
M30.3 I71.2
I50.9 I71.2
I49.8 I71.2
Z01.7 I71.2
I71.2 M30.3
I71.2 I50.9
I71.2 I49.8
I71.2 Z01.7
T82.1 Q24.6
Q24.6 T82.1
I49.8 T82.1
T82.1 I49.8
I49.8 J90.X
J90.X I49.8
Q21.9 Q24.8
Q24.8 Q21.9
Q21.0 Q21.9
I49.8 Q21.9
Z01.7 Q21.9
Q21.9 Q21.0
Q21.9 I49.8
Q21.9 Z01.7
Q26.4 Q20.0
Q20.0 Q26.4
Q79.6 Q24.8
Q79.6 Q22.8
Q24.8 Q79.6
Q22.8 Q79.6
I49.8 Q79.6
Z01.7 Q79.6
Q79.6 I49.8
Q79.6 Z01.7
Y83.1 Q22.2
Q22.2 Y83.1
Z95.8 Q25.1
Q25.1 Z95.8
I49.8 Q25.5
Q25.5 I49.8
I49.8 I25.1
I25.1 I49.8
I44.0 I45.1
I50.0 I45.1
I45.1 I44.0
I50.0 I44.0
I45.1 I50.0
I44.0 I50.0
G90.9 Q25.1
Q25.1 G90.9
I74.3 Q24.8
Q21.1 Q22.0
I74.3 Q22.0
Q22.0 Q21.1
I74.3 Q21.1
Q24.8 I74.3
Q22.0 I74.3
Q21.1 I74.3
Z01.7 I74.3
I74.3 Z01.7
N39.0 Q24.5
N39.0 I25.2
Q24.5 N39.0
I25.2 N39.0
Q05.7 Q24.8
Q05.7 Q25.4
Q05.7 Y83.1
Q24.8 Q05.7
Q25.4 Q05.7
Y83.1 Q05.7
Z01.7 Q05.7
Q05.7 Z01.7
Q21.1 Q20.0
Q20.0 Q21.1
Q23.1 Q23.2
Q23.2 Q23.1
Q23.4 Q26.4
Q26.4 Q23.4
Q26.3 Q23.0
Q23.0 Q26.3
Q23.1 Q26.3
Q26.3 Q23.1
Q25.7 Q25.4
Q25.4 Q25.7
Q24.2 Q25.7
Q25.7 Q24.2
Q24.4 Q25.1
Q24.4 Q25.4
Q25.1 Q24.4
Q25.4 Q24.4
Q27.8 Q25.1
Q25.1 Q27.8
Q26.4 Q22.0
Q26.4 Q20.1
Q22.0 Q26.4
Q20.1 Q26.4
Q26.8 Q24.8
Q26.8 Q21.3
Q33.2 Q21.3
Q24.8 Q26.8
Q21.3 Q26.8
Q33.2 Q26.8
Z01.7 Q26.8
Q21.3 Q33.2
Q26.8 Q33.2
Q26.8 Z01.7
Q77.4 Q24.8
Q77.4 Q22.0
Q77.4 Z95.5
Q24.8 Q77.4
Q22.0 Q77.4
Z95.5 Q77.4
Z01.7 Q77.4
Q77.4 Z01.7
Q96.9 Q23.0
Q96.9 Q23.1
Q23.0 Q96.9
Q23.1 Q96.9
T85.8 Q23.3
T82.0 Q23.3
Q23.3 T85.8
Q23.3 T82.0
Q22.2 Q25.5
Y83.1 Q25.5
Q25.5 Q22.2
Q25.5 Y83.1
T82.8 Q22.4
Y83.1 Q22.4
Q22.4 T82.8
Q22.4 Y83.1
Z45.8 Q21.1
Q21.1 Z45.8
Z45.9 Q23.3
Q23.3 Z45.9
Z95.8 Q21.1
Z95.8 I27.2
Q21.1 Z95.8
I27.2 Z95.8
Q22.1 Q25.5
Q25.5 Q22.1
Z95.8 Q22.1
Q22.1 Z95.8
Z95.2 Y83.1
Y83.1 Z95.2
I49.9 Q21.2
Q21.2 I49.9
I49.8 D15.1
D15.1 I49.8
M8000/ D15.1
D15.1 M8000/
Q24.8 M8000/
Q21.0 M8000/
Z01.7 M8000/
M8000/ Q24.8
M8000/ Q21.0
M8000/ Z01.7
Q25.6 Q26.3
Q25.4 Q26.3
Q26.3 Q25.6
Q26.3 Q25.4
Q20.5 Q20.2
Q20.2 Q20.5
Q60.0 Q24.8
Q60.0 Q22.0
Q24.8 Q60.0
Q22.0 Q60.0
Z95.8 Q60.0
Z01.7 Q60.0
Q60.0 Z95.8
Q60.0 Z01.7
I47.9 I45.6
I45.6 I47.9
I49.8 I47.9
I50.9 I47.9
Z01.7 I47.9
I47.9 I49.8
I47.9 I50.9
I47.9 Z01.7
G90.9 Q22.8
Q22.8 G90.9
I44.0 Q21.0
Q21.0 I44.0
I49.8 I44.0
I44.0 I49.8
I27.0 Q20.3
Q20.3 I27.0
R57.0 I27.0
I27.0 R57.0
I49.1 I47.9
M32.9 I47.9
I47.9 I49.1
M32.9 I49.1
I47.9 M32.9
I49.1 M32.9
I50.9 M32.9
Z01.7 M32.9
M32.9 I50.9
M32.9 Z01.7
T82.8 Q24.2
Z95.8 Q24.2
Q24.2 T82.8
Q24.2 Z95.8
I47.1 Q22.5
Q22.5 I47.1
I49.8 Q26.1
Q26.1 I49.8
G90.9 I49.4
I49.4 G90.9
Z95.2 Q21.1
Q21.1 Z95.2
I47.1 Q23.3
Q23.3 I47.1
I28.1 I37.1
I49.8 I37.1
Z01.7 I37.1
I37.1 I28.1
I49.8 I28.1
Z01.7 I28.1
I37.1 I49.8
I28.1 I49.8
I37.1 Z01.7
I28.1 Z01.7
Q25.7 Q25.0
Q25.0 Q25.7
Q22.8 Q22.0
Q22.0 Q22.8
Q25.0 Q22.8
Q22.8 Q25.0
Q23.2 Q25.1
Q25.1 Q23.2
Q27.8 Q21.0
Q21.0 Q27.8
I47.1 I42.0
I42.0 I47.1
B85.2 Q24.8
B85.2 Q25.0
B85.2 I49.8
Q24.8 B85.2
Q25.0 B85.2
I49.8 B85.2
Z01.7 B85.2
B85.2 Z01.7
Q23.2 Q23.3
Q23.3 Q23.2
I49.8 M8000/
M8000/ I49.8
M32.1 N18.9
S37.0 N18.9
N18.9 M32.1
S37.0 M32.1
N18.9 S37.0
M32.1 S37.0
Z01.7 S37.0
S37.0 Z01.7
I25.4 I21.0
I21.0 I25.4
T82.8 Q21.2
Y83.1 Q21.2
Q21.2 T82.8
Q21.2 Y83.1
Q22.3 Q26.3
Q26.3 Q22.3
I49.8 Z95.2
Z95.2 I49.8
G90.1 I49.8
I49.8 G90.1
Z01.7 G90.1
G90.1 Z01.7
I49.4 I42.9
I50.9 I42.9
I49.8 I42.9
Z01.7 I42.9
I42.9 I49.4
I42.9 I50.9
I42.9 I49.8
I42.9 Z01.7
I44.0 Q21.3
Q21.3 I44.0
Q22.1 Q24.0
Q22.1 Q21.2
Q24.0 Q22.1
Q21.2 Q22.1
Z95.8 Q22.8
Q22.8 Z95.8
G40.9 I49.8
I49.8 G40.9
Z01.7 G40.9
G40.9 Z01.7
I49.8 I49.1
I49.1 I49.8
R01.0 I49.8
I49.8 R01.0
Z01.7 R01.0
R01.0 Z01.7
Q25.5 Q24.0
Q24.0 Q25.5
Q20.5 Q25.5
Q25.5 Q20.5
M8000/ C38.0
G90.9 C38.0
G40.9 C38.0
Z01.7 C38.0
C38.0 M8000/
G90.9 M8000/
G40.9 M8000/
C38.0 G90.9
M8000/ G90.9
G40.9 G90.9
C38.0 G40.9
M8000/ G40.9
G90.9 G40.9
C38.0 Z01.7
Q23.3 Q25.4
Q25.4 Q23.3
Z95.8 Q22.6
Q22.6 Z95.8
G90.9 I44.1
I44.1 G90.9
I50.0 Q21.3
I50.0 Z95.8
Q21.3 I50.0
Z95.8 I50.0
