# Supplementary material for: Comorbidity patterns in cardiovascular diseases: the role of life-stage and socioeconomic status
Source: Front Cardiovasc Med. 2024 Feb 13;11:1215458. doi: 10.3389/fcvm.2024.1215458 (PMC10897012; doi:10.3389/fcvm.2024.1215458)
Supplement: Supplementary file 1 [file Datasheet1.zip › Supplementary/Supplementary_Female_networks/CoNet_MortFemale_0_20_lowSEL_clean.txt]

Q21.1 Q24.8
Q22.8 Q24.8
I27.2 Q24.8
I46.1 Q24.8
Q24.8 Q21.1
Q22.8 Q21.1
I27.2 Q21.1
I46.1 Q21.1
Q24.8 Q22.8
Q21.1 Q22.8
I27.2 Q22.8
I46.1 Q22.8
Q24.8 I27.2
Q21.1 I27.2
Q22.8 I27.2
I46.1 I27.2
Q24.8 I46.1
Q21.1 I46.1
Q22.8 I46.1
I27.2 I46.1
E87.8 I27.0
I50.0 I27.0
I45.8 I27.0
I46.1 I27.0
I27.0 E87.8
I50.0 E87.8
I45.8 E87.8
I46.1 E87.8
I27.0 I50.0
E87.8 I50.0
I45.8 I50.0
I46.1 I50.0
I27.0 I45.8
E87.8 I45.8
I50.0 I45.8
I46.1 I45.8
I27.0 I46.1
E87.8 I46.1
I50.0 I46.1
I45.8 I46.1
Q24.4 Q24.8
I97.1 Q24.8
I50.1 Q24.8
Q24.8 Q24.4
I97.1 Q24.4
I50.1 Q24.4
I46.1 Q24.4
Q24.8 I97.1
Q24.4 I97.1
I50.1 I97.1
I46.1 I97.1
Q24.8 I50.1
Q24.4 I50.1
I97.1 I50.1
I46.1 I50.1
Q24.4 I46.1
I97.1 I46.1
I50.1 I46.1
I25.1 I25.8
I35.0 I25.8
I70.0 I25.8
I46.1 I25.8
I25.8 I25.1
I35.0 I25.1
I70.0 I25.1
I46.1 I25.1
I25.8 I35.0
I25.1 I35.0
I70.0 I35.0
I46.1 I35.0
I25.8 I70.0
I25.1 I70.0
I35.0 I70.0
I46.1 I70.0
I25.8 I46.1
I25.1 I46.1
I35.0 I46.1
I70.0 I46.1
M32.1 I42.0
N01.8 I42.0
J96.0 I42.0
I46.1 I42.0
I42.0 M32.1
N01.8 M32.1
J96.0 M32.1
I46.1 M32.1
I42.0 N01.8
M32.1 N01.8
J96.0 N01.8
I46.1 N01.8
I42.0 J96.0
M32.1 J96.0
N01.8 J96.0
I46.1 J96.0
I42.0 I46.1
M32.1 I46.1
N01.8 I46.1
J96.0 I46.1
Q26.2 Q24.8
N17.9 Q24.8
Q24.8 Q26.2
Q21.1 Q26.2
N17.9 Q26.2
I46.1 Q26.2
Q26.2 Q21.1
N17.9 Q21.1
Q24.8 N17.9
Q26.2 N17.9
Q21.1 N17.9
I46.1 N17.9
Q26.2 I46.1
N17.9 I46.1
Q23.1 Q24.8
Q23.3 Q24.8
Q24.8 Q23.1
Q23.3 Q23.1
Q22.8 Q23.1
I46.1 Q23.1
Q24.8 Q23.3
Q23.1 Q23.3
Q22.8 Q23.3
I46.1 Q23.3
Q23.1 Q22.8
Q23.3 Q22.8
Q23.1 I46.1
Q23.3 I46.1
Q25.1 Q24.8
Q25.0 Q24.8
Q23.4 Q24.8
Q24.8 Q25.1
Q25.0 Q25.1
Q23.4 Q25.1
I46.1 Q25.1
Q24.8 Q25.0
Q25.1 Q25.0
Q23.4 Q25.0
I46.1 Q25.0
Q24.8 Q23.4
Q25.1 Q23.4
Q25.0 Q23.4
I46.1 Q23.4
Q25.1 I46.1
Q25.0 I46.1
Q23.4 I46.1
R57.0 Q24.8
Q25.5 Q24.8
R57.0 N17.9
Q25.5 N17.9
Q24.8 R57.0
N17.9 R57.0
Q25.5 R57.0
I46.1 R57.0
Q24.8 Q25.5
N17.9 Q25.5
R57.0 Q25.5
I46.1 Q25.5
R57.0 I46.1
Q25.5 I46.1
I27.0 Q24.8
I27.0 Q21.1
R57.0 Q21.1
Q24.8 I27.0
Q21.1 I27.0
R57.0 I27.0
Q21.1 R57.0
I27.0 R57.0
Q43.9 Q24.8
Q43.9 Q23.4
R57.0 Q23.4
Q24.8 Q43.9
Q23.4 Q43.9
R57.0 Q43.9
I46.1 Q43.9
Q23.4 R57.0
Q43.9 R57.0
Q43.9 I46.1
I31.3 Q24.8
T81.1 Q24.8
I31.3 Q25.5
T81.1 Q25.5
Q24.8 I31.3
Q25.5 I31.3
T81.1 I31.3
I46.1 I31.3
Q24.8 T81.1
Q25.5 T81.1
I31.3 T81.1
I46.1 T81.1
I31.3 I46.1
T81.1 I46.1
Q20.0 Q24.8
Q21.0 Q24.8
I49.0 Q24.8
Q24.8 Q20.0
Q21.0 Q20.0
I49.0 Q20.0
R57.0 Q20.0
Q24.8 Q21.0
Q20.0 Q21.0
I49.0 Q21.0
R57.0 Q21.0
Q24.8 I49.0
Q20.0 I49.0
Q21.0 I49.0
R57.0 I49.0
Q20.0 R57.0
Q21.0 R57.0
I49.0 R57.0
Q22.5 Q24.8
I45.6 Q24.8
I50.9 Q24.8
Q24.8 Q22.5
I45.6 Q22.5
I50.9 Q22.5
R57.0 Q22.5
Q24.8 I45.6
Q22.5 I45.6
I50.9 I45.6
R57.0 I45.6
Q24.8 I50.9
Q22.5 I50.9
I45.6 I50.9
R57.0 I50.9
Q22.5 R57.0
I45.6 R57.0
I50.9 R57.0
Q23.2 Q24.8
Q22.4 Q24.8
Q24.8 Q23.2
Q22.4 Q23.2
I50.1 Q23.2
R57.0 Q23.2
Q24.8 Q22.4
Q23.2 Q22.4
I50.1 Q22.4
R57.0 Q22.4
Q23.2 I50.1
Q22.4 I50.1
R57.0 I50.1
Q23.2 R57.0
Q22.4 R57.0
I50.1 R57.0
I97.1 Q26.2
R57.0 Q26.2
I97.1 Q21.1
Q26.2 I97.1
Q21.1 I97.1
R57.0 I97.1
Q26.2 R57.0
I97.1 R57.0
Q21.2 Q24.8
Q21.2 Q22.4
Q21.0 Q22.4
Q24.8 Q21.2
Q22.4 Q21.2
Q21.0 Q21.2
R57.0 Q21.2
Q22.4 Q21.0
Q21.2 Q21.0
Q21.2 R57.0
Q22.9 Q24.8
Q22.8 Q22.5
Q22.9 Q22.5
Q22.5 Q22.8
Q22.9 Q22.8
R57.0 Q22.8
Q24.8 Q22.9
Q22.5 Q22.9
Q22.8 Q22.9
R57.0 Q22.9
Q22.8 R57.0
Q22.9 R57.0
Q22.6 Q24.8
Q22.6 Q25.5
Q22.4 Q25.5
Q24.8 Q22.6
Q25.5 Q22.6
Q22.4 Q22.6
R57.0 Q22.6
Q25.5 Q22.4
Q22.6 Q22.4
Q22.6 R57.0
Q20.1 Q24.8
Q24.3 Q24.8
Q22.1 Q24.8
Q24.8 Q20.1
Q24.3 Q20.1
Q22.1 Q20.1
R57.0 Q20.1
Q24.8 Q24.3
Q20.1 Q24.3
Q22.1 Q24.3
R57.0 Q24.3
Q24.8 Q22.1
Q20.1 Q22.1
Q24.3 Q22.1
R57.0 Q22.1
Q20.1 R57.0
Q24.3 R57.0
Q22.1 R57.0
Q20.3 Q24.8
Q24.8 Q20.3
Q21.1 Q20.3
Q25.0 Q20.3
R57.0 Q20.3
Q20.3 Q21.1
Q25.0 Q21.1
Q20.3 Q25.0
Q21.1 Q25.0
R57.0 Q25.0
Q20.3 R57.0
Q25.0 R57.0
Q21.1 Q23.4
Q23.4 Q21.1
I28.0 Q24.8
Z49.2 Q24.8
I28.0 Q22.4
Z49.2 Q22.4
Q24.8 I28.0
Q22.4 I28.0
Z49.2 I28.0
R57.0 I28.0
Q24.8 Z49.2
Q22.4 Z49.2
I28.0 Z49.2
R57.0 Z49.2
I28.0 R57.0
Z49.2 R57.0
Q25.4 Q24.8
R57.8 Q24.8
Q25.4 Q21.0
Q25.1 Q21.0
R57.8 Q21.0
Q24.8 Q25.4
Q21.0 Q25.4
Q25.1 Q25.4
R57.8 Q25.4
Q21.0 Q25.1
Q25.4 Q25.1
R57.8 Q25.1
Q24.8 R57.8
Q21.0 R57.8
Q25.4 R57.8
Q25.1 R57.8
Q20.6 Q24.8
Q26.1 Q24.8
Q24.8 Q20.6
Q21.2 Q20.6
Q26.1 Q20.6
R57.8 Q20.6
Q20.6 Q21.2
Q26.1 Q21.2
R57.8 Q21.2
Q24.8 Q26.1
Q20.6 Q26.1
Q21.2 Q26.1
R57.8 Q26.1
Q20.6 R57.8
Q21.2 R57.8
Q26.1 R57.8
Q22.8 Q25.5
Q26.1 Q25.5
R57.8 Q25.5
Q25.5 Q22.8
Q26.1 Q22.8
R57.8 Q22.8
Q25.5 Q26.1
Q22.8 Q26.1
Q25.5 R57.8
Q22.8 R57.8
R57.1 Q24.8
Q24.3 Q21.2
R57.1 Q21.2
Q21.2 Q24.3
Q21.0 Q24.3
R57.1 Q24.3
Q24.3 Q21.0
R57.1 Q21.0
Q24.8 R57.1
Q21.2 R57.1
Q24.3 R57.1
Q21.0 R57.1
Q24.6 Q24.8
A41.9 Q24.8
Q24.6 Q21.0
I50.9 Q21.0
A41.9 Q21.0
Q24.8 Q24.6
Q21.0 Q24.6
I50.9 Q24.6
A41.9 Q24.6
Q21.0 I50.9
Q24.6 I50.9
A41.9 I50.9
Q24.8 A41.9
Q21.0 A41.9
Q24.6 A41.9
I50.9 A41.9
I49.8 Q24.8
I49.8 Q26.2
I49.8 Q21.1
Q24.8 I49.8
Q26.2 I49.8
Q21.1 I49.8
I46.1 I49.8
I49.8 I46.1
Q23.0 Q24.8
G41.0 Q24.8
Q24.8 Q23.0
G41.0 Q23.0
I50.1 Q23.0
I46.1 Q23.0
Q24.8 G41.0
Q23.0 G41.0
I50.1 G41.0
I46.1 G41.0
Q23.0 I50.1
G41.0 I50.1
Q23.0 I46.1
G41.0 I46.1
I42.4 Q24.8
I47.2 Q24.8
Q24.8 I42.4
I47.2 I42.4
I50.9 I42.4
I46.1 I42.4
Q24.8 I47.2
I42.4 I47.2
I50.9 I47.2
I46.1 I47.2
I42.4 I50.9
I47.2 I50.9
I46.1 I50.9
I42.4 I46.1
I47.2 I46.1
I50.9 I46.1
Q21.0 Q20.1
Q21.1 Q20.1
I46.1 Q20.1
Q20.1 Q21.0
Q21.1 Q21.0
I46.1 Q21.0
Q20.1 Q21.1
Q21.0 Q21.1
Q20.1 I46.1
Q21.0 I46.1
Q26.2 Q26.8
Q21.0 Q26.8
Q25.0 Q26.8
I46.1 Q26.8
Q26.8 Q26.2
Q21.0 Q26.2
Q25.0 Q26.2
Q26.8 Q21.0
Q26.2 Q21.0
Q25.0 Q21.0
Q26.8 Q25.0
Q26.2 Q25.0
Q21.0 Q25.0
Q26.8 I46.1
Q22.6 Q21.2
Q25.5 Q21.2
I46.1 Q21.2
Q21.2 Q22.6
I46.1 Q22.6
Q21.2 Q25.5
Q21.2 I46.1
Q22.6 I46.1
Y83.1 Q24.8
Y83.1 Q25.0
Y83.1 Q21.0
Q24.8 Y83.1
Q25.0 Y83.1
Q21.0 Y83.1
I46.1 Y83.1
Y83.1 I46.1
Q21.1 Q22.5
Y83.1 Q22.5
I46.1 Q22.5
Q22.5 Q21.1
Y83.1 Q21.1
Q22.5 Y83.1
Q21.1 Y83.1
Q22.5 I46.1
I27.0 Q21.0
I27.0 Y83.1
R57.0 Y83.1
Q21.0 I27.0
Y83.1 I27.0
Y83.1 R57.0
Q23.3 Q21.0
I27.2 Q21.0
Q21.0 Q23.3
I27.2 Q23.3
R57.0 Q23.3
Q21.0 I27.2
Q23.3 I27.2
R57.0 I27.2
Q23.3 R57.0
I27.2 R57.0
I51.3 Q24.8
I51.3 Q20.3
I51.3 Q25.0
Q24.8 I51.3
Q20.3 I51.3
Q25.0 I51.3
R57.0 I51.3
I51.3 R57.0
Q24.4 Q23.3
I97.1 Q23.3
Q23.3 Q24.4
R57.0 Q24.4
Q23.3 I97.1
Q24.4 R57.0
J90.X Q24.8
J90.X Q25.1
R57.0 Q25.1
J90.X Q25.0
Q24.8 J90.X
Q25.1 J90.X
Q25.0 J90.X
R57.0 J90.X
Q25.1 R57.0
J90.X R57.0
Q25.3 Q24.8
Q25.3 Q20.0
Q24.8 Q25.3
Q20.0 Q25.3
Q21.0 Q25.3
R57.0 Q25.3
Q25.3 Q21.0
Q25.3 R57.0
Q22.0 Q24.8
Q22.0 Q20.1
Q24.8 Q22.0
Q20.1 Q22.0
Q21.1 Q22.0
R57.0 Q22.0
Q22.0 Q21.1
Q22.0 R57.0
Q27.8 Q24.8
Q27.8 Q21.2
Q24.8 Q27.8
Q21.2 Q27.8
R57.0 Q27.8
Q27.8 R57.0
Q25.0 Q25.5
Q25.5 Q25.0
Q22.8 Q25.0
Q25.0 Q22.8
Q24.0 Q24.8
Q20.4 Q24.8
Q24.8 Q24.0
Q20.4 Q24.0
Q22.1 Q24.0
R57.0 Q24.0
Q24.8 Q20.4
Q24.0 Q20.4
Q22.1 Q20.4
R57.0 Q20.4
Q24.0 Q22.1
Q20.4 Q22.1
Q24.0 R57.0
Q20.4 R57.0
Q22.2 Q24.8
Q22.2 Q20.0
Q22.2 Q21.0
Q24.8 Q22.2
Q20.0 Q22.2
Q21.0 Q22.2
R57.0 Q22.2
Q22.2 R57.0
Q25.0 Q20.0
Q20.0 Q25.0
Q22.1 Q22.0
Q25.0 Q22.0
Q22.0 Q22.1
Q25.0 Q22.1
Q22.0 Q25.0
Q22.1 Q25.0
Q23.2 Q23.4
Q23.4 Q23.2
Q25.0 Q23.2
Q23.2 Q25.0
Q25.6 Q24.8
Q25.5 Q20.4
Q25.6 Q20.4
Q20.4 Q25.5
Q25.6 Q25.5
Q24.8 Q25.6
Q20.4 Q25.6
Q25.5 Q25.6
R57.0 Q25.6
Q25.6 R57.0
Q26.1 Q20.3
Q26.1 Q21.1
Q20.3 Q26.1
Q21.1 Q26.1
R57.0 Q26.1
Q26.1 R57.0
Q21.3 Q24.8
Q24.8 Q21.3
Q22.1 Q21.3
Q24.3 Q21.3
R57.8 Q21.3
Q21.3 Q22.1
R57.8 Q22.1
Q21.3 Q24.3
R57.8 Q24.3
Q21.3 R57.8
Q22.1 R57.8
Q24.3 R57.8
Z45.0 Q24.8
Q27.8 Q25.0
Z45.0 Q25.0
R57.8 Q25.0
Q25.0 Q27.8
Z45.0 Q27.8
R57.8 Q27.8
Q24.8 Z45.0
Q25.0 Z45.0
Q27.8 Z45.0
R57.8 Z45.0
Q25.0 R57.8
Q27.8 R57.8
Z45.0 R57.8
Q25.7 Q24.8
2.2 Q24.8
Q25.7 Q22.0
2.2 Q22.0
Q25.7 Q21.1
2.2 Q21.1
Q24.8 Q25.7
Q22.0 Q25.7
Q21.1 Q25.7
2.2 Q25.7
Q24.8 2.2
Q22.0 2.2
Q21.1 2.2
Q25.7 2.2
Q21.0 Q22.0
Q25.4 Q22.0
A41.9 Q22.0
Q22.0 Q21.0
Q22.0 Q25.4
A41.9 Q25.4
Q22.0 A41.9
Q25.4 A41.9
Q96.9 Q24.8
Y83.1 Q23.0
Q96.9 Q23.0
A41.9 Q23.0
Q23.0 Y83.1
Q96.9 Y83.1
A41.9 Y83.1
Q24.8 Q96.9
Q23.0 Q96.9
Y83.1 Q96.9
A41.9 Q96.9
Q23.0 A41.9
Y83.1 A41.9
Q96.9 A41.9
Q25.6 Q22.0
Y83.1 Q22.0
Q22.0 Q25.6
Y83.1 Q25.6
A41.9 Q25.6
Q22.0 Y83.1
Q25.6 Y83.1
Q25.6 A41.9
I26.0 Q24.8
Z95.5 Q24.8
G03.X Q24.8
Q24.8 I26.0
Z95.5 I26.0
G03.X I26.0
I46.1 I26.0
Q24.8 Z95.5
I26.0 Z95.5
G03.X Z95.5
I46.1 Z95.5
Q24.8 G03.X
I26.0 G03.X
Z95.5 G03.X
I46.1 G03.X
I26.0 I46.1
Z95.5 I46.1
G03.X I46.1
I31.3 Q26.2
I31.3 Q21.1
Q26.2 I31.3
Q21.1 I31.3
I50.0 Q24.8
Q24.8 I50.0
I27.2 I50.0
I49.0 I50.0
I50.0 I27.2
I49.0 I27.2
I50.0 I49.0
I27.2 I49.0
I46.1 I49.0
I49.0 I46.1
I34.1 I48.X
I27.0 I48.X
I50.1 I48.X
I46.1 I48.X
I48.X I34.1
I27.0 I34.1
I50.1 I34.1
I46.1 I34.1
I48.X I27.0
I34.1 I27.0
I50.1 I27.0
I48.X I50.1
I34.1 I50.1
I27.0 I50.1
I48.X I46.1
I34.1 I46.1
Q20.2 Q24.8
Q24.8 Q20.2
Q21.0 Q20.2
Q22.8 Q20.2
I46.1 Q20.2
Q20.2 Q21.0
Q22.8 Q21.0
Q20.2 Q22.8
Q21.0 Q22.8
Q20.2 I46.1
Q23.8 Q24.8
Q23.8 Q21.2
Q24.8 Q23.8
Q21.2 Q23.8
I46.1 Q23.8
Q23.8 I46.1
Q25.7 Q20.0
I46.1 Q20.0
Q20.0 Q25.7
Q25.0 Q25.7
I46.1 Q25.7
Q25.7 Q25.0
Q20.0 I46.1
Q25.7 I46.1
I46.1 Q22.0
Q25.6 Q21.1
Q21.1 Q25.6
I46.1 Q25.6
Q22.0 I46.1
Q25.6 I46.1
Q79.2 Q24.8
Q25.0 Q21.3
Q25.4 Q21.3
Q79.2 Q21.3
Q21.3 Q25.0
Q25.4 Q25.0
Q79.2 Q25.0
Q21.3 Q25.4
Q25.0 Q25.4
Q79.2 Q25.4
Q24.8 Q79.2
Q21.3 Q79.2
Q25.0 Q79.2
Q25.4 Q79.2
I05.1 I09.1
I07.1 I09.1
I08.1 I09.1
R57.0 I09.1
I09.1 I05.1
I07.1 I05.1
I08.1 I05.1
R57.0 I05.1
I09.1 I07.1
I05.1 I07.1
I08.1 I07.1
R57.0 I07.1
I09.1 I08.1
I05.1 I08.1
I07.1 I08.1
R57.0 I08.1
I09.1 R57.0
I05.1 R57.0
I07.1 R57.0
I08.1 R57.0
I21.0 Q24.8
Q21.0 Q21.3
I21.0 Q21.3
R57.0 Q21.3
Q21.3 Q21.0
I21.0 Q21.0
Q24.8 I21.0
Q21.3 I21.0
Q21.0 I21.0
R57.0 I21.0
Q21.3 R57.0
I21.0 R57.0
J90.X I42.4
I31.3 I42.4
R57.0 I42.4
I42.4 J90.X
I31.3 J90.X
I42.4 I31.3
J90.X I31.3
R57.0 I31.3
I42.4 R57.0
I31.3 R57.0
I97.1 Q21.0
I47.2 Q21.0
Q21.0 I97.1
I47.2 I97.1
Q21.0 I47.2
I97.1 I47.2
R57.0 I47.2
I47.2 R57.0
I49.0 I27.0
R57.0 I50.0
I27.0 I49.0
I50.0 R57.0
Q22.3 Q24.8
Q22.3 Q22.1
Q22.8 Q22.1
Q24.8 Q22.3
Q22.1 Q22.3
Q22.8 Q22.3
R57.0 Q22.3
Q22.1 Q22.8
Q22.3 Q22.8
Q22.3 R57.0
R57.0 Q25.4
Q25.4 R57.0
Q25.1 Q20.3
Q25.1 Q21.1
Q20.3 Q25.1
Q21.1 Q25.1
T82.5 Q24.8
Z95.8 Q24.8
T82.5 Q25.6
Z95.8 Q25.6
Q24.8 T82.5
Q25.6 T82.5
Z95.8 T82.5
R57.0 T82.5
Q24.8 Z95.8
Q25.6 Z95.8
T82.5 Z95.8
R57.0 Z95.8
T82.5 R57.0
Z95.8 R57.0
I27.2 Q26.2
R57.8 Q26.2
Q26.2 I27.2
I49.8 I27.2
R57.8 I27.2
I27.2 I49.8
R57.8 I49.8
Q26.2 R57.8
I27.2 R57.8
I49.8 R57.8
Q21.2 Q24.0
Q20.1 Q24.0
R57.8 Q24.0
Q24.0 Q21.2
Q20.1 Q21.2
Q24.0 Q20.1
Q21.2 Q20.1
R57.8 Q20.1
Q24.0 R57.8
Q20.1 R57.8
Q21.1 Q22.4
R57.8 Q22.4
Q22.4 Q21.1
R57.8 Q21.1
Q22.4 R57.8
Q21.1 R57.8
Q22.4 Q22.0
R57.8 Q22.0
Q22.0 Q22.4
Q22.0 R57.8
Q23.3 Q25.0
Q25.0 Q23.3
R57.8 Q23.3
Q23.3 R57.8
Q24.0 Q20.6
R57.1 Q20.6
Q20.6 Q24.0
R57.1 Q24.0
Q20.6 R57.1
Q24.0 R57.1
Z01.7 Q24.8
Z01.7 Q22.0
Q25.6 Q21.0
Z01.7 Q21.0
Q21.0 Q25.6
Z01.7 Q25.6
Q24.8 Z01.7
Q22.0 Z01.7
Q21.0 Z01.7
Q25.6 Z01.7
I50.9 I27.0
I27.0 I50.9
I49.0 I50.9
I50.9 I49.0
P54.8 Q24.8
P54.8 Q25.1
R57.1 Q25.1
Q24.8 P54.8
Q25.1 P54.8
R57.1 P54.8
Q25.1 R57.1
P54.8 R57.1
I21.1 Q24.8
I21.1 I50.1
I21.1 I97.1
Q24.8 I21.1
I50.1 I21.1
I97.1 I21.1
I46.1 I21.1
I21.1 I46.1
Q20.8 Q24.8
Q24.8 Q20.8
Q21.0 Q20.8
Q22.1 Q20.8
I46.1 Q20.8
Q20.8 Q21.0
Q22.1 Q21.0
Q20.8 Q22.1
Q21.0 Q22.1
I46.1 Q22.1
Q20.8 I46.1
Q22.1 I46.1
I27.9 I27.0
I51.7 I27.0
I27.0 I27.9
Q21.1 I27.9
I51.7 I27.9
R57.0 I27.9
I27.9 Q21.1
I51.7 Q21.1
I27.0 I51.7
I27.9 I51.7
Q21.1 I51.7
R57.0 I51.7
I27.9 R57.0
I51.7 R57.0
Q89.3 Q24.8
Q24.8 Q89.3
Q21.2 Q89.3
Q20.1 Q89.3
R57.0 Q89.3
Q89.3 Q21.2
Q89.3 Q20.1
Q89.3 R57.0
Q23.4 Q20.8
Q20.1 Q20.8
R57.0 Q20.8
Q20.8 Q23.4
Q20.1 Q23.4
Q20.8 Q20.1
Q23.4 Q20.1
Q20.8 R57.0
Q23.0 Q23.4
Q23.0 Q23.2
Q23.4 Q23.0
Q23.2 Q23.0
R57.0 Q23.0
Q23.0 R57.0
O75.4 O99.8
O82.1 O99.8
Q24.8 O99.8
R57.0 O99.8
O99.8 O75.4
O82.1 O75.4
Q24.8 O75.4
R57.0 O75.4
O99.8 O82.1
O75.4 O82.1
Q24.8 O82.1
R57.0 O82.1
O99.8 Q24.8
O75.4 Q24.8
O82.1 Q24.8
O99.8 R57.0
O75.4 R57.0
O82.1 R57.0
Q21.0 Q20.3
Q20.3 Q21.0
Q22.0 Q21.2
Q25.7 Q21.2
Q21.2 Q22.0
Q21.2 Q25.7
R57.0 Q25.7
Q25.7 R57.0
Q25.6 Q25.0
Q25.0 Q25.6
M08.0 Q24.8
I45.8 Q24.8
M08.0 Q22.0
I45.8 Q22.0
Q24.8 M08.0
Q22.0 M08.0
I45.8 M08.0
R57.8 M08.0
Q24.8 I45.8
Q22.0 I45.8
M08.0 I45.8
R57.8 I45.8
M08.0 R57.8
I45.8 R57.8
T82.5 Q20.4
Z95.8 Q20.4
R57.1 Q20.4
Q20.4 T82.5
R57.1 T82.5
Q20.4 Z95.8
R57.1 Z95.8
Q20.4 R57.1
T82.5 R57.1
Z95.8 R57.1
R90.X Q24.8
R90.X Q23.3
R90.X Q22.8
R90.X Q25.0
Q24.8 R90.X
Q23.3 R90.X
Q22.8 R90.X
Q25.0 R90.X
I50.1 I49.0
I49.0 I50.1
P23.6 Q24.8
P23.6 Q26.2
Q24.8 P23.6
Q26.2 P23.6
R57.0 P23.6
P23.6 R57.0
Q21.4 Q24.8
Q24.8 Q21.4
R57.0 Q21.4
Q21.4 R57.0
D82.1 Q24.8
D82.1 Q22.0
D82.1 Q21.0
Q24.8 D82.1
Q22.0 D82.1
Q21.0 D82.1
I46.1 D82.1
D82.1 I46.1
I49.8 Q20.3
I46.1 Q20.3
I49.8 Q21.0
Q20.3 I49.8
Q21.0 I49.8
Q20.3 I46.1
Q20.1 Q22.8
Q22.8 Q20.1
Q24.1 Q24.8
Q24.8 Q24.1
Q22.4 Q24.1
Q22.0 Q24.1
I46.1 Q24.1
Q24.1 Q22.4
I46.1 Q22.4
Q24.1 Q22.0
Q24.1 I46.1
Q22.4 I46.1
Q24.8 I40.9
Q21.0 I40.9
T82.0 I40.9
I46.1 I40.9
I40.9 Q24.8
T82.0 Q24.8
I40.9 Q21.0
T82.0 Q21.0
I40.9 T82.0
Q24.8 T82.0
Q21.0 T82.0
I46.1 T82.0
I40.9 I46.1
T82.0 I46.1
I47.1 Q24.8
I47.1 Q22.5
Q24.8 I47.1
Q22.5 I47.1
I45.6 I47.1
R57.0 I47.1
I47.1 I45.6
I47.1 R57.0
I11.0 Q24.8
I11.0 I27.0
I49.8 I27.0
Q24.8 I11.0
I27.0 I11.0
I49.8 I11.0
R57.0 I11.0
I27.0 I49.8
I11.0 I49.8
R57.0 I49.8
I11.0 R57.0
I49.8 R57.0
I50.0 Q21.3
I50.0 Q22.1
Q21.3 I50.0
Q22.1 I50.0
I97.1 Q22.0
Q22.0 I97.1
Q26.2 Q24.0
Q24.0 Q26.2
Q20.1 Q26.2
Q26.2 Q20.1
Q21.8 Q24.8
Q21.8 Q23.2
Q21.8 Q25.0
Q24.8 Q21.8
Q23.2 Q21.8
Q25.0 Q21.8
R57.0 Q21.8
Q21.8 R57.0
Q22.6 Q22.0
Q22.0 Q22.6
Q21.1 Q22.6
Q22.6 Q21.1
Q21.1 Q25.4
Q25.4 Q21.1
Q23.1 Q23.0
Q22.2 Q23.0
Q23.0 Q23.1
Q22.2 Q23.1
R57.0 Q23.1
Q23.0 Q22.2
Q23.1 Q22.2
Q23.1 R57.0
Q90.9 Q24.8
Q25.0 Q21.2
Q90.9 Q21.2
Q21.2 Q25.0
Q90.9 Q25.0
Q24.8 Q90.9
Q21.2 Q90.9
Q25.0 Q90.9
R57.0 Q90.9
Q90.9 R57.0
Q24.6 Q25.0
Q25.0 Q24.6
Z45.0 Q24.6
R57.0 Q24.6
Q24.6 Z45.0
R57.0 Z45.0
Q24.6 R57.0
Z45.0 R57.0
R57.8 I97.1
I97.1 R57.8
Q20.4 Q20.1
Q20.1 Q20.4
R57.8 Q20.4
Q20.4 R57.8
I47.1 Q21.1
Q21.1 I47.1
Y83.1 I26.0
E28.2 I26.0
I49.8 I26.0
I26.0 Y83.1
E28.2 Y83.1
I49.8 Y83.1
I26.0 E28.2
Y83.1 E28.2
I49.8 E28.2
I46.1 E28.2
I26.0 I49.8
Y83.1 I49.8
E28.2 I49.8
E28.2 I46.1
Q25.4 Q20.0
I97.1 Q20.0
Q20.0 Q25.4
I97.1 Q25.4
I46.1 Q25.4
Q20.0 I97.1
Q25.4 I97.1
Q25.4 I46.1
Q26.8 Q24.8
Q33.2 Q24.8
Q24.8 Q26.8
Q33.2 Q26.8
Q21.1 Q26.8
Q24.8 Q33.2
Q26.8 Q33.2
Q21.1 Q33.2
I46.1 Q33.2
Q26.8 Q21.1
Q33.2 Q21.1
Q33.2 I46.1
I27.2 I26.0
O14.1 I26.0
I26.0 I27.2
O14.1 I27.2
I26.0 O14.1
I27.2 O14.1
Q24.8 O14.1
I46.1 O14.1
O14.1 Q24.8
O14.1 I46.1
T82.8 Q24.8
T82.8 Q21.3
Z95.8 Q21.3
I46.1 Q21.3
Q24.8 T82.8
Q21.3 T82.8
Z95.8 T82.8
I46.1 T82.8
Q21.3 Z95.8
T82.8 Z95.8
I46.1 Z95.8
Q21.3 I46.1
T82.8 I46.1
Z95.8 I46.1
I27.0 Q25.0
Q25.0 I27.0
Q21.2 I27.0
I27.0 Q21.2
Q22.0 Q21.3
Q21.1 Q21.3
Q21.3 Q22.0
Q21.1 Q22.1
Q21.3 Q21.1
Q22.1 Q21.1
A41.9 Q26.2
A41.9 Q21.1
Q26.2 A41.9
Q21.1 A41.9
R57.0 A41.9
A41.9 R57.0
Q26.3 Q24.8
Q26.3 Q21.1
Q24.8 Q26.3
Q21.1 Q26.3
I27.2 Q26.3
R57.0 Q26.3
Q26.3 I27.2
Q26.3 R57.0
I42.0 I40.0
I36.1 I40.0
I34.0 I40.0
R57.0 I40.0
I40.0 I42.0
I36.1 I42.0
I34.0 I42.0
R57.0 I42.0
I40.0 I36.1
I42.0 I36.1
I34.0 I36.1
R57.0 I36.1
I40.0 I34.0
I42.0 I34.0
I36.1 I34.0
R57.0 I34.0
I40.0 R57.0
I42.0 R57.0
I36.1 R57.0
I34.0 R57.0
I44.0 I40.0
I45.8 I40.0
I44.0 I42.0
I45.8 I42.0
I40.0 I44.0
I42.0 I44.0
I45.8 I44.0
R57.0 I44.0
I40.0 I45.8
I42.0 I45.8
I44.0 I45.8
R57.0 I45.8
I44.0 R57.0
I45.8 R57.0
I49.8 Q21.3
I97.1 Q21.3
Q21.3 I49.8
I97.1 I49.8
Q21.3 I97.1
I49.8 I97.1
Q20.6 Q21.1
Q20.4 Q21.1
Q21.1 Q20.6
Q20.4 Q20.6
R57.0 Q20.6
Q21.1 Q20.4
Q20.6 Q20.4
Q20.6 R57.0
Q20.1 Q21.3
Q21.3 Q20.1
Q26.3 Q20.0
Q20.0 Q26.3
Q21.0 Q26.3
Q26.3 Q21.0
Q27.8 Q25.4
Q25.4 Q27.8
Q21.0 Q27.8
Q27.8 Q21.0
Q21.1 Q23.0
Q21.1 Q23.2
Q23.0 Q21.1
Q23.2 Q21.1
Q24.1 Q89.3
Q89.3 Q24.1
Q21.2 Q24.1
R57.0 Q24.1
Q24.1 Q21.2
Q24.1 R57.0
Q22.2 Q21.3
Q22.2 Q22.0
Q21.3 Q22.2
Q22.0 Q22.2
Q22.8 Q20.0
Q23.3 Q20.0
Q20.0 Q22.8
Q20.0 Q23.3
Q22.2 I42.4
Q23.3 I42.4
I42.4 Q22.2
Q23.3 Q22.2
I42.4 Q23.3
Q22.2 Q23.3
Q24.1 Q20.3
Q23.3 Q20.3
Q20.3 Q24.1
Q23.3 Q24.1
Q20.3 Q23.3
Q24.1 Q23.3
Q24.4 Q23.1
Q24.4 Q23.0
Q23.1 Q24.4
Q23.0 Q24.4
Q21.0 Q25.5
Q25.5 Q21.0
Q21.4 Q22.0
Q22.0 Q21.4
Q25.0 Q21.4
Q21.4 Q25.0
Q25.7 Q21.0
Q21.0 Q25.7
Q25.7 Q22.6
Q22.6 Q25.7
I34.0 I51.7
I33.0 I51.7
E43.X I51.7
R57.8 I51.7
I51.7 I34.0
I33.0 I34.0
E43.X I34.0
R57.8 I34.0
I51.7 I33.0
I34.0 I33.0
E43.X I33.0
R57.8 I33.0
I51.7 E43.X
I34.0 E43.X
I33.0 E43.X
R57.8 E43.X
I51.7 R57.8
I34.0 R57.8
I33.0 R57.8
E43.X R57.8
R57.8 Q25.6
Q25.6 R57.8
Q25.6 Q20.0
R57.8 Q20.0
Q20.0 Q25.6
Q20.0 R57.8
R68.8 Q24.8
A41.9 Q20.0
R68.8 Q20.0
R68.8 Q21.0
Q20.0 A41.9
R68.8 A41.9
Q24.8 R68.8
Q20.0 R68.8
Q21.0 R68.8
A41.9 R68.8
T82.5 Q20.0
Z01.7 Q20.0
Q20.0 T82.5
Z01.7 T82.5
Q20.0 Z01.7
T82.5 Z01.7
I35.0 I33.0
I31.3 I33.0
I36.1 I33.0
A41.9 I33.0
I33.0 I35.0
I31.3 I35.0
I36.1 I35.0
A41.9 I35.0
I33.0 I31.3
I35.0 I31.3
I36.1 I31.3
A41.9 I31.3
I33.0 I36.1
I35.0 I36.1
I31.3 I36.1
A41.9 I36.1
I33.0 A41.9
I35.0 A41.9
I31.3 A41.9
I36.1 A41.9
Q25.0 Q26.3
A41.9 Q26.3
Q26.3 Q25.0
A41.9 Q25.0
Q26.3 A41.9
Q25.0 A41.9
I85.9 O90.3
I27.2 O90.3
I27.0 O90.3
I46.1 O90.3
O90.3 I85.9
I27.2 I85.9
I27.0 I85.9
I46.1 I85.9
O90.3 I27.2
I85.9 I27.2
I27.0 I27.2
O90.3 I27.0
I85.9 I27.0
I27.2 I27.0
O90.3 I46.1
I85.9 I46.1
Q25.6 Q21.3
Q21.3 Q25.6
Q93.8 Q24.8
Q25.4 Q25.3
Q93.8 Q25.3
I46.1 Q25.3
Q25.3 Q25.4
Q93.8 Q25.4
Q24.8 Q93.8
Q25.3 Q93.8
Q25.4 Q93.8
I46.1 Q93.8
Q25.3 I46.1
Q93.8 I46.1
I27.0 Q22.8
I50.0 Q22.8
Q22.8 I27.0
Q22.8 I50.0
I49.8 Q20.0
Q20.0 I49.8
Q25.0 Q23.0
I97.1 Q23.0
Q23.0 Q25.0
I97.1 Q25.0
Q23.0 I97.1
Q25.0 I97.1
J98.6 Q24.8
J98.6 Q22.5
J98.6 Q22.8
Q24.8 J98.6
Q22.5 J98.6
Q22.8 J98.6
R57.0 J98.6
J98.6 R57.0
I27.2 Q25.0
Q25.0 I27.2
Q22.5 Q22.0
Q22.9 Q22.0
Q22.0 Q22.5
Q22.0 Q22.9
Q23.4 Q20.4
Q20.4 Q23.4
Q24.2 Q24.8
Q24.2 Q20.0
Q24.2 Q21.0
Q24.8 Q24.2
Q20.0 Q24.2
Q21.0 Q24.2
R57.0 Q24.2
Q24.2 R57.0
Q25.0 Q20.1
Q20.1 Q25.0
Q23.8 Q24.4
Q25.0 Q24.4
Q24.4 Q23.8
Q25.0 Q23.8
R57.0 Q23.8
Q24.4 Q25.0
Q23.8 Q25.0
Q23.8 R57.0
P36.9 Q24.8
I49.8 Q25.1
P36.9 Q25.1
Q25.1 I49.8
P36.9 I49.8
Q24.8 P36.9
Q25.1 P36.9
I49.8 P36.9
R57.8 P36.9
P36.9 R57.8
I46.1 Q24.3
Q24.3 I46.1
Q23.3 Q21.1
Q21.1 Q23.3
Q25.4 Q23.3
Q25.4 Q22.8
Q23.3 Q25.4
Q22.8 Q25.4
Q22.6 Q25.6
Q25.6 Q22.6
Z45.9 Q24.8
I42.4 Q24.6
Z45.9 Q24.6
Q24.6 I42.4
Z45.9 I42.4
Q24.8 Z45.9
Q24.6 Z45.9
I42.4 Z45.9
R57.0 Z45.9
Z45.9 R57.0
Q21.2 Q21.3
Q21.3 Q21.2
Q22.1 Q21.2
Q21.2 Q22.1
Q20.1 Q20.6
I46.1 Q20.6
Q20.6 Q20.1
Q20.6 I46.1
I33.0 Q24.8
Q24.8 I33.0
Q22.0 I33.0
Q21.0 I33.0
R57.0 I33.0
I33.0 Q22.0
I33.0 Q21.0
I33.0 R57.0
M31.4 Q24.8
I65.0 Q24.8
Q24.8 M31.4
I65.0 M31.4
I97.1 M31.4
I46.1 M31.4
Q24.8 I65.0
M31.4 I65.0
I97.1 I65.0
I46.1 I65.0
M31.4 I97.1
I65.0 I97.1
M31.4 I46.1
I65.0 I46.1
Q25.4 Q24.2
Q24.2 Q25.4
Z01.7 Q25.7
Q25.7 Z01.7
T82.8 Q22.1
Z95.8 Q22.1
Q22.1 T82.8
R57.0 T82.8
Q22.1 Z95.8
T82.8 R57.0
Q20.3 Q21.2
Q21.2 Q20.3
Q22.0 Q20.3
Q20.3 Q22.0
Q26.2 Q21.2
Q25.4 Q21.2
Q21.2 Q26.2
Q25.4 Q26.2
Q21.2 Q25.4
Q26.2 Q25.4
I42.3 Q24.8
I42.3 Q26.2
I42.3 Q21.1
Q24.8 I42.3
Q26.2 I42.3
Q21.1 I42.3
R57.0 I42.3
I42.3 R57.0
I44.2 Q24.8
Q25.1 Q21.2
I44.2 Q21.2
Q21.2 Q25.1
I44.2 Q25.1
Q24.8 I44.2
Q21.2 I44.2
Q25.1 I44.2
I46.1 I44.2
I44.2 I46.1
Q23.2 Q20.1
Q20.1 Q23.2
Q22.2 Q22.8
Q22.8 Q22.2
I46.1 Q22.2
Q22.2 I46.1
Q23.3 Q25.1
Q25.1 Q23.3
J96.0 Q24.8
Q67.8 Q24.8
J96.0 Q22.5
Q67.8 Q22.5
Q24.8 J96.0
Q22.5 J96.0
Q67.8 J96.0
Q24.8 Q67.8
Q22.5 Q67.8
J96.0 Q67.8
I46.1 Q67.8
Q67.8 I46.1
