# Supplementary material for: Comorbidity patterns in cardiovascular diseases: the role of life-stage and socioeconomic status
Source: Front Cardiovasc Med. 2024 Feb 13;11:1215458. doi: 10.3389/fcvm.2024.1215458 (PMC10897012; doi:10.3389/fcvm.2024.1215458)
Supplement: Supplementary file 1 [file Datasheet1.zip › Supplementary/Supplementary_Female_networks/CoNet_TotFemale_21_40_lowSEL_clean.txt]

Z94.0 N18.9
T86.1 N18.9
N28.0 N18.9
A41.9 N18.9
N18.9 Z94.0
T86.1 Z94.0
N28.0 Z94.0
A41.9 Z94.0
N18.9 T86.1
Z94.0 T86.1
N28.0 T86.1
A41.9 T86.1
N18.9 N28.0
Z94.0 N28.0
T86.1 N28.0
A41.9 N28.0
N18.9 A41.9
Z94.0 A41.9
T86.1 A41.9
N28.0 A41.9
Q22.0 Q24.8
Q21.3 Q24.8
Z95.2 Q24.8
A41.9 Q24.8
Q24.8 Q22.0
Q21.3 Q22.0
Z95.2 Q22.0
A41.9 Q22.0
Q24.8 Q21.3
Q22.0 Q21.3
Z95.2 Q21.3
A41.9 Q21.3
Q24.8 Z95.2
Q22.0 Z95.2
Q21.3 Z95.2
A41.9 Z95.2
Q24.8 A41.9
Q22.0 A41.9
Q21.3 A41.9
Z95.2 A41.9
I45.1 I27.0
I49.0 I27.0
I50.9 I27.0
B19.9 I27.0
I27.0 I45.1
I49.0 I45.1
I50.9 I45.1
B19.9 I45.1
I27.0 I49.0
I45.1 I49.0
I50.9 I49.0
B19.9 I49.0
I27.0 I50.9
I45.1 I50.9
I49.0 I50.9
B19.9 I50.9
I27.0 B19.9
I45.1 B19.9
I49.0 B19.9
I50.9 B19.9
Q21.0 Q24.8
Q25.1 Q24.8
N18.9 Q24.8
D13.9 Q24.8
Q24.8 Q21.0
Q25.1 Q21.0
N18.9 Q21.0
D13.9 Q21.0
Q24.8 Q25.1
Q21.0 Q25.1
N18.9 Q25.1
D13.9 Q25.1
Q24.8 N18.9
Q21.0 N18.9
Q25.1 N18.9
D13.9 N18.9
Q24.8 D13.9
Q21.0 D13.9
Q25.1 D13.9
N18.9 D13.9
M31.1 M32.1
I10.X M32.1
E78.9 M32.1
D50.9 M32.1
M32.1 M31.1
I10.X M31.1
E78.9 M31.1
D50.9 M31.1
M32.1 I10.X
M31.1 I10.X
E78.9 I10.X
D50.9 I10.X
M32.1 E78.9
M31.1 E78.9
I10.X E78.9
D50.9 E78.9
M32.1 D50.9
M31.1 D50.9
I10.X D50.9
E78.9 D50.9
M32.9 N18.9
I10.X N18.9
D69.6 N18.9
D64.9 N18.9
N18.9 M32.9
I10.X M32.9
D69.6 M32.9
D64.9 M32.9
N18.9 I10.X
M32.9 I10.X
D69.6 I10.X
D64.9 I10.X
N18.9 D69.6
M32.9 D69.6
I10.X D69.6
D64.9 D69.6
N18.9 D64.9
M32.9 D64.9
I10.X D64.9
D69.6 D64.9
I31.3 M32.1
O82.9 M32.1
I34.0 M32.1
D69.6 M32.1
M32.1 I31.3
O82.9 I31.3
I34.0 I31.3
D69.6 I31.3
M32.1 O82.9
I31.3 O82.9
I34.0 O82.9
D69.6 O82.9
M32.1 I34.0
I31.3 I34.0
O82.9 I34.0
D69.6 I34.0
M32.1 D69.6
I31.3 D69.6
O82.9 D69.6
I34.0 D69.6
J98.4 I27.0
D69.5 I27.0
I27.0 J98.4
I45.1 J98.4
I50.9 J98.4
D69.5 J98.4
J98.4 I45.1
D69.5 I45.1
J98.4 I50.9
D69.5 I50.9
I27.0 D69.5
J98.4 D69.5
I45.1 D69.5
I50.9 D69.5
I64.X M32.1
Z29.2 M32.1
D25.9 M32.1
E03.9 M32.1
M32.1 I64.X
Z29.2 I64.X
D25.9 I64.X
E03.9 I64.X
M32.1 Z29.2
I64.X Z29.2
D25.9 Z29.2
E03.9 Z29.2
M32.1 D25.9
I64.X D25.9
Z29.2 D25.9
E03.9 D25.9
M32.1 E03.9
I64.X E03.9
Z29.2 E03.9
D25.9 E03.9
I47.1 I26.0
I36.1 I26.0
I50.9 I26.0
E03.9 I26.0
I26.0 I47.1
I36.1 I47.1
I50.9 I47.1
E03.9 I47.1
I26.0 I36.1
I47.1 I36.1
I50.9 I36.1
E03.9 I36.1
I26.0 I50.9
I47.1 I50.9
I36.1 I50.9
E03.9 I50.9
I26.0 E03.9
I47.1 E03.9
I36.1 E03.9
I50.9 E03.9
I10.X N93.8
E78.0 N93.8
E66.9 N93.8
E61.1 N93.8
N93.8 I10.X
E78.0 I10.X
E66.9 I10.X
E61.1 I10.X
N93.8 E78.0
I10.X E78.0
E66.9 E78.0
E61.1 E78.0
N93.8 E66.9
I10.X E66.9
E78.0 E66.9
E61.1 E66.9
N93.8 E61.1
I10.X E61.1
E78.0 E61.1
E66.9 E61.1
Z49.2 N18.9
E63.9 N18.9
N18.9 Z49.2
M32.9 Z49.2
I10.X Z49.2
E63.9 Z49.2
Z49.2 M32.9
E63.9 M32.9
Z49.2 I10.X
E63.9 I10.X
N18.9 E63.9
Z49.2 E63.9
M32.9 E63.9
I10.X E63.9
D50.9 N93.8
N93.8 D50.9
E78.0 D50.9
E66.9 D50.9
D50.9 E78.0
D50.9 E66.9
I50.9 Q24.8
I49.8 Q24.8
E66.9 Q24.8
I50.9 Q21.0
I49.8 Q21.0
E66.9 Q21.0
Q24.8 I50.9
Q21.0 I50.9
I49.8 I50.9
E66.9 I50.9
Q24.8 I49.8
Q21.0 I49.8
I50.9 I49.8
E66.9 I49.8
Q24.8 E66.9
Q21.0 E66.9
I50.9 E66.9
I49.8 E66.9
Q23.0 Q24.8
Q23.3 Q24.8
Q22.8 Q24.8
E78.0 Q24.8
Q24.8 Q23.0
Q23.3 Q23.0
Q22.8 Q23.0
E78.0 Q23.0
Q24.8 Q23.3
Q23.0 Q23.3
Q22.8 Q23.3
E78.0 Q23.3
Q24.8 Q22.8
Q23.0 Q22.8
Q23.3 Q22.8
E78.0 Q22.8
Q24.8 E78.0
Q23.0 E78.0
Q23.3 E78.0
Q22.8 E78.0
I25.1 I27.0
I37.1 I27.0
I49.8 I27.0
E79.0 I27.0
I27.0 I25.1
I37.1 I25.1
I49.8 I25.1
E79.0 I25.1
I27.0 I37.1
I25.1 I37.1
I49.8 I37.1
E79.0 I37.1
I27.0 I49.8
I25.1 I49.8
I37.1 I49.8
E79.0 I49.8
I27.0 E79.0
I25.1 E79.0
I37.1 E79.0
I49.8 E79.0
I36.1 I27.0
I27.0 I36.1
I37.1 I36.1
I49.8 I36.1
E79.0 I36.1
I36.1 I37.1
I36.1 I49.8
I36.1 E79.0
J18.9 I09.1
I50.9 I09.1
I49.8 I09.1
F32.9 I09.1
I09.1 J18.9
I50.9 J18.9
I49.8 J18.9
F32.9 J18.9
I09.1 I50.9
J18.9 I50.9
F32.9 I50.9
I09.1 I49.8
J18.9 I49.8
F32.9 I49.8
I09.1 F32.9
J18.9 F32.9
I50.9 F32.9
I49.8 F32.9
Q21.1 Q24.8
Q26.2 Q24.8
I10.X Q24.8
Q24.8 Q21.1
Q26.2 Q21.1
I49.8 Q21.1
I10.X Q21.1
Q24.8 Q26.2
Q21.1 Q26.2
I49.8 Q26.2
I10.X Q26.2
Q21.1 I49.8
Q26.2 I49.8
I10.X I49.8
Q24.8 I10.X
Q21.1 I10.X
Q26.2 I10.X
I49.8 I10.X
M32.1 N18.9
Z29.2 N18.9
E78.9 N18.9
I27.0 N18.9
N18.9 M32.1
I27.0 M32.1
N18.9 Z29.2
E78.9 Z29.2
I27.0 Z29.2
N18.9 E78.9
Z29.2 E78.9
I27.0 E78.9
N18.9 I27.0
M32.1 I27.0
Z29.2 I27.0
E78.9 I27.0
Q22.2 Q24.8
I27.0 Q24.8
Q22.2 Q21.1
Q22.8 Q21.1
I27.0 Q21.1
Q24.8 Q22.2
Q21.1 Q22.2
Q22.8 Q22.2
I27.0 Q22.2
Q21.1 Q22.8
Q22.2 Q22.8
I27.0 Q22.8
Q24.8 I27.0
Q21.1 I27.0
Q22.2 I27.0
Q22.8 I27.0
Q25.0 Q21.0
Q23.0 Q21.0
I27.0 Q21.0
Q25.0 Q25.1
Q23.0 Q25.1
I27.0 Q25.1
Q21.0 Q25.0
Q25.1 Q25.0
Q23.0 Q25.0
I27.0 Q25.0
Q21.0 Q23.0
Q25.1 Q23.0
Q25.0 Q23.0
I27.0 Q23.0
Q21.0 I27.0
Q25.1 I27.0
Q25.0 I27.0
Q23.0 I27.0
I27.2 Q24.8
I44.0 Q24.8
Q24.8 I27.2
I44.0 I27.2
I50.9 I27.2
I49.8 I27.2
Q24.8 I44.0
I27.2 I44.0
I50.9 I44.0
I49.8 I44.0
I27.2 I50.9
I44.0 I50.9
I27.2 I49.8
I44.0 I49.8
Q24.4 Q24.8
I50.0 Q24.8
Q24.8 Q24.4
Q23.3 Q24.4
Q22.8 Q24.4
I50.0 Q24.4
Q24.4 Q23.3
I50.0 Q23.3
Q24.4 Q22.8
I50.0 Q22.8
Q24.8 I50.0
Q24.4 I50.0
Q23.3 I50.0
Q22.8 I50.0
Q23.1 Q24.8
O82.9 Q24.8
Q24.8 Q23.1
Q23.0 Q23.1
O82.9 Q23.1
I50.9 Q23.1
Q23.1 Q23.0
O82.9 Q23.0
I50.9 Q23.0
Q24.8 O82.9
Q23.1 O82.9
Q23.0 O82.9
I50.9 O82.9
Q23.1 I50.9
Q23.0 I50.9
O82.9 I50.9
C83.8 M32.1
D69.5 M32.1
N93.9 M32.1
K92.0 M32.1
M32.1 C83.8
D69.5 C83.8
N93.9 C83.8
K92.0 C83.8
M32.1 D69.5
C83.8 D69.5
N93.9 D69.5
K92.0 D69.5
M32.1 N93.9
C83.8 N93.9
D69.5 N93.9
K92.0 N93.9
M32.1 K92.0
C83.8 K92.0
D69.5 K92.0
N93.9 K92.0
I47.1 Q24.8
N17.9 Q24.8
E87.5 Q24.8
Q90.9 Q24.8
Q24.8 I47.1
N17.9 I47.1
E87.5 I47.1
Q90.9 I47.1
Q24.8 N17.9
I47.1 N17.9
E87.5 N17.9
Q90.9 N17.9
Q24.8 E87.5
I47.1 E87.5
N17.9 E87.5
Q90.9 E87.5
Q24.8 Q90.9
I47.1 Q90.9
N17.9 Q90.9
E87.5 Q90.9
Z45.0 I45.8
Z45.9 I45.8
I50.9 I45.8
R55.X I45.8
I45.8 Z45.0
Z45.9 Z45.0
I50.9 Z45.0
R55.X Z45.0
I45.8 Z45.9
Z45.0 Z45.9
I50.9 Z45.9
R55.X Z45.9
I45.8 I50.9
Z45.0 I50.9
Z45.9 I50.9
R55.X I50.9
I45.8 R55.X
Z45.0 R55.X
Z45.9 R55.X
I50.9 R55.X
I48.X I09.1
Z95.8 I09.1
I45.1 I09.1
R57.0 I09.1
I09.1 I48.X
Z95.8 I48.X
I45.1 I48.X
R57.0 I48.X
I09.1 Z95.8
I48.X Z95.8
I45.1 Z95.8
R57.0 Z95.8
I09.1 I45.1
I48.X I45.1
Z95.8 I45.1
R57.0 I45.1
I09.1 R57.0
I48.X R57.0
Z95.8 R57.0
I45.1 R57.0
Q22.1 Q24.8
Q25.6 Q24.8
R57.0 Q24.8
Q22.1 Q21.0
Q25.6 Q21.0
R57.0 Q21.0
Q24.8 Q22.1
Q21.0 Q22.1
Q25.6 Q22.1
R57.0 Q22.1
Q24.8 Q25.6
Q21.0 Q25.6
Q22.1 Q25.6
R57.0 Q25.6
Q24.8 R57.0
Q21.0 R57.0
Q22.1 R57.0
Q25.6 R57.0
Z95.2 I09.1
I64.X I09.1
T82.0 I09.1
I09.1 Z95.2
I64.X Z95.2
T82.0 Z95.2
R57.0 Z95.2
I09.1 I64.X
Z95.2 I64.X
T82.0 I64.X
R57.0 I64.X
I09.1 T82.0
Z95.2 T82.0
I64.X T82.0
R57.0 T82.0
Z95.2 R57.0
I64.X R57.0
T82.0 R57.0
Z49.1 N18.9
Y83.1 N18.9
R57.0 N18.9
N18.9 Z49.1
Y83.1 Z49.1
T86.1 Z49.1
R57.0 Z49.1
N18.9 Y83.1
Z49.1 Y83.1
T86.1 Y83.1
R57.0 Y83.1
Z49.1 T86.1
Y83.1 T86.1
R57.0 T86.1
N18.9 R57.0
Z49.1 R57.0
Y83.1 R57.0
T86.1 R57.0
I35.2 I42.0
G93.1 I42.0
N17.9 I42.0
R57.8 I42.0
I42.0 I35.2
G93.1 I35.2
N17.9 I35.2
R57.8 I35.2
I42.0 G93.1
I35.2 G93.1
N17.9 G93.1
R57.8 G93.1
I42.0 N17.9
I35.2 N17.9
G93.1 N17.9
R57.8 N17.9
I42.0 R57.8
I35.2 R57.8
G93.1 R57.8
N17.9 R57.8
I71.0 I26.0
I42.0 I26.0
I08.3 I26.0
R57.1 I26.0
I26.0 I71.0
I42.0 I71.0
I08.3 I71.0
R57.1 I71.0
I26.0 I42.0
I71.0 I42.0
I08.3 I42.0
R57.1 I42.0
I26.0 I08.3
I71.0 I08.3
I42.0 I08.3
R57.1 I08.3
I26.0 R57.1
I71.0 R57.1
I42.0 R57.1
I08.3 R57.1
E11.9 I09.1
R68.8 I09.1
I48.X Z95.2
E11.9 Z95.2
R68.8 Z95.2
Z95.2 I48.X
E11.9 I48.X
R68.8 I48.X
I09.1 E11.9
Z95.2 E11.9
I48.X E11.9
R68.8 E11.9
I09.1 R68.8
Z95.2 R68.8
I48.X R68.8
E11.9 R68.8
N03.5 N18.9
S37.0 N18.9
N18.9 N03.5
I10.X N03.5
D64.9 N03.5
S37.0 N03.5
N03.5 I10.X
S37.0 I10.X
N03.5 D64.9
S37.0 D64.9
N18.9 S37.0
N03.5 S37.0
I10.X S37.0
D64.9 S37.0
R80.X E87.1
F50.0 E87.1
Z01.7 E87.1
Z01.8 E87.1
E87.1 R80.X
F50.0 R80.X
Z01.7 R80.X
Z01.8 R80.X
E87.1 F50.0
R80.X F50.0
Z01.7 F50.0
Z01.8 F50.0
E87.1 Z01.7
R80.X Z01.7
F50.0 Z01.7
Z01.8 Z01.7
E87.1 Z01.8
R80.X Z01.8
F50.0 Z01.8
Z01.7 Z01.8
N26.X N18.9
K52.9 N18.9
A05.9 N18.9
Z01.7 N18.9
N18.9 N26.X
K52.9 N26.X
A05.9 N26.X
Z01.7 N26.X
N18.9 K52.9
N26.X K52.9
A05.9 K52.9
Z01.7 K52.9
N18.9 A05.9
N26.X A05.9
K52.9 A05.9
Z01.7 A05.9
N18.9 Z01.7
N26.X Z01.7
K52.9 Z01.7
A05.9 Z01.7
N10.X N18.9
A09.X N18.9
N10.X T86.1
A09.X T86.1
Z01.7 T86.1
N18.9 N10.X
T86.1 N10.X
A09.X N10.X
Z01.7 N10.X
N18.9 A09.X
T86.1 A09.X
N10.X A09.X
Z01.7 A09.X
T86.1 Z01.7
N10.X Z01.7
A09.X Z01.7
M32.9 N05.9
S37.0 N05.9
B34.4 N05.9
Z01.7 N05.9
N05.9 M32.9
S37.0 M32.9
B34.4 M32.9
Z01.7 M32.9
N05.9 S37.0
M32.9 S37.0
B34.4 S37.0
Z01.7 S37.0
N05.9 B34.4
M32.9 B34.4
S37.0 B34.4
Z01.7 B34.4
N05.9 Z01.7
M32.9 Z01.7
S37.0 Z01.7
B34.4 Z01.7
I33.0 N18.9
B95.0 N18.9
I33.0 M32.9
B95.0 M32.9
N18.9 I33.0
M32.9 I33.0
B95.0 I33.0
Z01.7 I33.0
N18.9 B95.0
M32.9 B95.0
I33.0 B95.0
Z01.7 B95.0
I33.0 Z01.7
B95.0 Z01.7
I33.0 I36.1
J98.5 I36.1
B96.1 I36.1
Z01.7 I36.1
I36.1 I33.0
J98.5 I33.0
B96.1 I33.0
I36.1 J98.5
I33.0 J98.5
B96.1 J98.5
Z01.7 J98.5
I36.1 B96.1
I33.0 B96.1
J98.5 B96.1
Z01.7 B96.1
I36.1 Z01.7
J98.5 Z01.7
B96.1 Z01.7
N28.9 N18.9
N18.9 N28.9
K52.9 N28.9
D69.6 N28.9
Z01.7 N28.9
N28.9 K52.9
D69.6 K52.9
N28.9 D69.6
K52.9 D69.6
Z01.7 D69.6
N28.9 Z01.7
D69.6 Z01.7
I11.0 I42.0
I49.8 I42.0
E03.9 I42.0
Z01.7 I42.0
I42.0 I11.0
I49.8 I11.0
E03.9 I11.0
Z01.7 I11.0
I42.0 I49.8
I11.0 I49.8
E03.9 I49.8
Z01.7 I49.8
I42.0 E03.9
I11.0 E03.9
I49.8 E03.9
Z01.7 E03.9
I42.0 Z01.7
I11.0 Z01.7
I49.8 Z01.7
E03.9 Z01.7
I77.6 N18.9
E03.9 N18.9
N18.9 I77.6
S37.0 I77.6
E03.9 I77.6
Z01.7 I77.6
I77.6 S37.0
E03.9 S37.0
N18.9 E03.9
I77.6 E03.9
S37.0 E03.9
I77.6 Z01.7
N06.8 N05.5
I10.X N05.5
E11.9 N05.5
Z01.7 N05.5
N05.5 N06.8
I10.X N06.8
E11.9 N06.8
Z01.7 N06.8
N05.5 I10.X
N06.8 I10.X
E11.9 I10.X
Z01.7 I10.X
N05.5 E11.9
N06.8 E11.9
I10.X E11.9
Z01.7 E11.9
N05.5 Z01.7
N06.8 Z01.7
I10.X Z01.7
E11.9 Z01.7
K85.1 N18.9
E11.9 N18.9
K85.1 Z49.2
E11.9 Z49.2
Z01.7 Z49.2
N18.9 K85.1
Z49.2 K85.1
E11.9 K85.1
Z01.7 K85.1
N18.9 E11.9
Z49.2 E11.9
K85.1 E11.9
Z49.2 Z01.7
K85.1 Z01.7
I27.2 I27.9
M32.9 I27.9
E24.8 I27.9
Z01.7 I27.9
I27.9 I27.2
M32.9 I27.2
E24.8 I27.2
Z01.7 I27.2
I27.9 M32.9
I27.2 M32.9
E24.8 M32.9
I27.9 E24.8
I27.2 E24.8
M32.9 E24.8
Z01.7 E24.8
I27.9 Z01.7
I27.2 Z01.7
E24.8 Z01.7
N06.9 N18.9
E78.2 N18.9
E78.0 N18.9
N18.9 N06.9
E78.2 N06.9
E78.0 N06.9
Z01.7 N06.9
N18.9 E78.2
N06.9 E78.2
E78.0 E78.2
Z01.7 E78.2
N18.9 E78.0
N06.9 E78.0
E78.2 E78.0
Z01.7 E78.0
N06.9 Z01.7
E78.2 Z01.7
E78.0 Z01.7
I10.X N06.1
S37.0 N06.1
E78.0 N06.1
Z01.7 N06.1
N06.1 I10.X
N06.1 S37.0
E78.0 S37.0
N06.1 E78.0
S37.0 E78.0
N06.1 Z01.7
S37.0 M32.1
E78.0 M32.1
Z01.7 M32.1
M32.1 S37.0
M32.1 E78.0
M32.1 Z01.7
D70.X N39.0
T88.7 N39.0
E78.9 N39.0
Z01.7 N39.0
N39.0 D70.X
T88.7 D70.X
E78.9 D70.X
Z01.7 D70.X
N39.0 T88.7
D70.X T88.7
E78.9 T88.7
Z01.7 T88.7
N39.0 E78.9
D70.X E78.9
T88.7 E78.9
Z01.7 E78.9
N39.0 Z01.7
D70.X Z01.7
T88.7 Z01.7
E78.9 Z01.7
A18.2 N18.9
A18.0 N18.9
E79.0 N18.9
N18.9 A18.2
A18.0 A18.2
E79.0 A18.2
Z01.7 A18.2
N18.9 A18.0
A18.2 A18.0
E79.0 A18.0
Z01.7 A18.0
N18.9 E79.0
A18.2 E79.0
A18.0 E79.0
Z01.7 E79.0
A18.2 Z01.7
A18.0 Z01.7
E79.0 Z01.7
Z45.0 I44.2
Z45.9 I44.2
E85.9 I44.2
Z01.7 I44.2
I44.2 Z45.0
E85.9 Z45.0
Z01.7 Z45.0
I44.2 Z45.9
E85.9 Z45.9
Z01.7 Z45.9
I44.2 E85.9
Z45.0 E85.9
Z45.9 E85.9
Z01.7 E85.9
I44.2 Z01.7
Z45.0 Z01.7
Z45.9 Z01.7
E85.9 Z01.7
I12.0 N18.9
J81.X N18.9
E87.7 N18.9
N18.9 I12.0
J81.X I12.0
E87.7 I12.0
Z01.7 I12.0
N18.9 J81.X
I12.0 J81.X
E87.7 J81.X
Z01.7 J81.X
N18.9 E87.7
I12.0 E87.7
J81.X E87.7
Z01.7 E87.7
I12.0 Z01.7
J81.X Z01.7
E87.7 Z01.7
G44.8 I27.0
Z01.7 I27.0
G44.8 I49.8
G44.8 I50.9
Z01.7 I50.9
I27.0 G44.8
I49.8 G44.8
I50.9 G44.8
Z01.7 G44.8
I27.0 Z01.7
I50.9 Z01.7
G44.8 Z01.7
I05.0 I09.1
G45.9 I09.1
Z01.7 I09.1
I09.1 I05.0
I64.X I05.0
G45.9 I05.0
Z01.7 I05.0
I05.0 I64.X
G45.9 I64.X
Z01.7 I64.X
I09.1 G45.9
I05.0 G45.9
I64.X G45.9
Z01.7 G45.9
I09.1 Z01.7
I05.0 Z01.7
I64.X Z01.7
G45.9 Z01.7
G90.9 I27.0
G90.9 I37.1
Z01.7 I37.1
G90.9 I36.1
I27.0 G90.9
I37.1 G90.9
I36.1 G90.9
Z01.7 G90.9
I37.1 Z01.7
G90.9 Z01.7
I15.8 C74.9
E26.0 C74.9
H35.0 C74.9
Z01.7 C74.9
C74.9 I15.8
E26.0 I15.8
H35.0 I15.8
Z01.7 I15.8
C74.9 E26.0
I15.8 E26.0
H35.0 E26.0
Z01.7 E26.0
C74.9 H35.0
I15.8 H35.0
E26.0 H35.0
Z01.7 H35.0
C74.9 Z01.7
I15.8 Z01.7
E26.0 Z01.7
H35.0 Z01.7
I15.1 N18.9
H35.0 N18.9
I15.1 Z49.1
H35.0 Z49.1
Z01.7 Z49.1
N18.9 I15.1
Z49.1 I15.1
H35.0 I15.1
Z01.7 I15.1
N18.9 H35.0
Z49.1 H35.0
I15.1 H35.0
Z49.1 Z01.7
I15.1 Z01.7
I05.0 Z95.2
Z01.7 Z95.2
I05.0 T82.0
Z01.7 T82.0
Z95.2 I05.0
T82.0 I05.0
Z95.2 Z01.7
T82.0 Z01.7
I05.2 I09.1
I05.1 I09.1
I07.1 I09.1
I09.1 I05.2
I05.1 I05.2
I07.1 I05.2
Z01.7 I05.2
I09.1 I05.1
I05.2 I05.1
I07.1 I05.1
Z01.7 I05.1
I09.1 I07.1
I05.2 I07.1
I05.1 I07.1
Z01.7 I07.1
I05.2 Z01.7
I05.1 Z01.7
I07.1 Z01.7
Z96.8 N18.9
Z96.8 T86.1
I10.X T86.1
N18.9 Z96.8
T86.1 Z96.8
I10.X Z96.8
Z01.7 Z96.8
T86.1 I10.X
Z96.8 I10.X
Z96.8 Z01.7
E11.7 N18.9
C56.X N18.9
N18.9 E11.7
C56.X E11.7
I15.1 E11.7
Z01.7 E11.7
N18.9 C56.X
E11.7 C56.X
I15.1 C56.X
Z01.7 C56.X
E11.7 I15.1
C56.X I15.1
E11.7 Z01.7
C56.X Z01.7
I15.1 M32.1
I15.1 S37.0
M32.1 I15.1
S37.0 I15.1
I07.0 I09.1
I26.0 I09.1
I07.0 I05.0
I26.0 I05.0
I09.1 I07.0
I05.0 I07.0
I26.0 I07.0
Z01.7 I07.0
I09.1 I26.0
I05.0 I26.0
I07.0 I26.0
Z01.7 I26.0
I07.0 Z01.7
I26.0 Z01.7
I27.0 I09.1
I07.1 I05.0
I27.0 I05.0
I05.0 I07.1
I27.0 I07.1
I09.1 I27.0
I05.0 I27.0
I07.1 I27.0
I44.3 Q24.8
Z01.7 Q24.8
I44.3 Q21.1
Z01.7 Q21.1
Q24.8 I44.3
Q21.1 I44.3
I27.0 I44.3
Z01.7 I44.3
I44.3 I27.0
Q24.8 Z01.7
Q21.1 Z01.7
I44.3 Z01.7
I48.X Q24.8
I48.X Q21.1
Q24.8 I48.X
Q21.1 I48.X
I27.0 I48.X
Z01.7 I48.X
I48.X I27.0
I48.X Z01.7
Q21.1 Q21.0
Z01.7 Q21.0
Q21.0 Q21.1
Q21.0 Z01.7
I27.2 N18.9
I27.2 M32.1
I27.2 E78.9
N18.9 I27.2
M32.1 I27.2
E78.9 I27.2
I10.X I09.1
I27.2 I09.1
I10.X I48.X
I27.2 I48.X
I09.1 I10.X
I48.X I10.X
I27.2 I10.X
I09.1 I27.2
I48.X I27.2
I10.X I27.2
Q21.1 I26.9
I27.8 I26.9
I27.2 I26.9
Z01.7 I26.9
I26.9 Q21.1
I27.8 Q21.1
I27.2 Q21.1
I26.9 I27.8
Q21.1 I27.8
I27.2 I27.8
Z01.7 I27.8
I26.9 I27.2
Q21.1 I27.2
I27.8 I27.2
I26.9 Z01.7
I27.8 Z01.7
I45.1 Q24.8
I45.1 Q21.1
Q24.8 I45.1
Q21.1 I45.1
I27.2 I45.1
Z01.7 I45.1
I45.1 I27.2
I45.1 Z01.7
I45.1 Q22.2
I27.2 Q22.2
Z01.7 Q22.2
Q22.2 I45.1
Q22.2 I27.2
Q22.2 Z01.7
I48.X I07.1
I27.2 I07.1
I07.1 I48.X
I07.1 I27.2
Q25.0 Q24.8
Q24.8 Q25.0
O82.9 Q25.0
I27.2 Q25.0
Z01.7 Q25.0
Q25.0 O82.9
I27.2 O82.9
Z01.7 O82.9
Q25.0 I27.2
O82.9 I27.2
Q25.0 Z01.7
O82.9 Z01.7
Y83.1 Q24.8
Y83.1 Q25.0
Q24.8 Y83.1
Q25.0 Y83.1
I27.2 Y83.1
Z01.7 Y83.1
Y83.1 I27.2
Y83.1 Z01.7
I31.3 Q24.8
I31.3 Q23.3
Z01.7 Q23.3
I31.3 Q22.8
Z01.7 Q22.8
Q24.8 I31.3
Q23.3 I31.3
Q22.8 I31.3
Z01.7 I31.3
Q23.3 Z01.7
Q22.8 Z01.7
I31.3 Z01.7
I64.X Q24.8
I33.0 Q24.8
I64.X Q21.3
I33.0 Q21.3
Z01.7 Q21.3
Q24.8 I64.X
Q21.3 I64.X
I33.0 I64.X
Q24.8 I33.0
Q21.3 I33.0
I64.X I33.0
Q21.3 Z01.7
Q22.2 Q21.0
I33.0 Q21.0
Q21.0 Q22.2
I33.0 Q22.2
Q21.0 I33.0
Q22.2 I33.0
I33.0 Q23.1
Z01.7 Q23.1
I33.0 Q23.0
Z01.7 Q23.0
Q23.1 I33.0
Q23.0 I33.0
Q23.1 Z01.7
Q23.0 Z01.7
Q23.1 Q21.0
Q21.0 Q23.1
I35.1 I34.0
I33.0 I34.0
I35.0 I34.0
Z01.7 I34.0
I34.0 I35.1
I33.0 I35.1
I35.0 I35.1
Z01.7 I35.1
I34.0 I33.0
I35.1 I33.0
I35.0 I33.0
I34.0 I35.0
I35.1 I35.0
I33.0 I35.0
Z01.7 I35.0
I34.0 Z01.7
I35.1 Z01.7
I35.0 Z01.7
I34.0 O99.4
I35.1 O99.4
I36.1 O99.4
Z01.7 O99.4
O99.4 I34.0
I36.1 I34.0
O99.4 I35.1
I36.1 I35.1
O99.4 I36.1
I34.0 I36.1
I35.1 I36.1
O99.4 Z01.7
I80.2 I27.9
Z45.2 I27.9
I36.1 I27.9
I27.9 I80.2
Z45.2 I80.2
I36.1 I80.2
Z01.7 I80.2
I27.9 Z45.2
I80.2 Z45.2
I36.1 Z45.2
Z01.7 Z45.2
I27.9 I36.1
I80.2 I36.1
Z45.2 I36.1
I80.2 Z01.7
Z45.2 Z01.7
Q23.1 Q24.4
I44.0 Q24.4
Z01.7 Q24.4
Q24.4 Q23.1
I44.0 Q23.1
Q24.4 I44.0
Q23.1 I44.0
Z01.7 I44.0
Q24.4 Z01.7
I44.0 Z01.7
I34.0 I27.0
I27.0 I34.0
I45.1 I34.0
I45.1 I36.1
I34.0 I45.1
I36.1 I45.1
I45.1 Z95.2
Z95.2 I45.1
I82.9 I27.9
I45.1 I27.9
I82.9 I27.2
I27.9 I82.9
I27.2 I82.9
I45.1 I82.9
Z01.7 I82.9
I27.9 I45.1
I82.9 I45.1
I82.9 Z01.7
J93.1 Q24.8
J93.1 Q21.1
Q24.8 J93.1
Q21.1 J93.1
I45.1 J93.1
Z01.7 J93.1
J93.1 I45.1
J93.1 Z01.7
Q24.8 I27.8
Q21.0 I27.8
I45.1 I27.8
I27.8 Q24.8
I27.8 Q21.0
I45.1 Q21.0
I27.8 I45.1
Q21.0 I45.1
Y83.1 Q21.1
Q21.1 Y83.1
I45.1 Y83.1
Y83.1 I45.1
Z95.8 I27.9
Z95.8 I80.2
I45.1 I80.2
I27.9 Z95.8
I80.2 Z95.8
Z01.7 Z95.8
I80.2 I45.1
Z95.8 Z01.7
Z95.2 I33.0
I45.1 I33.0
I33.0 Z95.2
I33.0 I45.1
Q22.5 Q24.8
Q24.8 Q22.5
I48.X Q22.5
I47.1 Q22.5
Z01.7 Q22.5
Q22.5 I48.X
I47.1 I48.X
Q22.5 I47.1
I48.X I47.1
Z01.7 I47.1
Q22.5 Z01.7
I47.1 Z01.7
I48.X I05.0
I05.0 I48.X
I48.X I05.2
I05.2 I48.X
I08.8 I09.1
I31.3 I09.1
I09.1 I08.8
I31.3 I08.8
I48.X I08.8
Z01.7 I08.8
I09.1 I31.3
I08.8 I31.3
I48.X I31.3
I08.8 I48.X
I31.3 I48.X
I08.8 Z01.7
I34.8 I34.1
I34.0 I34.1
I48.X I34.1
Z01.7 I34.1
I34.1 I34.8
I34.0 I34.8
I48.X I34.8
Z01.7 I34.8
I34.1 I34.0
I34.8 I34.0
I48.X I34.0
I34.1 I48.X
I34.8 I48.X
I34.0 I48.X
I34.1 Z01.7
I34.8 Z01.7
I31.3 I26.0
C56.X I26.0
I49.8 I26.0
I26.0 I31.3
C56.X I31.3
I49.8 I31.3
I26.0 C56.X
I31.3 C56.X
I49.8 C56.X
I26.0 I49.8
I31.3 I49.8
C56.X I49.8
I49.5 I47.2
G90.9 I47.2
I49.8 I47.2
Z01.7 I47.2
I47.2 I49.5
G90.9 I49.5
I49.8 I49.5
Z01.7 I49.5
I47.2 G90.9
I49.5 G90.9
I49.8 G90.9
I47.2 I49.8
I49.5 I49.8
G90.9 I49.8
I47.2 Z01.7
I49.5 Z01.7
I49.8 Q25.0
Q25.0 I49.8
I49.8 I27.9
I49.8 I45.1
I27.9 I49.8
I45.1 I49.8
I50.9 I49.5
I50.9 G90.9
I49.5 I50.9
G90.9 I50.9
I50.9 I07.1
I49.8 I07.1
I07.1 I50.9
I07.1 I49.8
I50.9 Q21.1
Q21.1 I50.9
I31.3 C50.9
I50.9 C50.9
I49.8 C50.9
Z01.7 C50.9
C50.9 I31.3
I50.9 I31.3
C50.9 I50.9
I31.3 I50.9
C50.9 I49.8
C50.9 Z01.7
I34.0 I42.1
I50.9 I42.1
I49.8 I42.1
Z01.7 I42.1
I42.1 I34.0
I50.9 I34.0
I49.8 I34.0
I42.1 I50.9
I34.0 I50.9
I42.1 I49.8
I34.0 I49.8
I42.1 Z01.7
I50.9 I27.9
I27.9 I50.9
I47.2 I42.2
I50.9 I42.2
I49.8 I42.2
Z01.7 I42.2
I42.2 I47.2
I50.9 I47.2
I42.2 I50.9
I47.2 I50.9
I42.2 I49.8
I42.2 Z01.7
I50.9 I64.X
I49.8 I64.X
I64.X I50.9
I64.X I49.8
I85.0 Q24.8
Q24.8 I85.0
I50.9 I85.0
I49.8 I85.0
Z01.7 I85.0
I85.0 I50.9
I85.0 I49.8
I85.0 Z01.7
I50.9 Z95.2
I49.8 Z95.2
Z95.2 I50.9
Z95.2 I49.8
I60.9 Q24.8
I60.9 Z95.2
Q24.8 I60.9
Z95.2 I60.9
I49.8 I60.9
Z01.7 I60.9
I60.9 I49.8
I60.9 Z01.7
O82.9 O90.3
Z35.8 O90.3
I49.8 O90.3
Z01.7 O90.3
O90.3 O82.9
Z35.8 O82.9
I49.8 O82.9
O90.3 Z35.8
O82.9 Z35.8
I49.8 Z35.8
Z01.7 Z35.8
O90.3 I49.8
O82.9 I49.8
Z35.8 I49.8
O90.3 Z01.7
Z35.8 Z01.7
I71.6 I71.4
Z95.8 I71.4
I49.8 I71.4
Z01.7 I71.4
I71.4 I71.6
Z95.8 I71.6
I49.8 I71.6
Z01.7 I71.6
I71.4 Z95.8
I71.6 Z95.8
I49.8 Z95.8
I71.4 I49.8
I71.6 I49.8
Z95.8 I49.8
I71.4 Z01.7
I71.6 Z01.7
I50.0 Q21.1
I50.0 I27.0
Q21.1 I50.0
I27.0 I50.0
Z01.7 I50.0
I50.0 Z01.7
I50.0 I36.1
I50.0 I37.1
I36.1 I50.0
I37.1 I50.0
I06.0 I09.1
I06.0 I05.2
I50.9 I05.2
I09.1 I06.0
I05.2 I06.0
I50.9 I06.0
Z01.7 I06.0
I05.2 I50.9
I06.0 I50.9
I06.0 Z01.7
I06.1 I09.1
I06.1 I05.0
I50.9 I05.0
I09.1 I06.1
I05.0 I06.1
I50.9 I06.1
Z01.7 I06.1
I05.0 I50.9
I06.1 I50.9
I06.1 Z01.7
I21.1 I25.8
I10.X I25.8
I50.9 I25.8
Z01.7 I25.8
I25.8 I21.1
I10.X I21.1
I50.9 I21.1
Z01.7 I21.1
I25.8 I10.X
I21.1 I10.X
I50.9 I10.X
I25.8 I50.9
I21.1 I50.9
I10.X I50.9
I25.8 Z01.7
I21.1 Z01.7
I10.X Q23.1
Q23.1 I10.X
Q24.5 Q24.8
I21.0 Q24.8
Q24.8 Q24.5
I21.0 Q24.5
I50.9 Q24.5
Z01.7 Q24.5
Q24.8 I21.0
Q24.5 I21.0
I50.9 I21.0
Z01.7 I21.0
Q24.5 I50.9
I21.0 I50.9
Q24.5 Z01.7
I21.0 Z01.7
I50.9 Q25.1
Z01.7 Q25.1
Q25.1 I50.9
Q25.1 Z01.7
I31.3 Q22.1
I50.9 Q22.1
Z01.7 Q22.1
Q22.1 I31.3
Q22.1 I50.9
Q22.1 Z01.7
I36.1 I27.2
I27.2 I36.1
Z01.7 J98.4
J98.4 Z01.7
O99.4 I40.9
I47.1 I40.9
I50.9 I40.9
Z01.7 I40.9
I40.9 O99.4
I47.1 O99.4
I50.9 O99.4
I40.9 I47.1
O99.4 I47.1
I40.9 I50.9
O99.4 I50.9
I40.9 Z01.7
Q89.3 Q24.8
Q24.8 Q89.3
I47.1 Q89.3
I50.9 Q89.3
Z01.7 Q89.3
Q89.3 I47.1
Q89.3 I50.9
Q89.3 Z01.7
I50.9 I48.X
I48.X I50.9
I31.9 D48.6
I49.8 D48.6
I50.9 D48.6
Z01.7 D48.6
D48.6 I31.9
I49.8 I31.9
I50.9 I31.9
Z01.7 I31.9
D48.6 I49.8
I31.9 I49.8
D48.6 I50.9
I31.9 I50.9
D48.6 Z01.7
I31.9 Z01.7
I49.1 Q24.8
I49.1 Q23.0
Q24.8 I49.1
Q23.0 I49.1
I50.9 I49.1
Z01.7 I49.1
I49.1 I50.9
I49.1 Z01.7
O13.X I08.1
O82.9 I08.1
I50.9 I08.1
Z01.7 I08.1
I08.1 O13.X
O82.9 O13.X
I50.9 O13.X
Z01.7 O13.X
I08.1 O82.9
O13.X O82.9
I08.1 I50.9
O13.X I50.9
I08.1 Z01.7
O13.X Z01.7
Q21.0 Q24.4
I50.9 Q24.4
Q24.4 Q21.0
Q24.4 I50.9
Q21.1 I36.1
I36.1 Q21.1
Q25.4 Q24.8
Q25.4 Q23.1
Q24.8 Q25.4
Q23.1 Q25.4
I50.9 Q25.4
Z01.7 Q25.4
Q25.4 I50.9
Q25.4 Z01.7
Q87.4 Q24.8
Q87.4 Q25.4
Q24.8 Q87.4
Q25.4 Q87.4
I50.9 Q87.4
Z01.7 Q87.4
Q87.4 I50.9
Q87.4 Z01.7
Y83.1 I42.1
Y83.1 I34.0
I42.1 Y83.1
I34.0 Y83.1
I50.9 Y83.1
Y83.1 I50.9
Z95.2 I35.0
Z35.9 I35.0
I50.9 I35.0
I35.0 Z95.2
Z35.9 Z95.2
I35.0 Z35.9
Z95.2 Z35.9
I50.9 Z35.9
Z01.7 Z35.9
I35.0 I50.9
Z35.9 I50.9
Z35.9 Z01.7
Z48.0 Q24.8
Z48.0 Q21.1
Q24.8 Z48.0
Q21.1 Z48.0
I50.9 Z48.0
Z01.7 Z48.0
Z48.0 I50.9
Z48.0 Z01.7
C41.2 C38.2
C72.9 C38.2
I51.7 C38.2
Z01.7 C38.2
C38.2 C41.2
C72.9 C41.2
I51.7 C41.2
Z01.7 C41.2
C38.2 C72.9
C41.2 C72.9
I51.7 C72.9
Z01.7 C72.9
C38.2 I51.7
C41.2 I51.7
C72.9 I51.7
Z01.7 I51.7
C38.2 Z01.7
C41.2 Z01.7
C72.9 Z01.7
I51.7 Z01.7
I12.9 C74.9
I51.7 C74.9
C74.9 I12.9
H35.0 I12.9
I51.7 I12.9
Z01.7 I12.9
I12.9 H35.0
I51.7 H35.0
C74.9 I51.7
I12.9 I51.7
H35.0 I51.7
I12.9 Z01.7
I51.7 I34.0
I51.7 I36.1
I51.7 I35.1
I34.0 I51.7
I36.1 I51.7
I35.1 I51.7
I51.7 Q24.8
I51.7 Q21.1
I51.7 Q22.8
Q24.8 I51.7
Q21.1 I51.7
Q22.8 I51.7
I64.X I07.1
I07.1 I64.X
N05.2 N18.9
I64.X N18.9
N05.2 M32.1
N18.9 N05.2
M32.1 N05.2
I64.X N05.2
Z01.7 N05.2
N18.9 I64.X
N05.2 I64.X
N05.2 Z01.7
M32.1 N05.9
R31.X N05.9
I64.X N05.9
N05.9 M32.1
R31.X M32.1
N05.9 R31.X
M32.1 R31.X
I64.X R31.X
Z01.7 R31.X
N05.9 I64.X
R31.X I64.X
R31.X Z01.7
I25.1 I25.8
I20.3 I25.8
I70.9 I25.8
I25.8 I25.1
I20.3 I25.1
I70.9 I25.1
Z01.7 I25.1
I25.8 I20.3
I25.1 I20.3
I70.9 I20.3
Z01.7 I20.3
I25.8 I70.9
I25.1 I70.9
I20.3 I70.9
Z01.7 I70.9
I25.1 Z01.7
I20.3 Z01.7
I70.9 Z01.7
I24.8 I25.8
I44.3 I25.8
I25.8 I24.8
I44.3 I24.8
I70.9 I24.8
Z01.7 I24.8
I25.8 I44.3
I24.8 I44.3
I70.9 I44.3
I24.8 I70.9
I44.3 I70.9
I24.8 Z01.7
T85.7 N18.9
I77.0 N18.9
N18.9 T85.7
Z49.1 T85.7
I77.0 T85.7
Z01.7 T85.7
T85.7 Z49.1
I77.0 Z49.1
N18.9 I77.0
T85.7 I77.0
Z49.1 I77.0
Z01.7 I77.0
T85.7 Z01.7
I77.0 Z01.7
T86.1 N17.0
Z96.8 N17.0
I84.2 N17.0
Z01.7 N17.0
N17.0 T86.1
I84.2 T86.1
N17.0 Z96.8
I84.2 Z96.8
N17.0 I84.2
T86.1 I84.2
Z96.8 I84.2
Z01.7 I84.2
N17.0 Z01.7
I84.2 Z01.7
J84.8 Q24.8
J84.1 Q24.8
J06.9 Q24.8
Q24.8 J84.8
J84.1 J84.8
J06.9 J84.8
Z01.7 J84.8
Q24.8 J84.1
J84.8 J84.1
J06.9 J84.1
Z01.7 J84.1
Q24.8 J06.9
J84.8 J06.9
J84.1 J06.9
Z01.7 J06.9
J84.8 Z01.7
J84.1 Z01.7
J06.9 Z01.7
J15.2 Q24.8
I33.0 Q25.0
J15.2 Q25.0
Q25.0 I33.0
J15.2 I33.0
Q24.8 J15.2
Q25.0 J15.2
I33.0 J15.2
Z01.7 J15.2
J15.2 Z01.7
J18.9 I05.2
J18.9 I07.1
I05.2 J18.9
I07.1 J18.9
Z01.7 J18.9
J18.9 Z01.7
J84.8 Q21.1
J84.8 I45.1
Q21.1 J84.8
I45.1 J84.8
I31.3 C38.0
C85.9 C38.0
J90.X C38.0
Z01.7 C38.0
C38.0 I31.3
C85.9 I31.3
J90.X I31.3
C38.0 C85.9
I31.3 C85.9
J90.X C85.9
Z01.7 C85.9
C38.0 J90.X
I31.3 J90.X
C85.9 J90.X
Z01.7 J90.X
C38.0 Z01.7
C85.9 Z01.7
J90.X Z01.7
N03.2 M32.1
J18.9 M32.1
J96.0 M32.1
M32.1 N03.2
J18.9 N03.2
J96.0 N03.2
Z01.7 N03.2
M32.1 J18.9
N03.2 J18.9
J96.0 J18.9
M32.1 J96.0
N03.2 J96.0
J18.9 J96.0
Z01.7 J96.0
N03.2 Z01.7
J96.0 Z01.7
Q89.3 N18.9
K65.0 N18.9
K65.0 Q24.8
N18.9 Q89.3
K65.0 Q89.3
N18.9 K65.0
Q24.8 K65.0
Q89.3 K65.0
Z01.7 K65.0
K65.0 Z01.7
E10.7 N18.9
N18.9 E10.7
T85.7 E10.7
K65.0 E10.7
Z01.7 E10.7
E10.7 T85.7
K65.0 T85.7
E10.7 K65.0
T85.7 K65.0
E10.7 Z01.7
D69.1 M32.1
H54.4 M32.1
M32.1 D69.1
H54.4 D69.1
K92.0 D69.1
Z01.7 D69.1
M32.1 H54.4
D69.1 H54.4
K92.0 H54.4
Z01.7 H54.4
D69.1 K92.0
H54.4 K92.0
Z01.7 K92.0
D69.1 Z01.7
H54.4 Z01.7
K92.0 Z01.7
I34.0 I35.2
I49.8 I35.2
M00.9 I35.2
Z01.7 I35.2
I35.2 I34.0
M00.9 I34.0
I35.2 I49.8
M00.9 I49.8
I35.2 M00.9
I34.0 M00.9
I49.8 M00.9
Z01.7 M00.9
I35.2 Z01.7
M00.9 Z01.7
N12.X N18.9
M06.9 N18.9
N18.9 N12.X
S37.0 N12.X
M06.9 N12.X
Z01.7 N12.X
N12.X S37.0
M06.9 S37.0
N18.9 M06.9
N12.X M06.9
S37.0 M06.9
Z01.7 M06.9
N12.X Z01.7
M06.9 Z01.7
M31.1 N18.9
N26.X M32.1
M32.1 N26.X
M31.1 N26.X
N18.9 M31.1
N26.X M31.1
Z01.7 M31.1
M31.1 Z01.7
B20.7 I50.0
J15.2 I50.0
M32.9 I50.0
I50.0 B20.7
J15.2 B20.7
M32.9 B20.7
Z01.7 B20.7
I50.0 J15.2
B20.7 J15.2
M32.9 J15.2
I50.0 M32.9
B20.7 M32.9
J15.2 M32.9
B20.7 Z01.7
N02.9 M32.1
S37.0 Z29.2
N02.9 Z29.2
Z01.7 Z29.2
Z29.2 S37.0
N02.9 S37.0
M32.1 N02.9
Z29.2 N02.9
S37.0 N02.9
Z01.7 N02.9
Z29.2 Z01.7
N02.9 Z01.7
N05.9 N18.9
N05.9 I15.1
N06.9 I15.1
N18.9 N05.9
I15.1 N05.9
N06.9 N05.9
I15.1 N06.9
N05.9 N06.9
N26.X T86.1
N26.X Z96.8
T86.1 N26.X
Z96.8 N26.X
N28.9 T86.1
N28.9 Z96.8
T86.1 N28.9
Z96.8 N28.9
O82.1 O99.8
O14.1 O99.8
O13.X O99.8
Z01.7 O99.8
O99.8 O82.1
O14.1 O82.1
O13.X O82.1
Z01.7 O82.1
O99.8 O14.1
O82.1 O14.1
O13.X O14.1
Z01.7 O14.1
O99.8 O13.X
O82.1 O13.X
O14.1 O13.X
O99.8 Z01.7
O82.1 Z01.7
O14.1 Z01.7
I08.0 I09.1
O82.9 I09.1
I08.0 I05.2
O82.9 I05.2
I09.1 I08.0
I05.2 I08.0
O82.9 I08.0
Z01.7 I08.0
I09.1 O82.9
I05.2 O82.9
I08.0 O82.9
I08.0 Z01.7
O82.9 O99.8
Q24.8 O99.8
Q21.1 O99.8
O99.8 O82.9
Q21.1 O82.9
O99.8 Q24.8
O99.8 Q21.1
O82.9 Q21.1
Q21.2 Q24.8
Q26.2 Q89.3
Q21.2 Q89.3
Q89.3 Q26.2
Q21.2 Q26.2
Z01.7 Q26.2
Q24.8 Q21.2
Q89.3 Q21.2
Q26.2 Q21.2
Z01.7 Q21.2
Q26.2 Z01.7
Q21.2 Z01.7
I78.0 I28.0
Y83.1 I28.0
Q21.1 I28.0
Z01.7 I28.0
I28.0 I78.0
Y83.1 I78.0
Q21.1 I78.0
Z01.7 I78.0
I28.0 Y83.1
I78.0 Y83.1
I28.0 Q21.1
I78.0 Q21.1
I28.0 Z01.7
I78.0 Z01.7
Q22.2 Q26.2
Q22.8 Q26.2
Q26.2 Q22.2
Q26.2 Q22.8
I42.4 Q24.8
Q24.8 I42.4
Q23.1 I42.4
Q22.8 I42.4
Z01.7 I42.4
I42.4 Q23.1
Q22.8 Q23.1
I42.4 Q22.8
Q23.1 Q22.8
I42.4 Z01.7
Q23.3 I42.4
Q23.3 Q23.1
I42.4 Q23.3
Q23.1 Q23.3
Q24.4 Q25.0
Q25.0 Q24.4
Q23.0 Q24.4
Q24.4 Q23.0
Q23.3 I33.0
I33.0 Q23.3
Q23.3 Q25.0
Q25.0 Q23.3
Q24.4 Q25.1
Q23.1 Q25.1
Q25.1 Q24.4
Q25.1 Q23.1
Q25.4 Q21.0
Q21.0 Q25.4
Q24.8 O13.X
Q24.8 O82.1
O13.X Q24.8
O82.1 Q24.8
S36.8 N18.9
S36.8 Z49.2
Q24.8 Z49.2
N18.9 S36.8
Z49.2 S36.8
Q24.8 S36.8
Z01.7 S36.8
Z49.2 Q24.8
S36.8 Q24.8
S36.8 Z01.7
Q20.1 Q24.8
Q25.7 Q24.8
Q24.8 Q20.1
Q21.0 Q20.1
Q25.7 Q20.1
Z01.7 Q20.1
Q20.1 Q21.0
Q25.7 Q21.0
Q24.8 Q25.7
Q20.1 Q25.7
Q21.0 Q25.7
Z01.7 Q25.7
Q20.1 Z01.7
Q25.7 Z01.7
Q25.4 Q23.0
Q23.0 Q25.4
Q26.1 Q24.8
I31.3 Q21.1
Q26.1 Q21.1
Q21.1 I31.3
Q26.1 I31.3
Q24.8 Q26.1
Q21.1 Q26.1
I31.3 Q26.1
Z01.7 Q26.1
Q26.1 Z01.7
N27.0 Z94.0
Q60.2 Z94.0
Z01.7 Z94.0
N27.0 N18.9
Q60.2 N18.9
Z94.0 N27.0
N18.9 N27.0
Q60.2 N27.0
Z01.7 N27.0
Z94.0 Q60.2
N18.9 Q60.2
N27.0 Q60.2
Z01.7 Q60.2
Z94.0 Z01.7
N27.0 Z01.7
Q60.2 Z01.7
Q26.3 Q24.8
Q26.3 Q21.1
Q87.4 Q21.1
Q24.8 Q26.3
Q21.1 Q26.3
Q87.4 Q26.3
Z01.7 Q26.3
Q21.1 Q87.4
Q26.3 Q87.4
Q26.3 Z01.7
Z95.2 Q23.1
Q87.4 Q23.1
Q23.1 Z95.2
Q87.4 Z95.2
Q23.1 Q87.4
Z95.2 Q87.4
R04.8 N18.9
R04.8 M32.1
R04.8 I10.X
N18.9 R04.8
M32.1 R04.8
I10.X R04.8
Z01.7 R04.8
R04.8 Z01.7
Z49.2 I15.1
S36.8 I15.1
I15.1 Z49.2
I15.1 S36.8
S36.8 M32.9
M32.9 S36.8
Q52.9 N18.9
N18.9 Q52.9
Z49.2 Q52.9
S36.8 Q52.9
Z01.7 Q52.9
Q52.9 Z49.2
Q52.9 S36.8
Q52.9 Z01.7
N03.1 N18.9
N18.9 N03.1
I15.1 N03.1
S37.0 N03.1
Z01.7 N03.1
N03.1 I15.1
N03.1 S37.0
N03.1 Z01.7
N01.8 N18.9
N01.8 T86.1
S37.0 T86.1
N18.9 N01.8
T86.1 N01.8
S37.0 N01.8
Z01.7 N01.8
T86.1 S37.0
N01.8 S37.0
N01.8 Z01.7
N15.8 N17.9
N05.0 N17.9
S37.0 N17.9
Z01.7 N17.9
N17.9 N15.8
N05.0 N15.8
S37.0 N15.8
Z01.7 N15.8
N17.9 N05.0
N15.8 N05.0
S37.0 N05.0
Z01.7 N05.0
N17.9 S37.0
N15.8 S37.0
N05.0 S37.0
N17.9 Z01.7
N15.8 Z01.7
N05.0 Z01.7
N14.1 N18.9
N06.8 N18.9
N18.9 N14.1
N06.8 N14.1
S37.0 N14.1
Z01.7 N14.1
N18.9 N06.8
N14.1 N06.8
S37.0 N06.8
N14.1 S37.0
N06.8 S37.0
N14.1 Z01.7
N73.9 N18.9
N73.9 M32.1
N18.9 N73.9
M32.1 N73.9
S37.0 N73.9
Z01.7 N73.9
N73.9 S37.0
N73.9 Z01.7
S37.0 R04.8
R04.8 S37.0
R31.X I12.0
R80.X I12.0
S37.0 I12.0
I12.0 R31.X
R80.X R31.X
S37.0 R31.X
I12.0 R80.X
R31.X R80.X
S37.0 R80.X
I12.0 S37.0
R31.X S37.0
R80.X S37.0
N10.X N28.9
Y45.1 N28.9
S37.0 N28.9
N28.9 N10.X
Y45.1 N10.X
S37.0 N10.X
N28.9 Y45.1
N10.X Y45.1
S37.0 Y45.1
Z01.7 Y45.1
N28.9 S37.0
N10.X S37.0
Y45.1 S37.0
Y45.1 Z01.7
Z49.1 M32.1
M32.1 Z49.1
S37.0 Z49.1
Z49.1 S37.0
Z49.2 N03.1
N03.1 Z49.2
S37.0 Z49.2
Z49.2 S37.0
Z96.8 M32.1
M32.1 Z96.8
S37.0 Z96.8
Z96.8 S37.0
T81.4 I09.1
I07.1 I06.0
T81.4 I06.0
I06.0 I07.1
T81.4 I07.1
I09.1 T81.4
I06.0 T81.4
I07.1 T81.4
Z01.7 T81.4
T81.4 Z01.7
T81.3 Q24.8
T81.3 Q23.1
T81.3 Q23.3
Q24.8 T81.3
Q23.1 T81.3
Q23.3 T81.3
Z01.7 T81.3
T81.3 Z01.7
I36.2 I34.0
Z95.2 I34.0
T82.0 I34.0
I34.0 I36.2
Z95.2 I36.2
T82.0 I36.2
Z01.7 I36.2
I34.0 Z95.2
I36.2 Z95.2
I34.0 T82.0
I36.2 T82.0
I36.2 Z01.7
T82.0 I48.X
I48.X T82.0
T82.8 I09.1
T82.8 Z95.2
T82.8 T82.0
I09.1 T82.8
Z95.2 T82.8
T82.0 T82.8
Z01.7 T82.8
T82.8 Z01.7
T82.1 Q24.8
T82.1 Q24.4
T82.1 Q23.1
Q24.8 T82.1
Q24.4 T82.1
Q23.1 T82.1
Z01.7 T82.1
T82.1 Z01.7
E10.2 N18.9
E10.3 N18.9
N18.9 E10.2
E10.3 E10.2
T85.7 E10.2
Z01.7 E10.2
N18.9 E10.3
E10.2 E10.3
T85.7 E10.3
Z01.7 E10.3
E10.2 T85.7
E10.3 T85.7
E10.2 Z01.7
E10.3 Z01.7
Y83.1 I27.0
Y83.1 I37.1
Y83.1 I36.1
I27.0 Y83.1
I37.1 Y83.1
I36.1 Y83.1
I44.4 I42.1
I44.4 I34.0
I42.1 I44.4
I34.0 I44.4
Y83.1 I44.4
Z01.7 I44.4
I44.4 Y83.1
I44.4 Z01.7
Q25.4 Q25.0
Q25.0 Q25.4
Y83.1 Q25.4
Q25.4 Y83.1
T82.8 Q24.8
T82.8 Q21.3
Y83.1 Q21.3
Q24.8 T82.8
Q21.3 T82.8
Y83.1 T82.8
Q21.3 Y83.1
T82.8 Y83.1
M32.1 O26.9
O99.8 O26.9
Z35.2 O26.9
Z01.7 O26.9
O26.9 M32.1
O99.8 M32.1
Z35.2 M32.1
O26.9 O99.8
M32.1 O99.8
Z35.2 O99.8
O26.9 Z35.2
M32.1 Z35.2
O99.8 Z35.2
Z01.7 Z35.2
O26.9 Z01.7
Z35.2 Z01.7
I34.0 I51.5
I44.2 I51.5
Z45.0 I51.5
Z01.7 I51.5
I51.5 I34.0
I44.2 I34.0
Z45.0 I34.0
I51.5 I44.2
I34.0 I44.2
I51.5 Z45.0
I34.0 Z45.0
I51.5 Z01.7
T82.1 Q24.6
Z95.0 Q24.6
Z45.0 Q24.6
Z01.7 Q24.6
Q24.6 T82.1
Z95.0 T82.1
Z45.0 T82.1
Q24.6 Z95.0
T82.1 Z95.0
Z45.0 Z95.0
Z01.7 Z95.0
Q24.6 Z45.0
T82.1 Z45.0
Z95.0 Z45.0
Q24.6 Z01.7
Z95.0 Z01.7
I44.1 Q24.8
Z45.0 Q24.8
Z45.9 Q24.8
Q24.8 I44.1
Z45.0 I44.1
Z45.9 I44.1
Z01.7 I44.1
Q24.8 Z45.0
I44.1 Z45.0
Q24.8 Z45.9
I44.1 Z45.9
I44.1 Z01.7
T82.1 I44.2
Z95.0 I44.2
I44.2 T82.1
Z45.9 T82.1
I44.2 Z95.0
Z45.9 Z95.0
T82.1 Z45.9
Z95.0 Z45.9
Z45.9 Q24.6
Q24.6 Z45.9
G62.2 N18.9
N18.9 G62.2
E11.9 G62.2
Z49.2 G62.2
Z01.7 G62.2
G62.2 E11.9
G62.2 Z49.2
G62.2 Z01.7
Z49.1 M31.1
Z49.1 I10.X
M31.1 Z49.1
I10.X Z49.1
N02.8 N18.9
N02.8 I12.0
Z49.2 I12.0
N18.9 N02.8
I12.0 N02.8
Z49.2 N02.8
Z01.7 N02.8
I12.0 Z49.2
N02.8 Z49.2
N02.8 Z01.7
I13.1 N18.9
N18.9 I13.1
N03.1 I13.1
Z49.2 I13.1
Z01.7 I13.1
I13.1 N03.1
I13.1 Z49.2
I13.1 Z01.7
N27.0 I13.1
N27.0 N03.1
I13.1 N27.0
N03.1 N27.0
Z49.2 N27.0
N27.0 Z49.2
Z49.1 Z94.0
Z49.2 Z94.0
Z94.0 Z49.1
Z49.2 Z49.1
Z94.0 Z49.2
Z49.1 Z49.2
Z95.0 Q24.8
T82.1 Z95.2
Z95.0 Z95.2
Z95.2 T82.1
Q24.8 Z95.0
Z95.2 Z95.0
I82.8 N18.9
I80.3 N18.9
Z95.8 N18.9
N18.9 I82.8
I80.3 I82.8
Z95.8 I82.8
Z01.7 I82.8
N18.9 I80.3
I82.8 I80.3
Z95.8 I80.3
Z01.7 I80.3
N18.9 Z95.8
I82.8 Z95.8
I80.3 Z95.8
I82.8 Z01.7
I80.3 Z01.7
I09.8 I09.1
I09.8 I07.1
Z95.2 I07.1
I09.1 I09.8
I07.1 I09.8
Z95.2 I09.8
Z01.7 I09.8
I07.1 Z95.2
I09.8 Z95.2
I09.8 Z01.7
Z95.2 I42.1
Z95.5 I42.1
Z95.5 I34.0
I42.1 Z95.2
Z95.5 Z95.2
I42.1 Z95.5
I34.0 Z95.5
Z95.2 Z95.5
Z01.7 Z95.5
Z95.5 Z01.7
Z95.4 Q24.8
Z95.2 Q21.0
Z95.4 Q21.0
Q21.0 Z95.2
Z95.4 Z95.2
Q24.8 Z95.4
Q21.0 Z95.4
Z95.2 Z95.4
Z01.7 Z95.4
Z95.4 Z01.7
N39.0 N18.9
N39.0 T86.1
N18.9 N39.0
T86.1 N39.0
Z96.8 N39.0
N39.0 Z96.8
T86.1 I12.0
Z96.8 I12.0
I12.0 T86.1
I12.0 Z96.8
Z33.X Q24.8
Z33.X Q25.0
Z33.X Y83.1
Z33.X I27.2
Q24.8 Z33.X
Q25.0 Z33.X
Y83.1 Z33.X
I27.2 Z33.X
I42.0 I40.1
T82.1 I40.1
Z95.0 I40.1
Z45.9 I40.1
I40.1 I42.0
T82.1 I42.0
Z95.0 I42.0
Z45.9 I42.0
I40.1 T82.1
I42.0 T82.1
I40.1 Z95.0
I42.0 Z95.0
I40.1 Z45.9
I42.0 Z45.9
E21.1 N18.9
D50.9 N18.9
E61.1 N18.9
N18.9 E21.1
D50.9 E21.1
E61.1 E21.1
N18.9 D50.9
E21.1 D50.9
E61.1 D50.9
N18.9 E61.1
E21.1 E61.1
D50.9 E61.1
H35.0 I12.0
E63.9 I12.0
I12.0 H35.0
E63.9 H35.0
I12.0 E63.9
H35.0 E63.9
I10.X H35.0
H35.0 I10.X
Q25.5 Q24.8
Q25.5 Q21.0
I27.2 Q21.0
Q24.8 Q25.5
Q21.0 Q25.5
I27.2 Q25.5
Q21.0 I27.2
Q25.5 I27.2
I47.1 I45.6
I45.1 I45.6
I49.8 I45.6
I45.6 I47.1
I45.1 I47.1
I49.8 I47.1
I45.6 I45.1
I47.1 I45.1
I45.6 I49.8
I47.1 I49.8
I45.6 Q24.8
I45.6 Q22.5
I49.8 Q22.5
Q24.8 I45.6
Q22.5 I45.6
Q22.5 I49.8
I49.8 I48.X
I48.X I49.8
Z00.5 Z52.4
E66.9 Z52.4
K42.9 Z52.4
Z52.4 Z00.5
E66.9 Z00.5
K42.9 Z00.5
Z52.4 E66.9
Z00.5 E66.9
K42.9 E66.9
Z52.4 K42.9
Z00.5 K42.9
E66.9 K42.9
Y83.1 Q24.4
Q24.4 Y83.1
C18.9 I31.3
C18.9 I49.8
I31.3 C18.9
I49.8 C18.9
Z01.7 C18.9
C18.9 Z01.7
M32.9 N06.9
D69.6 N06.9
N06.9 M32.9
N06.9 D69.6
E78.0 I11.9
E66.9 I11.9
Z01.7 I11.9
I11.9 E78.0
I11.9 E66.9
Z01.7 E66.9
I11.9 Z01.7
E66.9 Z01.7
I08.1 I09.1
I09.1 I08.1
I07.1 I08.1
I08.1 I07.1
I10.X N05.9
N05.9 I10.X
I12.0 Z49.1
Z49.1 I12.0
I49.8 I50.0
I50.0 I49.8
I50.9 I15.9
I49.8 I15.9
Z01.7 I15.9
I15.9 I50.9
I15.9 I49.8
I15.9 Z01.7
I74.0 I71.4
I71.4 I74.0
I49.8 I74.0
Z01.7 I74.0
I74.0 I49.8
I74.0 Z01.7
J84.8 I27.0
I27.0 J84.8
I49.8 J84.8
J84.8 I49.8
I50.9 I71.4
I71.4 I50.9
Z95.5 I25.8
I25.8 Z95.5
I50.9 Z95.5
Z95.5 I50.9
J06.9 N18.9
J06.9 N28.9
N18.9 J06.9
N28.9 J06.9
J98.4 M32.1
J98.4 S37.0
M32.1 J98.4
S37.0 J98.4
N02.7 N18.9
N39.1 N18.9
N18.9 N02.7
N39.1 N02.7
Z01.7 N02.7
N18.9 N39.1
N02.7 N39.1
Z01.7 N39.1
N02.7 Z01.7
N39.1 Z01.7
D69.5 M32.9
O06.1 M32.9
M32.9 D69.5
O06.1 D69.5
Z01.7 D69.5
M32.9 O06.1
D69.5 O06.1
Z01.7 O06.1
D69.5 Z01.7
O06.1 Z01.7
K66.1 N18.9
N18.9 K66.1
Q24.8 K66.1
Z01.7 K66.1
K66.1 Q24.8
K66.1 Z01.7
Q23.4 Q21.3
Q25.7 Q21.3
Q21.3 Q23.4
Q25.7 Q23.4
Z01.7 Q23.4
Q21.3 Q25.7
Q23.4 Q25.7
Q23.4 Z01.7
S15.2 N18.9
S15.2 Z49.1
N18.9 S15.2
Z49.1 S15.2
Z01.7 S15.2
S15.2 Z01.7
M32.1 M32.9
Y43.3 M32.9
M32.9 M32.1
Y43.3 M32.1
M32.9 Y43.3
M32.1 Y43.3
Z01.7 Y43.3
Y43.3 Z01.7
N08.5 N04.9
Y43.3 N04.9
Z01.7 N04.9
N04.9 N08.5
Y43.3 N08.5
Z01.7 N08.5
N04.9 Y43.3
N08.5 Y43.3
N04.9 Z01.7
N08.5 Z01.7
Z52.4 I10.X
Z00.5 I10.X
I10.X Z52.4
Z01.7 Z52.4
I10.X Z00.5
Z01.7 Z00.5
Z52.4 Z01.7
Z00.5 Z01.7
Z52.4 N20.0
Z00.5 N20.0
Z01.7 N20.0
N20.0 Z52.4
N20.0 Z00.5
N20.0 Z01.7
N04.2 M32.1
M32.1 N04.2
Z29.2 N04.2
Z01.7 N04.2
N04.2 Z29.2
N04.2 Z01.7
T82.4 N18.9
N18.9 T82.4
Z49.1 T82.4
Z01.7 T82.4
T82.4 Z49.1
T82.4 Z01.7
Z95.8 Z49.1
Z49.1 Z95.8
N13.9 N18.9
N18.9 N13.9
Z96.8 N13.9
Z01.7 N13.9
N13.9 Z96.8
N13.9 Z01.7
Z29.2 N26.X
N26.X Z29.2
C83.8 N18.9
N18.9 C83.8
N92.0 N18.9
N18.9 N92.0
D50.9 N92.0
N92.0 D50.9
E61.1 M32.1
M32.1 E61.1
I26.9 M32.1
I26.9 Z29.2
M32.1 I26.9
Z29.2 I26.9
Q24.4 I42.1
I42.1 Q24.4
R31.X N06.9
S37.0 N06.9
N06.9 R31.X
N06.9 S37.0
N08.5 M32.8
Y43.3 M32.8
M32.8 N08.5
M32.8 Y43.3
Y83.1 Q25.1
Q25.1 Y83.1
I49.8 M31.4
Z01.7 M31.4
M31.4 I49.8
M31.4 Z01.7
I50.9 C34.8
Z01.7 C34.8
C34.8 I50.9
C34.8 Z01.7
S37.0 N04.9
N04.9 S37.0
Z22.3 Z52.4
Z52.4 Z22.3
Z01.7 Z22.3
Z22.3 Z01.7
Z29.2 N02.7
N02.7 Z29.2
Z29.2 E78.0
E78.0 Z29.2
I27.9 M32.1
M32.1 I27.9
Z29.2 I27.9
I27.9 Z29.2
I77.8 N02.7
N02.7 I77.8
Z29.2 I77.8
I77.8 Z29.2
M35.9 N02.8
Z29.2 N02.8
N02.8 M35.9
Z29.2 M35.9
N02.8 Z29.2
M35.9 Z29.2
Z29.2 Z49.1
Z49.1 Z29.2
Z49.2 M32.1
M32.1 Z49.2
I49.8 I49.3
I49.3 I49.8
D61.9 N18.9
D61.9 K65.0
Z49.2 K65.0
A41.9 K65.0
N18.9 D61.9
K65.0 D61.9
Z49.2 D61.9
A41.9 D61.9
K65.0 Z49.2
D61.9 Z49.2
A41.9 Z49.2
K65.0 A41.9
D61.9 A41.9
Z49.2 A41.9
D59.4 Z94.0
E79.0 Z94.0
B95.7 Z94.0
D59.4 N18.9
B95.7 N18.9
Z94.0 D59.4
N18.9 D59.4
E79.0 D59.4
B95.7 D59.4
Z94.0 E79.0
D59.4 E79.0
B95.7 E79.0
Z94.0 B95.7
N18.9 B95.7
D59.4 B95.7
E79.0 B95.7
M35.0 N08.5
D50.9 N08.5
E78.9 N08.5
D70.X N08.5
N08.5 M35.0
D50.9 M35.0
E78.9 M35.0
D70.X M35.0
N08.5 D50.9
M35.0 D50.9
D70.X D50.9
N08.5 E78.9
M35.0 E78.9
N08.5 D70.X
M35.0 D70.X
D50.9 D70.X
E03.9 Q24.8
Q23.3 Q21.1
E03.9 Q21.1
E03.9 Q22.8
Q21.1 Q23.3
E03.9 Q23.3
Q24.8 E03.9
Q21.1 E03.9
Q22.8 E03.9
Q23.3 E03.9
D50.9 I27.0
E61.1 I27.0
I27.0 D50.9
I27.0 E61.1
N26.X M32.9
E61.1 M32.9
N26.X I27.2
E61.1 I27.2
M32.9 N26.X
I27.2 N26.X
E61.1 N26.X
M32.9 E61.1
I27.2 E61.1
N26.X E61.1
I27.0 I26.0
E78.9 I26.0
I26.0 I27.0
E78.9 I36.1
E78.9 I49.8
I26.0 E78.9
I36.1 E78.9
I49.8 E78.9
I34.0 I34.2
I27.9 I34.2
J95.5 I34.2
E78.1 I34.2
I34.2 I34.0
I27.9 I34.0
J95.5 I34.0
E78.1 I34.0
I34.2 I27.9
I34.0 I27.9
J95.5 I27.9
E78.1 I27.9
I34.2 J95.5
I34.0 J95.5
I27.9 J95.5
E78.1 J95.5
I34.2 E78.1
I34.0 E78.1
I27.9 E78.1
J95.5 E78.1
I26.9 I26.0
Q21.1 I26.0
J98.4 I26.0
I26.0 I26.9
J98.4 I26.9
E78.9 I26.9
I26.0 Q21.1
J98.4 Q21.1
E78.9 Q21.1
I26.0 J98.4
I26.9 J98.4
Q21.1 J98.4
E78.9 J98.4
I26.9 E78.9
Q21.1 E78.9
J98.4 E78.9
E79.0 M32.1
E79.0 I10.X
E79.0 E61.1
M32.1 E79.0
I10.X E79.0
E61.1 E79.0
Q21.3 O99.8
I45.1 O99.8
Q24.8 O26.9
Q21.3 O26.9
I45.1 O26.9
O26.9 Q24.8
O99.8 Q21.3
O26.9 Q21.3
I45.1 Q21.3
O99.8 I45.1
O26.9 I45.1
Q21.3 I45.1
I80.2 I26.0
M32.9 I26.0
I46.1 I26.0
I26.0 I80.2
M32.9 I80.2
E78.9 I80.2
I46.1 I80.2
I26.0 M32.9
I80.2 M32.9
E78.9 M32.9
I46.1 M32.9
I80.2 E78.9
M32.9 E78.9
I46.1 E78.9
I26.0 I46.1
I80.2 I46.1
M32.9 I46.1
E78.9 I46.1
I46.1 I27.0
I46.1 I36.1
I34.0 I37.1
I46.1 I37.1
I37.1 I34.0
I46.1 I34.0
I27.0 I46.1
I36.1 I46.1
I37.1 I46.1
I34.0 I46.1
I45.9 I42.2
I46.1 I42.2
I45.9 I50.9
I46.1 I50.9
I45.9 I49.8
I46.1 I49.8
I42.2 I45.9
I50.9 I45.9
I49.8 I45.9
I46.1 I45.9
I42.2 I46.1
I50.9 I46.1
I49.8 I46.1
I45.9 I46.1
I34.0 C38.0
I50.9 C38.0
I49.8 C38.0
I46.1 C38.0
C38.0 I34.0
C38.0 I50.9
C38.0 I49.8
C38.0 I46.1
I46.1 I09.1
I46.1 Z95.2
I46.1 T82.8
I46.1 T82.0
I09.1 I46.1
Z95.2 I46.1
T82.8 I46.1
T82.0 I46.1
I47.1 O99.8
O13.X O26.9
I47.1 O26.9
O26.9 O13.X
I47.1 O13.X
O99.8 I47.1
O26.9 I47.1
O13.X I47.1
I27.2 Q26.3
I49.8 Q26.3
Q26.3 I27.2
Q26.3 I49.8
I49.8 Y83.1
Y83.1 I49.8
I45.1 Q22.8
I49.8 Q22.8
Q22.8 I45.1
Q22.8 I49.8
O99.8 O36.8
O82.9 O36.8
I50.9 O36.8
I49.8 O36.8
O36.8 O99.8
I50.9 O99.8
I49.8 O99.8
O36.8 O82.9
O36.8 I50.9
O99.8 I50.9
O36.8 I49.8
O99.8 I49.8
O85.X O99.8
O85.X O26.9
I49.8 O26.9
O99.8 O85.X
O26.9 O85.X
Q24.8 O85.X
I49.8 O85.X
O85.X Q24.8
O26.9 I49.8
O85.X I49.8
Z95.5 Q24.8
Q25.6 Q21.1
Z95.5 Q21.1
Q21.1 Q25.6
Z95.5 Q25.6
I49.8 Q25.6
Q24.8 Z95.5
Q21.1 Z95.5
Q25.6 Z95.5
I49.8 Z95.5
Q25.6 I49.8
Z95.5 I49.8
Q21.0 O85.X
I50.9 O85.X
O85.X Q21.0
O85.X I50.9
I50.9 Q25.0
Q25.0 I50.9
Q21.8 Q24.8
Q21.8 Q21.0
Q21.8 Q25.0
Q24.8 Q21.8
Q21.0 Q21.8
Q25.0 Q21.8
I50.9 Q21.8
Q21.8 I50.9
I71.2 I35.1
I71.0 I35.1
Q87.4 I35.1
I50.9 I35.1
I35.1 I71.2
I71.0 I71.2
Q87.4 I71.2
I50.9 I71.2
I35.1 I71.0
I71.2 I71.0
Q87.4 I71.0
I50.9 I71.0
I35.1 Q87.4
I71.2 Q87.4
I71.0 Q87.4
I35.1 I50.9
I71.2 I50.9
I71.0 I50.9
I44.2 Q24.8
Q24.8 I44.2
I50.9 I44.2
I50.9 T82.1
I50.9 Z95.0
I44.2 I50.9
T82.1 I50.9
Z95.0 I50.9
I87.2 I07.1
I87.2 I49.8
I87.2 I50.9
I87.2 I27.0
I07.1 I87.2
I49.8 I87.2
I50.9 I87.2
I27.0 I87.2
Z35.9 O99.8
Q21.8 O99.8
Z35.9 O26.9
Q21.8 O26.9
O99.8 Z35.9
O26.9 Z35.9
Q24.8 Z35.9
Q21.8 Z35.9
Z35.9 Q24.8
O99.8 Q21.8
O26.9 Q21.8
Z35.9 Q21.8
C38.0 I09.1
I08.2 I09.1
I09.1 C38.0
I05.2 C38.0
I08.2 C38.0
R57.0 C38.0
C38.0 I05.2
I08.2 I05.2
R57.0 I05.2
I09.1 I08.2
C38.0 I08.2
I05.2 I08.2
R57.0 I08.2
C38.0 R57.0
I05.2 R57.0
I08.2 R57.0
N18.9 I26.0
M32.8 I26.0
R57.0 I26.0
I26.0 N18.9
M32.8 N18.9
I50.9 N18.9
I26.0 M32.8
N18.9 M32.8
I50.9 M32.8
R57.0 M32.8
N18.9 I50.9
M32.8 I50.9
R57.0 I50.9
I26.0 R57.0
M32.8 R57.0
I50.9 R57.0
I27.0 I31.3
N17.9 I31.3
R57.0 I31.3
I27.0 C50.9
N17.9 C50.9
R57.0 C50.9
I31.3 I27.0
C50.9 I27.0
N17.9 I27.0
R57.0 I27.0
I31.3 N17.9
C50.9 N17.9
I27.0 N17.9
R57.0 N17.9
I31.3 R57.0
C50.9 R57.0
I27.0 R57.0
N17.9 R57.0
R57.0 Q23.1
R57.0 Q23.3
R57.0 Q22.8
Q23.1 R57.0
Q23.3 R57.0
Q22.8 R57.0
Z45.9 Q23.1
Z45.9 Z95.2
Q23.1 Z45.9
Z95.2 Z45.9
R57.0 Z45.9
Z45.9 R57.0
I26.0 Q24.8
R57.1 Q24.8
I26.0 Q26.3
R57.1 Q26.3
R57.1 Q21.1
Q24.8 I26.0
Q26.3 I26.0
Q24.8 R57.1
Q26.3 R57.1
Q21.1 R57.1
I42.0 I09.1
I08.3 I09.1
Z01.0 I09.1
I09.1 I42.0
I48.X I42.0
Z01.0 I42.0
I09.1 I08.3
I48.X I08.3
Z01.0 I08.3
I42.0 I48.X
I08.3 I48.X
Z01.0 I48.X
I09.1 Z01.0
I42.0 Z01.0
I08.3 Z01.0
I48.X Z01.0
Y44.0 N18.9
Z01.8 N18.9
Y44.0 Z49.2
T86.1 Z49.2
Z01.8 Z49.2
N18.9 Y44.0
Z49.2 Y44.0
T86.1 Y44.0
Z01.8 Y44.0
Z49.2 T86.1
Y44.0 T86.1
Z01.8 T86.1
N18.9 Z01.8
Z49.2 Z01.8
Y44.0 Z01.8
T86.1 Z01.8
N08.5 M32.1
M35.0 M32.1
Z01.8 M32.1
M32.1 N08.5
Z01.8 N08.5
M32.1 M35.0
Z01.7 M35.0
Z01.8 M35.0
M35.0 Z01.7
M32.1 Z01.8
N08.5 Z01.8
M35.0 Z01.8
D50.8 N18.9
D50.8 M32.1
D50.8 I10.X
N18.9 D50.8
M32.1 D50.8
I10.X D50.8
Z01.7 D50.8
D50.8 Z01.7
D64.9 Z49.1
D50.9 Z49.1
Z49.1 D64.9
D50.9 D64.9
Z01.7 D64.9
Z49.1 D50.9
D64.9 D50.9
Z01.7 D50.9
D64.9 Z01.7
D50.9 Z01.7
Z99.2 N18.9
K75.8 N18.9
N18.9 Z99.2
K75.8 Z99.2
D59.4 Z99.2
Z01.7 Z99.2
N18.9 K75.8
Z99.2 K75.8
D59.4 K75.8
Z01.7 K75.8
Z99.2 D59.4
K75.8 D59.4
Z01.7 D59.4
Z99.2 Z01.7
K75.8 Z01.7
D59.4 Z01.7
D64.9 E03.9
E03.9 D64.9
N26.X N03.1
D64.9 N03.1
N03.1 N26.X
D64.9 N26.X
N03.1 D64.9
N26.X D64.9
Z43.6 N18.9
N18.9 Z43.6
Z96.8 Z43.6
D64.9 Z43.6
Z01.7 Z43.6
Z43.6 Z96.8
D64.9 Z96.8
Z43.6 D64.9
Z96.8 D64.9
Z43.6 Z01.7
D69.5 N18.9
N39.0 M32.1
M32.1 N39.0
D69.5 N39.0
N18.9 D69.5
N39.0 D69.5
E02.X I27.0
E02.X I50.9
E02.X I49.8
I27.0 E02.X
I50.9 E02.X
I49.8 E02.X
Z01.7 E02.X
E02.X Z01.7
I49.8 I24.8
I50.9 I24.8
E11.9 I24.8
I24.8 I49.8
E11.9 I49.8
I24.8 I50.9
E11.9 I50.9
I24.8 E11.9
I49.8 E11.9
I50.9 E11.9
N06.9 N05.1
S37.0 N05.1
E66.9 N05.1
Z01.7 N05.1
N05.1 N06.9
E66.9 N06.9
N05.1 S37.0
E66.9 S37.0
N05.1 E66.9
N06.9 E66.9
S37.0 E66.9
N05.1 Z01.7
E78.0 N39.0
E78.0 Z96.8
N39.0 E78.0
Z96.8 E78.0
I51.3 I36.0
I49.8 I36.0
E78.9 I36.0
Z01.7 I36.0
I36.0 I51.3
I49.8 I51.3
E78.9 I51.3
Z01.7 I51.3
I36.0 I49.8
I51.3 I49.8
I36.0 E78.9
I51.3 E78.9
I36.0 Z01.7
I51.3 Z01.7
M32.9 I27.0
E78.9 I50.0
I27.0 M32.9
I50.0 E78.9
E78.5 N18.9
E78.5 M32.1
E78.5 N26.X
N18.9 E78.5
M32.1 E78.5
N26.X E78.5
Z01.7 E78.5
E78.5 Z01.7
E78.9 S37.0
S37.0 E78.9
E78.9 Z49.2
Z49.2 E78.9
D59.4 Z49.1
E79.0 Z49.1
Z49.1 D59.4
Z49.1 E79.0
I15.1 N04.8
A41.8 N04.8
E87.1 N04.8
Z01.7 N04.8
N04.8 I15.1
A41.8 I15.1
E87.1 I15.1
N04.8 A41.8
I15.1 A41.8
E87.1 A41.8
Z01.7 A41.8
N04.8 E87.1
I15.1 E87.1
A41.8 E87.1
N04.8 Z01.7
A41.8 Z01.7
E03.9 Z94.0
F32.9 Z94.0
F32.9 N18.9
Z94.0 E03.9
F32.9 E03.9
Z94.0 F32.9
N18.9 F32.9
E03.9 F32.9
Z01.7 F32.9
F32.9 Z01.7
I15.1 Z94.0
G62.9 Z94.0
G62.9 N18.9
Z94.0 I15.1
G62.9 I15.1
Z94.0 G62.9
N18.9 G62.9
I15.1 G62.9
Z01.7 G62.9
G62.9 Z01.7
G62.9 Z49.2
Z49.2 G62.9
H20.9 N18.9
H20.9 M32.1
H20.9 Z49.2
N18.9 H20.9
M32.1 H20.9
Z49.2 H20.9
Z01.7 H20.9
H20.9 Z01.7
I07.2 I09.1
Y83.1 I09.1
I09.1 I07.2
Y83.1 I07.2
I05.1 I07.2
Z01.7 I07.2
I09.1 Y83.1
I07.2 Y83.1
I05.1 Y83.1
I07.2 I05.1
Y83.1 I05.1
I07.2 Z01.7
O82.9 O99.4
I09.1 O99.4
I06.2 O99.4
O99.4 O82.9
I06.2 O82.9
O99.4 I09.1
I06.2 I09.1
O99.4 I06.2
O82.9 I06.2
I09.1 I06.2
Z01.7 I06.2
I06.2 Z01.7
N03.9 N18.9
N18.9 N03.9
Z49.1 N03.9
I10.X N03.9
Z01.7 N03.9
N03.9 Z49.1
N03.9 I10.X
N03.9 Z01.7
I21.0 Q23.1
I21.0 Q23.0
Q23.1 I21.0
Q23.0 I21.0
I21.9 Q24.8
I21.9 Q21.1
I21.9 Q22.8
Q24.8 I21.9
Q21.1 I21.9
Q22.8 I21.9
Z01.7 I21.9
I21.9 Z01.7
I27.0 I06.1
I06.1 I27.0
Q21.4 Q24.8
Q24.8 Q21.4
I31.3 Q21.4
I27.2 Q21.4
Z01.7 Q21.4
Q21.4 I31.3
I27.2 I31.3
Q21.4 I27.2
I31.3 I27.2
Q21.4 Z01.7
I36.1 C38.0
I27.2 C38.0
I27.2 I34.0
C38.0 I36.1
C38.0 I27.2
I34.0 I27.2
I34.0 I42.0
I36.1 I42.0
I27.2 I42.0
I42.0 I34.0
I42.0 I36.1
I42.0 I27.2
I35.1 I34.2
Y83.1 I34.2
I27.2 I34.2
Z01.7 I34.2
I34.2 I35.1
Y83.1 I35.1
I27.2 I35.1
I34.2 Y83.1
I35.1 Y83.1
I34.2 I27.2
I35.1 I27.2
I34.2 Z01.7
Q22.8 Q87.4
I33.0 Q87.4
Q87.4 Q22.8
I33.0 Q22.8
Q87.4 I33.0
Q22.8 I33.0
I36.1 I35.0
I35.0 I36.1
I34.2 I36.1
D21.9 I36.1
I44.0 I36.1
I36.1 I34.2
D21.9 I34.2
I44.0 I34.2
I36.1 D21.9
I34.2 D21.9
I44.0 D21.9
Z01.7 D21.9
I36.1 I44.0
I34.2 I44.0
D21.9 I44.0
D21.9 Z01.7
Q21.0 Q21.2
I44.0 Q21.2
Q21.2 Q21.0
I44.0 Q21.0
Q21.2 I44.0
Q21.0 I44.0
I44.2 Q21.1
I44.2 Q22.8
Q21.1 I44.2
Q22.8 I44.2
I31.3 I36.1
I36.1 I31.3
I45.1 I31.3
I31.3 I45.1
D68.0 Q24.8
Q24.8 D68.0
I33.0 D68.0
I45.1 D68.0
Z01.7 D68.0
D68.0 I33.0
D68.0 I45.1
D68.0 Z01.7
I27.2 I27.0
I27.0 I27.2
I64.X Q21.1
Q21.1 I64.X
I45.1 I64.X
I64.X I45.1
M34.9 I27.2
M35.0 I27.2
I27.2 M34.9
M35.0 M34.9
I45.1 M34.9
Z01.7 M34.9
I27.2 M35.0
M34.9 M35.0
I45.1 M35.0
M34.9 I45.1
M35.0 I45.1
M34.9 Z01.7
I45.1 O82.9
O82.9 I45.1
I48.X I09.8
I09.8 I48.X
I48.X Q23.1
I48.X Q21.0
Q23.1 I48.X
Q21.0 I48.X
I49.8 I05.0
I49.8 I06.1
I05.0 I49.8
I06.1 I49.8
I49.8 I05.2
I49.8 I08.2
Z01.7 I08.2
I05.2 I49.8
I08.2 I49.8
I08.2 Z01.7
I10.X Q25.0
Q25.0 I10.X
Q23.2 Q24.8
Q24.8 Q23.2
I27.2 Q23.2
I49.8 Q23.2
Z01.7 Q23.2
Q23.2 I27.2
Q23.2 I49.8
Q23.2 Z01.7
I49.9 I44.2
I49.8 I44.2
I49.9 I50.9
I44.2 I49.9
I50.9 I49.9
I49.8 I49.9
Z01.7 I49.9
I44.2 I49.8
I49.9 I49.8
I49.9 Z01.7
C77.0 I31.3
I31.3 C77.0
I50.9 C77.0
I49.8 C77.0
Z01.7 C77.0
C77.0 I50.9
C77.0 I49.8
C77.0 Z01.7
I31.9 I45.6
I50.9 I45.6
Z01.7 I45.6
I45.6 I31.9
I45.6 I50.9
I45.6 Z01.7
I49.8 Q23.1
Q23.1 I49.8
Z95.2 I27.0
I27.0 Z95.2
I49.8 Q21.3
Q21.3 I49.8
I80.2 I27.0
I80.2 I50.0
I27.0 I80.2
I50.0 I80.2
I49.8 I80.2
I80.2 I49.8
I80.1 I26.0
I26.0 I80.1
I80.2 I80.1
I49.8 I80.1
Z01.7 I80.1
I80.1 I80.2
I80.1 I49.8
I80.1 Z01.7
Q23.4 Q24.8
Q23.4 Q25.0
Q24.8 Q23.4
Q25.0 Q23.4
I49.8 Q23.4
Q23.4 I49.8
Q87.4 Q23.3
I49.8 Q23.3
Q23.3 Q87.4
I49.8 Q87.4
Q23.3 I49.8
Q87.4 I49.8
Q23.1 I35.0
Y60.0 I35.0
I49.8 I35.0
I35.0 Q23.1
Y60.0 Q23.1
I35.0 Y60.0
Q23.1 Y60.0
I49.8 Y60.0
Z01.7 Y60.0
I35.0 I49.8
Y60.0 I49.8
Y60.0 Z01.7
Y83.1 Q21.0
Q21.0 Y83.1
I49.8 Q25.1
Q25.1 I49.8
I50.0 I27.9
I50.0 I27.2
I27.9 I50.0
I27.2 I50.0
Q20.5 Q24.8
Z95.8 Q24.8
Q24.8 Q20.5
Z95.8 Q20.5
I50.0 Q20.5
Z01.7 Q20.5
Q24.8 Z95.8
Q20.5 Z95.8
I50.0 Z95.8
Q20.5 I50.0
Z95.8 I50.0
Q20.5 Z01.7
I45.6 I48.X
I24.8 I48.X
I48.X I45.6
I24.8 I45.6
I48.X I24.8
I45.6 I24.8
I27.2 Q22.8
I50.9 Q22.8
Q22.8 I27.2
Q22.8 I50.9
I50.9 I42.0
I42.0 I50.9
I64.X I42.2
I48.X I42.2
I42.2 I64.X
I48.X I64.X
I42.2 I48.X
I64.X I48.X
I21.9 I71.0
I49.8 I71.0
Z01.7 I71.0
I71.0 I21.9
I49.8 I21.9
I50.9 I21.9
I71.0 I49.8
I21.9 I49.8
I21.9 I50.9
I71.0 Z01.7
I49.8 I35.1
I49.8 I33.0
I50.9 I33.0
I35.1 I49.8
I33.0 I49.8
I33.0 I50.9
I51.7 I27.0
I51.7 I45.1
I27.0 I51.7
I45.1 I51.7
I50.9 I51.7
I51.7 I50.9
C34.0 I26.0
I26.0 C34.0
I80.2 C34.0
I50.9 C34.0
Z01.7 C34.0
C34.0 I80.2
I50.9 I80.2
C34.0 I50.9
I80.2 I50.9
C34.0 Z01.7
J22.X I27.0
J22.X J98.4
I27.0 J22.X
J98.4 J22.X
I50.9 J22.X
Z01.7 J22.X
J22.X I50.9
J22.X Z01.7
Q28.2 I71.2
Z35.9 I71.2
Z01.7 I71.2
I71.2 Q28.2
Z35.9 Q28.2
I50.9 Q28.2
Z01.7 Q28.2
I71.2 Z35.9
Q28.2 Z35.9
Q28.2 I50.9
I71.2 Z01.7
Q28.2 Z01.7
Q87.4 I71.4
Z95.2 I71.4
I71.4 Q87.4
I71.4 Z95.2
J98.4 I27.2
I51.7 I27.2
J98.4 I36.1
I27.2 J98.4
I36.1 J98.4
I51.7 J98.4
I27.2 I51.7
J98.4 I51.7
I21.0 I25.8
I20.0 I25.8
I25.8 I21.0
I20.0 I21.0
I70.9 I21.0
I25.8 I20.0
I21.0 I20.0
I70.9 I20.0
Z01.7 I20.0
I21.0 I70.9
I20.0 I70.9
I20.0 Z01.7
O42.9 I31.3
P95.X I31.3
I74.2 I31.3
I31.3 O42.9
P95.X O42.9
I74.2 O42.9
Z01.7 O42.9
I31.3 P95.X
O42.9 P95.X
I74.2 P95.X
Z01.7 P95.X
I31.3 I74.2
O42.9 I74.2
P95.X I74.2
Z01.7 I74.2
O42.9 Z01.7
P95.X Z01.7
I74.2 Z01.7
I78.0 Q24.8
Q21.1 Q25.7
I78.0 Q25.7
Q25.7 Q21.1
Q24.8 I78.0
Q25.7 I78.0
Y83.1 I26.0
I26.0 Y83.1
I80.2 Y83.1
I80.1 Y83.1
Y83.1 I80.2
Y83.1 I80.1
J18.9 I27.2
I31.3 I50.0
J18.9 I50.0
I50.0 I31.3
J18.9 I31.3
I27.2 J18.9
I50.0 J18.9
I31.3 J18.9
I31.3 M34.9
J18.9 M34.9
M34.9 I31.3
M34.9 J18.9
M35.9 I27.2
I27.2 M35.9
M34.9 M35.9
J18.9 M35.9
Z01.7 M35.9
M35.9 M34.9
M35.9 J18.9
M35.9 Z01.7
J22.X N18.9
J22.X N02.8
J22.X Z49.2
N18.9 J22.X
N02.8 J22.X
Z49.2 J22.X
J84.8 I27.9
J84.8 I27.2
J84.8 I36.1
I27.9 J84.8
I27.2 J84.8
I36.1 J84.8
Q25.0 I31.3
Y83.1 I31.3
I31.3 Q25.0
J90.X Q25.0
I31.3 Y83.1
J90.X Y83.1
Q25.0 J90.X
Y83.1 J90.X
K58.9 N18.9
I10.X N03.1
K58.9 N03.1
N03.1 I10.X
K58.9 I10.X
N18.9 K58.9
N03.1 K58.9
I10.X K58.9
Z01.7 K58.9
K58.9 Z01.7
T85.6 N18.9
T85.6 M32.1
K65.0 M32.1
N18.9 T85.6
M32.1 T85.6
K65.0 T85.6
Z01.7 T85.6
M32.1 K65.0
T85.6 K65.0
T85.6 Z01.7
M31.3 N18.9
Z43.6 T85.7
M31.3 T85.7
T85.7 Z43.6
M31.3 Z43.6
N18.9 M31.3
T85.7 M31.3
Z43.6 M31.3
Z01.7 M31.3
M31.3 Z01.7
I82.8 J98.4
M32.9 J98.4
I82.8 I27.0
J98.4 I82.8
I27.0 I82.8
M32.9 I82.8
J98.4 M32.9
I82.8 M32.9
I73.0 J18.9
M35.0 J18.9
I73.0 M32.1
J18.9 I73.0
M32.1 I73.0
M35.0 I73.0
Z01.7 I73.0
J18.9 M35.0
I73.0 M35.0
I73.0 Z01.7
N17.0 Z94.0
N17.0 N18.9
N17.0 Z49.2
Z94.0 N17.0
N18.9 N17.0
Z49.2 N17.0
N17.9 I34.0
N17.9 Y83.1
I34.0 N17.9
Y83.1 N17.9
Z45.9 I42.2
N17.9 I42.2
Z45.9 I47.2
N17.9 I47.2
I42.2 Z45.9
I47.2 Z45.9
N17.9 Z45.9
I42.2 N17.9
I47.2 N17.9
Z45.9 N17.9
Z95.2 I71.2
Z95.8 I71.2
N18.9 I71.2
I71.2 Z95.2
Z95.8 Z95.2
N18.9 Z95.2
I71.2 Z95.8
Z95.2 Z95.8
I71.2 N18.9
Z95.2 N18.9
N25.8 N18.9
N25.8 T86.1
N25.8 Z96.8
N18.9 N25.8
T86.1 N25.8
Z96.8 N25.8
Z01.7 N25.8
N25.8 Z01.7
N39.0 I34.0
N17.9 I33.0
N39.0 I33.0
I33.0 N17.9
N39.0 N17.9
I34.0 N39.0
I33.0 N39.0
N17.9 N39.0
N39.0 N26.X
N26.X N39.0
Z43.6 Z94.0
N39.0 Z94.0
Z94.0 Z43.6
N39.0 Z43.6
Z94.0 N39.0
Z43.6 N39.0
N05.5 N18.9
N93.8 N18.9
N18.9 N05.5
D50.9 N05.5
N93.8 N05.5
N05.5 D50.9
N18.9 N93.8
N05.5 N93.8
Z01.7 N93.8
N93.8 Z01.7
O26.9 Q21.0
O26.9 I50.9
Q21.0 O26.9
I50.9 O26.9
Q22.1 Q21.3
Q21.0 Q21.3
Q21.3 Q22.1
Q21.3 Q21.0
Q21.0 O99.8
Q21.0 O82.9
O99.8 Q21.0
O82.9 Q21.0
Q21.3 O82.9
O82.9 Q21.3
Q21.1 Q21.8
Z01.7 Q21.8
Q21.1 Q25.0
Q21.8 Q21.1
Q25.0 Q21.1
Q21.8 Z01.7
Q21.1 N18.9
Z49.1 N03.5
Q21.1 N03.5
Z01.7 N03.5
N03.5 Z49.1
Q21.1 Z49.1
N18.9 Q21.1
N03.5 Q21.1
Z49.1 Q21.1
N03.5 Z01.7
Q21.1 Q22.5
Q22.8 Q22.5
Q22.5 Q21.1
Q22.5 Q22.8
Q23.3 Q21.2
Q22.8 Q21.2
Q21.2 Q23.3
Q21.2 Q22.8
Q23.3 Q22.2
Q22.2 Q23.3
Q87.4 O99.8
Q23.3 O99.8
Q87.4 O82.9
Q23.3 O82.9
O99.8 Q87.4
O82.9 Q87.4
O99.8 Q23.3
O82.9 Q23.3
Z01.7 O85.X
O85.X Z01.7
I80.3 I27.2
Q24.3 I27.2
I80.3 J98.4
Q24.3 J98.4
I27.2 I80.3
J98.4 I80.3
Q24.3 I80.3
I27.2 Q24.3
J98.4 Q24.3
I80.3 Q24.3
Z01.7 Q24.3
Q24.3 Z01.7
Q25.0 Q26.2
Q26.2 Q25.0
Q25.6 Q25.0
Q25.0 Q25.6
Z01.7 Q25.6
Q25.6 Z01.7
N13.7 N18.9
Q60.5 N18.9
N13.7 N39.0
Q60.5 N39.0
N18.9 N13.7
N39.0 N13.7
Q60.5 N13.7
Z01.7 N13.7
N18.9 Q60.5
N39.0 Q60.5
N13.7 Q60.5
Z01.7 Q60.5
N13.7 Z01.7
Q60.5 Z01.7
E11.9 Z96.8
Z96.8 E11.9
S37.0 E11.9
E11.9 S37.0
M35.0 N18.9
N18.9 M35.0
S37.0 M35.0
M35.0 S37.0
N06.9 M32.1
M32.1 N06.9
Z96.8 N27.0
S37.0 N27.0
N27.0 Z96.8
N27.0 S37.0
I47.1 I09.1
I09.1 I47.1
Z95.2 I47.1
T82.0 I47.1
I47.1 Z95.2
I47.1 T82.0
T85.7 M32.1
T82.4 M32.1
M32.1 T85.7
T82.4 T85.7
M32.1 T82.4
T85.7 T82.4
Z49.1 N03.1
T82.4 N03.1
N03.1 Z49.1
N03.1 T82.4
Y60.0 Q24.8
Y60.0 Q23.0
Q24.8 Y60.0
Q23.0 Y60.0
Y83.1 I05.0
Y83.1 I07.1
I05.0 Y83.1
I07.1 Y83.1
M31.4 N18.9
N18.9 M31.4
I15.1 M31.4
Y83.1 M31.4
M31.4 I15.1
Y83.1 I15.1
M31.4 Y83.1
I15.1 Y83.1
Y83.1 I25.8
Y83.1 I21.0
Y83.1 I70.9
I25.8 Y83.1
I21.0 Y83.1
I70.9 Y83.1
Z95.8 I71.0
Z45.2 I71.0
Y83.1 I71.0
I71.0 Z95.8
Z45.2 Z95.8
Y83.1 Z95.8
I71.0 Z45.2
Z95.8 Z45.2
Y83.1 Z45.2
I71.0 Y83.1
Z95.8 Y83.1
Z45.2 Y83.1
Z29.8 N18.9
Z29.8 T86.1
Z29.8 Z96.8
N18.9 Z29.8
T86.1 Z29.8
Z96.8 Z29.8
Z01.7 Z29.8
Z29.8 Z01.7
M32.1 N03.9
I15.1 N03.9
Z29.2 N03.9
N03.9 M32.1
N03.9 I15.1
Z29.2 I15.1
N03.9 Z29.2
I15.1 Z29.2
M34.9 N18.9
M34.9 M32.1
N18.9 M34.9
M32.1 M34.9
Z29.2 M34.9
M34.9 Z29.2
B00.0 Q24.8
B00.0 Q21.0
Z33.X Q21.0
Q24.8 B00.0
Q21.0 B00.0
Z33.X B00.0
Z01.7 B00.0
Q21.0 Z33.X
B00.0 Z33.X
Z01.7 Z33.X
B00.0 Z01.7
Z33.X Z01.7
D46.4 N18.9
Z45.2 N18.9
D46.4 I10.X
Z45.2 I10.X
N18.9 D46.4
I10.X D46.4
Z45.2 D46.4
Z01.7 D46.4
N18.9 Z45.2
I10.X Z45.2
D46.4 Z45.2
D46.4 Z01.7
I80.1 N18.9
I80.1 M32.1
Z45.2 M32.1
N18.9 I80.1
M32.1 I80.1
Z45.2 I80.1
M32.1 Z45.2
I80.1 Z45.2
Z45.2 Z49.1
Z49.1 Z45.2
Z46.6 N18.9
Z96.8 Q52.9
Z46.6 Q52.9
Q52.9 Z96.8
Z46.6 Z96.8
N18.9 Z46.6
Q52.9 Z46.6
Z96.8 Z46.6
Z01.7 Z46.6
Z46.6 Z01.7
Z49.0 I27.2
Z49.0 M35.9
Z49.0 M34.9
I27.2 Z49.0
M35.9 Z49.0
M34.9 Z49.0
Z01.7 Z49.0
Z49.0 Z01.7
E79.0 D50.9
Z49.2 D50.9
D50.9 E79.0
Z49.2 E79.0
D50.9 Z49.2
E79.0 Z49.2
N13.3 N18.9
N18.9 N13.3
I10.X N13.3
Z49.2 N13.3
Z01.7 N13.3
N13.3 I10.X
N13.3 Z49.2
N13.3 Z01.7
N03.7 N18.9
N03.7 M32.1
N18.9 N03.7
M32.1 N03.7
Z49.1 N03.7
Z01.7 N03.7
N03.7 Z49.1
N03.7 Z01.7
T85.7 E11.7
Z49.1 E11.7
E11.7 T85.7
E11.7 Z49.1
Z43.6 T85.6
Z49.1 T85.6
T85.6 Z43.6
Z49.1 Z43.6
T85.6 Z49.1
Z43.6 Z49.1
Z49.1 Z96.8
Z96.8 Z49.1
Z95.2 I05.1
I05.1 Z95.2
Z95.2 I35.1
Z95.2 I36.1
I35.1 Z95.2
I36.1 Z95.2
I36.9 O99.4
Z95.2 O99.4
I36.9 O82.9
Z95.2 O82.9
O99.4 I36.9
O82.9 I36.9
Z95.2 I36.9
Z01.7 I36.9
O99.4 Z95.2
O82.9 Z95.2
I36.9 Z95.2
I36.9 Z01.7
Z95.2 Q25.0
Z95.2 Q23.0
Q25.0 Z95.2
Q23.0 Z95.2
Z95.2 Q23.3
Q23.3 Z95.2
Q25.0 Q23.1
Q23.1 Q25.0
T82.7 I42.1
T82.7 I34.0
I42.1 T82.7
I34.0 T82.7
Z95.5 T82.7
Z01.7 T82.7
T82.7 Z95.5
T82.7 Z01.7
N39.0 N27.0
N27.0 N39.0
I87.1 N18.9
B00.9 N18.9
I87.1 M32.1
B00.9 M32.1
N18.9 I87.1
M32.1 I87.1
B00.9 I87.1
Z29.2 I87.1
N18.9 B00.9
M32.1 B00.9
I87.1 B00.9
Z29.2 B00.9
I87.1 Z29.2
B00.9 Z29.2
D64.9 M32.1
Z29.2 I10.X
M32.1 D64.9
Z29.2 D64.9
I10.X Z29.2
D64.9 Z29.2
N02.9 N18.9
N18.9 N02.9
N06.9 N02.9
N02.9 N06.9
Z29.2 N06.9
N06.9 Z29.2
T82.1 I49.9
Z95.0 I49.9
Z45.0 I49.9
Z45.9 I49.9
I49.9 T82.1
I49.9 Z95.0
I49.9 Z45.0
I49.9 Z45.9
I10.X I47.1
I47.1 I10.X
E03.9 I10.X
I10.X E03.9
E61.1 Z49.2
Z49.2 E61.1
D50.9 Z99.2
E61.1 Z99.2
Z99.2 D50.9
Z99.2 E61.1
Q62.0 N18.9
N18.9 Q62.0
N03.9 Q62.0
E61.1 Q62.0
Q62.0 N03.9
E61.1 N03.9
Q62.0 E61.1
N03.9 E61.1
Z99.2 I10.X
I10.X Z99.2
E66.9 I48.X
E66.9 I47.1
I48.X E66.9
I47.1 E66.9
N08.5 N18.9
N18.9 N08.5
F41.1 I47.1
F41.1 I49.8
F41.1 I10.X
I47.1 F41.1
I49.8 F41.1
I10.X F41.1
Z95.8 I74.0
I74.0 Z95.8
Z95.5 Q25.1
Q25.1 Z95.5
N06.9 N02.7
S37.0 N02.7
N02.7 N06.9
N02.7 S37.0
N32.1 N08.5
S37.0 N08.5
N08.5 N32.1
Y43.3 N32.1
S37.0 N32.1
N32.1 Y43.3
S37.0 Y43.3
N08.5 S37.0
N32.1 S37.0
Y43.3 S37.0
Y83.1 Q25.6
Q25.6 Y83.1
Z01.8 Z52.4
Z01.8 E66.9
Z52.4 Z01.8
E66.9 Z01.8
Z01.8 Z00.5
Z00.5 Z01.8
E21.1 Z94.0
Z94.0 E21.1
Z01.7 E21.1
E21.1 Z01.7
N11.9 N18.9
E66.9 N18.9
N18.9 N11.9
E66.9 N11.9
Z01.7 N11.9
N18.9 E66.9
N11.9 E66.9
N11.9 Z01.7
D68.0 Z52.4
E87.1 Z52.4
Z52.4 D68.0
E87.1 D68.0
Z52.4 E87.1
D68.0 E87.1
M35.0 N25.8
E87.6 N25.8
N25.8 M35.0
E87.6 M35.0
N25.8 E87.6
M35.0 E87.6
Z01.7 E87.6
E87.6 Z01.7
I27.2 Z94.0
Z94.0 I27.2
I50.9 I30.8
I49.8 I30.8
Z01.7 I30.8
I30.8 I50.9
I30.8 I49.8
I30.8 Z01.7
I50.9 I35.2
I35.2 I50.9
I50.9 J45.9
I49.8 J45.9
Z01.7 J45.9
J45.9 I50.9
J45.9 I49.8
J45.9 Z01.7
R00.2 G90.9
G90.9 R00.2
I49.8 R00.2
Z01.7 R00.2
R00.2 I49.8
R00.2 Z01.7
I48.X I34.2
I50.9 I34.2
I34.2 I48.X
I34.2 I50.9
Q28.2 I72.2
I50.9 I72.2
Z01.7 I72.2
I72.2 Q28.2
I72.2 I50.9
I72.2 Z01.7
K65.9 N18.9
K65.9 Z49.2
N18.9 K65.9
Z49.2 K65.9
Z01.7 K65.9
K65.9 Z01.7
N28.1 N18.9
N18.9 N28.1
N02.9 N28.1
Z01.7 N28.1
N28.1 N02.9
N28.1 Z01.7
M32.1 N17.9
N17.9 M32.1
Q21.1 Z52.4
Q21.1 Z00.5
Z52.4 Q21.1
Z00.5 Q21.1
E11.2 N18.9
N18.9 E11.2
S37.0 E11.2
Z01.7 E11.2
E11.2 S37.0
E11.2 Z01.7
M32.1 M18.9
S37.0 M18.9
Z01.7 M18.9
M18.9 M32.1
M18.9 S37.0
M18.9 Z01.7
Y43.3 N18.9
N18.9 Y43.3
I26.0 M32.1
M32.1 I26.0
Z29.2 I26.0
I26.0 Z29.2
E78.5 E66.9
E66.9 E78.5
I47.2 I40.1
I49.8 I40.1
I40.1 I47.2
I40.1 I49.8
I49.1 I47.1
I47.1 I49.1
I49.8 I49.1
I49.1 I49.8
R00.2 I47.1
I47.1 R00.2
I49.5 I45.6
I49.5 I48.X
I45.6 I49.5
I48.X I49.5
D18.0 Z52.4
Z52.4 D18.0
Z01.7 D18.0
D18.0 Z01.7
D25.9 Z52.4
Z52.4 D25.9
Z01.7 D25.9
D25.9 Z01.7
I10.X C38.2
C38.2 I10.X
Y83.8 T81.5
Z01.7 T81.5
T81.5 Y83.8
Z01.7 Y83.8
T81.5 Z01.7
Y83.8 Z01.7
A41.9 I09.1
I06.2 I05.0
J18.9 I05.0
A41.9 I05.0
I05.0 I06.2
J18.9 I06.2
A41.9 I06.2
I05.0 J18.9
I06.2 J18.9
A41.9 J18.9
I09.1 A41.9
I05.0 A41.9
I06.2 A41.9
J18.9 A41.9
T82.1 I47.2
Z95.0 I47.2
Z45.0 I47.2
E74.0 I47.2
I47.2 T82.1
E74.0 T82.1
I47.2 Z95.0
E74.0 Z95.0
I47.2 Z45.0
E74.0 Z45.0
I47.2 E74.0
T82.1 E74.0
Z95.0 E74.0
Z45.0 E74.0
H54.4 N18.9
N13.7 N26.X
N25.8 N26.X
H54.4 N26.X
N26.X N13.7
N25.8 N13.7
H54.4 N13.7
N26.X N25.8
N13.7 N25.8
H54.4 N25.8
N18.9 H54.4
N26.X H54.4
N13.7 H54.4
N25.8 H54.4
N93.9 I09.1
D25.9 I09.1
N93.9 Z95.2
D25.9 Z95.2
I09.1 N93.9
Z95.2 N93.9
D25.9 N93.9
I46.1 N93.9
I09.1 D25.9
Z95.2 D25.9
N93.9 D25.9
I46.1 D25.9
N93.9 I46.1
D25.9 I46.1
M32.9 I64.X
N03.2 I64.X
G40.9 I64.X
I46.1 I64.X
I64.X M32.9
N03.2 M32.9
G40.9 M32.9
I64.X N03.2
M32.9 N03.2
G40.9 N03.2
I46.1 N03.2
I64.X G40.9
M32.9 G40.9
N03.2 G40.9
I46.1 G40.9
I64.X I46.1
N03.2 I46.1
G40.9 I46.1
I28.1 Q24.8
I27.9 Q24.8
I46.1 Q24.8
I28.1 Q22.8
I27.9 Q22.8
I46.1 Q22.8
Q24.8 I28.1
Q22.8 I28.1
I27.9 I28.1
I46.1 I28.1
Q24.8 I27.9
Q22.8 I27.9
I28.1 I27.9
I46.1 I27.9
Q24.8 I46.1
Q22.8 I46.1
I28.1 I46.1
I27.9 I46.1
I35.0 I42.0
I46.1 I42.0
I42.0 I35.0
I27.2 I35.0
I46.1 I35.0
I35.0 I27.2
I46.1 I27.2
I42.0 I46.1
I35.0 I46.1
I27.2 I46.1
I37.1 I27.9
I27.9 I37.1
I27.2 I37.1
I37.1 I27.2
I46.1 J98.4
J98.4 I46.1
O82.1 O99.5
I27.9 O99.5
I36.1 O99.5
I46.1 O99.5
O99.5 O82.1
I27.9 O82.1
I36.1 O82.1
I46.1 O82.1
O99.5 I27.9
O82.1 I27.9
O99.5 I36.1
O82.1 I36.1
O99.5 I46.1
O82.1 I46.1
Z95.2 I71.0
I46.1 I71.0
I46.1 Q87.4
I71.0 Z95.2
I71.0 I46.1
Q87.4 I46.1
Z95.4 I09.1
I97.1 I09.1
Z95.4 T82.0
I97.1 T82.0
I09.1 Z95.4
T82.0 Z95.4
I97.1 Z95.4
I46.1 Z95.4
I09.1 I97.1
T82.0 I97.1
Z95.4 I97.1
I46.1 I97.1
Z95.4 I46.1
I97.1 I46.1
I27.2 Q25.4
I49.8 Q25.4
I27.2 Q23.1
Q25.4 I27.2
Q23.1 I27.2
Q25.4 I49.8
Z45.0 I40.1
I40.1 Z45.0
I49.8 Z45.0
I49.8 Z45.9
Z45.0 I49.8
Z45.9 I49.8
Q27.3 Q24.8
Q28.0 Q24.8
Q24.8 Q27.3
Q28.0 Q27.3
Z95.2 Q27.3
I49.8 Q27.3
Q24.8 Q28.0
Q27.3 Q28.0
Z95.2 Q28.0
I49.8 Q28.0
Q27.3 Z95.2
Q28.0 Z95.2
Q27.3 I49.8
Q28.0 I49.8
I25.8 Q24.8
I25.8 Q23.1
I21.9 Q23.1
Q24.8 I25.8
Q23.1 I25.8
I21.9 I25.8
R57.0 I25.8
Q23.1 I21.9
I25.8 I21.9
R57.0 I21.9
I25.8 R57.0
I21.9 R57.0
I34.1 I51.1
I34.0 I51.1
I36.1 I51.1
R57.0 I51.1
I51.1 I34.1
I36.1 I34.1
R57.0 I34.1
I51.1 I34.0
R57.0 I34.0
I51.1 I36.1
I34.1 I36.1
R57.0 I36.1
I51.1 R57.0
I34.1 R57.0
I34.0 R57.0
I36.1 R57.0
R57.0 I27.2
R57.0 Q21.1
I27.2 R57.0
Q21.1 R57.0
Q23.3 I42.0
K76.1 I42.0
R57.0 I42.0
I42.0 Q23.3
I36.1 Q23.3
K76.1 Q23.3
Q23.3 I36.1
K76.1 I36.1
I42.0 K76.1
Q23.3 K76.1
I36.1 K76.1
R57.0 K76.1
I42.0 R57.0
K76.1 R57.0
E83.5 N18.9
E83.5 T86.1
E83.5 Z96.8
N18.9 E83.5
T86.1 E83.5
Z96.8 E83.5
S37.0 E83.5
E83.5 S37.0
J40.X Q24.8
T88.7 Q24.8
J40.X Q21.0
T88.7 Q21.0
J40.X Q25.0
T88.7 Q25.0
Q24.8 J40.X
Q21.0 J40.X
Q25.0 J40.X
T88.7 J40.X
Q24.8 T88.7
Q21.0 T88.7
Q25.0 T88.7
J40.X T88.7
K56.6 N18.9
C41.4 N18.9
N18.9 K56.6
Z96.8 K56.6
C41.4 K56.6
Z01.7 K56.6
K56.6 Z96.8
C41.4 Z96.8
N18.9 C41.4
K56.6 C41.4
Z96.8 C41.4
Z01.7 C41.4
K56.6 Z01.7
C41.4 Z01.7
I26.0 C34.8
I49.8 C34.8
C53.9 C34.8
C34.8 I26.0
C53.9 I26.0
C34.8 I49.8
C53.9 I49.8
C34.8 C53.9
I26.0 C53.9
I49.8 C53.9
Z01.7 C53.9
C53.9 Z01.7
C53.9 I31.3
C53.9 I50.9
I31.3 C53.9
I50.9 C53.9
N03.3 N18.9
N18.9 N03.3
S37.0 N03.3
D50.9 N03.3
Z01.7 N03.3
N03.3 S37.0
D50.9 S37.0
N03.3 D50.9
S37.0 D50.9
N03.3 Z01.7
D64.9 Z49.2
Z49.2 D64.9
I49.8 M32.8
D64.9 M32.8
D69.6 M32.8
Z01.7 M32.8
M32.8 I49.8
D64.9 I49.8
D69.6 I49.8
M32.8 D64.9
I49.8 D64.9
M32.8 D69.6
I49.8 D69.6
M32.8 Z01.7
E05.9 I27.0
E05.9 I50.9
E05.9 I49.8
I27.0 E05.9
I50.9 E05.9
I49.8 E05.9
Z01.7 E05.9
E05.9 Z01.7
E21.2 N18.9
E21.2 M32.1
E21.2 Z49.1
N18.9 E21.2
M32.1 E21.2
Z49.1 E21.2
Z01.7 E21.2
E21.2 Z01.7
Z01.7 E61.1
E61.1 Z01.7
Y54.8 N19.X
S37.0 N19.X
E79.0 N19.X
Z01.7 N19.X
N19.X Y54.8
S37.0 Y54.8
E79.0 Y54.8
Z01.7 Y54.8
N19.X S37.0
Y54.8 S37.0
E79.0 S37.0
N19.X E79.0
Y54.8 E79.0
S37.0 E79.0
N19.X Z01.7
Y54.8 Z01.7
E83.5 Z94.0
E83.5 Z49.1
Z94.0 E83.5
Z49.1 E83.5
Z01.7 E83.5
E83.5 Z01.7
N31.9 N18.9
E87.2 N18.9
N31.9 N39.0
E87.2 N39.0
N18.9 N31.9
N39.0 N31.9
E87.2 N31.9
Z01.7 N31.9
N18.9 E87.2
N39.0 E87.2
N31.9 E87.2
Z01.7 E87.2
N31.9 Z01.7
E87.2 Z01.7
F32.9 M32.1
F32.9 S37.0
M32.1 F32.9
S37.0 F32.9
F33.2 N18.9
F33.2 M32.1
F33.2 S37.0
N18.9 F33.2
M32.1 F33.2
S37.0 F33.2
Z01.7 F33.2
F33.2 Z01.7
G45.9 Q24.8
G45.9 Q21.1
G45.9 Q22.8
Q24.8 G45.9
Q21.1 G45.9
Q22.8 G45.9
H34.2 Q24.8
H34.2 Q25.1
H34.2 Q23.1
Q24.8 H34.2
Q25.1 H34.2
Q23.1 H34.2
Z01.7 H34.2
H34.2 Z01.7
I06.1 I05.2
I06.1 I07.1
I05.2 I06.1
I07.1 I06.1
E21.1 N06.9
I10.X N06.9
N06.9 E21.1
I10.X E21.1
N06.9 I10.X
E21.1 I10.X
J98.4 I27.9
I10.X I27.9
I27.9 J98.4
I10.X J98.4
I10.X I45.1
I27.9 I10.X
J98.4 I10.X
I45.1 I10.X
M32.1 Q24.8
M32.1 Q23.0
I10.X Q23.0
Q24.8 M32.1
Q23.0 M32.1
Q23.0 I10.X
I15.9 N18.9
I15.9 Z49.2
I15.9 Z49.1
N18.9 I15.9
Z49.2 I15.9
Z49.1 I15.9
I37.1 I42.0
I27.0 I42.0
I42.0 I37.1
I42.0 I27.0
I27.0 Q26.3
Q26.3 I27.0
I27.2 Q20.1
Q20.1 I27.2
I31.3 N18.9
I31.3 Z49.1
N18.9 I31.3
Z49.1 I31.3
I21.1 I25.5
I51.3 I25.5
I34.0 I25.5
Z01.7 I25.5
I25.5 I21.1
I51.3 I21.1
I34.0 I21.1
I25.5 I51.3
I21.1 I51.3
I34.0 I51.3
I25.5 I34.0
I21.1 I34.0
I51.3 I34.0
I25.5 Z01.7
I27.2 O99.4
I36.1 O82.9
O99.4 I27.2
O82.9 I36.1
I35.1 I11.9
I34.1 I11.9
I36.1 I11.9
I11.9 I35.1
I34.1 I35.1
I11.9 I34.1
I35.1 I34.1
I11.9 I36.1
I35.1 I42.0
I42.0 I35.1
I27.2 I26.0
I37.1 I26.0
I26.0 I27.2
I26.0 I37.1
I34.2 C38.0
I37.1 C38.0
C38.0 I34.2
I37.1 I34.2
C38.0 I37.1
I34.2 I37.1
Q22.8 Q21.0
Q21.0 Q22.8
I44.0 Q22.8
Q22.8 I44.0
I44.2 Q21.0
I44.2 I27.2
Q21.0 I44.2
I27.2 I44.2
I44.7 Q24.8
I44.2 Q24.4
I44.7 Q24.4
Q24.4 I44.2
I44.7 I44.2
Q24.8 I44.7
Q24.4 I44.7
I44.2 I44.7
Z01.7 I44.7
I44.7 Z01.7
I51.3 I42.4
I64.X I42.4
I44.7 I42.4
I42.4 I51.3
I64.X I51.3
I44.7 I51.3
I42.4 I64.X
I51.3 I64.X
I44.7 I64.X
I42.4 I44.7
I51.3 I44.7
I64.X I44.7
Q89.3 Q22.5
I44.7 Q22.5
Q22.5 Q89.3
I44.7 Q89.3
Q22.5 I44.7
Q89.3 I44.7
I44.4 Q24.8
I44.4 Q25.4
Q24.8 I44.4
Q25.4 I44.4
I45.1 Q25.0
Q25.0 I45.1
I45.1 Q26.1
Q26.1 I45.1
T81.4 Q24.8
T81.4 Q22.8
Q24.8 T81.4
Q22.8 T81.4
I45.1 T81.4
T81.4 I45.1
I47.1 Q25.4
I47.1 Q87.4
Q25.4 I47.1
Q87.4 I47.1
I27.2 I05.0
I05.0 I27.2
I48.X Q87.4
Q87.4 I48.X
G45.9 I05.2
I05.2 G45.9
I49.8 G45.9
G45.9 I49.8
I27.0 I42.1
I42.1 I27.0
I10.X I42.0
I42.0 I10.X
I49.8 O99.4
O99.4 I49.8
I49.8 I51.7
I51.7 I49.8
O68.0 P20.0
I50.9 P20.0
I49.8 P20.0
Z01.7 P20.0
P20.0 O68.0
I50.9 O68.0
I49.8 O68.0
Z01.7 O68.0
P20.0 I50.9
O68.0 I50.9
P20.0 I49.8
O68.0 I49.8
P20.0 Z01.7
O68.0 Z01.7
T85.8 Q24.8
Q24.8 T85.8
I50.9 T85.8
I49.8 T85.8
Z01.7 T85.8
T85.8 I50.9
T85.8 I49.8
T85.8 Z01.7
I80.2 I36.0
I80.2 I51.3
I36.0 I80.2
I51.3 I80.2
I10.X J14.X
M32.1 J14.X
I49.8 J14.X
Z01.7 J14.X
J14.X I10.X
J14.X M32.1
I49.8 M32.1
J14.X I49.8
M32.1 I49.8
J14.X Z01.7
M32.9 I31.3
M32.9 J90.X
I49.8 J90.X
I31.3 M32.9
J90.X M32.9
I49.8 M32.9
J90.X I49.8
M32.9 I49.8
N39.0 Q24.8
N39.0 Q21.0
Q24.8 N39.0
Q21.0 N39.0
I49.8 N39.0
N39.0 I49.8
I15.0 I10.X
Y83.1 I10.X
I10.X I15.0
Y83.1 I15.0
I49.8 I15.0
Z01.7 I15.0
I10.X Y83.1
I15.0 Y83.1
I15.0 I49.8
I15.0 Z01.7
Z99.2 I33.0
I49.8 N18.9
I33.0 Z99.2
I49.8 Z99.2
N18.9 I49.8
Z99.2 I49.8
I49.5 I27.0
I49.5 I36.1
I49.5 I37.1
I27.0 I49.5
I36.1 I49.5
I37.1 I49.5
I49.1 I71.0
I49.1 I71.2
I49.1 Q87.4
I71.0 I49.1
I71.2 I49.1
Q87.4 I49.1
I50.0 I45.1
I45.1 I50.0
D75.2 I25.8
D75.2 I21.0
I25.8 D75.2
I21.0 D75.2
I50.9 D75.2
Z01.7 D75.2
D75.2 I50.9
D75.2 Z01.7
I36.1 I42.8
G90.9 I42.8
I50.9 I42.8
Z01.7 I42.8
I42.8 I36.1
I42.8 G90.9
I42.8 I50.9
I42.8 Z01.7
I34.0 I42.9
I36.1 I42.9
I50.9 I42.9
Z01.7 I42.9
I42.9 I34.0
I42.9 I36.1
I42.9 I50.9
I42.9 Z01.7
I44.7 I40.1
I50.9 I40.1
Z01.7 I40.1
I44.7 I42.0
I40.1 I44.7
I42.0 I44.7
I50.9 I44.7
I40.1 I50.9
I44.7 I50.9
I40.1 Z01.7
I51.3 O90.3
I73.1 O90.3
I50.9 O90.3
O90.3 I51.3
I73.1 I51.3
I50.9 I51.3
O90.3 I73.1
I51.3 I73.1
I50.9 I73.1
Z01.7 I73.1
O90.3 I50.9
I51.3 I50.9
I73.1 I50.9
I73.1 Z01.7
J11.1 I27.0
J11.1 Q21.1
I27.0 J11.1
Q21.1 J11.1
I50.9 J11.1
Z01.7 J11.1
J11.1 I50.9
J11.1 Z01.7
J18.9 Q24.8
J18.9 Q21.1
Q24.8 J18.9
Q21.1 J18.9
Z45.0 I49.5
Z45.9 I49.5
I49.5 Z45.0
I49.5 Z45.9
I51.7 I37.1
I37.1 I51.7
I51.7 N18.9
Z49.2 M31.4
I51.7 M31.4
M31.4 Z49.2
I51.7 Z49.2
N18.9 I51.7
M31.4 I51.7
Z49.2 I51.7
I51.3 I42.0
I69.4 I42.0
I42.0 I51.3
I69.4 I51.3
I69.4 I44.7
I42.0 I69.4
I51.3 I69.4
I44.7 I69.4
Z01.7 I69.4
I69.4 Z01.7
I74.0 Q24.8
I71.0 Q24.8
I74.0 Q25.4
I71.0 Q25.4
Q24.8 I74.0
Q25.4 I74.0
I71.0 I74.0
Q24.8 I71.0
Q25.4 I71.0
I74.0 I71.0
I71.2 I36.1
I71.2 I34.0
I36.1 I71.2
I34.0 I71.2
I80.2 N18.9
I80.2 M32.1
I80.2 Z29.2
N18.9 I80.2
M32.1 I80.2
Z29.2 I80.2
I82.2 N18.9
I82.2 M32.1
I82.2 Z29.2
N18.9 I82.2
M32.1 I82.2
Z29.2 I82.2
Z01.7 I82.2
I82.2 Z01.7
I99.X N18.9
I99.X M32.1
I99.X I10.X
N18.9 I99.X
M32.1 I99.X
I10.X I99.X
Z01.7 I99.X
I99.X Z01.7
I49.9 O99.4
IJ8.9 O99.4
I49.9 O82.9
IJ8.9 O82.9
O99.4 I49.9
O82.9 I49.9
IJ8.9 I49.9
O99.4 IJ8.9
O82.9 IJ8.9
I49.9 IJ8.9
Z01.7 IJ8.9
IJ8.9 Z01.7
I71.9 I42.0
J14.X I42.0
I71.9 I35.1
J14.X I35.1
I42.0 I71.9
I35.1 I71.9
J14.X I71.9
Z01.7 I71.9
I42.0 J14.X
I35.1 J14.X
I71.9 J14.X
I71.9 Z01.7
J81.X N03.7
J81.X M32.1
N03.7 J81.X
M32.1 J81.X
I42.0 B57.2
I31.3 B57.2
J90.X B57.2
Z01.7 B57.2
B57.2 I42.0
I31.3 I42.0
J90.X I42.0
B57.2 I31.3
I42.0 I31.3
B57.2 J90.X
I42.0 J90.X
B57.2 Z01.7
K12.1 N18.9
K12.1 Z49.2
K12.1 G62.9
N18.9 K12.1
Z49.2 K12.1
G62.9 K12.1
Z01.7 K12.1
K12.1 Z01.7
K42.9 N18.9
K42.9 Z49.2
K42.9 Z49.1
N18.9 K42.9
Z49.2 K42.9
Z49.1 K42.9
Z01.7 K42.9
K42.9 Z01.7
Z99.2 M32.1
K42.9 M32.1
M32.1 Z99.2
K42.9 Z99.2
M32.1 K42.9
Z99.2 K42.9
K52.9 T86.1
K52.9 E83.5
T86.1 K52.9
E83.5 K52.9
K52.9 Z96.8
Z96.8 K52.9
M31.4 I35.1
M31.4 I36.1
M31.4 I34.0
I35.1 M31.4
I36.1 M31.4
I34.0 M31.4
N17.9 Z52.4
N39.0 Z52.4
M31.1 Z52.4
Z52.4 N17.9
M31.1 N17.9
Z52.4 N39.0
M31.1 N39.0
Z52.4 M31.1
N17.9 M31.1
N39.0 M31.1
M31.1 Z94.0
M31.1 T86.1
Z94.0 M31.1
T86.1 M31.1
M32.9 I50.9
I50.9 M32.9
Y83.1 I27.9
I27.9 Y83.1
M32.9 Y83.1
Y83.1 M32.9
M32.9 T86.1
M32.9 Z96.8
T86.1 M32.9
Z96.8 M32.9
M32.9 N11.9
M35.0 N11.9
N11.9 M32.9
M35.0 M32.9
N11.9 M35.0
M32.9 M35.0
M35.1 I27.0
M35.1 I36.1
M35.1 I45.1
I27.0 M35.1
I36.1 M35.1
I45.1 M35.1
Z01.7 M35.1
M35.1 Z01.7
M79.7 N18.9
M79.7 M32.1
M79.7 Z29.2
N18.9 M79.7
M32.1 M79.7
Z29.2 M79.7
Z01.7 M79.7
M79.7 Z01.7
I10.X E11.2
N02.9 E11.2
E11.2 I10.X
N02.9 I10.X
E11.2 N02.9
I10.X N02.9
N39.0 E10.7
N03.9 E10.7
E10.7 N39.0
N03.9 N39.0
E10.7 N03.9
N39.0 N03.9
N17.9 Q22.5
N17.9 I48.X
Q22.5 N17.9
I48.X N17.9
N17.9 N18.9
N18.9 N17.9
N26.X N17.9
N17.9 N26.X
N26.X M35.0
M35.0 N26.X
M32.1 J22.X
I10.X J22.X
N39.0 J22.X
J22.X M32.1
J22.X I10.X
N39.0 I10.X
J22.X N39.0
I10.X N39.0
N03.1 Z94.0
Z94.0 N03.1
N39.0 N03.1
N03.1 N39.0
N06.9 N02.8
N39.0 N02.8
N02.8 N06.9
N39.0 N06.9
N02.8 N39.0
N06.9 N39.0
N95.1 N18.9
N95.1 M32.1
N95.1 S37.0
N18.9 N95.1
M32.1 N95.1
S37.0 N95.1
Z01.7 N95.1
N95.1 Z01.7
Q21.1 I34.0
I34.0 Q21.1
Q21.1 I27.9
Q21.1 I37.1
I27.9 Q21.1
I37.1 Q21.1
Q21.1 Q22.1
Q22.1 Q21.1
Q21.2 O99.8
Q21.2 O82.9
O99.8 Q21.2
O82.9 Q21.2
Q22.0 Q21.0
Q22.0 Q25.4
Q21.0 Q22.0
Q25.4 Q22.0
Z01.7 Q22.0
Q22.0 Z01.7
Q22.1 O99.8
Q22.1 O82.9
O99.8 Q22.1
O82.9 Q22.1
Q23.0 O99.8
O99.8 Q23.0
Q23.1 O99.8
O99.8 Q23.1
Q24.4 O99.8
Q24.4 O82.9
O99.8 Q24.4
O82.9 Q24.4
Q24.4 Q21.3
Q24.4 I33.0
Q21.3 Q24.4
I33.0 Q24.4
Q20.4 Q24.8
Q20.6 Q24.8
Q24.8 Q20.4
Q20.6 Q20.4
Q24.5 Q20.4
Z01.7 Q20.4
Q24.8 Q20.6
Q20.4 Q20.6
Q24.5 Q20.6
Z01.7 Q20.6
Q20.4 Q24.5
Q20.6 Q24.5
Q20.4 Z01.7
Q20.6 Z01.7
Q24.2 O99.8
Q24.2 O82.9
Q24.2 Q24.8
O99.8 Q24.2
O82.9 Q24.2
Q24.8 Q24.2
Z01.7 Q24.2
Q24.2 Z01.7
Q26.4 Q24.8
Q26.4 I42.4
Q25.0 I42.4
Q24.8 Q26.4
I42.4 Q26.4
Q25.0 Q26.4
Z01.7 Q26.4
I42.4 Q25.0
Q26.4 Q25.0
Q26.4 Z01.7
I74.2 I71.2
I64.X I71.2
Q79.6 I71.2
I71.2 I74.2
I64.X I74.2
Q79.6 I74.2
I71.2 I64.X
I74.2 I64.X
Q79.6 I64.X
I71.2 Q79.6
I74.2 Q79.6
I64.X Q79.6
Z01.7 Q79.6
Q79.6 Z01.7
R63.4 N18.9
N95.1 T86.1
R63.4 T86.1
T86.1 N95.1
R63.4 N95.1
N18.9 R63.4
T86.1 R63.4
N95.1 R63.4
Z01.7 R63.4
R63.4 Z01.7
I15.0 N18.9
E14.2 N18.9
N18.9 I15.0
E14.2 I15.0
S37.0 I15.0
N18.9 E14.2
I15.0 E14.2
S37.0 E14.2
Z01.7 E14.2
I15.0 S37.0
E14.2 S37.0
E14.2 Z01.7
N06.1 N05.0
E79.0 N05.0
N05.0 N06.1
E79.0 N06.1
N05.0 E79.0
N06.1 E79.0
S37.0 I80.2
I80.2 S37.0
I99.X I15.1
I15.1 I99.X
S37.0 I99.X
I99.X S37.0
I77.8 N18.9
N18.9 I77.8
K52.9 I77.8
S37.0 I77.8
Z01.7 I77.8
I77.8 K52.9
S37.0 K52.9
I77.8 S37.0
K52.9 S37.0
I77.8 Z01.7
N06.9 N03.1
N06.9 N26.X
S37.0 N26.X
N03.1 N06.9
N26.X N06.9
N26.X S37.0
N06.2 N18.9
N06.2 N26.X
N18.9 N06.2
N26.X N06.2
S37.0 N06.2
Z01.7 N06.2
N06.2 S37.0
N06.2 Z01.7
S37.0 N39.0
N39.0 S37.0
T86.1 M32.1
M32.1 T86.1
T50.9 N18.9
N18.9 T50.9
Z96.8 T50.9
S37.0 T50.9
Z01.7 T50.9
T50.9 Z96.8
T50.9 S37.0
T50.9 Z01.7
I80.2 Q24.8
T81.4 I26.0
Q24.8 I80.2
T81.4 I80.2
I26.0 T81.4
I80.2 T81.4
T82.0 I07.1
I07.1 T82.0
Q21.1 I09.1
Q21.1 I05.0
I09.1 Q21.1
I05.0 Q21.1
T82.0 Q21.1
Q21.1 T82.0
Q20.3 Q24.8
Q24.8 Q20.3
Z95.8 Q20.3
T82.8 Q20.3
Z01.7 Q20.3
Q20.3 Z95.8
T82.8 Z95.8
Q20.3 T82.8
Z95.8 T82.8
Q20.3 Z01.7
T82.8 I25.8
Z95.5 I21.0
T82.8 I21.0
I21.0 Z95.5
T82.8 Z95.5
I25.8 T82.8
I21.0 T82.8
Z95.5 T82.8
T82.6 I09.1
T82.6 I05.2
T82.6 I07.1
I09.1 T82.6
I05.2 T82.6
I07.1 T82.6
Z01.7 T82.6
T82.6 Z01.7
I44.2 Q89.3
T82.1 Q89.3
Q89.3 I44.2
Q89.3 T82.1
T85.6 Z49.2
Z49.2 T85.6
I51.3 Q24.8
I51.3 I45.1
Q24.8 I51.3
I45.1 I51.3
Y83.1 I51.3
I51.3 Y83.1
Y83.1 Q22.8
Q22.8 Y83.1
Y83.1 Q23.1
Q23.1 Y83.1
Z45.2 I71.4
T82.3 I71.4
Y83.1 I71.4
I71.4 Z45.2
T82.3 Z45.2
I71.4 T82.3
Z45.2 T82.3
Y83.1 T82.3
Z01.7 T82.3
I71.4 Y83.1
T82.3 Y83.1
T82.3 Z01.7
Z95.8 Q20.4
Y83.1 Q20.4
Q20.4 Z95.8
Q20.4 Y83.1
D50.9 Z94.0
Z94.0 D50.9
Z43.6 D50.9
D50.9 Z43.6
M32.1 Z94.0
Z94.0 M32.1
Z43.6 M32.1
M32.1 Z43.6
I44.3 Q23.0
Z45.0 Q23.0
Q23.0 I44.3
Z45.0 I44.3
Q23.0 Z45.0
I44.3 Z45.0
T82.1 I51.5
Z95.0 I51.5
I51.5 T82.1
I51.5 Z95.0
I44.2 Q25.0
Z45.9 Q25.0
Q25.0 I44.2
Q25.0 Z45.9
Y83.1 T82.4
Z45.2 T82.4
T82.4 Y83.1
T82.4 Z45.2
I44.2 M31.4
Z45.0 M31.4
Z45.9 M31.4
M31.4 I44.2
M31.4 Z45.0
M31.4 Z45.9
I49.5 Q24.8
Q24.8 I49.5
Z46.6 N03.1
Z46.6 N39.0
N03.1 Z46.6
N39.0 Z46.6
Z49.1 E10.2
Z49.1 E10.3
E10.2 Z49.1
E10.3 Z49.1
O26.8 N17.9
Z49.2 N17.9
N17.9 O26.8
M31.1 O26.8
Z49.2 O26.8
Z01.7 O26.8
O26.8 M31.1
Z49.2 M31.1
N17.9 Z49.2
O26.8 Z49.2
M31.1 Z49.2
O26.8 Z01.7
N18.9 I11.0
M32.1 I11.0
Z49.X I11.0
I11.0 N18.9
Z49.X N18.9
I11.0 M32.1
Z49.X M32.1
I11.0 Z49.X
N18.9 Z49.X
M32.1 Z49.X
Z01.7 Z49.X
Z49.X Z01.7
N17.0 M32.1
M32.1 N17.0
Z49.1 N17.0
N17.0 Z49.1
T85.7 N05.5
Z49.2 N05.5
N05.5 T85.7
Z49.2 T85.7
N05.5 Z49.2
T85.7 Z49.2
Z93.0 N18.9
J81.X Z49.1
Z93.0 Z49.1
Z49.1 J81.X
Z93.0 J81.X
N18.9 Z93.0
Z49.1 Z93.0
J81.X Z93.0
Z01.7 Z93.0
Z93.0 Z01.7
N13.8 N18.9
Z93.6 N18.9
N18.9 N13.8
Z49.2 N13.8
Z93.6 N13.8
Z01.7 N13.8
N13.8 Z49.2
Z93.6 Z49.2
N18.9 Z93.6
N13.8 Z93.6
Z49.2 Z93.6
Z01.7 Z93.6
N13.8 Z01.7
Z93.6 Z01.7
Z95.2 Q24.4
Z95.8 Q24.4
Q24.4 Z95.2
Q24.4 Z95.8
Z95.2 I05.2
I05.2 Z95.2
Z95.5 Q25.0
Z95.5 I27.2
Q25.0 Z95.5
I27.2 Z95.5
Z95.5 Q23.1
Q23.1 Z95.5
T81.4 I48.X
I48.X T81.4
Z95.2 T81.4
T81.4 Z95.2
K52.1 N18.9
N18.9 K52.1
T50.9 K52.1
Z96.8 K52.1
Z01.7 K52.1
K52.1 T50.9
K52.1 Z96.8
K52.1 Z01.7
T86.1 N03.5
Z96.8 N03.5
N03.5 T86.1
N03.5 Z96.8
Y83.1 N13.8
Z96.8 N13.8
N13.8 Y83.1
Z96.8 Y83.1
N13.8 Z96.8
Y83.1 Z96.8
K46.0 N18.9
K46.0 K65.0
Z99.2 K65.0
N18.9 K46.0
K65.0 K46.0
Z99.2 K46.0
Z01.7 K46.0
K65.0 Z99.2
K46.0 Z99.2
K46.0 Z01.7
K59.3 I42.0
A41.9 I42.0
I42.0 K59.3
A41.9 K59.3
I46.1 K59.3
I42.0 A41.9
K59.3 A41.9
I46.1 A41.9
K59.3 I46.1
A41.9 I46.1
I31.9 I26.0
C16.9 I26.0
I26.0 I31.9
C16.9 I31.9
I46.1 I31.9
I26.0 C16.9
I31.9 C16.9
I46.1 C16.9
I31.9 I46.1
C16.9 I46.1
I45.0 I42.0
I42.0 I45.0
Z45.9 I45.0
I49.8 I45.0
I45.0 Z45.9
I45.0 I49.8
Z45.0 I42.2
I42.2 Z45.0
B37.3 Z52.4
B37.3 Z00.5
Z52.4 B37.3
Z00.5 B37.3
Z01.7 B37.3
B37.3 Z01.7
E21.1 Z49.1
Z49.1 E21.1
E44.0 N18.9
E44.0 Z49.2
N18.9 E44.0
Z49.2 E44.0
Z01.7 E44.0
E44.0 Z01.7
E66.9 I26.0
I26.0 E66.9
E79.0 N11.9
N11.9 E79.0
F50.0 N18.9
F50.0 Z49.2
N18.9 F50.0
Z49.2 F50.0
I50.9 I20.1
I49.8 I20.1
Z01.7 I20.1
I20.1 I50.9
I20.1 I49.8
I20.1 Z01.7
K46.0 Z49.2
Z49.2 K46.0
N05.9 O26.8
S37.0 O26.8
O26.8 N05.9
O26.8 S37.0
R80.X R32.X
S37.0 R32.X
Z01.7 R32.X
R32.X R80.X
R32.X S37.0
R32.X Z01.7
S37.0 Z52.4
S37.0 Z00.5
Z52.4 S37.0
Z00.5 S37.0
Z49.1 N13.7
N13.7 Z49.1
O90.3 I42.0
Z45.0 I42.0
I42.0 O90.3
Z45.0 O90.3
Z45.9 O90.3
I42.0 Z45.0
O90.3 Z45.0
O90.3 Z45.9
N03.5 M32.1
M32.1 N03.5
E10.2 N05.9
N05.9 E10.2
I49.8 I49.4
Z01.7 I49.4
I49.4 I49.8
I49.4 Z01.7
N28.0 Z52.4
Z52.4 N28.0
Z01.7 N28.0
N28.0 Z01.7
Z53.8 N18.9
N18.9 Z53.8
Z01.7 Z53.8
Z53.8 Z01.7
Z53.8 Z52.4
Z52.4 Z53.8
Z53.0 N18.9
Z53.0 J06.9
N18.9 Z53.0
J06.9 Z53.0
A41.9 I27.2
A41.9 I50.0
A41.9 I31.3
A41.9 I45.1
I27.2 A41.9
I50.0 A41.9
I31.3 A41.9
I45.1 A41.9
M08.9 I35.1
J15.9 I35.1
A41.9 I35.1
M08.9 I34.0
J15.9 I34.0
A41.9 I34.0
I35.1 M08.9
I34.0 M08.9
J15.9 M08.9
A41.9 M08.9
I35.1 J15.9
I34.0 J15.9
M08.9 J15.9
A41.9 J15.9
I35.1 A41.9
I34.0 A41.9
M08.9 A41.9
J15.9 A41.9
T82.6 M31.4
Z95.2 M31.4
J15.2 M31.4
A41.9 M31.4
M31.4 T82.6
Z95.2 T82.6
J15.2 T82.6
A41.9 T82.6
M31.4 Z95.2
T82.6 Z95.2
J15.2 Z95.2
M31.4 J15.2
T82.6 J15.2
Z95.2 J15.2
A41.9 J15.2
M31.4 A41.9
T82.6 A41.9
J15.2 A41.9
L08.8 Q24.8
L08.8 Q20.1
J18.9 Q20.1
A41.9 Q20.1
Q24.8 L08.8
Q20.1 L08.8
J18.9 L08.8
A41.9 L08.8
Q20.1 J18.9
L08.8 J18.9
Q20.1 A41.9
L08.8 A41.9
D64.9 Z99.2
Z99.2 D64.9
D75.1 Q24.8
D75.1 Q21.0
I45.1 Q25.1
D75.1 Q25.1
Q25.1 I45.1
D75.1 I45.1
Q24.8 D75.1
Q21.0 D75.1
Q25.1 D75.1
I45.1 D75.1
Q25.3 Q24.8
Q25.3 Q23.0
I46.1 Q23.0
Q24.8 Q25.3
Q23.0 Q25.3
Q23.3 Q25.3
I46.1 Q25.3
Q25.3 Q23.3
I46.1 Q23.3
Q23.0 I46.1
Q25.3 I46.1
Q23.3 I46.1
I46.1 N18.9
I46.1 M32.1
R04.8 Z49.1
I46.1 Z49.1
Z49.1 R04.8
I46.1 R04.8
N18.9 I46.1
M32.1 I46.1
Z49.1 I46.1
R04.8 I46.1
M32.8 I27.0
I50.0 I50.9
I27.0 M32.8
I50.0 M32.8
I50.9 I50.0
M32.8 I50.0
T81.0 C38.0
I97.1 C38.0
I50.0 C38.0
C38.0 T81.0
I97.1 T81.0
I50.0 T81.0
R57.0 T81.0
C38.0 I97.1
T81.0 I97.1
I50.0 I97.1
R57.0 I97.1
C38.0 I50.0
T81.0 I50.0
I97.1 I50.0
R57.0 I50.0
T81.0 R57.0
I97.1 R57.0
I50.0 R57.0
N17.9 I27.2
I27.2 N17.9
I50.9 N17.9
N17.9 I50.9
M32.9 Q24.8
N17.9 Q22.1
M32.9 Q22.1
Q22.1 N17.9
M32.9 N17.9
Q24.8 M32.9
Q22.1 M32.9
N17.9 M32.9
R57.0 M32.9
M32.9 R57.0
Y44.2 Q87.4
K92.0 Q87.4
R57.1 Q87.4
Y44.2 I50.9
K92.0 I50.9
R57.1 I50.9
Q87.4 Y44.2
I50.9 Y44.2
K92.0 Y44.2
R57.1 Y44.2
Q87.4 K92.0
I50.9 K92.0
Y44.2 K92.0
R57.1 K92.0
Q87.4 R57.1
I50.9 R57.1
Y44.2 R57.1
K92.0 R57.1
A05.9 T86.1
T86.1 A05.9
B97.8 N18.9
B97.8 T86.1
B97.8 N10.X
N18.9 B97.8
T86.1 B97.8
N10.X B97.8
Z01.7 B97.8
B97.8 Z01.7
D25.9 N18.9
N27.0 I12.0
D25.9 I12.0
I12.0 N27.0
D25.9 N27.0
N18.9 D25.9
I12.0 D25.9
N27.0 D25.9
D50.8 N06.9
D50.8 S37.0
N06.9 D50.8
S37.0 D50.8
T81.0 I71.0
D59.2 I71.0
I71.0 T81.0
I49.8 T81.0
D59.2 T81.0
Z01.7 T81.0
T81.0 I49.8
D59.2 I49.8
I71.0 D59.2
T81.0 D59.2
I49.8 D59.2
Z01.7 D59.2
T81.0 Z01.7
D59.2 Z01.7
B35.2 N18.9
B35.2 T86.1
D64.9 T86.1
N18.9 B35.2
T86.1 B35.2
D64.9 B35.2
Z01.7 B35.2
T86.1 D64.9
B35.2 D64.9
B35.2 Z01.7
D64.9 K52.9
K52.9 D64.9
E03.9 I27.0
I27.0 E03.9
E10.1 N18.9
E10.7 I10.X
E10.1 I10.X
I10.X E10.7
E10.1 E10.7
N18.9 E10.1
I10.X E10.1
E10.7 E10.1
Z01.7 E10.1
E10.1 Z01.7
E10.7 T85.6
E10.7 Z49.1
T85.6 E10.7
Z49.1 E10.7
E10.7 Z49.2
Z49.2 E10.7
E18.9 N18.9
E18.9 M32.1
E18.9 Z49.1
N18.9 E18.9
M32.1 E18.9
Z49.1 E18.9
Z01.7 E18.9
E18.9 Z01.7
E24.8 N18.9
E24.8 M32.1
E24.8 I10.X
N18.9 E24.8
M32.1 E24.8
I10.X E24.8
N83.2 N18.9
D35.2 N18.9
N18.9 N83.2
D35.2 N83.2
E66.9 N83.2
Z01.7 N83.2
N18.9 D35.2
N83.2 D35.2
E66.9 D35.2
Z01.7 D35.2
N83.2 E66.9
D35.2 E66.9
N83.2 Z01.7
D35.2 Z01.7
E74.0 Z45.9
Z45.9 E74.0
Z01.7 E74.0
E74.0 Z01.7
E78.5 T86.1
E78.5 N39.0
T86.1 E78.5
N39.0 E78.5
E78.2 M32.1
E78.2 S37.0
M32.1 E78.2
S37.0 E78.2
I13.2 N18.9
N18.9 I13.2
Z49.1 I13.2
E83.5 I13.2
Z01.7 I13.2
I13.2 Z49.1
I13.2 E83.5
I13.2 Z01.7
I15.0 D35.0
E26.0 D35.0
E87.6 D35.0
Z01.7 D35.0
D35.0 I15.0
E26.0 I15.0
E87.6 I15.0
D35.0 E26.0
I15.0 E26.0
E87.6 E26.0
D35.0 E87.6
I15.0 E87.6
E26.0 E87.6
D35.0 Z01.7
N28.1 Z94.0
E87.6 Z94.0
E87.6 N18.9
Z94.0 N28.1
E87.6 N28.1
Z94.0 E87.6
N18.9 E87.6
N28.1 E87.6
D64.9 N39.0
N39.0 D64.9
I10.X I51.3
I10.X I69.4
I51.3 I10.X
I69.4 I10.X
I10.X Z94.0
Z94.0 I10.X
I10.X T85.7
T85.7 I10.X
I10.X Q25.1
Q25.1 I10.X
N05.8 N18.9
N18.9 N05.8
Z49.1 N05.8
I10.X N05.8
Z01.7 N05.8
N05.8 Z49.1
N05.8 I10.X
N05.8 Z01.7
I13.2 I42.0
I13.2 I34.0
I13.2 I36.1
I42.0 I13.2
I34.0 I13.2
I36.1 I13.2
I13.2 Z49.2
Z49.2 I13.2
I24.8 Q24.8
I24.8 Q23.1
I24.8 Q23.0
Q24.8 I24.8
Q23.1 I24.8
Q23.0 I24.8
I27.0 T81.4
T81.4 I27.0
I27.0 Q21.8
Q21.8 I27.0
I27.8 Q25.0
I27.8 I27.0
Q25.0 I27.8
I27.0 I27.8
I27.8 Q21.8
Q21.8 I27.8
I50.0 I42.0
I42.0 I50.0
O90.3 I50.0
I50.0 O90.3
I27.2 O90.3
O90.3 I27.2
O99.4 O99.8
I27.2 O99.8
O99.8 O99.4
Q21.0 O99.4
O99.4 Q21.0
O99.8 I27.2
I27.2 Q21.8
Q21.8 I27.2
I27.2 Q26.2
Q26.2 I27.2
J90.X N18.9
J90.X M32.1
N18.9 J90.X
M32.1 J90.X
I31.2 N18.9
I31.2 T82.4
I31.2 Y83.1
N18.9 I31.2
T82.4 I31.2
Y83.1 I31.2
Z01.7 I31.2
I31.2 Z01.7
T82.0 I36.0
Z95.2 I36.0
I31.3 I36.0
I36.0 T82.0
I31.3 T82.0
I36.0 Z95.2
I31.3 Z95.2
I36.0 I31.3
T82.0 I31.3
Z95.2 I31.3
T82.6 Q24.8
T82.6 Q21.0
Q24.8 T82.6
Q21.0 T82.6
I33.0 T82.6
T82.6 I33.0
N91.2 N18.9
I34.1 N18.9
N91.2 M32.1
I34.1 M32.1
N18.9 N91.2
M32.1 N91.2
I34.1 N91.2
Z01.7 N91.2
N18.9 I34.1
M32.1 I34.1
N91.2 I34.1
N91.2 Z01.7
I71.0 I11.0
I71.2 I11.0
I35.1 I11.0
I11.0 I71.0
I11.0 I71.2
I11.0 I35.1
I44.0 Q21.1
Q21.1 I44.0
I27.0 I64.X
I44.2 I64.X
I64.X I27.0
I44.2 I27.0
I64.X I44.2
I27.0 I44.2
I44.6 Q24.8
I44.6 Q21.0
I44.6 I45.1
Q24.8 I44.6
Q21.0 I44.6
I45.1 I44.6
Z01.7 I44.6
I44.6 Z01.7
I45.6 Q21.1
Q21.1 I45.6
I47.1 I27.0
I47.1 I37.1
I27.0 I47.1
I37.1 I47.1
I47.1 I49.5
I49.5 I47.1
I48.X I06.2
I06.2 I48.X
I44.5 I27.0
I10.X I27.0
I27.0 I44.5
I10.X I44.5
I49.8 I44.5
Z01.7 I44.5
I27.0 I10.X
I44.5 I10.X
I44.5 I49.8
I44.5 Z01.7
I44.1 I40.1
I44.0 I40.1
I40.1 I44.1
I44.0 I44.1
I49.8 I44.1
I40.1 I44.0
I44.1 I44.0
I44.1 I49.8
I47.1 Q21.1
Q21.1 I47.1
I10.X I64.X
I64.X I10.X
I31.3 I31.9
I31.9 I31.3
I64.X C38.0
C38.0 I64.X
T81.0 I33.0
T81.0 I45.1
I33.0 T81.0
I45.1 T81.0
Y83.1 T81.5
Z45.2 T81.5
I49.8 T81.5
T81.5 Y83.1
T81.5 Z45.2
I49.8 Z45.2
T81.5 I49.8
Z45.2 I49.8
Z45.0 I42.8
Z45.9 I42.8
I49.8 I42.8
I42.8 Z45.0
I42.8 Z45.9
I42.8 I49.8
I27.9 I27.0
I27.0 I27.9
Q21.0 I27.9
I27.9 Q21.0
I50.0 Q21.0
Q21.0 I50.0
I25.4 I25.8
I25.4 I24.8
I25.8 I25.4
I24.8 I25.4
I50.9 I25.4
Z01.7 I25.4
I25.4 I50.9
I25.4 Z01.7
I50.9 Q21.3
Q21.3 I50.9
I47.1 I35.1
I47.1 I34.0
I35.1 I47.1
I34.0 I47.1
D15.1 I50.9
I50.9 D15.1
I49.8 D15.1
Z01.7 D15.1
D15.1 I49.8
D15.1 Z01.7
I49.8 I25.8
I25.8 I49.8
I49.8 Q23.0
Q23.0 I49.8
I72.4 Q24.8
I72.4 Q21.1
Q24.8 I72.4
Q21.1 I72.4
I50.9 I72.4
Z01.7 I72.4
I72.4 I50.9
I72.4 Z01.7
I50.9 M32.1
M32.1 I50.9
M34.9 I27.0
M34.9 M32.9
I27.0 M34.9
M32.9 M34.9
I50.9 M34.9
M34.9 I50.9
M35.9 I27.0
M35.9 I45.1
I27.0 M35.9
I45.1 M35.9
I50.9 M35.9
M35.9 I50.9
T82.0 Q24.8
Q24.8 T82.0
I50.9 T82.0
T82.0 I50.9
Z95.2 T85.8
T85.8 Z95.2
I15.0 N17.9
I51.8 N17.9
I15.0 M32.1
I51.8 M32.1
N17.9 I15.0
M32.1 I15.0
I51.8 I15.0
N17.9 I51.8
M32.1 I51.8
I15.0 I51.8
Z01.7 I51.8
I51.8 Z01.7
I67.1 C38.0
I67.1 I34.0
I67.1 I36.1
C38.0 I67.1
I34.0 I67.1
I36.1 I67.1
Z01.7 I67.1
I67.1 Z01.7
I27.2 I47.2
I82.2 I47.2
I69.4 I47.2
I47.2 I27.2
I82.2 I27.2
I69.4 I27.2
I47.2 I82.2
I27.2 I82.2
I69.4 I82.2
I47.2 I69.4
I27.2 I69.4
I82.2 I69.4
I20.0 I25.1
I25.1 I20.0
I77.1 N18.9
I77.1 T82.4
I77.1 Z49.1
N18.9 I77.1
T82.4 I77.1
Z49.1 I77.1
Z01.7 I77.1
I77.1 Z01.7
I82.3 I26.0
I82.3 I80.1
I82.3 I80.2
I26.0 I82.3
I80.1 I82.3
I80.2 I82.3
Z01.7 I82.3
I82.3 Z01.7
J15.2 N18.9
I64.X Z49.1
J15.2 Z49.1
Z49.1 I64.X
J15.2 I64.X
N18.9 J15.2
Z49.1 J15.2
I64.X J15.2
I50.1 I34.0
J18.9 I34.0
I34.0 I50.1
I27.2 I50.1
J18.9 I50.1
Z01.7 I50.1
I50.1 I27.2
I34.0 J18.9
I50.1 J18.9
I50.1 Z01.7
J90.X Q24.8
J90.X Q21.1
Q24.8 J90.X
Q21.1 J90.X
J18.9 J90.X
J90.X J18.9
E10.1 N17.9
E10.7 N17.9
J22.X N17.9
N17.9 E10.1
J22.X E10.1
N17.9 E10.7
J22.X E10.7
N17.9 J22.X
E10.1 J22.X
E10.7 J22.X
J93.1 I27.2
I27.2 J93.1
T50.9 N17.9
J15.7 N17.9
J96.0 N17.9
N17.9 T50.9
J15.7 T50.9
J96.0 T50.9
N17.9 J15.7
T50.9 J15.7
J96.0 J15.7
Z01.7 J15.7
N17.9 J96.0
T50.9 J96.0
J15.7 J96.0
J15.7 Z01.7
J98.9 I27.0
J98.9 Q24.8
J98.9 I44.2
I27.0 J98.9
Q24.8 J98.9
I44.2 J98.9
Z01.7 J98.9
J98.9 Z01.7
I50.9 Q26.2
K51.9 Q26.2
K51.9 I49.8
Q26.2 I50.9
K51.9 I50.9
Q26.2 K51.9
I49.8 K51.9
I50.9 K51.9
Z01.7 K51.9
K51.9 Z01.7
E87.8 N18.9
E87.8 T86.1
N18.9 E87.8
T86.1 E87.8
K52.9 E87.8
Z01.7 E87.8
E87.8 K52.9
E87.8 Z01.7
J15.7 I31.3
B24.X I31.3
I31.3 J15.7
B24.X J15.7
M32.9 J15.7
I31.3 B24.X
J15.7 B24.X
M32.9 B24.X
Z01.7 B24.X
J15.7 M32.9
B24.X M32.9
B24.X Z01.7
M32.9 N39.0
N39.0 M32.9
N18.9 I36.1
N18.9 I34.0
I36.1 N18.9
I34.0 N18.9
N18.9 I48.X
I48.X N18.9
L08.8 N18.9
L08.8 N39.0
N28.9 N39.0
N18.9 L08.8
N39.0 L08.8
N28.9 L08.8
Z01.7 L08.8
N39.0 N28.9
L08.8 N28.9
L08.8 Z01.7
I15.0 N03.1
N03.1 I15.0
N39.0 I15.0
I15.0 N39.0
N39.0 I48.X
I48.X N39.0
T86.1 N28.1
N39.0 N28.1
N28.1 T86.1
N28.1 N39.0
N39.0 Z49.1
Z49.1 N39.0
N39.0 O26.8
N76.0 O26.8
N39.0 N05.9
N76.0 N05.9
O26.8 N39.0
N05.9 N39.0
N76.0 N39.0
O26.8 N76.0
N05.9 N76.0
N39.0 N76.0
Z01.7 N76.0
N76.0 Z01.7
N83.2 M32.1
N83.2 Z49.1
M32.1 N83.2
Z49.1 N83.2
O13.X O26.8
O11.X O26.8
O14.1 O26.8
O26.8 O13.X
O11.X O13.X
O26.8 O11.X
O13.X O11.X
O14.1 O11.X
Z01.7 O11.X
O26.8 O14.1
O11.X O14.1
O11.X Z01.7
I51.3 I26.0
O14.1 I26.0
I26.0 I51.3
T81.4 I51.3
O14.1 I51.3
I51.3 T81.4
O14.1 T81.4
I26.0 O14.1
I51.3 O14.1
T81.4 O14.1
C56.X N17.9
Q20.1 N17.9
N17.9 C56.X
Q24.8 C56.X
Q20.1 C56.X
C56.X Q24.8
N17.9 Q20.1
C56.X Q20.1
Q21.1 Q20.3
Q21.0 Q20.3
Q20.3 Q21.1
Q20.3 Q21.0
I27.8 I26.0
Q21.8 I26.0
I26.0 I27.8
I26.0 Q21.8
I42.0 Q24.8
I42.0 Q21.1
Q24.8 I42.0
Q21.1 I42.0
Q22.8 I42.0
I42.0 Q22.8
I31.9 Q24.8
Q24.8 I31.9
Q21.1 I31.9
Q22.8 I31.9
I31.9 Q21.1
I31.9 Q22.8
Q22.1 T82.0
Q22.8 T82.0
T82.0 Q22.1
Q22.8 Q22.1
T82.0 Q22.8
Q22.1 Q22.8
Q22.8 Q26.3
Q26.3 Q22.8
Q22.8 Q25.0
Q22.2 Q25.0
Q25.0 Q22.8
Q25.0 Q22.2
Q23.1 I71.0
I71.0 Q23.1
Q23.3 Q22.5
Q22.5 Q23.3
Q25.4 Q23.3
Q23.3 Q25.4
Q21.1 Q20.6
Q26.1 Q20.6
Q20.6 Q21.1
Q20.6 Q26.1
P95.X O99.8
O82.2 O99.8
O99.8 P95.X
O82.2 P95.X
Q87.4 P95.X
O99.8 O82.2
P95.X O82.2
Q87.4 O82.2
Z01.7 O82.2
P95.X Q87.4
O82.2 Q87.4
O82.2 Z01.7
T81.4 I71.0
T81.4 I74.0
Q87.4 I74.0
I71.0 T81.4
I74.0 T81.4
Q87.4 T81.4
I74.0 Q87.4
T81.4 Q87.4
Q90.9 Q21.1
Q90.9 Q25.0
Q21.1 Q90.9
Q25.0 Q90.9
Z01.7 Q90.9
Q90.9 Z01.7
I82.3 N18.9
I82.3 M32.1
N18.9 I82.3
M32.1 I82.3
S37.0 I82.3
I82.3 S37.0
K80.1 N18.9
K80.1 M32.1
N18.9 K80.1
M32.1 K80.1
S37.0 K80.1
Z01.7 K80.1
K80.1 S37.0
K80.1 Z01.7
N06.9 T86.1
T86.1 N06.9
N15.1 N18.9
N15.1 T86.1
N18.9 N15.1
T86.1 N15.1
S37.0 N15.1
Z01.7 N15.1
N15.1 S37.0
N15.1 Z01.7
T82.0 I45.1
T82.0 I44.6
I45.1 T82.0
I44.6 T82.0
T82.1 I44.7
I44.7 T82.1
I44.2 I49.5
T82.1 I49.5
I49.5 I44.2
I49.5 T82.1
T82.1 Q21.0
Q21.0 T82.1
T82.8 N18.9
T82.8 N03.5
T82.4 N03.5
N18.9 T82.8
N03.5 T82.8
T82.4 T82.8
N03.5 T82.4
T82.8 T82.4
T82.0 Q23.3
T85.8 Q23.3
Q23.3 T82.0
T85.8 T82.0
Q23.3 T85.8
T82.0 T85.8
N10.X Z94.0
Z94.0 N10.X
T86.1 N13.7
N13.7 T86.1
Y44.2 I48.X
Y44.2 Z95.2
I48.X Y44.2
Z95.2 Y44.2
Z01.7 Y44.2
Y44.2 Z01.7
Y60.6 I49.9
Y60.6 Z45.0
Y60.6 Z45.9
I49.9 Y60.6
Z45.0 Y60.6
Z45.9 Y60.6
Z01.7 Y60.6
Y60.6 Z01.7
I20.9 I25.8
I25.8 I20.9
I70.9 I20.9
Y83.1 I20.9
Z01.7 I20.9
I20.9 I70.9
I20.9 Y83.1
I20.9 Z01.7
Y83.1 N03.5
N03.5 Y83.1
Z29.2 N03.7
N03.7 Z29.2
O26.8 N18.9
Z35.2 N18.9
N18.9 O26.8
Z49.1 O26.8
Z35.2 O26.8
O26.8 Z49.1
Z35.2 Z49.1
N18.9 Z35.2
O26.8 Z35.2
Z49.1 Z35.2
Z43.6 K65.0
K65.0 Z43.6
Z45.0 I36.1
I36.1 Z45.0
I49.5 I09.1
Z45.0 I09.1
Z45.0 I48.X
I09.1 I49.5
I09.1 Z45.0
I48.X Z45.0
Z45.0 Q21.1
Z45.0 Q22.8
Q21.1 Z45.0
Q22.8 Z45.0
Z45.8 Q24.8
Z45.8 Q25.0
Z45.8 I49.8
Q24.8 Z45.8
Q25.0 Z45.8
I49.8 Z45.8
Z01.7 Z45.8
Z45.8 Z01.7
Z45.9 Q21.1
Q21.1 Z45.9
Y83.1 I71.2
Z45.2 I71.2
I71.2 Y83.1
I71.2 Z45.2
Z45.2 Q24.8
Z45.2 Q25.4
Q24.8 Z45.2
Q25.4 Z45.2
Z45.9 I51.5
I51.5 Z45.9
I49.9 I36.1
Z45.9 I36.1
I36.1 I49.9
I36.1 Z45.9
T82.1 I42.2
I42.2 T82.1
N39.0 N12.X
Z46.6 N12.X
N12.X N39.0
N12.X Z46.6
Z96.0 N18.9
Z96.0 N39.0
N18.9 Z96.0
N39.0 Z96.0
Z46.6 Z96.0
Z01.7 Z96.0
Z96.0 Z46.6
Z96.0 Z01.7
E87.7 M32.1
M32.1 E87.7
Z49.1 E87.7
E87.7 Z49.1
J90.X T86.1
T86.1 J90.X
Z49.1 J90.X
J90.X Z49.1
Z49.1 K65.0
K65.0 Z49.1
N02.7 M32.1
M32.1 N02.7
Z49.1 N02.7
N02.7 Z49.1
N05.2 N03.1
N03.1 N05.2
Z49.1 N05.2
N05.2 Z49.1
Z49.2 E83.5
E83.5 Z49.2
Z49.2 I31.3
I31.3 Z49.2
I47.2 I26.0
Z93.0 I26.0
Z93.0 I27.2
I26.0 I47.2
Z93.0 I47.2
I26.0 Z93.0
I27.2 Z93.0
I47.2 Z93.0
Z95.8 M32.1
Z95.8 I15.0
M32.1 Z95.8
I15.0 Z95.8
Z95.8 O99.8
Z95.8 O82.9
O99.8 Z95.8
O82.9 Z95.8
Q24.3 Q24.8
Q24.3 Q21.3
Z95.8 Q21.3
Q24.8 Q24.3
Q21.3 Q24.3
Z95.8 Q24.3
Q21.3 Z95.8
Q24.3 Z95.8
I45.1 T85.8
T85.8 I45.1
I48.X I36.1
I36.1 I48.X
Z95.5 Z94.0
Z95.5 N18.9
Z95.5 N03.1
Z94.0 Z95.5
N18.9 Z95.5
N03.1 Z95.5
Z95.4 T82.8
T82.8 Z95.4
T85.8 Q23.1
Q23.1 T85.8
Z95.8 Q87.4
Q87.4 Z95.8
J32.4 N18.9
J32.4 M32.9
N18.9 J32.4
M32.9 J32.4
Z96.8 J32.4
Z01.7 J32.4
J32.4 Z96.8
J32.4 Z01.7
N39.0 N10.X
Z96.8 N10.X
N10.X N39.0
N10.X Z96.8
Z96.8 Z49.2
Z96.8 T85.6
Z49.2 Z96.8
T85.6 Z96.8
B25.9 N18.9
B25.9 I10.X
N18.9 B25.9
I10.X B25.9
Z99.2 B25.9
Z01.7 B25.9
B25.9 Z99.2
B25.9 Z01.7
I10.X I31.3
Z99.2 I31.3
I31.3 I10.X
I31.3 Z99.2
Z99.2 T86.1
Z99.2 Z96.8
T86.1 Z99.2
Z96.8 Z99.2
B95.7 Z52.4
Z52.4 B95.7
E66.9 B95.7
Z01.7 B95.7
B95.7 E66.9
B95.7 Z01.7
Z45.9 I64.X
I64.X Z45.9
R73.9 N18.9
R73.9 E10.2
N18.9 R73.9
E10.2 R73.9
Z01.7 R73.9
R73.9 Z01.7
N03.1 N03.0
S37.0 N03.0
Z01.7 N03.0
N03.0 N03.1
N03.0 S37.0
N03.0 Z01.7
Q64.3 N18.9
N18.9 Q64.3
T86.1 Q64.3
Z01.7 Q64.3
Q64.3 T86.1
Q64.3 Z01.7
Z29.2 M31.1
M31.1 Z29.2
Z45.9 I48.X
I48.X Z45.9
Z01.7 R55.X
R55.X Z01.7
N30.9 N18.9
N18.9 N30.9
Z49.1 N30.9
Z01.7 N30.9
N30.9 Z49.1
N30.9 Z01.7
Z99.2 N30.9
N30.9 Z99.2
N26.X N05.2
Z29.2 N05.2
N05.2 N26.X
N05.2 Z29.2
E63.9 D50.9
Z96.8 D50.9
D50.9 E63.9
Z96.8 E63.9
D50.9 Z96.8
E63.9 Z96.8
I46.1 I50.0
I50.0 I46.1
I46.5 I27.0
I46.5 I50.9
I27.0 I46.5
I50.9 I46.5
E66.9 I28.0
I28.0 E66.9
S37.0 N03.2
N03.2 S37.0
Z33.X N05.9
N05.9 Z33.X
A41.9 I06.1
A41.9 I07.1
I06.1 A41.9
I07.1 A41.9
I15.9 I35.1
I15.9 I33.0
A41.9 I33.0
A41.9 I49.8
I35.1 I15.9
I33.0 I15.9
A41.9 I15.9
I33.0 A41.9
I49.8 A41.9
I15.9 A41.9
A41.9 Q23.1
A41.9 Q23.0
A41.9 Q24.4
Q23.1 A41.9
Q23.0 A41.9
Q24.4 A41.9
I33.0 I48.X
A41.9 I48.X
Q87.4 I45.1
I48.X I33.0
I45.1 Q87.4
A41.9 Q87.4
I48.X A41.9
Q87.4 A41.9
I67.8 N18.9
E43.X N18.9
M34.9 M31.1
I67.8 M31.1
E43.X M31.1
M31.1 M34.9
I67.8 M34.9
E43.X M34.9
N18.9 I67.8
M31.1 I67.8
M34.9 I67.8
E43.X I67.8
N18.9 E43.X
M31.1 E43.X
M34.9 E43.X
I67.8 E43.X
Z99.2 M31.1
Z99.2 Z29.2
E43.X Z29.2
M31.1 Z99.2
Z29.2 Z99.2
E43.X Z99.2
Z29.2 E43.X
Z99.2 E43.X
Q06.1 N18.9
H47.1 N18.9
N18.9 Q06.1
Z99.2 Q06.1
H47.1 Q06.1
E61.1 Q06.1
Q06.1 Z99.2
H47.1 Z99.2
N18.9 H47.1
Q06.1 H47.1
Z99.2 H47.1
E61.1 H47.1
Q06.1 E61.1
H47.1 E61.1
Q21.1 N03.1
E61.1 N03.1
N03.1 Q21.1
E61.1 Q21.1
E61.1 Z95.5
N03.1 E61.1
Q21.1 E61.1
Z95.5 E61.1
Z99.2 Q21.1
Z99.2 Z95.5
Q21.1 Z99.2
Z95.5 Z99.2
I46.1 Q23.1
Q23.1 I46.1
I25.1 I25.5
I21.0 I25.5
I70.9 I25.5
I46.1 I25.5
I25.5 I25.1
I21.0 I25.1
I46.1 I25.1
I25.5 I21.0
I25.1 I21.0
I46.1 I21.0
I25.5 I70.9
I46.1 I70.9
I25.5 I46.1
I25.1 I46.1
I21.0 I46.1
I70.9 I46.1
I26.0 C38.0
Y83.1 C38.0
I80.2 C38.0
C38.0 I26.0
C38.0 Y83.1
I46.1 Y83.1
C38.0 I80.2
Y83.1 I46.1
J96.0 I27.0
N19.X I27.0
J96.0 I10.X
N19.X I10.X
I46.1 I10.X
I27.0 J96.0
I10.X J96.0
N19.X J96.0
I46.1 J96.0
I27.0 N19.X
I10.X N19.X
J96.0 N19.X
I46.1 N19.X
I10.X I46.1
J96.0 I46.1
N19.X I46.1
Q25.7 Q22.0
I46.1 Q22.0
I46.1 Q21.0
Q22.0 Q25.7
I46.1 Q25.7
Q22.0 I46.1
Q21.0 I46.1
Q25.7 I46.1
I13.2 O90.3
N17.9 O90.3
E87.0 O90.3
R57.0 O90.3
O90.3 I13.2
N17.9 I13.2
E87.0 I13.2
R57.0 I13.2
O90.3 N17.9
I13.2 N17.9
E87.0 N17.9
O90.3 E87.0
I13.2 E87.0
N17.9 E87.0
R57.0 E87.0
O90.3 R57.0
I13.2 R57.0
E87.0 R57.0
I97.1 Q24.8
I50.1 Q24.8
I97.1 Q23.0
I50.1 Q23.0
R57.0 Q23.0
Q24.8 I97.1
Q23.0 I97.1
I50.1 I97.1
Q24.8 I50.1
Q23.0 I50.1
I97.1 I50.1
R57.0 I50.1
Q23.0 R57.0
I50.1 R57.0
R57.0 Q87.4
R57.0 Q25.4
R57.0 I71.0
Q87.4 R57.0
Q25.4 R57.0
I71.0 R57.0
I27.0 I34.2
I97.1 I34.2
R57.0 I34.2
I97.1 I36.1
I34.2 I27.0
I97.1 I27.0
I34.2 I97.1
I36.1 I97.1
I27.0 I97.1
I34.2 R57.0
R57.0 Q25.0
R57.0 Q25.1
Q25.0 R57.0
Q25.1 R57.0
D68.8 N18.9
D68.8 M32.1
N18.9 D68.8
M32.1 D68.8
Z29.2 D68.8
S37.0 D68.8
D68.8 Z29.2
D68.8 S37.0
N93.0 N18.9
A18.1 N18.9
N18.9 N93.0
E79.0 N93.0
A18.1 N93.0
Z01.7 N93.0
N93.0 E79.0
A18.1 E79.0
N18.9 A18.1
N93.0 A18.1
E79.0 A18.1
Z01.7 A18.1
N93.0 Z01.7
A18.1 Z01.7
B02.9 N18.9
B02.9 M32.1
B02.9 I10.X
N18.9 B02.9
M32.1 B02.9
I10.X B02.9
Z01.7 B02.9
B02.9 Z01.7
E46.X N18.9
B85.2 N18.9
E46.X Z49.1
B85.2 Z49.1
N18.9 E46.X
Z49.1 E46.X
B85.2 E46.X
Z01.7 E46.X
N18.9 B85.2
Z49.1 B85.2
E46.X B85.2
Z01.7 B85.2
E46.X Z01.7
B85.2 Z01.7
C50.9 C38.0
C38.0 C50.9
I21.1 Q24.8
D25.9 Q24.8
D25.9 I25.8
Q24.8 I21.1
D25.9 I21.1
Q24.8 D25.9
I25.8 D25.9
I21.1 D25.9
E79.0 I30.9
R00.0 I30.9
D50.9 I30.9
Z01.7 I30.9
I30.9 E79.0
R00.0 E79.0
I30.9 R00.0
E79.0 R00.0
D50.9 R00.0
Z01.7 R00.0
I30.9 D50.9
R00.0 D50.9
I30.9 Z01.7
R00.0 Z01.7
T85.7 I15.1
D50.9 I15.1
I15.1 T85.7
D50.9 T85.7
I15.1 D50.9
T85.7 D50.9
E21.1 Z49.2
D59.4 Z49.2
Z49.2 E21.1
D59.4 E21.1
Z49.2 D59.4
E21.1 D59.4
D64.9 I27.0
I27.0 D64.9
D69.5 N06.9
N06.9 D69.5
M35.1 N18.9
D70.X N18.9
M35.1 Z49.1
D70.X Z49.1
N18.9 M35.1
Z49.1 M35.1
D70.X M35.1
N18.9 D70.X
Z49.1 D70.X
M35.1 D70.X
E05.9 N18.9
E05.9 N39.0
E05.9 M32.9
N18.9 E05.9
N39.0 E05.9
M32.9 E05.9
G45.8 N18.9
G45.8 T82.8
E21.1 T82.8
N18.9 G45.8
T82.8 G45.8
E21.1 G45.8
Z01.7 G45.8
T82.8 E21.1
G45.8 E21.1
G45.8 Z01.7
E21.1 N03.1
N03.1 E21.1
E21.1 T85.6
T85.6 E21.1
E28.3 N18.9
E28.3 M32.1
E28.3 I10.X
N18.9 E28.3
M32.1 E28.3
I10.X E28.3
Z01.7 E28.3
E28.3 Z01.7
I64.X M31.1
E46.X M31.1
M31.1 I64.X
E46.X I64.X
M31.1 E46.X
I64.X E46.X
E61.1 Z49.1
E61.1 T86.1
Z49.1 E61.1
T86.1 E61.1
E66.9 N03.1
N03.1 E66.9
E66.9 M32.1
E66.9 Z29.2
M32.1 E66.9
Z29.2 E66.9
N93.9 N18.9
N18.9 N93.9
E78.9 N93.9
Z01.7 N93.9
N93.9 E78.9
N93.9 Z01.7
E78.5 S37.0
S37.0 E78.5
Z49.1 N26.X
N26.X Z49.1
E78.5 Z49.1
Z49.1 E78.5
E79.0 N03.1
N03.1 E79.0
E87.2 T86.1
T86.1 E87.2
E87.8 E87.2
E87.2 E87.8
E87.7 Z49.2
E87.7 I10.X
Z49.2 E87.7
I10.X E87.7
E87.2 T82.4
E87.2 Z49.1
T82.4 E87.2
Z49.1 E87.2
I09.8 I05.2
I05.2 I09.8
I10.X I21.0
I10.X I70.9
I21.0 I10.X
I70.9 I10.X
I10.X Q23.3
Q23.3 I10.X
I15.9 Q24.8
I15.9 Q25.1
I15.9 Y83.1
Q24.8 I15.9
Q25.1 I15.9
Y83.1 I15.9
I21.9 Q21.0
Q21.0 I21.9
I24.8 I25.1
I24.8 I20.0
I25.1 I24.8
I20.0 I24.8
I34.0 I25.8
I25.1 I21.1
I25.8 I34.0
I25.1 I34.0
I21.1 I25.1
I34.0 I25.1
I27.0 O99.8
I26.9 O99.8
I27.0 O82.9
I26.9 O82.9
O99.8 I27.0
O82.9 I27.0
I26.9 I27.0
O99.8 I26.9
O82.9 I26.9
I27.0 I26.9
I26.9 Q24.8
I26.9 Q21.0
Q24.8 I26.9
Q21.0 I26.9
I27.0 Q26.2
Q26.2 I27.0
I27.0 Q23.1
Q23.1 I27.0
Q23.2 Q25.0
Q25.0 Q23.2
I27.0 Q23.2
Q23.2 I27.0
I27.2 I07.0
I07.0 I27.2
I27.0 Q26.4
I27.2 Q26.4
Q26.4 I27.0
Q26.4 I27.2
I27.2 Q25.1
Q25.1 I27.2
I27.0 I05.2
I31.3 I05.2
I05.2 I27.0
I05.2 I31.3
I31.9 N18.9
I31.3 N03.1
I31.9 N03.1
N03.1 I31.3
N18.9 I31.9
N03.1 I31.9
I33.9 Q24.8
I33.9 Q23.1
I33.9 Q23.3
Q24.8 I33.9
Q23.1 I33.9
Q23.3 I33.9
Z01.7 I33.9
I33.9 Z01.7
I27.9 I26.0
I26.0 I27.9
I33.0 I44.3
T82.7 I44.3
I36.1 I44.3
I44.3 I33.0
T82.7 I33.0
I44.3 T82.7
I33.0 T82.7
I36.1 T82.7
I44.3 I36.1
T82.7 I36.1
Q26.4 Q21.1
Q21.1 Q26.4
I44.2 Q26.4
Q26.4 I44.2
I30.8 Q24.8
I30.8 Q21.1
Q24.8 I30.8
Q21.1 I30.8
I45.1 I30.8
I30.8 I45.1
I45.1 Q22.1
Q22.1 I45.1
I48.X Q22.8
Q22.8 I48.X
I48.X Y83.1
Y83.1 I48.X
I06.2 I05.2
I05.2 I06.2
I49.8 I06.2
I06.2 I49.8
I36.1 I26.9
I49.8 I26.9
I26.9 I36.1
I26.9 I49.8
I34.0 I42.8
I45.1 I42.8
I42.8 I34.0
I42.8 I45.1
I47.2 Q24.8
I47.2 Q21.0
Q24.8 I47.2
Q21.0 I47.2
D18.0 I27.0
I27.0 D18.0
I50.9 D18.0
I49.8 D18.0
D18.0 I50.9
D18.0 I49.8
I51.3 I27.0
I27.0 I51.3
J18.9 I30.8
I30.8 J18.9
I48.X I47.9
Q21.0 I47.9
I49.8 I47.9
Z01.7 I47.9
I47.9 I48.X
I47.9 Q21.0
I47.9 I49.8
I47.9 Z01.7
Q22.2 Q21.3
Q21.3 Q22.2
I49.8 Q22.2
Q22.2 I49.8
Z45.0 I42.1
Z45.9 I42.1
I42.1 Z45.0
I42.1 Z45.9
I49.8 R55.X
R55.X I49.8
I50.0 N18.9
I50.0 M32.1
I50.0 N39.0
N18.9 I50.0
M32.1 I50.0
N39.0 I50.0
I10.X M31.4
I50.9 M31.4
M31.4 I10.X
M31.4 I50.9
I36.1 I35.2
I35.2 I36.1
I49.8 B57.2
I50.9 B57.2
B57.2 I49.8
B57.2 I50.9
I50.9 J93.1
J93.1 I50.9
I51.4 I27.0
I27.0 I51.4
Q21.1 I51.4
I50.9 I51.4
Z01.7 I51.4
I51.4 Q21.1
I51.4 I50.9
I51.4 Z01.7
I50.9 Q23.3
Q23.3 I50.9
T81.0 Q24.8
T81.0 Q21.1
Q24.8 T81.0
Q21.1 T81.0
I50.9 T81.0
T81.0 I50.9
I50.9 Z95.8
I50.9 Z45.2
Z95.8 I50.9
Z45.2 I50.9
I69.4 I09.1
I69.4 I05.2
I69.4 I07.1
I09.1 I69.4
I05.2 I69.4
I07.1 I69.4
I71.2 Q24.8
I71.2 Q23.1
I71.2 Q25.4
Q24.8 I71.2
Q23.1 I71.2
Q25.4 I71.2
I71.3 I71.0
I71.3 I71.2
I74.0 I71.2
I71.0 I71.3
I71.2 I71.3
I74.0 I71.3
Z01.7 I71.3
I71.2 I74.0
I71.3 I74.0
I71.3 Z01.7
I83.0 I35.1
I83.0 I36.1
I83.0 I34.0
I35.1 I83.0
I36.1 I83.0
I34.0 I83.0
Z01.7 I83.0
I83.0 Z01.7
N05.8 T86.1
I87.1 T86.1
T86.1 N05.8
I87.1 N05.8
T86.1 I87.1
N05.8 I87.1
Z01.7 I87.1
I87.1 Z01.7
J80.X Q24.8
J80.X Q25.0
Q24.8 J80.X
Q25.0 J80.X
J15.2 J80.X
Z01.7 J80.X
J80.X J15.2
J80.X Z01.7
I15.1 I34.0
I15.1 N17.9
J18.9 N17.9
I34.0 I15.1
N17.9 I15.1
J18.9 I15.1
N17.9 J18.9
I15.1 J18.9
J93.1 Q22.2
Q22.2 J93.1
K42.9 Z43.6
Z43.6 K42.9
K52.9 M32.1
K52.9 I82.3
M32.1 K52.9
I82.3 K52.9
K81.0 N18.9
E11.2 M32.1
K81.0 M32.1
M32.1 E11.2
K81.0 E11.2
N18.9 K81.0
M32.1 K81.0
E11.2 K81.0
Z01.7 K81.0
K81.0 Z01.7
N03.2 N18.9
N18.9 N03.2
M31.1 N03.2
N03.2 M31.1
M32.9 M31.1
M31.1 M32.9
M35.0 I50.9
I50.9 M35.0
N06.2 N03.2
N03.2 N06.2
M32.9 N06.2
N06.2 M32.9
N10.X N17.9
N17.9 N10.X
M32.9 N10.X
N10.X M32.9
M34.9 Z49.1
Z49.1 M34.9
M34.9 T82.4
T82.4 M34.9
M35.1 M31.1
M31.1 M35.1
N16.5 N18.9
N18.9 N16.5
T86.1 N16.5
N02.8 N16.5
Z01.7 N16.5
N16.5 T86.1
N02.8 T86.1
N16.5 N02.8
T86.1 N02.8
N16.5 Z01.7
N03.5 N39.0
N03.5 N10.X
N39.0 N03.5
N10.X N03.5
N20.0 Z94.0
N20.0 N18.9
N20.0 N39.0
Z94.0 N20.0
N18.9 N20.0
N39.0 N20.0
Q20.1 O99.8
Q20.1 O82.9
O99.8 Q20.1
O82.9 Q20.1
I33.9 Q23.0
Q23.0 I33.9
Q21.0 I33.9
I33.9 Q21.0
I27.9 Q25.0
Q25.0 I27.9
Q21.8 I27.9
I27.9 Q21.8
Y83.1 Q22.1
Q22.1 Y83.1
T85.8 Q25.6
Q22.0 Q25.6
Q25.6 T85.8
Q22.0 T85.8
Q25.6 Q22.0
T85.8 Q22.0
Q23.2 Q23.3
Q23.3 Q23.2
Q22.8 Q23.2
Q23.2 Q22.8
Q22.6 Q24.8
Q20.3 Q20.4
Q22.6 Q20.4
Q20.4 Q20.3
Q22.6 Q20.3
Q24.8 Q22.6
Q20.4 Q22.6
Q20.3 Q22.6
Z01.7 Q22.6
Q22.6 Z01.7
Q22.1 Q26.3
Q26.3 Q22.1
Q22.8 Q25.1
Q23.3 Q25.1
Q25.1 Q22.8
Q25.1 Q23.3
Q23.2 Q23.1
Q23.2 Q23.0
Q23.1 Q23.2
Q23.0 Q23.2
O42.9 O99.8
O99.8 O42.9
O82.1 O42.9
Q24.8 O42.9
O42.9 O82.1
O42.9 Q24.8
Q25.0 I42.0
Q25.0 I34.0
Q25.0 I36.1
I42.0 Q25.0
I34.0 Q25.0
I36.1 Q25.0
Q25.0 Q22.0
Q22.0 Q25.0
Q23.4 Q20.4
Q25.4 Q20.4
Q20.4 Q23.4
Q25.4 Q23.4
Q20.4 Q25.4
Q23.4 Q25.4
Q28.1 Q24.8
Q25.7 Q25.1
Q28.1 Q25.1
Q25.1 Q25.7
Q28.1 Q25.7
Q24.8 Q28.1
Q25.1 Q28.1
Q25.7 Q28.1
Z01.7 Q28.1
Q28.1 Z01.7
Q24.0 Q24.8
Q24.8 Q24.0
Q89.3 Q24.0
Z01.7 Q24.0
Q24.0 Q89.3
Q24.0 Z01.7
N81.1 N17.9
R32.X N17.9
N81.1 N39.0
R32.X N39.0
N17.9 N81.1
N39.0 N81.1
R32.X N81.1
Z01.7 N81.1
N17.9 R32.X
N39.0 R32.X
N81.1 R32.X
N81.1 Z01.7
I40.0 I42.0
R55.X I42.0
I42.0 I40.0
I49.8 I40.0
R55.X I40.0
Z01.7 I40.0
I40.0 I49.8
I42.0 R55.X
I40.0 R55.X
I40.0 Z01.7
I45.6 I42.2
R55.X I42.2
I42.2 I45.6
R55.X I45.6
I42.2 R55.X
I45.6 R55.X
R55.X I27.0
I27.0 R55.X
D68.9 N18.9
D68.9 M32.1
N18.9 D68.9
M32.1 D68.9
S37.0 D68.9
Z01.7 D68.9
D68.9 S37.0
D68.9 Z01.7
G40.9 N18.9
G40.9 M32.1
N18.9 G40.9
M32.1 G40.9
S37.0 G40.9
Z01.7 G40.9
G40.9 S37.0
G40.9 Z01.7
I15.1 T86.1
T86.1 I15.1
I15.9 T86.1
T86.1 I15.9
S37.0 I15.9
I15.9 S37.0
S37.0 I64.X
I64.X S37.0
J32.9 N18.9
J32.9 Z49.2
N18.9 J32.9
Z49.2 J32.9
S37.0 J32.9
Z01.7 J32.9
J32.9 S37.0
J32.9 Z01.7
O31.8 N18.9
N18.9 O31.8
N05.9 O31.8
S37.0 O31.8
Z01.7 O31.8
O31.8 N05.9
O31.8 S37.0
O31.8 Z01.7
T81.0 I27.0
I27.0 T81.0
T82.0 I05.1
I05.1 T82.0
Q22.4 Q24.8
Q22.4 Q23.0
T82.0 Q23.0
Q24.8 Q22.4
Q23.0 Q22.4
T82.0 Q22.4
Z01.7 Q22.4
Q23.0 T82.0
Q22.4 T82.0
Q22.4 Z01.7
T23.3 Q24.8
T23.3 Q21.3
T82.0 Q21.3
Q24.8 T23.3
Q21.3 T23.3
T82.0 T23.3
Z01.7 T23.3
Q21.3 T82.0
T23.3 T82.0
T23.3 Z01.7
T82.8 I06.1
T82.0 I06.1
I06.1 T82.8
I06.1 T82.0
T85.8 Q22.2
T82.0 Q22.2
Q22.2 T85.8
Q22.2 T82.0
T82.0 Q87.4
T82.0 Z95.8
Q87.4 T82.0
Z95.8 T82.0
T82.8 M32.1
M32.1 T82.8
I47.1 I44.2
I44.2 I47.1
T82.1 I47.1
I47.1 T82.1
E21.5 N18.9
N18.9 E21.5
Z49.1 E21.5
T86.1 E21.5
Z01.7 E21.5
E21.5 Z49.1
E21.5 T86.1
E21.5 Z01.7
Y44.0 I10.X
Y44.0 D50.9
I10.X Y44.0
D50.9 Y44.0
Z01.7 Y44.0
Y44.0 Z01.7
Y83.1 I44.2
I44.2 Y83.1
Q22.1 Q25.0
Q25.0 Q22.1
Z29.2 D68.9
D68.9 Z29.2
I15.9 M32.1
M32.1 I15.9
Z29.2 I15.9
I15.9 Z29.2
K52.9 M32.9
Z29.2 M32.9
M32.9 K52.9
Z29.2 K52.9
M32.9 Z29.2
K52.9 Z29.2
N01.8 M32.9
M32.9 N01.8
Z29.2 N01.8
N01.8 Z29.2
Z29.2 N17.9
N17.9 Z29.2
Z29.2 Y43.3
Y43.3 Z29.2
Y83.4 N18.9
Y83.4 N05.9
Z29.2 N05.9
N18.9 Y83.4
N05.9 Y83.4
Z29.2 Y83.4
Z01.7 Y83.4
N05.9 Z29.2
Y83.4 Z29.2
Y83.4 Z01.7
I15.9 Z94.0
Z94.0 I15.9
Z43.6 I15.9
I15.9 Z43.6
G90.9 I44.2
I44.2 G90.9
T82.1 G90.9
Z45.0 G90.9
G90.9 T82.1
G90.9 Z45.0
Z45.8 Q21.1
Q21.1 Z45.8
Z45.8 I50.9
I50.9 Z45.8
N18.9 Z52.4
Z49.1 Z52.4
Z49.1 N20.0
Z52.4 N18.9
Z52.4 Z49.1
N20.0 Z49.1
T82.4 N03.9
N03.9 T82.4
T85.6 D64.9
D64.9 T85.6
Z46.5 N18.9
N18.9 Z46.5
T85.6 Z46.5
Z49.1 Z46.5
Z01.7 Z46.5
Z46.5 T85.6
Z46.5 Z49.1
Z46.5 Z01.7
Z49.2 Z43.6
Z43.6 Z49.2
Z9.2 Q24.8
Z9.2 Q21.1
Z9.2 Q25.0
Q24.8 Z9.2
Q21.1 Z9.2
Q25.0 Z9.2
Z01.7 Z9.2
Z9.2 Z01.7
I49.8 Q24.6
I50.9 Q24.6
Q24.6 I49.8
Z95.0 I49.8
Q24.6 I50.9
I49.8 Z95.0
T82.8 Q22.1
Z95.8 Q22.1
Q22.1 T82.8
Q22.1 Z95.8
I48.X T82.6
T82.6 I48.X
Z95.5 Q21.0
Q21.0 Z95.5
T82.8 Q25.6
Q25.6 T82.8
Z95.5 I09.1
Z95.5 I05.0
Z95.5 Y83.1
I09.1 Z95.5
I05.0 Z95.5
Y83.1 Z95.5
Z46.6 I12.0
Z96.0 I12.0
Z46.6 T86.1
Z96.0 T86.1
I12.0 Z46.6
T86.1 Z46.6
I12.0 Z96.0
T86.1 Z96.0
E02.X N18.9
E02.X N93.9
Z96.8 N93.9
N18.9 E02.X
N93.9 E02.X
Z96.8 E02.X
N93.9 Z96.8
E02.X Z96.8
N11.0 N18.9
N18.9 N11.0
I15.1 N11.0
Z96.8 N11.0
Z01.7 N11.0
N11.0 I15.1
Z96.8 I15.1
N11.0 Z96.8
I15.1 Z96.8
N11.0 Z01.7
E79.0 N17.9
K52.9 N17.9
Z96.8 N17.9
N17.9 E79.0
K52.9 E79.0
Z96.8 E79.0
N17.9 K52.9
E79.0 K52.9
N17.9 Z96.8
E79.0 Z96.8
Z29.2 I50.9
I50.9 Z29.2
E21.1 Q21.1
E21.1 Z95.5
Q21.1 E21.1
Z95.5 E21.1
Z99.2 E21.1
E21.1 Z99.2
Q21.2 Q20.6
Q25.0 Q20.6
Q20.6 Q21.2
Q25.0 Q21.2
Q20.6 Q25.0
Q21.2 Q25.0
I49.5 I42.0
I47.2 I42.0
T82.7 I42.0
I42.0 I49.5
T82.7 I49.5
I42.0 I47.2
T82.7 I47.2
I42.0 T82.7
I49.5 T82.7
I47.2 T82.7
Z01.0 N18.9
Z01.0 T86.1
Z01.0 S37.0
N18.9 Z01.0
T86.1 Z01.0
S37.0 Z01.0
D64.9 Z94.0
Z94.0 D64.9
E66.9 N03.2
N03.2 E66.9
R80.X N18.9
E79.9 N18.9
N18.9 R80.X
E79.9 R80.X
N18.9 E79.9
R80.X E79.9
Z01.7 E79.9
E79.9 Z01.7
G90.9 I47.1
I47.1 G90.9
I49.1 I48.X
I48.X I49.1
I69.4 N18.9
I69.4 M32.9
N18.9 I69.4
M32.9 I69.4
J18.9 N18.9
M35.9 N18.9
N18.9 J18.9
N18.9 M35.9
N06.9 N03.2
N03.2 N06.9
Q26.8 N18.9
Q26.8 D64.9
N18.9 Q26.8
D64.9 Q26.8
Z01.7 Q26.8
Q26.8 Z01.7
R73.0 Z52.4
R73.0 Z00.5
Z52.4 R73.0
Z00.5 R73.0
Z01.7 R73.0
R73.0 Z01.7
S37.0 E11.7
E11.7 S37.0
N26.X N05.9
N05.9 N26.X
T82.8 Z49.1
Z49.1 T82.8
N76.0 Z52.4
Z52.4 N76.0
Z00.5 N76.0
N76.0 Z00.5
Z45.8 I42.1
I42.1 Z45.8
Z45.0 I47.1
Z45.9 I47.1
I47.1 Z45.0
I47.1 Z45.9
N87.9 Z52.4
Z53.9 Z52.4
Z52.4 N87.9
Z53.9 N87.9
Z01.7 N87.9
Z52.4 Z53.9
N87.9 Z53.9
Z01.7 Z53.9
N87.9 Z01.7
Z53.9 Z01.7
J98.9 N18.9
N18.9 J98.9
Z96.8 J98.9
J98.9 Z96.8
Z99.2 I15.9
I15.9 Z99.2
Z29.2 G40.9
G40.9 Z29.2
C56.X I27.0
I27.0 C56.X
E03.1 N05.1
N05.1 E03.1
Z01.7 E03.1
E03.1 Z01.7
Z01.7 I45.9
I45.9 Z01.7
J30.1 Z52.4
Z52.4 J30.1
Z01.7 J30.1
J30.1 Z01.7
K02.9 Z52.4
Z52.4 K02.9
Z01.7 K02.9
K02.9 Z01.7
N30.9 N05.2
N05.2 N30.9
Z29.2 N03.2
N03.2 Z29.2
I42.0 N18.9
N18.9 I42.0
Z29.2 N00.2
N00.2 Z29.2
M75.5 M32.1
R00.0 M32.1
E16.0 M32.1
A41.9 M32.1
M32.1 M75.5
R00.0 M75.5
E16.0 M75.5
A41.9 M75.5
M32.1 R00.0
M75.5 R00.0
E16.0 R00.0
A41.9 R00.0
M32.1 E16.0
M75.5 E16.0
R00.0 E16.0
A41.9 E16.0
M32.1 A41.9
M75.5 A41.9
R00.0 A41.9
E16.0 A41.9
K92.2 N18.9
J15.2 M32.1
K92.2 M32.1
M32.1 J15.2
K92.2 J15.2
N18.9 K92.2
M32.1 K92.2
J15.2 K92.2
A41.9 K92.2
K92.2 A41.9
M75.5 N18.9
M75.5 Z94.0
N18.9 M75.5
Z94.0 M75.5
E87.4 N18.9
E87.8 Z49.1
E87.4 Z49.1
Z49.1 E87.8
E87.4 E87.8
I46.1 E87.8
N18.9 E87.4
Z49.1 E87.4
E87.8 E87.4
I46.1 E87.4
E87.8 I46.1
E87.4 I46.1
I05.1 I06.1
I46.1 I06.1
I06.1 I05.1
I46.1 I05.1
I46.1 I07.1
I06.1 I46.1
I05.1 I46.1
I07.1 I46.1
I46.1 Q21.1
I46.1 I45.1
Q21.1 I46.1
I45.1 I46.1
I50.0 I26.0
I26.0 I50.0
K72.1 I27.0
K72.1 I36.1
K72.1 I49.8
I27.0 K72.1
I36.1 K72.1
I49.8 K72.1
I46.1 K72.1
K72.1 I46.1
J80.X I42.0
J93.1 I42.0
Z93.0 I42.0
I42.0 J80.X
J93.1 J80.X
Z93.0 J80.X
I46.1 J80.X
I42.0 J93.1
J80.X J93.1
Z93.0 J93.1
I46.1 J93.1
I42.0 Z93.0
J80.X Z93.0
J93.1 Z93.0
I46.1 Z93.0
J80.X I46.1
J93.1 I46.1
Z93.0 I46.1
R57.0 I27.9
I27.9 R57.0
I49.8 I21.0
R57.0 I21.0
I21.0 I49.8
R57.0 I49.8
I21.0 R57.0
I49.8 R57.0
M32.9 I40.1
R57.0 I40.1
I40.1 M32.9
I40.1 R57.0
N17.9 Q21.0
Q21.0 N17.9
R57.0 O99.8
R57.0 O82.9
O99.8 R57.0
O82.9 R57.0
Q21.1 Q89.3
R57.0 Q89.3
Q89.3 Q21.1
Q21.2 Q21.1
Q21.1 Q21.2
R57.0 Q21.2
Q89.3 R57.0
Q21.2 R57.0
N04.4 N18.9
A15.3 N18.9
N18.9 N04.4
M32.1 N04.4
A15.3 N04.4
Z01.7 N04.4
N04.4 M32.1
A15.3 M32.1
N18.9 A15.3
N04.4 A15.3
M32.1 A15.3
Z01.7 A15.3
N04.4 Z01.7
A15.3 Z01.7
D50.9 O26.8
O26.8 D50.9
D50.9 T82.4
T82.4 D50.9
M05.2 N18.9
N18.9 M05.2
Z99.2 M05.2
D50.9 M05.2
Z01.7 M05.2
M05.2 Z99.2
M05.2 D50.9
M05.2 Z01.7
D64.9 T85.7
T85.7 D64.9
D64.9 I15.9
I15.9 D64.9
M06.9 N06.2
D64.9 N06.2
N06.2 M06.9
D64.9 M06.9
N06.2 D64.9
M06.9 D64.9
D64.9 Z96.0
D64.9 Z46.6
Z96.0 D64.9
Z46.6 D64.9
Z49.2 M31.3
D64.9 M31.3
M31.3 Z49.2
M31.3 D64.9
N39.1 N05.2
D68.8 N05.2
N05.2 N39.1
D68.8 N39.1
N05.2 D68.8
N39.1 D68.8
Z01.7 D68.8
D68.8 Z01.7
E02.X I35.0
I35.0 E02.X
E13.9 N18.9
Z96.8 N39.1
E13.9 N39.1
N39.1 Z96.8
E13.9 Z96.8
N18.9 E13.9
N39.1 E13.9
Z96.8 E13.9
Z01.7 E13.9
E13.9 Z01.7
E14.9 N18.9
E14.9 Z49.2
E14.9 Z49.1
N18.9 E14.9
Z49.2 E14.9
Z49.1 E14.9
Z01.7 E14.9
E14.9 Z01.7
E26.0 I15.9
D50.9 I15.9
E61.1 I15.9
I15.9 E26.0
D50.9 E26.0
E61.1 E26.0
I15.9 D50.9
E26.0 D50.9
I15.9 E61.1
E26.0 E61.1
N39.1 N02.9
D50.9 N02.9
E61.1 N02.9
N02.9 N39.1
D50.9 N39.1
E61.1 N39.1
N02.9 D50.9
N39.1 D50.9
N02.9 E61.1
N39.1 E61.1
E66.9 I27.0
I27.0 E66.9
E66.9 T86.1
T86.1 E66.9
E66.9 Z96.0
E66.9 Z46.6
Z96.0 E66.9
Z46.6 E66.9
E78.9 I50.9
I50.9 E78.9
N04.1 N18.9
N18.9 N04.1
N06.9 N04.1
E79.0 N04.1
Z01.7 N04.1
N04.1 N06.9
E79.0 N06.9
N04.1 E79.0
N06.9 E79.0
N04.1 Z01.7
E83.5 E21.5
E21.5 E83.5
N03.4 N18.9
N18.9 N03.4
M32.1 N03.4
G40.9 N03.4
Z01.7 N03.4
N03.4 M32.1
N03.4 G40.9
N03.4 Z01.7
G45.9 I48.X
I48.X G45.9
L93.0 N03.4
G62.8 N03.4
L93.0 M32.1
G62.8 M32.1
N03.4 L93.0
M32.1 L93.0
G62.8 L93.0
Z01.7 L93.0
N03.4 G62.8
M32.1 G62.8
L93.0 G62.8
Z01.7 G62.8
L93.0 Z01.7
G62.8 Z01.7
I09.1 Q24.8
I05.0 Q24.8
Q24.8 I09.1
Q21.0 I09.1
I09.1 Q21.0
I05.0 Q21.0
Q24.8 I05.0
Q21.0 I05.0
I27.0 Q21.2
Q21.2 I27.0
I27.2 Q24.4
Q24.4 I27.2
C85.9 C38.1
D38.3 C38.1
I31.3 C38.1
Z01.7 C38.1
C38.1 C85.9
D38.3 C85.9
C38.1 D38.3
C85.9 D38.3
I31.3 D38.3
Z01.7 D38.3
C38.1 I31.3
D38.3 I31.3
C38.1 Z01.7
D38.3 Z01.7
I31.9 Q23.0
I31.9 Q24.4
Q23.0 I31.9
Q24.4 I31.9
I31.9 Q25.4
I31.9 Y83.1
Q25.4 I31.9
Y83.1 I31.9
M32.1 N01.7
Z49.1 N01.7
I31.3 N01.7
Z01.7 N01.7
N01.7 M32.1
N01.7 Z49.1
N01.7 I31.3
N01.7 Z01.7
I71.0 O99.4
I71.0 O82.9
I35.1 O82.9
O99.4 I71.0
O82.9 I71.0
O82.9 I35.1
M31.4 O99.4
I42.0 O99.4
M31.4 O82.9
I42.0 O82.9
O99.4 M31.4
O82.9 M31.4
I42.0 M31.4
O99.4 I42.0
O82.9 I42.0
M31.4 I42.0
I44.0 I34.0
I44.2 I48.X
I44.0 I48.X
I48.X I44.2
I44.0 I44.2
I34.0 I44.0
I48.X I44.0
I44.2 I44.0
I42.0 I64.X
I44.0 I64.X
I64.X I42.0
I44.0 I42.0
I64.X I44.0
I42.0 I44.0
I44.7 I44.0
I44.0 I44.7
I44.2 Q23.1
I44.2 Q25.4
Q23.1 I44.2
Q25.4 I44.2
I45.1 I44.2
I44.2 I45.1
I47.1 O82.9
I47.1 I42.0
O82.9 I47.1
I42.0 I47.1
I47.1 Q21.0
I47.1 Q20.3
Q21.0 I47.1
Q20.3 I47.1
I48.X Q21.3
Q21.3 I48.X
I49.0 Q24.8
I49.0 I48.X
Q24.8 I49.0
I48.X I49.0
Z01.7 I49.0
I49.0 Z01.7
N20.9 I27.0
I27.0 N20.9
I50.9 N20.9
I49.8 N20.9
Z01.7 N20.9
N20.9 I50.9
N20.9 I49.8
N20.9 Z01.7
Q24.3 I42.1
I42.1 Q24.3
I50.9 Q24.3
I49.8 Q24.3
Q24.3 I50.9
Q24.3 I49.8
I25.4 I21.0
I21.0 I25.4
I44.7 Q21.1
Q21.1 I44.7
I45.1 D15.1
D15.1 I45.1
I77.0 I27.0
I77.0 I64.X
I27.0 I77.0
I64.X I77.0
I50.9 I77.0
I77.0 I50.9
J01.9 Q24.8
J01.9 Q22.5
I50.9 Q22.5
Q24.8 J01.9
Q22.5 J01.9
I50.9 J01.9
Z01.7 J01.9
Q22.5 I50.9
J01.9 I50.9
J01.9 Z01.7
I10.X C38.0
N18.9 C38.0
C38.0 I10.X
C38.0 N18.9
N83.2 I34.0
N83.2 J15.9
I50.9 J15.9
Z01.7 J15.9
I34.0 N83.2
J15.9 N83.2
I50.9 N83.2
J15.9 I50.9
N83.2 I50.9
J15.9 Z01.7
Q27.8 Q24.8
Q96.9 Q24.8
Q24.8 Q27.8
Q96.9 Q27.8
I50.9 Q27.8
Z01.7 Q27.8
Q24.8 Q96.9
Q27.8 Q96.9
I50.9 Q96.9
Z01.7 Q96.9
Q27.8 I50.9
Q96.9 I50.9
Q27.8 Z01.7
Q96.9 Z01.7
Z95.2 I10.X
I10.X Z95.2
I34.0 O90.3
I36.1 O90.3
O90.3 I34.0
O90.3 I36.1
I51.3 I36.1
I36.1 I51.3
I80.2 Q20.1
I64.X Q20.1
Q20.1 I80.2
I64.X I80.2
Q20.1 I64.X
I80.2 I64.X
Q89.3 Q20.4
I64.X Q20.4
Q20.4 Q89.3
I64.X Q89.3
Q20.4 I64.X
Q89.3 I64.X
M31.4 Q24.8
I65.2 Q24.8
M31.4 Q22.8
I65.2 Q22.8
Q24.8 M31.4
Q22.8 M31.4
I65.2 M31.4
Q24.8 I65.2
Q22.8 I65.2
M31.4 I65.2
Z01.7 I65.2
I65.2 Z01.7
I67.1 N18.9
Z49.1 N28.1
I67.1 N28.1
N28.1 Z49.1
I67.1 Z49.1
N18.9 I67.1
N28.1 I67.1
Z49.1 I67.1
J90.X I26.0
I82.8 I26.0
I82.8 I31.3
I26.0 J90.X
I82.8 J90.X
I26.0 I82.8
I31.3 I82.8
J90.X I82.8
J18.9 Q22.1
J18.9 Q22.8
Q22.1 J18.9
Q22.8 J18.9
J45.9 N18.9
J45.9 N05.9
J45.9 S37.0
N18.9 J45.9
N05.9 J45.9
S37.0 J45.9
J98.4 Q24.8
I48.X Q24.3
Q24.3 I48.X
J98.4 I48.X
Q24.8 J98.4
I48.X J98.4
Y44.2 I27.0
K92.0 I27.0
Y44.2 I10.X
K92.0 I10.X
I27.0 Y44.2
I10.X Y44.2
I27.0 K92.0
I10.X K92.0
L93.0 N18.9
L93.0 N04.4
N18.9 L93.0
N04.4 L93.0
R80.X N19.X
M06.1 N19.X
L94.1 N19.X
N19.X R80.X
M06.1 R80.X
L94.1 R80.X
N19.X M06.1
R80.X M06.1
L94.1 M06.1
Z01.7 M06.1
N19.X L94.1
R80.X L94.1
M06.1 L94.1
Z01.7 L94.1
M06.1 Z01.7
L94.1 Z01.7
M06.9 M32.9
M06.9 N06.9
M32.9 M06.9
N06.9 M06.9
I33.0 I42.0
M34.9 I42.0
M34.9 T82.7
I42.0 I33.0
M34.9 I33.0
I42.0 M34.9
T82.7 M34.9
I33.0 M34.9
J06.9 Z49.1
Z49.1 J06.9
M35.1 J06.9
J06.9 M35.1
N05.X N18.9
Z01.5 N18.9
N05.X I10.X
Z01.5 I10.X
N05.X T86.1
Z01.5 T86.1
N18.9 N05.X
I10.X N05.X
T86.1 N05.X
Z01.5 N05.X
N18.9 Z01.5
I10.X Z01.5
T86.1 Z01.5
N05.X Z01.5
N14.1 Q24.8
N14.1 Q20.4
N17.9 Q20.4
Q24.8 N14.1
Q20.4 N14.1
N17.9 N14.1
Q20.4 N17.9
N14.1 N17.9
I21.2 I25.8
N17.9 I25.8
I25.8 I21.2
Y83.1 I21.2
N17.9 I21.2
Z01.7 I21.2
I21.2 Y83.1
I25.8 N17.9
I21.2 N17.9
I21.2 Z01.7
I51.3 C38.0
I33.0 C38.0
C38.0 I51.3
I33.0 I51.3
N18.9 I51.3
C38.0 I33.0
I51.3 I33.0
I51.3 N18.9
O04.5 N18.9
N10.X N39.1
O04.5 N39.1
N39.1 N10.X
O04.5 N10.X
N18.9 O04.5
N39.1 O04.5
N10.X O04.5
Z01.7 O04.5
O04.5 Z01.7
Q20.1 Q22.4
Q21.0 Q22.4
Q22.4 Q20.1
Q22.4 Q21.0
Q21.8 I45.1
I45.1 Q21.8
Q20.1 Q21.2
Q21.2 Q20.1
Q21.1 Q20.1
Q20.1 Q21.1
Q24.8 Z49.1
Z49.1 Q24.8
Q25.0 Q25.7
Q25.7 Q25.0
I27.2 Q25.6
Q25.6 I27.2
Q22.0 I27.2
I27.2 Q22.0
Q25.0 Q25.5
Q22.8 Q25.5
Z01.7 Q25.5
Q25.5 Q25.0
Q25.5 Q22.8
Q25.5 Z01.7
Q20.3 Q22.4
Q22.1 Q22.4
Q22.4 Q20.3
Q22.1 Q20.3
Q22.4 Q22.1
Q20.3 Q22.1
Q21.0 T82.0
T82.0 Q21.0
Q24.3 Q22.1
Q22.1 Q24.3
I24.8 I21.9
I21.9 I24.8
I71.0 O99.8
O99.8 I71.0
Q20.3 I27.0
Q23.3 I27.0
I27.0 Q20.3
Q23.3 Q20.3
I27.0 Q23.3
Q20.3 Q23.3
I42.1 Q24.8
Q24.8 I42.1
Q23.3 I42.1
I42.1 Q23.3
Q23.1 Q22.1
Q23.1 Q24.3
Q22.1 Q23.1
Q24.3 Q23.1
I24.8 I21.1
I21.1 I24.8
O82.9 O42.9
O42.9 O82.9
Q22.1 I27.0
Q24.3 I27.0
I27.0 Q22.1
I27.0 Q24.3
Q21.1 M31.4
Q25.0 M31.4
M31.4 Q21.1
M31.4 Q25.0
Q25.4 I33.0
Q25.4 I35.1
Q25.4 I36.1
I33.0 Q25.4
I35.1 Q25.4
I36.1 Q25.4
Q25.4 O99.8
Q25.4 O82.1
O99.8 Q25.4
O82.1 Q25.4
Q25.4 Q25.5
Q25.5 Q25.4
Q26.8 Q24.8
Q26.8 Q26.3
Q26.8 Q21.1
Q24.8 Q26.8
Q26.3 Q26.8
Q21.1 Q26.8
I80.2 Q25.4
Q25.4 I80.2
Q87.4 I80.2
I80.2 Q87.4
Q87.1 Q24.8
Q87.1 Q22.1
Q87.1 Q24.3
Q24.8 Q87.1
Q22.1 Q87.1
Q24.3 Q87.1
Z01.7 Q87.1
Q87.1 Z01.7
Q89.3 N39.0
Q89.3 N17.9
N39.0 Q89.3
N17.9 Q89.3
Q89.3 I27.2
Q89.3 I27.0
I27.2 Q89.3
I27.0 Q89.3
R07.4 I10.X
R07.4 I50.9
R07.4 I49.8
I10.X R07.4
I50.9 R07.4
I49.8 R07.4
Z01.7 R07.4
R07.4 Z01.7
D53.1 N18.9
D53.1 T86.1
N18.9 D53.1
T86.1 D53.1
S37.0 D53.1
Z01.7 D53.1
D53.1 S37.0
D53.1 Z01.7
N05.1 N18.9
N18.9 N05.1
D64.9 N05.1
N05.1 D64.9
I70.1 N18.9
I70.1 T86.1
N18.9 I70.1
T86.1 I70.1
S37.0 I70.1
Z01.7 I70.1
I70.1 S37.0
I70.1 Z01.7
M32.1 N04.5
J06.9 N04.5
S37.0 N04.5
Z01.7 N04.5
N04.5 M32.1
J06.9 M32.1
N04.5 J06.9
M32.1 J06.9
S37.0 J06.9
N04.5 S37.0
J06.9 S37.0
N04.5 Z01.7
L93.0 N05.2
S37.0 N05.2
N05.2 L93.0
S37.0 L93.0
N05.2 S37.0
L93.0 S37.0
E79.0 N10.X
M10.9 N10.X
N10.X E79.0
M10.9 E79.0
N10.X M10.9
E79.0 M10.9
S37.0 M10.9
Z01.7 M10.9
M10.9 S37.0
M10.9 Z01.7
S37.0 N03.4
N03.4 S37.0
N06.9 N05.8
M32.9 N05.8
S37.0 N05.8
N05.8 N06.9
N05.8 M32.9
N05.8 S37.0
M32.1 N39.1
S37.0 N39.1
N39.1 M32.1
N39.1 S37.0
N05.5 N05.2
M33.1 N05.2
N05.2 N05.5
M33.1 N05.5
S37.0 N05.5
N05.2 M33.1
N05.5 M33.1
S37.0 M33.1
Z01.7 M33.1
N05.5 S37.0
M33.1 S37.0
M33.1 Z01.7
N05.9 O11.X
S37.0 O11.X
N05.9 O13.X
S37.0 O13.X
O11.X N05.9
O13.X N05.9
O11.X S37.0
O13.X S37.0
N99.0 N18.9
N99.0 M32.1
N18.9 N99.0
M32.1 N99.0
S37.0 N99.0
Z01.7 N99.0
N99.0 S37.0
N99.0 Z01.7
N39.1 N05.9
Q23.1 N05.9
N05.9 N39.1
Q23.1 N39.1
N05.9 Q23.1
N39.1 Q23.1
S37.0 Q23.1
Q23.1 S37.0
Z96.8 B02.9
S37.0 B02.9
B02.9 Z96.8
B02.9 S37.0
W34.X S26.0
X95.X S26.0
T81.5 S26.0
Z01.7 S26.0
S26.0 W34.X
X95.X W34.X
T81.5 W34.X
Z01.7 W34.X
S26.0 X95.X
W34.X X95.X
T81.5 X95.X
Z01.7 X95.X
S26.0 T81.5
W34.X T81.5
X95.X T81.5
S26.0 Z01.7
W34.X Z01.7
X95.X Z01.7
Q22.8 Q24.6
Q51.5 Q24.6
Q24.6 Q22.8
Q51.5 Q22.8
T82.1 Q22.8
Q24.6 Q51.5
Q22.8 Q51.5
T82.1 Q51.5
Z01.7 Q51.5
Q22.8 T82.1
Q51.5 T82.1
Q51.5 Z01.7
I33.0 I25.8
T85.8 I25.8
I25.8 I33.0
T85.8 I33.0
I25.8 T85.8
I33.0 T85.8
T86.1 T82.4
T82.4 T86.1
Y44.2 I26.0
Y44.2 I49.8
I26.0 Y44.2
I49.8 Y44.2
I70.9 I21.1
Y83.1 I21.1
I21.1 I70.9
I21.1 Y83.1
Q21.1 Q23.2
Y83.1 Q23.2
Q23.2 Q21.1
Q23.2 Y83.1
Q24.8 I11.0
Q25.1 I11.0
Y83.1 I11.0
I11.0 Q24.8
I11.0 Q25.1
I11.0 Y83.1
T82.5 Q24.8
T82.5 Q24.0
Y83.1 Q24.0
Q24.8 T82.5
Q24.0 T82.5
Y83.1 T82.5
Z01.7 T82.5
Q24.0 Y83.1
T82.5 Y83.1
T82.5 Z01.7
N00.8 N17.9
N17.9 N00.8
M32.1 N00.8
Z29.2 N00.8
Z01.7 N00.8
N00.8 M32.1
N00.8 Z29.2
N00.8 Z01.7
Z49.1 M32.9
M32.9 Z49.1
Z45.0 Q21.0
Z45.0 I27.2
Q21.0 Z45.0
I27.2 Z45.0
I44.2 Q21.3
Z45.0 Q21.3
Q21.3 I44.2
Q21.3 Z45.0
Z45.0 I44.7
I44.7 Z45.0
Q20.6 I49.5
Q21.1 I49.5
I49.5 Q20.6
Z45.0 Q20.6
I49.5 Q21.1
Q20.6 Z45.0
T82.1 I44.3
I44.3 T82.1
Q24.6 Q24.8
Q24.8 Q24.6
T82.1 Q25.5
Z45.0 Q25.5
Q25.5 T82.1
Q25.5 Z45.0
Z45.9 I34.0
I34.0 Z45.9
Z45.9 I27.0
I27.0 Z45.9
I47.2 I25.5
Z45.0 I25.5
Z45.9 I25.5
I25.5 I47.2
I25.5 Z45.0
I25.5 Z45.9
Z45.2 Z49.2
Z49.2 Z45.2
Z46.6 I15.9
I15.9 Z46.6
N39.0 I80.2
T83.1 I80.2
Z46.6 I80.2
I80.2 N39.0
T83.1 N39.0
I80.2 T83.1
N39.0 T83.1
Z46.6 T83.1
Z01.7 T83.1
I80.2 Z46.6
T83.1 Z46.6
T83.1 Z01.7
M32.1 N05.5
Z49.1 N05.5
N05.5 M32.1
N05.5 Z49.1
Z49.1 N17.9
Z49.1 N00.8
Z49.2 N00.8
N17.9 Z49.1
N00.8 Z49.1
N00.8 Z49.2
N05.3 N18.9
N18.9 N05.3
Z49.2 N05.3
Z49.1 N05.3
Z01.7 N05.3
N05.3 Z49.2
N05.3 Z49.1
N05.3 Z01.7
T86.1 N17.9
N17.9 T86.1
J46.X I27.2
J44.9 I27.2
I27.2 J46.X
J44.9 J46.X
Z93.0 J46.X
Z01.7 J46.X
I27.2 J44.9
J46.X J44.9
Z93.0 J44.9
Z01.7 J44.9
J46.X Z93.0
J44.9 Z93.0
J46.X Z01.7
J44.9 Z01.7
T81.0 Q25.4
Z95.8 Q25.4
Q25.4 T81.0
Z95.8 T81.0
Q25.4 Z95.8
T81.0 Z95.8
Z95.8 Q25.6
Q25.6 Z95.8
T82.0 Q23.1
Q23.1 T82.0
I37.1 I35.1
Z95.4 I35.1
I35.1 I37.1
Z95.2 I37.1
Z95.4 I37.1
I37.1 Z95.2
I35.1 Z95.4
I37.1 Z95.4
B96.2 N18.9
B96.2 N11.0
N18.9 B96.2
N11.0 B96.2
Z96.8 B96.2
Z01.7 B96.2
B96.2 Z96.8
B96.2 Z01.7
Z96.8 I15.9
I15.9 Z96.8
Z96.8 E87.8
E87.8 Z96.8
E85.4 N18.9
N18.9 E85.4
M32.9 E85.4
Z96.8 E85.4
Z01.7 E85.4
E85.4 M32.9
E85.4 Z96.8
E85.4 Z01.7
N13.1 N18.9
N13.1 N39.1
N18.9 N13.1
N39.1 N13.1
Z96.8 N13.1
Z01.7 N13.1
N13.1 Z96.8
N13.1 Z01.7
Z96.8 T85.7
T85.7 Z96.8
Z93.6 N13.9
N13.9 Z93.6
Z96.8 Z93.6
Z93.6 Z96.8
Z29.2 Q24.8
Z29.2 Q22.8
Z29.2 M31.4
Z29.2 I65.2
Q24.8 Z29.2
Q22.8 Z29.2
M31.4 Z29.2
I65.2 Z29.2
I10.X Z46.6
I10.X Z96.0
Z46.6 I10.X
Z96.0 I10.X
E04.1 N18.9
N18.9 E04.1
D61.9 E04.1
Z01.7 E04.1
E04.1 D61.9
Z01.7 D61.9
E04.1 Z01.7
D61.9 Z01.7
J15.9 N18.9
N18.9 J15.9
D64.9 J15.9
J15.9 D64.9
M06.1 N05.2
D64.9 N05.2
N05.2 M06.1
D64.9 M06.1
N05.2 D64.9
M06.1 D64.9
D64.9 N11.9
N11.9 D64.9
D80.X N18.9
D80.X M32.1
N18.9 D80.X
M32.1 D80.X
Z01.7 D80.X
D80.X Z01.7
E66.0 Z52.4
Z52.4 E66.0
E66.9 E66.0
Z01.7 E66.0
E66.0 E66.9
E66.0 Z01.7
N02.1 N18.9
N18.9 N02.1
E66.9 N02.1
Z01.7 N02.1
N02.1 E66.9
N02.1 Z01.7
E78.5 N05.2
N05.2 E78.5
E87.1 N18.9
N18.9 E87.1
E87.2 E87.1
E87.1 E87.2
I47.1 I42.1
I42.1 I47.1
I49.8 I40.9
I40.9 I49.8
K35.1 I50.9
I50.9 K35.1
I49.8 K35.1
Z01.7 K35.1
K35.1 I49.8
K35.1 Z01.7
J15.9 M32.9
M32.9 J15.9
N11.9 Z94.0
Z94.0 N11.9
O31.8 N02.9
R80.X N02.9
N02.9 O31.8
R80.X O31.8
N02.9 R80.X
O31.8 R80.X
S37.0 N04.2
N04.2 S37.0
M32.1 N07.2
S37.0 N07.2
Z01.7 N07.2
N07.2 M32.1
N07.2 S37.0
N07.2 Z01.7
N03.9 N17.9
N17.9 N03.9
S37.0 N03.9
N03.9 S37.0
N04.8 N04.2
N04.2 N04.8
S37.0 N04.8
N04.8 S37.0
R64.X N11.9
S37.0 N11.9
N11.9 R64.X
S37.0 R64.X
Z01.7 R64.X
N11.9 S37.0
R64.X S37.0
R64.X Z01.7
S39.0 N18.9
S39.0 T86.1
N18.9 S39.0
T86.1 S39.0
Z01.7 S39.0
S39.0 Z01.7
Z46.6 Z94.0
Z94.0 Z46.6
N13.1 N17.9
N17.9 N13.1
13.3 N18.9
T85.6 M32.9
13.3 M32.9
M32.9 T85.6
13.3 T85.6
13.3 Z49.2
N18.9 13.3
M32.9 13.3
T85.6 13.3
Z49.2 13.3
Z96.8 E61.1
E61.1 Z96.8
I10.X N17.9
N17.9 I10.X
Z29.2 M35.1
M35.1 Z29.2
N05.8 N05.2
N05.2 N05.8
Z29.2 N05.8
N05.8 Z29.2
G37.8 Q24.8
G93.4 Q24.8
G37.8 Q25.4
G93.4 Q25.4
A41.9 Q25.4
Q24.8 G37.8
Q25.4 G37.8
G93.4 G37.8
A41.9 G37.8
Q24.8 G93.4
Q25.4 G93.4
G37.8 G93.4
A41.9 G93.4
Q25.4 A41.9
G37.8 A41.9
G93.4 A41.9
Q25.6 Q24.3
A41.9 Q24.3
Q24.3 Q25.6
Q87.1 Q25.6
A41.9 Q25.6
Q25.6 Q87.1
A41.9 Q87.1
Q24.3 A41.9
Q25.6 A41.9
Q87.1 A41.9
Z49.2 I33.0
Z49.2 I34.0
I33.0 Z49.2
I34.0 Z49.2
I48.X Q21.2
I47.1 Q21.2
I46.1 Q21.2
Q21.2 I48.X
I46.1 I48.X
Q21.2 I47.1
I46.1 I47.1
Q21.2 I46.1
I48.X I46.1
I47.1 I46.1
I36.1 I63.9
I24.8 I63.9
I67.8 I63.9
I46.1 I63.9
I63.9 I36.1
I24.8 I36.1
I67.8 I36.1
I63.9 I24.8
I36.1 I24.8
I67.8 I24.8
I46.1 I24.8
I63.9 I67.8
I36.1 I67.8
I24.8 I67.8
I46.1 I67.8
I63.9 I46.1
I24.8 I46.1
I67.8 I46.1
Q25.7 I27.0
I27.0 Q25.7
Q22.1 Q25.7
Q25.7 Q22.1
I46.1 Q22.1
Q22.1 I46.1
K57.0 Q24.8
T85.8 Q23.0
K57.0 Q23.0
K57.0 T82.0
Q23.0 T85.8
K57.0 T85.8
Q24.8 K57.0
Q23.0 K57.0
T82.0 K57.0
T85.8 K57.0
E87.6 I42.0
E87.6 I34.0
E87.6 I36.1
I42.0 E87.6
I34.0 E87.6
I36.1 E87.6
R57.0 E87.6
E87.6 R57.0
I45.1 I26.0
I45.1 M32.9
I26.0 I45.1
M32.9 I45.1
I48.X Q23.0
R57.0 I10.X
Q23.0 I48.X
I10.X R57.0
N17.9 I36.1
R57.0 I47.1
I36.1 N17.9
I47.1 R57.0
R57.0 Q24.4
Q24.4 R57.0
I49.8 I44.7
R57.8 I44.7
I44.7 I49.8
R57.8 I49.8
R57.8 I50.9
I44.7 R57.8
I49.8 R57.8
I50.9 R57.8
R04.8 I27.0
R57.1 I27.0
R57.1 I10.X
I27.0 R04.8
I50.9 R04.8
R57.1 R04.8
R04.8 I50.9
I27.0 R57.1
I10.X R57.1
R04.8 R57.1
Q21.00 Q24.8
Q21.00 Q20.3
Q25.1 Q20.3
R57.1 Q20.3
Q24.8 Q21.00
Q20.3 Q21.00
Q25.1 Q21.00
R57.1 Q21.00
Q20.3 Q25.1
Q21.00 Q25.1
R57.1 Q25.1
Q20.3 R57.1
Q21.00 R57.1
Q25.1 R57.1
E78.9 J18.9
S37.0 J18.9
J18.9 E78.9
J18.9 S37.0
B95.6 N18.9
B95.6 I10.X
B95.6 Z49.1
N18.9 B95.6
I10.X B95.6
Z49.1 B95.6
Z01.7 B95.6
B95.6 Z01.7
D27.X I27.0
D27.X M34.9
D27.X M32.9
I27.0 D27.X
M34.9 D27.X
M32.9 D27.X
Z01.7 D27.X
D27.X Z01.7
D52.9 Z94.0
D52.9 N18.9
D52.9 I10.X
Z94.0 D52.9
N18.9 D52.9
I10.X D52.9
Z01.7 D52.9
D52.9 Z01.7
E66.9 J18.9
J18.9 E66.9
N06.1 N18.9
N18.9 N06.1
E66.9 N06.1
N06.1 E66.9
E66.9 Z96.8
Z96.8 E66.9
Z96.8 B25.9
E66.9 B25.9
B25.9 Z96.8
B25.9 E66.9
G50.0 Q24.8
G50.0 Q23.1
G50.0 Q23.0
Q24.8 G50.0
Q23.1 G50.0
Q23.0 G50.0
Z01.7 G50.0
G50.0 Z01.7
I10.X I36.1
I10.X I34.0
I36.1 I10.X
I34.0 I10.X
Z35.9 O99.4
I27.0 O99.4
I2.8 O99.4
O99.4 Z35.9
I27.0 Z35.9
I2.8 Z35.9
O99.4 I27.0
Z35.9 I27.0
I2.8 I27.0
O99.4 I2.8
Z35.9 I2.8
I27.0 I2.8
Z01.7 I2.8
I2.8 Z01.7
I25.4 I21.9
I21.9 I25.4
I42.0 I51.4
I34.0 I51.4
I27.2 I51.4
I51.4 I42.0
I51.4 I34.0
I51.4 I27.2
I27.2 M31.4
M31.4 I27.2
I31.3 I37.1
I37.1 I31.3
I35.0 I34.2
I34.2 I35.0
I71.4 I26.0
I74.0 I26.0
I26.0 I71.4
I36.1 I71.4
I26.0 I74.0
I36.1 I74.0
I71.4 I36.1
I74.0 I36.1
I51.1 I09.1
I44.0 I09.1
I51.1 I05.1
I44.0 I05.1
I09.1 I51.1
I05.1 I51.1
I44.0 I51.1
Z01.7 I51.1
I09.1 I44.0
I05.1 I44.0
I51.1 I44.0
I51.1 Z01.7
I44.0 Q23.3
Q23.3 I44.0
I44.2 I09.1
I44.2 I05.2
I09.1 I44.2
I05.2 I44.2
Q21.2 Q24.0
I44.2 Q24.0
Q24.0 Q21.2
I44.2 Q21.2
Q24.0 I44.2
Q21.2 I44.2
Q87.2 I82.8
Y83.1 I82.8
I44.2 I82.8
I82.8 Q87.2
Y83.1 Q87.2
I44.2 Q87.2
Z01.7 Q87.2
I82.8 Y83.1
Q87.2 Y83.1
I82.8 I44.2
Q87.2 I44.2
Q87.2 Z01.7
I33.0 Q22.1
Q22.1 I33.0
I44.0 I27.0
I27.0 I44.0
I45.1 I44.0
I44.0 I45.1
I48.X Q25.5
I45.1 Q25.5
Q25.5 I48.X
Q25.5 I45.1
I47.2 I47.1
I47.1 I47.2
M31.4 I71.0
I71.0 M31.4
I50.9 I28.0
I49.8 I28.0
I28.0 I50.9
I28.0 I49.8
M32.9 I25.8
M32.9 I21.0
I25.8 M32.9
I21.0 M32.9
Q23.1 I42.2
Q22.8 I42.2
I42.2 Q23.1
I42.2 Q22.8
I49.8 Q22.1
Q22.1 I49.8
Z45.0 I42.9
Z45.9 I42.9
I49.8 I42.9
I42.9 Z45.0
I42.9 Z45.9
I42.9 I49.8
I49.4 I42.0
I49.4 I34.0
I49.4 I36.1
I42.0 I49.4
I34.0 I49.4
I36.1 I49.4
I42.8 I25.8
I49.9 I25.8
I42.8 I21.1
I49.9 I21.1
I25.8 I42.8
I21.1 I42.8
I49.9 I42.8
I25.8 I49.9
I21.1 I49.9
I42.8 I49.9
I49.5 O90.3
I49.4 O90.3
O90.3 I49.5
I49.4 I49.5
O90.3 I49.4
I49.5 I49.4
I10.X I26.0
I10.X I80.2
I26.0 I10.X
I80.2 I10.X
I50.1 Q21.0
I50.1 I27.0
Q21.0 I50.1
I27.0 I50.1
M31.4 I66.4
I35.1 I66.4
I50.9 I66.4
Z01.7 I66.4
I66.4 M31.4
I66.4 I35.1
I66.4 I50.9
I66.4 Z01.7
I50.9 I37.1
I37.1 I50.9
I45.1 Q22.5
Q22.5 I45.1
I47.2 I25.8
I47.2 I21.1
I25.8 I47.2
I21.1 I47.2
I47.2 I34.0
I34.0 I47.2
I35.2 I35.0
I35.0 I35.2
I50.9 I05.1
I50.9 I51.1
I05.1 I50.9
I51.1 I50.9
M35.0 I27.0
M35.0 I36.1
I27.0 M35.0
I36.1 M35.0
N39.0 I27.0
N39.0 I45.1
I27.0 N39.0
I45.1 N39.0
I50.9 N39.0
N39.0 I50.9
N83.2 I26.0
N83.2 I82.8
I50.9 I82.8
I26.0 N83.2
I82.8 N83.2
I82.8 I50.9
N93.9 I27.0
N93.9 I10.X
I27.0 N93.9
I10.X N93.9
I50.9 N93.9
N93.9 I50.9
Z95.8 I27.0
Z95.8 I36.1
I27.0 Z95.8
I36.1 Z95.8
I51.3 I37.1
I37.1 I51.3
I77.0 M32.1
M32.1 I77.0
I82.0 I25.8
I82.0 I21.9
I82.0 I24.8
I25.8 I82.0
I21.9 I82.0
I24.8 I82.0
Z01.7 I82.0
I82.0 Z01.7
I82.8 I27.9
I82.8 I27.2
I82.8 Q24.8
I27.9 I82.8
I27.2 I82.8
Q24.8 I82.8
J18.9 I27.0
T81.4 I27.9
J18.9 I27.9
I27.9 T81.4
J18.9 T81.4
I27.0 J18.9
I27.9 J18.9
T81.4 J18.9
J44.1 Q24.8
J44.1 I27.2
J44.1 J18.9
Q24.8 J44.1
I27.2 J44.1
J18.9 J44.1
Z01.7 J44.1
J44.1 Z01.7
I27.9 I33.0
J84.1 I33.0
I33.0 I27.9
J84.1 I27.9
I33.0 J84.1
I27.9 J84.1
J93.1 I33.0
J93.1 I34.0
J93.1 I36.1
I33.0 J93.1
I34.0 J93.1
I36.1 J93.1
J93.1 Q21.0
Q21.0 J93.1
K46.0 Z49.1
Z49.1 K46.0
M32.9 K46.0
K46.0 M32.9
N18.9 I27.9
I27.9 N18.9
M32.1 I33.0
M32.1 I36.1
I33.0 M32.1
I36.1 M32.1
O99.8 N05.9
O99.8 N06.9
O99.8 M32.9
N05.9 O99.8
N06.9 O99.8
M32.9 O99.8
Q21.1 I35.1
I35.1 Q21.1
I82.8 I36.1
I36.1 I82.8
Q21.1 I82.8
I82.8 Q21.1
J90.X I27.9
I27.9 J90.X
Q23.1 Q24.2
Q22.8 Q24.2
Q24.2 Q23.1
Q24.2 Q22.8
Q23.8 Q24.8
Q22.2 Q23.1
Q23.8 Q23.1
Q23.1 Q22.2
Q23.8 Q22.2
Q24.8 Q23.8
Q23.1 Q23.8
Q22.2 Q23.8
Z01.7 Q23.8
Q23.8 Z01.7
Q24.6 Q21.1
Q24.6 I27.0
Q21.1 Q24.6
I27.0 Q24.6
Q24.1 Q24.8
Q24.8 Q24.1
Q20.4 Q24.1
Q24.3 Q24.1
Z01.7 Q24.1
Q24.1 Q20.4
Q24.3 Q20.4
Q24.1 Q24.3
Q20.4 Q24.3
Q24.1 Z01.7
Q24.4 Q23.2
Q23.2 Q24.4
Q25.0 O99.8
Q25.0 Z35.9
O99.8 Q25.0
Z35.9 Q25.0
Q25.1 I27.8
I27.8 Q25.1
Q26.1 Q26.3
Q26.3 Q26.1
Q33.2 Q24.8
Q33.2 Q26.3
Q33.2 Q26.8
Q24.8 Q33.2
Q26.3 Q33.2
Q26.8 Q33.2
Z01.7 Q33.2
Q33.2 Z01.7
Q90.9 Q23.1
Q90.9 Q25.4
Q23.1 Q90.9
Q25.4 Q90.9
G47.3 I15.9
R73.0 I15.9
G47.3 E26.0
R73.0 E26.0
I15.9 G47.3
E26.0 G47.3
R73.0 G47.3
Z01.7 G47.3
I15.9 R73.0
E26.0 R73.0
G47.3 R73.0
G47.3 Z01.7
S37.0 E24.8
E24.8 S37.0
E28.2 N05.9
E28.2 N26.X
N05.9 E28.2
N26.X E28.2
S37.0 E28.2
Z01.7 E28.2
E28.2 S37.0
E28.2 Z01.7
M32.1 N06.2
I10.X N06.2
N06.2 M32.1
N06.2 I10.X
L03.1 N05.9
L03.1 M32.1
N05.9 L03.1
M32.1 L03.1
S37.0 L03.1
Z01.7 L03.1
L03.1 S37.0
L03.1 Z01.7
M32.1 N02.8
S37.0 N02.8
N02.8 M32.1
N02.8 S37.0
M32.9 N02.8
N02.8 M32.9
M35.9 M32.9
M32.9 M35.9
S37.0 M35.9
M35.9 S37.0
Z99.2 N17.9
N17.9 Z99.2
S37.0 Z99.2
Z99.2 S37.0
T82.0 I27.2
I27.2 T82.0
T82.0 I05.2
T82.8 I05.2
I05.2 T82.0
I05.2 T82.8
T82.7 I44.2
T82.7 I49.8
T82.7 I50.9
I44.2 T82.7
I49.8 T82.7
I50.9 T82.7
T82.0 I42.1
T85.8 I42.1
T85.8 I34.0
I42.1 T82.0
I42.1 T85.8
I34.0 T85.8
N01.8 N18.0
D64.9 N18.0
T86.1 N18.0
Z01.7 N18.0
N18.0 N01.8
D64.9 N01.8
N18.0 D64.9
N01.8 D64.9
N18.0 T86.1
N18.0 Z01.7
T86.1 T85.6
T86.1 Z43.6
T85.6 T86.1
Z43.6 T86.1
Y43.3 J90.X
J90.X Y43.3
M32.1 N04.9
E78.0 N04.9
Z29.8 N04.9
N04.9 M32.1
Z29.8 M32.1
N04.9 E78.0
Z29.8 E78.0
N04.9 Z29.8
M32.1 Z29.8
E78.0 Z29.8
I15.9 N04.9
Z29.2 N04.9
N04.9 I15.9
N04.9 Z29.2
Z29.2 N01.7
N01.7 Z29.2
Z35.8 I80.2
Z35.8 I50.9
I80.2 Z35.8
I50.9 Z35.8
N04.X N18.9
Z35.9 N18.9
N18.9 N04.X
D64.9 N04.X
Z35.9 N04.X
Z01.7 N04.X
N04.X D64.9
Z35.9 D64.9
N18.9 Z35.9
N04.X Z35.9
D64.9 Z35.9
N04.X Z01.7
Z43.6 M32.9
M32.9 Z43.6
Z43.6 Z96.0
Z43.6 Z46.6
Z96.0 Z43.6
Z46.6 Z43.6
Z45.0 I44.0
I44.0 Z45.0
I44.2 I42.1
T82.1 I42.1
I42.1 I44.2
I42.1 T82.1
T82.1 I48.X
I48.X T82.1
I42.9 Z94.0
I42.9 N18.9
Z94.0 I42.9
N18.9 I42.9
Z49.1 I42.9
I42.9 Z49.1
Z49.1 N06.9
N06.9 Z49.1
N13.3 N39.0
Z93.6 N39.0
N39.0 N13.3
Z93.6 N13.3
N39.0 Z93.6
N13.3 Z93.6
Z49.1 N13.9
N13.9 Z49.1
Z93.6 Z49.1
Z49.1 Z93.6
Q20.0 Q24.8
Q24.8 Q20.0
Y83.1 Q20.0
Z95.8 Q20.0
Z01.7 Q20.0
Q20.0 Y83.1
Q20.0 Z95.8
Q20.0 Z01.7
I63.9 I64.X
Q87.4 I64.X
I64.X I63.9
Q87.4 I63.9
Z95.2 I63.9
Z01.7 I63.9
I64.X Q87.4
I63.9 Q87.4
I63.9 Z95.2
I63.9 Z01.7
Z95.2 Q22.8
Q22.8 Z95.2
Z95.4 I50.9
I50.9 Z95.4
Z96.0 Z94.0
Z96.0 M32.1
Z94.0 Z96.0
M32.1 Z96.0
Z96.0 N17.9
Z96.0 S37.0
N17.9 Z96.0
S37.0 Z96.0
B01.9 N18.9
B01.9 T86.1
N18.9 B01.9
T86.1 B01.9
Z96.8 B01.9
Z01.7 B01.9
B01.9 Z96.8
B01.9 Z01.7
Z96.8 Z96.0
Z96.0 Z96.8
D30.1 N18.9
M8000/ N18.9
N18.9 D30.1
M8000/ D30.1
Z96.8 D30.1
Z01.7 D30.1
N18.9 M8000/
D30.1 M8000/
Z96.8 M8000/
Z01.7 M8000/
D30.1 Z96.8
M8000/ Z96.8
D30.1 Z01.7
M8000/ Z01.7
T86.1 N18.8
S37.0 N18.8
Z96.8 N18.8
Z01.7 N18.8
N18.8 T86.1
N18.8 S37.0
N18.8 Z96.8
N18.8 Z01.7
Z96.0 N28.9
N28.9 Z96.0
A41.8 N17.9
A41.8 Z96.8
N17.9 A41.8
Z96.8 A41.8
D53.9 N18.9
D53.9 Z49.1
N18.9 D53.9
Z49.1 D53.9
Z01.7 D53.9
D53.9 Z01.7
E10.9 N18.9
E10.9 T86.1
N18.9 E10.9
T86.1 E10.9
Z01.7 E10.9
E10.9 Z01.7
E21.0 N18.9
E21.0 Z49.1
N18.9 E21.0
Z49.1 E21.0
Z01.7 E21.0
E21.0 Z01.7
I47.1 Z94.0
I47.1 N18.9
Z94.0 I47.1
N18.9 I47.1
I49.8 Q21.2
Q21.2 I49.8
J18.9 T86.1
T86.1 J18.9
K46.0 I10.X
I10.X K46.0
N25.0 N18.9
M89.9 N18.9
N18.9 N25.0
M89.9 N25.0
Z01.7 N25.0
N18.9 M89.9
N25.0 M89.9
Z01.7 M89.9
N25.0 Z01.7
M89.9 Z01.7
N04.2 N18.9
N18.9 N04.2
M32.1 O26.8
O26.8 M32.1
N01.3 N18.9
N18.9 N01.3
S37.0 N01.3
Z01.7 N01.3
N01.3 S37.0
N01.3 Z01.7
I34.0 N21.0
T74.2 N21.0
Z01.7 N21.0
N21.0 I34.0
T74.2 I34.0
N21.0 T74.2
I34.0 T74.2
Z01.7 T74.2
N21.0 Z01.7
T74.2 Z01.7
T86.1 N13.9
N13.9 T86.1
L93.2 N04.9
N04.9 L93.2
Z29.2 L93.2
Z01.7 L93.2
L93.2 Z29.2
L93.2 Z01.7
Z29.2 T86.1
T86.1 Z29.2
Z93.6 Z52.4
Z93.6 N20.0
Z52.4 Z93.6
N20.0 Z93.6
K43.9 N18.9
N18.9 K43.9
Z96.8 K43.9
Z01.7 K43.9
K43.9 Z96.8
K43.9 Z01.7
Z96.8 Z29.2
Z29.2 Z96.8
J12.9 N18.9
N18.9 J12.9
Z01.7 J12.9
J12.9 Z01.7
J16.8 N18.9
N18.9 J16.8
Z01.7 J16.8
J16.8 Z01.7
N13.0 N18.9
N18.9 N13.0
Z01.7 N13.0
N13.0 Z01.7
S37.0 N07.1
Z01.7 N07.1
N07.1 S37.0
N07.1 Z01.7
R91.X I31.3
R91.X I49.8
I31.3 R91.X
I49.8 R91.X
Z01.7 R91.X
R91.X Z01.7
I50.9 Z99.2
Z99.2 I50.9
I48.X Q23.3
Q23.3 I48.X
Z95.4 I35.2
Z95.2 I35.2
I35.2 Z95.4
I35.2 Z95.2
E66.9 I34.0
I34.0 E66.9
T85.8 I09.1
T85.8 I05.2
I09.1 T85.8
I05.2 T85.8
J11.0 I27.2
I27.2 J11.0
I50.9 J11.0
I49.8 J11.0
Z01.7 J11.0
J11.0 I50.9
J11.0 I49.8
J11.0 Z01.7
I80.1 I27.0
I80.1 I27.2
I80.1 I36.1
I27.0 I80.1
I27.2 I80.1
I36.1 I80.1
R57.0 I80.1
I80.1 R57.0
J96.0 I27.9
J96.0 I27.2
I27.9 J96.0
I27.2 J96.0
I50.9 J96.0
J96.0 I50.9
Q87.1 Q21.1
Q21.1 Q87.1
I49.8 Q87.1
Q87.1 I49.8
N39.1 N02.2
M32.1 N02.2
S37.0 N02.2
Z01.7 N02.2
N02.2 N39.1
N02.2 M32.1
N02.2 S37.0
N02.2 Z01.7
N06.7 N02.4
M32.1 N02.4
Z01.7 N02.4
N02.4 N06.7
M32.1 N06.7
Z01.7 N06.7
N02.4 M32.1
N06.7 M32.1
N02.4 Z01.7
N06.7 Z01.7
T85.7 N13.1
Z43.6 N13.1
N13.1 T85.7
N13.1 Z43.6
R57.0 Q26.2
Q26.2 R57.0
Z45.0 I45.1
I45.1 Z45.0
M8000/ C38.0
C38.0 M8000/
I36.1 M8000/
I34.0 M8000/
M8000/ I36.1
M8000/ I34.0
R68.8 Q24.8
R68.8 Q23.0
T82.0 Q23.2
R68.8 Q23.2
Q23.2 T82.0
R68.8 T82.0
Q24.8 R68.8
Q23.0 R68.8
Q23.2 R68.8
T82.0 R68.8
I45.1 I13.2
I49.8 I13.2
A41.9 I13.2
I45.1 I42.0
I13.2 I45.1
I42.0 I45.1
I13.2 I49.8
I13.2 A41.9
Q21.1 C38.0
Q21.1 M8000/
I50.9 M8000/
C38.0 Q21.1
M8000/ Q21.1
M8000/ I50.9
Q24.3 O99.8
Q24.3 Z35.9
O99.8 Q24.3
Z35.9 Q24.3
E78.2 Q24.8
E78.2 Q21.1
Q24.8 E78.2
Q21.1 E78.2
I49.8 E78.2
E78.2 I49.8
O82.9 O99.0
I27.0 O99.0
Q24.8 O99.0
Z01.7 O99.0
O99.0 O82.9
O99.0 I27.0
O99.0 Q24.8
O99.0 Z01.7
J18.9 A15.0
I50.9 A15.0
I49.8 A15.0
Z01.7 A15.0
A15.0 J18.9
A15.0 I50.9
A15.0 I49.8
A15.0 Z01.7
Q26.1 Q21.2
Q21.2 Q26.1
Q20.1 Q26.1
Q26.1 Q20.1
I27.0 Q22.4
I50.9 Q22.4
Q22.4 I27.0
Q22.4 I50.9
I10.X I42.9
I42.9 I10.X
R80.X N04.3
S37.0 N04.3
Z01.7 N04.3
N04.3 R80.X
N04.3 S37.0
N04.3 Z01.7
R80.X M32.1
M32.1 R80.X
I35.0 N18.9
I35.0 T86.1
N18.9 I35.0
T86.1 I35.0
Z96.8 I35.0
I35.0 Z96.8
J02.9 Q24.8
J02.9 I27.2
Q24.8 J02.9
I27.2 J02.9
I50.9 J02.9
Z01.7 J02.9
J02.9 I50.9
J02.9 Z01.7
M34.9 I71.0
M34.9 Q87.4
Y83.1 Q87.4
I71.0 M34.9
Q87.4 M34.9
Y83.1 M34.9
Q87.4 Y83.1
M34.9 Y83.1
I47.2 I27.0
I49.9 I27.0
Q39.0 I27.0
I27.0 I47.2
I49.9 I47.2
Q39.0 I47.2
I27.0 I49.9
I47.2 I49.9
Q39.0 I49.9
I27.0 Q39.0
I47.2 Q39.0
I49.9 Q39.0
J84.1 I37.1
M34.9 I37.1
J84.1 I36.1
M34.9 I36.1
I37.1 J84.1
I36.1 J84.1
M34.9 J84.1
I37.1 M34.9
I36.1 M34.9
J84.1 M34.9
I36.0 I27.0
I27.0 I36.0
I37.1 I36.0
I50.0 I36.0
I46.1 I36.0
I36.0 I37.1
I36.0 I50.0
I36.0 I46.1
I49.8 Q20.1
Q20.1 I49.8
M34.9 I40.1
I40.1 M34.9
Q25.7 Q24.5
Y83.1 Q24.5
Q24.5 Q25.7
Y83.1 Q25.7
Q24.5 Y83.1
Q25.7 Y83.1
Z93.6 N13.0
Z46.6 N13.0
N13.0 Z93.6
Z46.6 Z93.6
N13.0 Z46.6
Z93.6 Z46.6
N30.9 N13.0
Z96.8 N13.0
N13.0 N30.9
Z96.8 N30.9
N13.0 Z96.8
N30.9 Z96.8
T86.1 I13.2
K92.2 I13.2
I13.2 T86.1
K92.2 T86.1
I13.2 K92.2
T86.1 K92.2
Z01.7 K92.2
K92.2 Z01.7
N00.9 N18.9
N00.9 N10.X
Z49.1 N10.X
N18.9 N00.9
N10.X N00.9
Z49.1 N00.9
Z01.7 N00.9
N10.X Z49.1
N00.9 Z49.1
N00.9 Z01.7
Z46.6 N13.9
Z96.0 N13.9
N13.9 Z46.6
N13.9 Z96.0
Z95.4 I64.X
I64.X Z95.4
T82.3 I71.0
T82.3 Q87.4
I71.0 T82.3
Q87.4 T82.3
Z95.8 T82.3
T82.3 Z95.8
I36.1 I25.5
I47.1 I25.5
I25.5 I36.1
I25.5 I47.1
I87.1 Q24.8
I87.1 Q23.3
Q24.8 I87.1
Q23.3 I87.1
I50.9 I87.1
I87.1 I50.9
Q24.6 Q23.2
Q23.2 Q24.6
T81.4 Q22.5
T81.4 Q21.1
Q22.5 T81.4
Q21.1 T81.4
I48.9 I34.0
I34.0 I48.9
I50.9 I48.9
Z01.7 I48.9
I48.9 I50.9
I48.9 Z01.7
Q22.1 Q24.0
Q21.0 Q24.0
Q24.0 Q22.1
Q24.0 Q21.0
I49.8 I82.8
I82.8 I49.8
Z45.8 I27.0
I27.0 Z45.8
Z95.0 I44.0
I44.0 Z95.0
I05.2 I05.0
I05.0 I05.2
Z45.8 I42.0
I42.0 Z45.8
Z96.0 N13.0
N13.0 Z96.0
N30.0 N18.9
N18.9 N30.0
Z96.8 N30.0
Z01.7 N30.0
N30.0 Z96.8
N30.0 Z01.7
N28.9 I42.0
N28.9 I36.1
N28.9 I10.X
I42.0 N28.9
I36.1 N28.9
I10.X N28.9
K42.9 I10.X
I10.X K42.9
Z93.6 N13.1
N13.1 Z93.6
Y84.1 Z94.0
Y84.1 N18.9
Z94.0 Y84.1
N18.9 Y84.1
I10.X Y84.1
Z01.7 Y84.1
Y84.1 I10.X
Y84.1 Z01.7
N30.9 T86.1
T86.1 N30.9
S37.0 N30.9
N30.9 S37.0
I67.8 Q24.8
I67.8 I60.9
I50.9 I60.9
I46.1 I60.9
Q24.8 I67.8
I60.9 I67.8
I50.9 I67.8
I60.9 I50.9
I67.8 I50.9
I60.9 I46.1
Q24.2 Q21.0
Q21.0 Q24.2
I49.8 I71.2
I71.2 I49.8
E03.9 I31.9
D46.4 I31.9
E03.9 I31.3
D46.4 I31.3
I46.1 I31.3
I31.9 E03.9
I31.3 E03.9
D46.4 E03.9
I46.1 E03.9
I31.9 D46.4
I31.3 D46.4
E03.9 D46.4
I46.1 D46.4
I31.3 I46.1
E03.9 I46.1
D46.4 I46.1
I74.2 Q24.8
I26.0 I33.0
I74.2 I33.0
I46.1 I33.0
I33.0 I26.0
I74.2 I26.0
Q24.8 I74.2
I33.0 I74.2
I26.0 I74.2
I46.1 I74.2
I33.0 I46.1
I74.2 I46.1
I49.8 J93.1
J93.1 I49.8
E03.9 I15.1
Z96.0 I15.1
I15.1 E03.9
Z96.0 E03.9
I15.1 Z96.0
E03.9 Z96.0
D64.9 I15.1
I15.1 D64.9
E66.9 I15.1
I15.1 E66.9
Z46.6 I15.1
I15.1 Z46.6
Z29.2 N05.3
N05.3 Z29.2
T82.4 I15.1
I15.1 T82.4
S37.0 Q64.3
Q64.3 S37.0
O10.3 N00.1
Z49.1 N00.1
S37.0 N00.1
Z01.7 N00.1
N00.1 O10.3
Z49.1 O10.3
S37.0 O10.3
Z01.7 O10.3
N00.1 Z49.1
O10.3 Z49.1
N00.1 S37.0
O10.3 S37.0
N00.1 Z01.7
O10.3 Z01.7
O80.0 O36.8
P29.0 O36.8
Q24.8 O36.8
Z01.7 O36.8
O36.8 O80.0
P29.0 O80.0
Q24.8 O80.0
Z01.7 O80.0
O36.8 P29.0
O80.0 P29.0
Q24.8 P29.0
Z01.7 P29.0
O36.8 Q24.8
O80.0 Q24.8
P29.0 Q24.8
O36.8 Z01.7
O80.0 Z01.7
P29.0 Z01.7
I97.1 Q23.1
I97.1 I49.8
Q23.1 I97.1
I49.8 I97.1
R57.0 I47.2
I47.2 R57.0
M32.9 T82.4
T82.4 M32.9
I27.0 Z49.1
Z49.1 I27.0
T82.8 I05.1
I05.1 T82.8
I77.0 I45.6
I45.6 I77.0
I49.8 I77.0
I77.0 I49.8
I50.1 I47.1
I50.1 I48.X
I47.1 I50.1
I48.X I50.1
I49.8 I50.1
I50.1 I49.8
D64.9 E78.9
E78.9 D64.9
I44.2 I45.6
I45.6 I44.2
Z33.X I27.9
Z33.X I82.8
I27.9 Z33.X
I82.8 Z33.X
I49.8 Z33.X
Z33.X I49.8
R55.X I44.2
I44.2 R55.X
I50.9 Q22.2
Q22.2 I50.9
I51.7 I13.2
I13.2 I51.7
I06.1 I48.X
I06.1 I44.2
I48.X I06.1
I44.2 I06.1
T82.0 I08.1
Z95.4 I08.1
I08.1 T82.0
I08.1 Z95.4
I42.5 I26.0
I82.8 I51.3
I42.5 I51.3
I51.3 I82.8
I42.5 I82.8
I26.0 I42.5
I51.3 I42.5
I82.8 I42.5
Z01.7 I42.5
I42.5 Z01.7
M35.0 Q21.1
Q21.1 M35.0
M32.1 N00.2
Q23.3 N00.2
S37.0 N00.2
Z01.7 N00.2
N00.2 M32.1
Q23.3 M32.1
N00.2 Q23.3
M32.1 Q23.3
S37.0 Q23.3
N00.2 S37.0
Q23.3 S37.0
N00.2 Z01.7
N00.2 N00.4
M32.1 N00.4
Z01.7 N00.4
N00.4 N00.2
N00.4 M32.1
N00.4 Z01.7
N03.2 N03.4
N03.4 N03.2
T86.1 N11.0
N11.0 T86.1
Z99.2 T85.7
T85.7 Z99.2
K29.1 N18.9
B37.3 N18.9
K29.1 T86.1
B37.3 T86.1
N18.9 K29.1
T86.1 K29.1
B37.3 K29.1
Z01.7 K29.1
N18.9 B37.3
T86.1 B37.3
K29.1 B37.3
K29.1 Z01.7
I49.1 N18.9
D69.9 N18.9
N18.9 I49.1
M31.3 I49.1
D69.9 I49.1
I49.1 M31.3
D69.9 M31.3
N18.9 D69.9
I49.1 D69.9
M31.3 D69.9
Z01.7 D69.9
D69.9 Z01.7
N13.0 T86.1
T86.1 N13.0
S37.0 N13.0
N13.0 S37.0
Q24.3 Q21.0
Q21.0 Q24.3
Z95.4 Q23.0
Q23.0 Z95.4
R57.0 Z95.4
Z95.4 R57.0
I27.9 I42.0
N11.9 I42.0
I27.9 I51.3
N11.9 I51.3
I42.0 I27.9
I51.3 I27.9
N11.9 I27.9
I42.0 N11.9
I51.3 N11.9
I27.9 N11.9
I49.8 I21.1
E11.9 I21.1
I21.1 I49.8
I21.1 E11.9
I70.9 I25.4
I25.4 I70.9
E66.9 I40.9
I40.9 E66.9
I21.3 Q24.8
I21.3 Q23.1
I21.3 Q25.1
Q24.8 I21.3
Q23.1 I21.3
Q25.1 I21.3
Z01.7 I21.3
I21.3 Z01.7
Z45.8 I26.9
I26.9 Z45.8
I42.3 I27.0
I27.0 I42.3
Q21.1 I42.3
I50.9 I42.3
Z01.7 I42.3
I42.3 Q21.1
I42.3 I50.9
I42.3 Z01.7
I45.0 I49.5
I45.9 I49.5
I49.5 I45.0
I45.9 I45.0
I50.9 I45.0
Z01.7 I45.0
I49.5 I45.9
I45.0 I45.9
I45.0 I50.9
I45.0 Z01.7
M31.4 I15.0
I15.0 M31.4
L92.8 N18.9
K46.9 N18.9
L92.8 Z49.1
K46.9 Z49.1
N18.9 L92.8
Z49.1 L92.8
K46.9 L92.8
Z01.7 L92.8
N18.9 K46.9
Z49.1 K46.9
L92.8 K46.9
Z01.7 K46.9
L92.8 Z01.7
K46.9 Z01.7
I15.X N18.9
Z48.8 N18.9
I15.X D64.9
Z48.8 D64.9
N18.9 I15.X
D64.9 I15.X
Z48.8 I15.X
Z01.7 I15.X
N18.9 Z48.8
D64.9 Z48.8
I15.X Z48.8
Z01.7 Z48.8
I15.X Z01.7
Z48.8 Z01.7
Y43.3 N05.3
N05.3 Y43.3
Z96.0 N11.0
Z46.6 N11.0
N11.0 Z96.0
N11.0 Z46.6
O16.X O14.9
Z01.7 O14.9
O14.9 O16.X
Z01.7 O16.X
O14.9 Z01.7
O16.X Z01.7
N11.1 N18.9
N11.1 T86.1
N18.9 N11.1
T86.1 N11.1
Z01.7 N11.1
N11.1 Z01.7
B15.9 N18.9
B15.9 Z49.1
N18.9 B15.9
Z49.1 B15.9
Z01.7 B15.9
B15.9 Z01.7
Y83.1 Q21.2
Q21.2 Y83.1
Z95.8 Q23.1
Z95.8 Q25.1
Q23.1 Z95.8
Q25.1 Z95.8
I64.X Y83.1
Y83.1 I64.X
A63.0 N04.9
A63.0 M32.1
N04.9 A63.0
M32.1 A63.0
S37.0 A63.0
Z01.7 A63.0
A63.0 S37.0
A63.0 Z01.7
N04.1 N17.0
S37.0 N17.0
N17.0 N04.1
S37.0 N04.1
N17.0 S37.0
N04.1 S37.0
E28.2 N04.1
E18.9 N04.1
E66.9 N04.1
N04.1 E28.2
E18.9 E28.2
E66.9 E28.2
N04.1 E18.9
E28.2 E18.9
E66.9 E18.9
N04.1 E66.9
E28.2 E66.9
E18.9 E66.9
N13.5 N18.9
N18.9 N13.5
Z96.8 N13.5
Z46.6 N13.5
Z01.7 N13.5
N13.5 Z96.8
N13.5 Z46.6
N13.5 Z01.7
N13.5 T86.1
N13.5 N39.0
T86.1 N13.5
N39.0 N13.5
I20.8 I20.0
M31.4 I20.0
Y83.1 I20.0
I20.0 I20.8
M31.4 I20.8
Y83.1 I20.8
Z01.7 I20.8
I20.0 M31.4
I20.8 M31.4
I20.0 Y83.1
I20.8 Y83.1
I20.8 Z01.7
J84.9 Q24.8
J84.9 Q21.1
J84.9 I31.3
Q24.8 J84.9
Q21.1 J84.9
I31.3 J84.9
Z01.7 J84.9
J84.9 Z01.7
I27.2 I42.5
K92.1 I42.5
I46.1 I42.5
I27.2 I51.3
K92.1 I51.3
I46.1 I51.3
I42.5 I27.2
I51.3 I27.2
K92.1 I27.2
I42.5 K92.1
I51.3 K92.1
I27.2 K92.1
I46.1 K92.1
I42.5 I46.1
I51.3 I46.1
K92.1 I46.1
E22.1 Z52.4
B97.7 Z52.4
Z52.4 E22.1
B97.7 E22.1
Z01.7 E22.1
Z52.4 B97.7
E22.1 B97.7
Z01.7 B97.7
E22.1 Z01.7
B97.7 Z01.7
I50.9 P29.0
P29.0 I50.9
E74.3 Z52.4
Z52.4 E74.3
E66.9 E74.3
Z01.7 E74.3
E74.3 E66.9
E74.3 Z01.7
K85.0 N18.9
K85.0 Z49.1
N18.9 K85.0
Z49.1 K85.0
D64.9 K85.0
Z01.7 K85.0
K85.0 D64.9
K85.0 Z01.7
Z45.0 I05.2
Z45.0 I07.1
I05.2 Z45.0
I07.1 Z45.0
I47.2 I51.4
Z45.0 I51.4
I51.4 I47.2
I51.4 Z45.0
I10.X I37.1
I37.1 I10.X
2.2 Q24.8
2.2 Q21.1
2.2 Q22.8
2.2 I50.9
Q24.8 2.2
Q21.1 2.2
Q22.8 2.2
I50.9 2.2
I44.3 Q22.8
Q22.8 I44.3
I26.0 I34.0
I34.0 I26.0
I49.8 M8000/
M8000/ I49.8
I66.4 I27.9
I66.4 I36.1
I27.9 I66.4
I36.1 I66.4
I51.3 I66.4
I66.4 I51.3
Z95.8 Q25.0
Z95.8 Q23.3
Q25.0 Z95.8
Q23.3 Z95.8
Z43.6 N13.5
N13.5 Z43.6
I15.9 T85.7
T85.7 I15.9
B85.2 T85.6
T85.6 B85.2
Z96.0 N13.5
N13.5 Z96.0
G47.3 N18.9
G47.3 I15.0
N18.9 G47.3
I15.0 G47.3
S37.0 G47.3
G47.3 S37.0
Z33.X O99.4
O04.5 O99.4
Z33.X O82.9
O04.5 O82.9
O99.4 Z33.X
O82.9 Z33.X
O04.5 Z33.X
O99.4 O04.5
O82.9 O04.5
Z33.X O04.5
I47.2 I31.3
R57.2 I31.3
I47.2 J90.X
N17.9 J90.X
R57.2 J90.X
I31.3 I47.2
J90.X I47.2
R57.2 I47.2
J90.X N17.9
R57.2 N17.9
I31.3 R57.2
J90.X R57.2
I47.2 R57.2
N17.9 R57.2
Z33.X O99.8
Z33.X O13.X
I71.0 O13.X
O99.8 Z33.X
O13.X Z33.X
I71.0 Z33.X
O13.X I71.0
Z33.X I71.0
I31.3 Q25.4
Q25.4 I31.3
I44.2 I51.4
I36.1 I51.4
I51.4 I44.2
I36.1 I44.2
I51.4 I36.1
I44.2 I36.1
K66.8 N18.9
N18.9 K66.8
Z01.7 K66.8
K66.8 Z01.7
T81.4 N18.9
N18.9 T81.4
Z46.6 T81.4
T81.4 Z46.6
Z46.6 Z49.1
Z49.1 Z46.6
B18.1 N05.9
N05.9 B18.1
S37.0 B18.1
Z01.7 B18.1
B18.1 S37.0
B18.1 Z01.7
Z96.8 N03.1
N03.1 Z96.8
N00.5 N18.9
N18.9 N00.5
T86.1 N00.5
Z96.8 N00.5
Z01.7 N00.5
N00.5 T86.1
N00.5 Z96.8
N00.5 Z01.7
J18.9 Z49.1
Z49.1 J18.9
I10.X J18.9
J18.9 I10.X
I64.X I36.1
I64.X I34.0
I36.1 I64.X
I34.0 I64.X
I82.8 I25.8
E66.9 I25.8
I82.8 I21.1
E66.9 I21.1
I25.8 I82.8
I21.1 I82.8
E66.9 I82.8
I25.8 E66.9
I21.1 E66.9
I82.8 E66.9
I50.0 I48.X
I50.0 I10.X
I48.X I50.0
I10.X I50.0
I50.0 I11.0
N17.9 I11.0
I11.0 I50.0
N17.9 I50.0
I11.0 N17.9
I50.0 N17.9
I49.8 N17.9
N17.9 I49.8
I26.9 Q22.1
Q22.1 I26.9
I33.0 I26.9
I26.9 I33.0
E04.1 I27.0
E04.1 I44.2
I46.1 I44.2
I27.0 E04.1
I44.2 E04.1
I49.8 E04.1
I46.1 E04.1
E04.1 I49.8
I44.2 I46.1
E04.1 I46.1
T82.0 I44.0
I44.0 T82.0
N06.9 Z94.0
Z94.0 N06.9
Z46.6 N06.9
N06.9 Z46.6
I73.0 N18.9
N18.9 I73.0
S37.0 I73.0
I73.0 S37.0
R10.0 N18.9
R10.0 Z49.1
R10.0 K65.0
N18.9 R10.0
Z49.1 R10.0
K65.0 R10.0
Z01.7 R10.0
R10.0 Z01.7
H35.0 I15.9
I15.9 H35.0
Z49.1 N04.1
J90.X N04.1
N04.1 Z49.1
N04.1 J90.X
N05.5 N05.4
E79.9 N05.4
E66.9 N05.4
Z01.7 N05.4
N05.4 N05.5
E79.9 N05.5
E66.9 N05.5
N05.4 E79.9
N05.5 E79.9
E66.9 E79.9
N05.4 E66.9
N05.5 E66.9
E79.9 E66.9
N05.4 Z01.7
Y45.1 N17.9
N10.X O26.8
Y45.1 O26.8
O26.8 N10.X
N17.9 Y45.1
O26.8 Y45.1
R07.1 I50.9
K21.9 I50.9
R07.1 I49.8
K21.9 I49.8
I50.9 R07.1
I49.8 R07.1
K21.9 R07.1
Z01.7 R07.1
I50.9 K21.9
I49.8 K21.9
R07.1 K21.9
Z01.7 K21.9
R07.1 Z01.7
K21.9 Z01.7
I27.9 I35.1
I35.1 I27.9
Z95.8 Q21.1
Q21.1 Z95.8
T82.0 Q22.0
Q22.0 T82.0
T85.8 Q21.3
Q21.3 T85.8
M32.9 I36.1
M32.9 I34.0
E78.9 I34.0
I36.1 M32.9
I34.0 M32.9
I34.0 E78.9
Q67.6 I26.0
Q67.6 I36.1
I26.0 Q67.6
I36.1 Q67.6
J98.4 Q67.6
Z01.7 Q67.6
Q67.6 J98.4
Q67.6 Z01.7
Q26.1 Q21.0
Q21.0 Q26.1
I27.0 Q26.1
Q26.1 I27.0
N18.5 Z94.0
Z94.0 N18.5
Z01.7 N18.5
N18.5 Z01.7
I73.0 N04.9
N04.9 I73.0
D50.9 Z52.4
Z52.4 D50.9
E11.2 Z49.2
Z49.2 E11.2
F20.9 N18.9
F20.9 Z49.1
F20.9 K42.9
N18.9 F20.9
Z49.1 F20.9
K42.9 F20.9
Z01.7 F20.9
F20.9 Z01.7
D69.3 N18.9
D69.3 M32.1
N18.9 D69.3
M32.1 D69.3
S37.0 D69.3
Z01.7 D69.3
D69.3 S37.0
D69.3 Z01.7
K80.5 N20.9
E66.9 N20.9
N20.9 K80.5
E66.9 K80.5
Z01.7 K80.5
N20.9 E66.9
K80.5 E66.9
K80.5 Z01.7
O82.1 O36.8
O36.8 O82.1
I21.8 I25.8
I25.8 I21.8
I70.9 I21.8
Y83.1 I21.8
Z01.7 I21.8
I21.8 I70.9
I21.8 Y83.1
I21.8 Z01.7
R07.2 I50.9
R07.2 I49.9
I50.9 R07.2
I49.9 R07.2
I49.8 R07.2
Z01.7 R07.2
R07.2 I49.8
R07.2 Z01.7
Z49.1 N18.5
K42.9 N18.5
K40.9 N18.5
N18.5 Z49.1
K40.9 Z49.1
N18.5 K42.9
K40.9 K42.9
N18.5 K40.9
Z49.1 K40.9
K42.9 K40.9
Z01.7 K40.9
K40.9 Z01.7
N03.1 N18.5
Z96.8 N18.5
N18.5 N03.1
N18.5 Z96.8
G40.9 I50.9
M47.9 I50.9
G40.9 I49.8
M47.9 I49.8
I50.9 G40.9
I49.8 G40.9
M47.9 G40.9
I50.9 M47.9
I49.8 M47.9
G40.9 M47.9
Z01.7 M47.9
M47.9 Z01.7
Z99.2 N18.5
I10.X N18.5
Z99.2 N03.1
N18.5 Z99.2
N03.1 Z99.2
N18.5 I10.X
I10.X Q21.0
Q21.0 I10.X
E78.5 N04.0
S37.0 N04.0
Z01.7 N04.0
N04.0 E78.5
N04.0 S37.0
N04.0 Z01.7
Q89.3 Q25.1
Q89.3 Y83.1
Q25.1 Q89.3
Y83.1 Q89.3
I48.9 I27.0
I48.9 I36.1
I27.0 I48.9
I36.1 I48.9
O99.8 O26.8
Z33.X O26.8
O26.8 O99.8
O26.8 Z33.X
Q20.1 Q22.1
Q20.1 Q24.3
Q22.1 Q20.1
Q24.3 Q20.1
Y95.X I27.0
R57.2 I27.0
Y95.X J18.9
R57.2 J18.9
I27.0 Y95.X
J18.9 Y95.X
I50.0 Y95.X
R57.2 Y95.X
Y95.X I50.0
R57.2 I50.0
I27.0 R57.2
J18.9 R57.2
Y95.X R57.2
I50.0 R57.2
I50.0 I34.0
I34.0 I50.0
I50.9 Z33.X
Z33.X I50.9
I49.0 Q22.1
I49.0 Y83.1
Q22.1 I49.0
Y83.1 I49.0
I50.9 I11.0
I11.0 I50.9
I48.9 I47.1
I47.1 I48.9
I49.8 I48.9
I48.9 I49.8
D69.6 C38.0
D69.6 M8000/
I46.1 M8000/
C38.0 D69.6
M8000/ D69.6
I50.9 D69.6
I46.1 D69.6
D69.6 I50.9
M8000/ I46.1
D69.6 I46.1
I25.5 B57.2
B57.2 I25.5
I50.9 I25.5
I49.8 I25.5
I25.5 I50.9
I25.5 I49.8
M32.1 N18.5
N18.5 M32.1
Q24.4 Q87.4
Q87.4 Q24.4
I48.9 Q24.8
I48.9 Q22.8
Q24.8 I48.9
Q22.8 I48.9
Q62.8 N18.9
Q62.8 T86.1
N18.9 Q62.8
T86.1 Q62.8
Z96.8 Q62.8
Z01.7 Q62.8
Q62.8 Z96.8
Q62.8 Z01.7
Q22.2 O99.8
Q22.2 Z33.X
O99.8 Q22.2
Z33.X Q22.2
N39.0 I42.0
N39.0 I27.9
I42.0 N39.0
I27.9 N39.0
R57.0 N39.0
N39.0 R57.0
I48.9 I27.9
I27.9 I48.9
Y83.1 I48.9
I48.9 Y83.1
Z49.2 N18.5
N18.5 Z49.2
E43.X Z49.1
E43.X I10.X
Z49.1 E43.X
I10.X E43.X
Z01.7 E43.X
E43.X Z01.7
Z46.6 N13.3
Z96.8 N13.3
N13.3 Z46.6
N13.3 Z96.8
D64.9 N18.5
N18.5 D64.9
E66.8 N18.9
Z96.8 I77.8
E66.8 I77.8
I77.8 Z96.8
E66.8 Z96.8
N18.9 E66.8
I77.8 E66.8
Z96.8 E66.8
Z01.7 E66.8
E66.8 Z01.7
N39.0 N18.5
N18.5 N39.0
E79.9 M32.1
E79.9 E03.9
M32.1 E79.9
E03.9 E79.9
E78.5 N04.1
N04.1 E78.5
Z33.X O36.8
O36.8 Z33.X
P29.0 Z33.X
Z33.X P29.0
E11.9 N05.9
E03.9 N05.9
N05.9 E11.9
E03.9 E11.9
N05.9 E03.9
E11.9 E03.9
I05.1 I42.0
I07.1 I42.0
I42.0 I05.1
I42.0 I07.1
M8001/ I31.3
D38.3 J90.X
M8001/ J90.X
J90.X D38.3
M8001/ D38.3
I31.3 M8001/
J90.X M8001/
D38.3 M8001/
Z01.7 M8001/
M8001/ Z01.7
I77.1 M31.4
I65.8 M31.4
M31.4 I77.1
I65.8 I77.1
I50.9 I77.1
M31.4 I65.8
I77.1 I65.8
I50.9 I65.8
Z01.7 I65.8
I77.1 I50.9
I65.8 I50.9
I65.8 Z01.7
I42.5 I25.8
I25.8 I42.5
I49.8 I42.5
I42.5 I49.8
I49.5 Q23.1
I48.9 Q23.1
Q23.1 I49.5
I48.9 I49.5
Q23.1 I48.9
I49.5 I48.9
Q65.1 Q24.8
Q65.1 Q23.0
Q24.8 Q65.1
Q23.0 Q65.1
I10.X Q65.1
Z01.7 Q65.1
Q65.1 I10.X
Q65.1 Z01.7
N08.5 N01.9
M32.1 N01.9
N03.7 N01.9
Z01.7 N01.9
N01.9 N08.5
N03.7 N08.5
N01.9 M32.1
N01.9 N03.7
N08.5 N03.7
N01.9 Z01.7
D64.9 T82.4
T82.4 D64.9
Z96.8 N05.5
E79.0 N05.5
N05.5 Z96.8
N05.5 E79.0
E66.9 I77.8
I77.8 E66.9
Z96.8 N05.1
E79.0 N05.1
N05.1 Z96.8
N05.1 E79.0
