# Supplementary material for: Comorbidity patterns in cardiovascular diseases: the role of life-stage and socioeconomic status
Source: Front Cardiovasc Med. 2024 Feb 13;11:1215458. doi: 10.3389/fcvm.2024.1215458 (PMC10897012; doi:10.3389/fcvm.2024.1215458)
Supplement: Supplementary file 1 [file Datasheet1.zip › Supplementary/Supplementary_Female_networks/CoNet_MortFemale_61_80_highSEL_clean.txt]

Z95.2 I09.1
T82.0 I09.1
I50.9 I09.1
A41.9 I09.1
I09.1 Z95.2
T82.0 Z95.2
I50.9 Z95.2
A41.9 Z95.2
I09.1 T82.0
Z95.2 T82.0
I50.9 T82.0
A41.9 T82.0
I09.1 I50.9
Z95.2 I50.9
T82.0 I50.9
A41.9 I50.9
I09.1 A41.9
Z95.2 A41.9
T82.0 A41.9
I50.9 A41.9
I34.0 I34.1
J47.X I34.1
J15.2 I34.1
A41.9 I34.1
I34.1 I34.0
J47.X I34.0
J15.2 I34.0
A41.9 I34.0
I34.1 J47.X
I34.0 J47.X
J15.2 J47.X
A41.9 J47.X
I34.1 J15.2
I34.0 J15.2
J47.X J15.2
A41.9 J15.2
I34.1 A41.9
I34.0 A41.9
J47.X A41.9
J15.2 A41.9
S72.0 J44.9
I10.X J44.9
E11.9 J44.9
I46.1 J44.9
J44.9 S72.0
I10.X S72.0
E11.9 S72.0
I46.1 S72.0
J44.9 I10.X
S72.0 I10.X
E11.9 I10.X
I46.1 I10.X
J44.9 E11.9
S72.0 E11.9
I10.X E11.9
I46.1 E11.9
J44.9 I46.1
S72.0 I46.1
I10.X I46.1
E11.9 I46.1
J96.0 I26.9
I48.X I26.9
N17.9 I26.9
I46.1 I26.9
I26.9 J96.0
I48.X J96.0
N17.9 J96.0
I46.1 J96.0
I26.9 I48.X
J96.0 I48.X
N17.9 I48.X
I46.1 I48.X
I26.9 N17.9
J96.0 N17.9
I48.X N17.9
I46.1 N17.9
I26.9 I46.1
J96.0 I46.1
I48.X I46.1
N17.9 I46.1
I49.5 I35.0
Z45.0 I35.0
Z45.9 I35.0
I46.1 I35.0
I35.0 I49.5
Z45.0 I49.5
Z45.9 I49.5
I46.1 I49.5
I35.0 Z45.0
I49.5 Z45.0
Z45.9 Z45.0
I46.1 Z45.0
I35.0 Z45.9
I49.5 Z45.9
Z45.0 Z45.9
I46.1 Z45.9
I35.0 I46.1
I49.5 I46.1
Z45.0 I46.1
Z45.9 I46.1
I31.9 I51.5
S26.0 I51.5
Z95.0 I51.5
I46.1 I51.5
I51.5 I31.9
S26.0 I31.9
Z95.0 I31.9
I46.1 I31.9
I51.5 S26.0
I31.9 S26.0
Z95.0 S26.0
I46.1 S26.0
I51.5 Z95.0
I31.9 Z95.0
S26.0 Z95.0
I46.1 Z95.0
I51.5 I46.1
I31.9 I46.1
S26.0 I46.1
Z95.0 I46.1
J96.0 J84.1
J98.4 J84.1
I46.1 J84.1
J84.1 J96.0
J98.4 J96.0
J84.1 J98.4
J96.0 J98.4
I46.1 J98.4
J84.1 I46.1
J98.4 I46.1
I26.0 I64.X
Y83.1 I64.X
I46.1 I64.X
I64.X I26.0
Y83.1 I26.0
I46.1 I26.0
I64.X Y83.1
I26.0 Y83.1
I46.1 Y83.1
I64.X I46.1
I26.0 I46.1
Y83.1 I46.1
I48.X I09.1
K76.6 I09.1
I09.1 I48.X
Z95.2 I48.X
K76.6 I48.X
A41.9 I48.X
I48.X Z95.2
K76.6 Z95.2
I09.1 K76.6
I48.X K76.6
Z95.2 K76.6
A41.9 K76.6
I48.X A41.9
K76.6 A41.9
I25.1 I25.8
I71.0 I25.8
I70.9 I25.8
I46.1 I25.8
I25.8 I25.1
I71.0 I25.1
I70.9 I25.1
I46.1 I25.1
I25.8 I71.0
I25.1 I71.0
I70.9 I71.0
I46.1 I71.0
I25.8 I70.9
I25.1 I70.9
I71.0 I70.9
I46.1 I70.9
I25.8 I46.1
I25.1 I46.1
I71.0 I46.1
I70.9 I46.1
I71.2 I35.1
I97.1 I35.1
N17.9 I35.1
R57.0 I35.1
I35.1 I71.2
I97.1 I71.2
N17.9 I71.2
R57.0 I71.2
I35.1 I97.1
I71.2 I97.1
N17.9 I97.1
R57.0 I97.1
I35.1 N17.9
I71.2 N17.9
I97.1 N17.9
R57.0 N17.9
I35.1 R57.0
I71.2 R57.0
I97.1 R57.0
N17.9 R57.0
I35.0 I25.8
I25.2 I25.8
A41.9 I25.8
I25.8 I35.0
I25.2 I35.0
I70.9 I35.0
A41.9 I35.0
I25.8 I25.2
I35.0 I25.2
I70.9 I25.2
A41.9 I25.2
I35.0 I70.9
I25.2 I70.9
A41.9 I70.9
I25.8 A41.9
I35.0 A41.9
I25.2 A41.9
I70.9 A41.9
I10.X I71.6
I97.1 I71.6
R57.1 I71.6
R57.0 I71.6
I71.6 I10.X
I97.1 I10.X
R57.1 I10.X
R57.0 I10.X
I71.6 I97.1
I10.X I97.1
R57.1 I97.1
I71.6 R57.1
I10.X R57.1
I97.1 R57.1
R57.0 R57.1
I71.6 R57.0
I10.X R57.0
R57.1 R57.0
I27.0 I27.9
R57.0 I27.9
I27.9 I27.0
R57.0 I27.0
I27.9 R57.0
I27.0 R57.0
I24.8 I25.8
A06.5 I25.8
I25.8 I24.8
I25.1 I24.8
A06.5 I24.8
A41.9 I24.8
I24.8 I25.1
A06.5 I25.1
A41.9 I25.1
I25.8 A06.5
I24.8 A06.5
I25.1 A06.5
A41.9 A06.5
I24.8 A41.9
I25.1 A41.9
A06.5 A41.9
I05.0 I09.1
I06.0 I09.1
I07.1 I09.1
I46.1 I09.1
I09.1 I05.0
I06.0 I05.0
I07.1 I05.0
I46.1 I05.0
I09.1 I06.0
I05.0 I06.0
I07.1 I06.0
I46.1 I06.0
I09.1 I07.1
I05.0 I07.1
I06.0 I07.1
I46.1 I07.1
I09.1 I46.1
I05.0 I46.1
I06.0 I46.1
I07.1 I46.1
Y83.1 I35.2
Y60.5 I35.2
I31.9 I35.2
I46.1 I35.2
I35.2 Y83.1
Y60.5 Y83.1
I31.9 Y83.1
I35.2 Y60.5
Y83.1 Y60.5
I31.9 Y60.5
I46.1 Y60.5
I35.2 I31.9
Y83.1 I31.9
Y60.5 I31.9
I35.2 I46.1
Y60.5 I46.1
I64.X I71.0
I10.X I71.0
I49.8 I71.0
I71.0 I64.X
I10.X I64.X
I49.8 I64.X
I71.0 I10.X
I64.X I10.X
I49.8 I10.X
I71.0 I49.8
I64.X I49.8
I10.X I49.8
I46.1 I49.8
I49.8 I46.1
I27.2 I25.8
I27.9 I25.8
I25.8 I27.2
I27.9 I27.2
I70.9 I27.2
I46.1 I27.2
I25.8 I27.9
I27.2 I27.9
I70.9 I27.9
I46.1 I27.9
I27.2 I70.9
I27.9 I70.9
I27.2 I46.1
I27.9 I46.1
I47.1 I09.1
Z95.4 I09.1
I09.1 I47.1
Z95.2 I47.1
Z95.4 I47.1
I50.9 I47.1
I47.1 Z95.2
Z95.4 Z95.2
I09.1 Z95.4
I47.1 Z95.4
Z95.2 Z95.4
I50.9 Z95.4
I47.1 I50.9
Z95.4 I50.9
I34.0 I25.8
I36.1 I25.8
R57.1 I25.8
I25.8 I34.0
I36.1 I34.0
I24.8 I34.0
R57.1 I34.0
I25.8 I36.1
I34.0 I36.1
I24.8 I36.1
R57.1 I36.1
I34.0 I24.8
I36.1 I24.8
R57.1 I24.8
I25.8 R57.1
I34.0 R57.1
I36.1 R57.1
I24.8 R57.1
I10.X I35.0
I97.1 I35.0
R57.0 I35.0
I35.0 I10.X
I35.0 I97.1
I35.0 R57.0
I21.2 I25.8
Y83.1 I25.8
I25.8 I21.2
I70.9 I21.2
Y83.1 I21.2
I46.1 I21.2
I21.2 I70.9
Y83.1 I70.9
I25.8 Y83.1
I21.2 Y83.1
I70.9 Y83.1
I21.2 I46.1
I49.8 I35.0
E78.5 I35.0
E78.5 I10.X
I35.0 I49.8
E78.5 I49.8
I35.0 E78.5
I10.X E78.5
I49.8 E78.5
I46.1 E78.5
E78.5 I46.1
I10.X I21.2
I10.X I25.8
I10.X I70.9
I21.2 I10.X
I25.8 I10.X
I70.9 I10.X
I25.8 I35.2
I34.0 I35.2
I70.9 I35.2
R57.0 I35.2
I35.2 I25.8
R57.0 I25.8
I35.2 I34.0
I70.9 I34.0
R57.0 I34.0
I35.2 I70.9
I34.0 I70.9
R57.0 I70.9
I35.2 R57.0
I25.8 R57.0
I34.0 R57.0
I70.9 R57.0
M34.9 I27.0
I51.7 I27.0
K72.0 I27.0
I27.0 M34.9
I51.7 M34.9
K72.0 M34.9
R57.0 M34.9
I27.0 I51.7
M34.9 I51.7
K72.0 I51.7
R57.0 I51.7
I27.0 K72.0
M34.9 K72.0
I51.7 K72.0
R57.0 K72.0
M34.9 R57.0
I51.7 R57.0
K72.0 R57.0
Q23.1 Q24.8
Q23.3 Q24.8
Q22.8 Q24.8
R57.0 Q24.8
Q24.8 Q23.1
Q23.3 Q23.1
Q22.8 Q23.1
R57.0 Q23.1
Q24.8 Q23.3
Q23.1 Q23.3
Q22.8 Q23.3
R57.0 Q23.3
Q24.8 Q22.8
Q23.1 Q22.8
Q23.3 Q22.8
R57.0 Q22.8
Q24.8 R57.0
Q23.1 R57.0
Q23.3 R57.0
Q22.8 R57.0
I21.0 I25.8
I31.3 I25.8
I49.8 I25.8
2.2 I25.8
I25.8 I21.0
I31.3 I21.0
I49.8 I21.0
2.2 I21.0
I25.8 I31.3
I21.0 I31.3
I49.8 I31.3
2.2 I31.3
I25.8 I49.8
I21.0 I49.8
I31.3 I49.8
2.2 I49.8
I25.8 2.2
I21.0 2.2
I31.3 2.2
I49.8 2.2
I05.2 I09.1
I09.1 I05.2
I07.1 I05.2
I48.X I05.2
A41.9 I05.2
I05.2 I07.1
I48.X I07.1
A41.9 I07.1
I05.2 I48.X
I07.1 I48.X
I05.2 A41.9
I07.1 A41.9
I45.1 I21.1
I70.9 I21.1
Y83.1 I21.1
R57.0 I21.1
I21.1 I45.1
I70.9 I45.1
Y83.1 I45.1
R57.0 I45.1
I21.1 I70.9
I45.1 I70.9
I21.1 Y83.1
I45.1 Y83.1
R57.0 Y83.1
I21.1 R57.0
I45.1 R57.0
Y83.1 R57.0
I36.1 I35.2
A41.9 I35.2
I46.1 I34.0
I35.2 I36.1
I46.1 I36.1
A41.9 I36.1
I34.0 I46.1
I36.1 I46.1
A41.9 I46.1
I35.2 A41.9
I36.1 A41.9
I46.1 A41.9
I35.2 I42.2
I34.0 I42.2
I36.1 I42.2
R57.0 I42.2
I42.2 I35.2
I42.2 I34.0
I42.2 I36.1
R57.0 I36.1
I42.2 R57.0
I36.1 R57.0
G93.6 Q24.8
I60.9 Q24.8
J15.9 Q24.8
M06.9 Q24.8
Q24.8 G93.6
I60.9 G93.6
J15.9 G93.6
M06.9 G93.6
Q24.8 I60.9
G93.6 I60.9
J15.9 I60.9
M06.9 I60.9
Q24.8 J15.9
G93.6 J15.9
I60.9 J15.9
M06.9 J15.9
Q24.8 M06.9
G93.6 M06.9
I60.9 M06.9
J15.9 M06.9
I36.1 I42.0
I34.2 I42.0
I13.2 I42.0
I46.1 I42.0
I42.0 I36.1
I34.2 I36.1
I13.2 I36.1
I42.0 I34.2
I36.1 I34.2
I13.2 I34.2
I46.1 I34.2
I42.0 I13.2
I36.1 I13.2
I34.2 I13.2
I46.1 I13.2
I42.0 I46.1
I34.2 I46.1
I13.2 I46.1
R57.0 I25.1
I70.9 I24.8
R57.0 I24.8
I24.8 I70.9
I25.1 R57.0
I24.8 R57.0
I63.9 I09.1
I44.7 I09.1
I25.4 I09.1
I09.1 I63.9
I44.7 I63.9
I25.4 I63.9
I46.1 I63.9
I09.1 I44.7
I63.9 I44.7
I25.4 I44.7
I46.1 I44.7
I09.1 I25.4
I63.9 I25.4
I44.7 I25.4
I46.1 I25.4
I63.9 I46.1
I44.7 I46.1
I25.4 I46.1
I31.9 I26.9
Y83.1 I26.9
R57.1 I26.9
I26.9 I31.9
I48.X I31.9
R57.1 I31.9
I26.9 Y83.1
I48.X Y83.1
R57.1 Y83.1
I31.9 I48.X
Y83.1 I48.X
R57.1 I48.X
I26.9 R57.1
I31.9 R57.1
Y83.1 R57.1
I48.X R57.1
I50.9 I42.0
E87.2 I42.0
I49.8 I42.0
R57.0 I42.0
I42.0 I50.9
E87.2 I50.9
I49.8 I50.9
R57.0 I50.9
I42.0 E87.2
I50.9 E87.2
I49.8 E87.2
R57.0 E87.2
I42.0 I49.8
I50.9 I49.8
E87.2 I49.8
R57.0 I49.8
I42.0 R57.0
I50.9 R57.0
E87.2 R57.0
I49.8 R57.0
I48.0 I09.1
I27.0 I09.1
R57.0 I09.1
I48.0 I07.1
I27.0 I07.1
R57.0 I07.1
I09.1 I48.0
I07.1 I48.0
I27.0 I48.0
R57.0 I48.0
I09.1 I27.0
I07.1 I27.0
I48.0 I27.0
I09.1 R57.0
I07.1 R57.0
I48.0 R57.0
