# Supplementary material for: Comorbidity patterns in cardiovascular diseases: the role of life-stage and socioeconomic status
Source: Front Cardiovasc Med. 2024 Feb 13;11:1215458. doi: 10.3389/fcvm.2024.1215458 (PMC10897012; doi:10.3389/fcvm.2024.1215458)
Supplement: Supplementary file 1 [file Datasheet1.zip › Supplementary/Supplementary_Female_networks/CoNet_MortFemale_61_80_lowSEL_clean.txt]

N17.9 I35.0
Z49.1 I35.0
I10.X I35.0
A41.9 I35.0
I35.0 N17.9
Z49.1 N17.9
I10.X N17.9
A41.9 N17.9
I35.0 Z49.1
N17.9 Z49.1
I10.X Z49.1
A41.9 Z49.1
I35.0 I10.X
N17.9 I10.X
Z49.1 I10.X
A41.9 I10.X
I35.0 A41.9
N17.9 A41.9
Z49.1 A41.9
I10.X A41.9
I49.0 I42.0
T82.7 I42.0
I33.0 I42.0
A41.9 I42.0
I42.0 I49.0
T82.7 I49.0
I33.0 I49.0
A41.9 I49.0
I42.0 T82.7
I49.0 T82.7
I33.0 T82.7
A41.9 T82.7
I42.0 I33.0
I49.0 I33.0
T82.7 I33.0
A41.9 I33.0
I42.0 A41.9
I49.0 A41.9
T82.7 A41.9
I33.0 A41.9
I10.X I42.0
I64.X I42.0
I48.X I42.0
I42.0 I10.X
I64.X I10.X
I48.X I10.X
I42.0 I64.X
I10.X I64.X
I48.X I64.X
A41.9 I64.X
I42.0 I48.X
I10.X I48.X
I64.X I48.X
A41.9 I48.X
I64.X A41.9
I48.X A41.9
I48.X I09.1
I10.X I09.1
I50.9 I09.1
A41.9 I09.1
I09.1 I48.X
I50.9 I48.X
I09.1 I10.X
I50.9 I10.X
I09.1 I50.9
I48.X I50.9
I10.X I50.9
A41.9 I50.9
I09.1 A41.9
I50.9 A41.9
I50.9 I25.8
J15.2 I25.8
J96.0 I25.8
A41.9 I25.8
I25.8 I50.9
J15.2 I50.9
J96.0 I50.9
I25.8 J15.2
I50.9 J15.2
J96.0 J15.2
A41.9 J15.2
I25.8 J96.0
I50.9 J96.0
J15.2 J96.0
A41.9 J96.0
I25.8 A41.9
J15.2 A41.9
J96.0 A41.9
I24.8 I25.8
I35.0 I25.8
J98.5 I25.8
I25.8 I24.8
I35.0 I24.8
J98.5 I24.8
A41.9 I24.8
I25.8 I35.0
I24.8 I35.0
J98.5 I35.0
I25.8 J98.5
I24.8 J98.5
I35.0 J98.5
A41.9 J98.5
I24.8 A41.9
J98.5 A41.9
I21.0 I25.8
I48.X I25.8
N18.9 I25.8
I25.8 I21.0
I48.X I21.0
N18.9 I21.0
A41.9 I21.0
I25.8 I48.X
I21.0 I48.X
N18.9 I48.X
I25.8 N18.9
I21.0 N18.9
I48.X N18.9
A41.9 N18.9
I21.0 A41.9
N18.9 A41.9
I20.9 I25.1
I70.9 I25.1
Y83.1 I25.1
A41.9 I25.1
I25.1 I20.9
I70.9 I20.9
Y83.1 I20.9
A41.9 I20.9
I25.1 I70.9
I20.9 I70.9
Y83.1 I70.9
A41.9 I70.9
I25.1 Y83.1
I20.9 Y83.1
I70.9 Y83.1
A41.9 Y83.1
I25.1 A41.9
I20.9 A41.9
I70.9 A41.9
Y83.1 A41.9
I20.0 I25.8
I70.9 I25.8
Z95.5 I25.8
I25.8 I20.0
I70.9 I20.0
Z95.5 I20.0
A41.9 I20.0
I25.8 I70.9
I20.0 I70.9
Z95.5 I70.9
I25.8 Z95.5
I20.0 Z95.5
I70.9 Z95.5
A41.9 Z95.5
I20.0 A41.9
Z95.5 A41.9
I05.0 I09.1
R04.8 I09.1
J18.9 I09.1
E11.9 I09.1
I09.1 I05.0
R04.8 I05.0
J18.9 I05.0
E11.9 I05.0
I09.1 R04.8
I05.0 R04.8
J18.9 R04.8
E11.9 R04.8
I09.1 J18.9
I05.0 J18.9
R04.8 J18.9
E11.9 J18.9
I09.1 E11.9
I05.0 E11.9
R04.8 E11.9
J18.9 E11.9
I27.0 J44.9
I26.9 J44.9
I26.0 J44.9
E66.9 J44.9
J44.9 I27.0
I26.9 I27.0
I26.0 I27.0
E66.9 I27.0
J44.9 I26.9
I27.0 I26.9
I26.0 I26.9
E66.9 I26.9
J44.9 I26.0
I27.0 I26.0
I26.9 I26.0
E66.9 I26.0
J44.9 E66.9
I27.0 E66.9
I26.9 E66.9
I26.0 E66.9
N39.0 J44.9
A41.9 J44.9
E11.9 J44.9
G47.3 J44.9
J44.9 N39.0
A41.9 N39.0
E11.9 N39.0
G47.3 N39.0
J44.9 A41.9
N39.0 A41.9
E11.9 A41.9
G47.3 A41.9
J44.9 E11.9
N39.0 E11.9
A41.9 E11.9
G47.3 E11.9
J44.9 G47.3
N39.0 G47.3
A41.9 G47.3
E11.9 G47.3
J90.X I42.0
D73.1 I42.0
E79.0 I42.0
I46.1 I42.0
I42.0 J90.X
D73.1 J90.X
E79.0 J90.X
I46.1 J90.X
I42.0 D73.1
J90.X D73.1
E79.0 D73.1
I46.1 D73.1
I42.0 E79.0
J90.X E79.0
D73.1 E79.0
I46.1 E79.0
I42.0 I46.1
J90.X I46.1
D73.1 I46.1
E79.0 I46.1
I51.5 J44.9
Y52.0 J44.9
E87.2 J44.9
I46.1 J44.9
J44.9 I51.5
Y52.0 I51.5
E87.2 I51.5
I46.1 I51.5
J44.9 Y52.0
I51.5 Y52.0
E87.2 Y52.0
I46.1 Y52.0
J44.9 E87.2
I51.5 E87.2
Y52.0 E87.2
I46.1 E87.2
J44.9 I46.1
I51.5 I46.1
Y52.0 I46.1
E87.2 I46.1
I06.2 I09.1
I05.1 I09.1
I07.1 I09.1
I46.1 I09.1
I09.1 I06.2
I05.1 I06.2
I07.1 I06.2
I46.1 I06.2
I09.1 I05.1
I06.2 I05.1
I07.1 I05.1
I46.1 I05.1
I09.1 I07.1
I06.2 I07.1
I05.1 I07.1
I46.1 I07.1
I09.1 I46.1
I06.2 I46.1
I05.1 I46.1
I07.1 I46.1
I25.1 I25.8
I10.X I25.8
I46.1 I25.8
I25.1 I21.0
I10.X I21.0
I46.1 I21.0
I25.8 I25.1
I21.0 I25.1
I10.X I25.1
I46.1 I25.1
I25.8 I10.X
I21.0 I10.X
I25.1 I10.X
I46.1 I10.X
I25.8 I46.1
I21.0 I46.1
I25.1 I46.1
I10.X I46.1
I48.X I05.0
I10.X I05.0
I46.1 I05.0
I05.0 I48.X
I46.1 I48.X
I05.0 I10.X
I05.0 I46.1
I48.X I46.1
I05.2 I09.1
I09.1 I05.2
I48.X I05.2
I10.X I05.2
I46.1 I05.2
I05.2 I48.X
I05.2 I10.X
I05.2 I46.1
I44.0 I42.0
I44.3 I42.0
I13.9 I42.0
I42.0 I44.0
I44.3 I44.0
I13.9 I44.0
I46.1 I44.0
I42.0 I44.3
I44.0 I44.3
I13.9 I44.3
I46.1 I44.3
I42.0 I13.9
I44.0 I13.9
I44.3 I13.9
I46.1 I13.9
I44.0 I46.1
I44.3 I46.1
I13.9 I46.1
I21.1 I25.8
I25.8 I21.1
I25.1 I21.1
I20.0 I21.1
I46.1 I21.1
I21.1 I25.1
I20.0 I25.1
I21.1 I20.0
I25.1 I20.0
I46.1 I20.0
I21.1 I46.1
I20.0 I46.1
I21.9 I25.8
I24.8 I25.1
I21.9 I25.1
I25.1 I24.8
I21.9 I24.8
I46.1 I24.8
I25.8 I21.9
I25.1 I21.9
I24.8 I21.9
I46.1 I21.9
I24.8 I46.1
I21.9 I46.1
E11.9 I51.5
E78.0 I51.5
I34.0 I51.5
I51.5 E11.9
E78.0 E11.9
I34.0 E11.9
I46.1 E11.9
I51.5 E78.0
E11.9 E78.0
I34.0 E78.0
I46.1 E78.0
I51.5 I34.0
E11.9 I34.0
E78.0 I34.0
I46.1 I34.0
E11.9 I46.1
E78.0 I46.1
I34.0 I46.1
I44.2 I25.8
I47.2 I25.8
I44.2 I25.1
I47.2 I25.1
I25.8 I44.2
I25.1 I44.2
I47.2 I44.2
I46.1 I44.2
I25.8 I47.2
I25.1 I47.2
I44.2 I47.2
I46.1 I47.2
I44.2 I46.1
I47.2 I46.1
I48.X I35.0
T82.0 I35.0
I50.0 I35.0
I46.1 I35.0
I35.0 I48.X
T82.0 I48.X
I50.0 I48.X
I35.0 T82.0
I48.X T82.0
I50.0 T82.0
I46.1 T82.0
I35.0 I50.0
I48.X I50.0
T82.0 I50.0
I46.1 I50.0
I35.0 I46.1
T82.0 I46.1
I50.0 I46.1
Y83.1 I25.8
I50.1 I25.8
Y83.1 I21.0
I50.1 I21.0
I25.8 Y83.1
I21.0 Y83.1
I50.1 Y83.1
I46.1 Y83.1
I25.8 I50.1
I21.0 I50.1
Y83.1 I50.1
I46.1 I50.1
Y83.1 I46.1
I50.1 I46.1
I25.8 I09.1
I42.0 I09.1
I51.5 I09.1
I09.1 I25.8
I42.0 I25.8
I51.5 I25.8
I09.1 I42.0
I25.8 I42.0
I51.5 I42.0
I09.1 I51.5
I25.8 I51.5
I42.0 I51.5
J90.X I25.8
J90.X I10.X
I70.9 I10.X
I25.8 J90.X
I10.X J90.X
I70.9 J90.X
I10.X I70.9
J90.X I70.9
I46.1 I70.9
I70.9 I46.1
I27.9 I26.0
I47.1 I26.0
J98.4 I26.0
I46.1 I26.0
I26.0 I27.9
I47.1 I27.9
J98.4 I27.9
I46.1 I27.9
I26.0 I47.1
I27.9 I47.1
J98.4 I47.1
I46.1 I47.1
I26.0 J98.4
I27.9 J98.4
I47.1 J98.4
I46.1 J98.4
I26.0 I46.1
I27.9 I46.1
I47.1 I46.1
J98.4 I46.1
T86.1 N18.9
Z49.1 N18.9
Z96.8 N18.9
I46.1 N18.9
N18.9 T86.1
Z49.1 T86.1
Z96.8 T86.1
I46.1 T86.1
N18.9 Z49.1
T86.1 Z49.1
Z96.8 Z49.1
I46.1 Z49.1
N18.9 Z96.8
T86.1 Z96.8
Z49.1 Z96.8
I46.1 Z96.8
N18.9 I46.1
T86.1 I46.1
Z49.1 I46.1
Z96.8 I46.1
J18.9 I25.8
I47.1 I25.8
J18.9 I25.1
I47.1 I25.1
J18.9 I21.1
I47.1 I21.1
I25.8 J18.9
I25.1 J18.9
I21.1 J18.9
I47.1 J18.9
I25.8 I47.1
I25.1 I47.1
I21.1 I47.1
J18.9 I47.1
I64.X I09.1
I70.9 I09.1
I70.9 I48.X
I09.1 I64.X
I46.1 I64.X
I70.9 I64.X
I64.X I46.1
I09.1 I70.9
I48.X I70.9
I64.X I70.9
I06.0 I09.1
I97.1 I09.1
J44.9 I09.1
I09.1 I06.0
I97.1 I06.0
I50.9 I06.0
J44.9 I06.0
I09.1 I97.1
I06.0 I97.1
I50.9 I97.1
J44.9 I97.1
I06.0 I50.9
I97.1 I50.9
J44.9 I50.9
I09.1 J44.9
I06.0 J44.9
I97.1 J44.9
I50.9 J44.9
I21.1 I10.X
E66.8 I10.X
E11.9 I10.X
R57.0 I10.X
I10.X I21.1
E66.8 I21.1
E11.9 I21.1
R57.0 I21.1
I10.X E66.8
I21.1 E66.8
E11.9 E66.8
R57.0 E66.8
I10.X E11.9
I21.1 E11.9
E66.8 E11.9
R57.0 E11.9
I10.X R57.0
I21.1 R57.0
E66.8 R57.0
E11.9 R57.0
I50.9 I42.0
N18.9 I42.0
E11.9 I42.0
R57.0 I42.0
I42.0 I50.9
N18.9 I50.9
E11.9 I50.9
R57.0 I50.9
I42.0 N18.9
I50.9 N18.9
E11.9 N18.9
R57.0 N18.9
I42.0 E11.9
I50.9 E11.9
N18.9 E11.9
I42.0 R57.0
I50.9 R57.0
N18.9 R57.0
R57.0 I09.1
I05.1 I05.0
I07.1 I05.0
R57.0 I05.0
I05.0 I05.1
R57.0 I05.1
I05.0 I07.1
R57.0 I07.1
I09.1 R57.0
I05.0 R57.0
I05.1 R57.0
I07.1 R57.0
R57.0 I25.8
R57.0 I25.1
I24.8 I21.0
R57.0 I21.0
I21.0 I24.8
R57.0 I24.8
I25.8 R57.0
I25.1 R57.0
I21.0 R57.0
I24.8 R57.0
I22.9 I25.8
I22.9 I21.1
I25.8 I22.9
I21.1 I22.9
I25.1 I22.9
R57.0 I22.9
I22.9 I25.1
I22.9 R57.0
I70.9 I24.8
I24.8 I70.9
R57.0 I70.9
I70.9 R57.0
I21.0 I21.1
Y83.1 I21.1
I21.1 I21.0
I21.1 Y83.1
R57.0 Y83.1
Y83.1 R57.0
Z45.0 I25.8
I44.2 I21.1
Z45.0 I21.1
I21.1 I44.2
Z45.0 I44.2
R57.0 I44.2
I25.8 Z45.0
I21.1 Z45.0
I44.2 Z45.0
R57.0 Z45.0
I44.2 R57.0
Z45.0 R57.0
Q23.1 Q24.8
Q23.0 Q24.8
Z95.2 Q24.8
R57.0 Q24.8
Q24.8 Q23.1
Q23.0 Q23.1
Z95.2 Q23.1
R57.0 Q23.1
Q24.8 Q23.0
Q23.1 Q23.0
Z95.2 Q23.0
R57.0 Q23.0
Q24.8 Z95.2
Q23.1 Z95.2
Q23.0 Z95.2
R57.0 Z95.2
Q24.8 R57.0
Q23.1 R57.0
Q23.0 R57.0
Z95.2 R57.0
I07.0 I09.1
T82.0 I09.1
Z95.2 I09.1
I09.1 I07.0
T82.0 I07.0
Z95.2 I07.0
R57.0 I07.0
I09.1 T82.0
I07.0 T82.0
Z95.2 T82.0
R57.0 T82.0
I09.1 Z95.2
I07.0 Z95.2
T82.0 Z95.2
I07.0 R57.0
T82.0 R57.0
I27.0 I35.0
I25.0 I35.0
I31.9 I35.0
R57.1 I35.0
I35.0 I27.0
I25.0 I27.0
I31.9 I27.0
R57.1 I27.0
I35.0 I25.0
I27.0 I25.0
I31.9 I25.0
R57.1 I25.0
I35.0 I31.9
I27.0 I31.9
I25.0 I31.9
R57.1 I31.9
I35.0 R57.1
I27.0 R57.1
I25.0 R57.1
I31.9 R57.1
D73.5 I26.0
I27.2 I26.0
N17.9 I26.0
R57.1 I26.0
I26.0 D73.5
I27.2 D73.5
N17.9 D73.5
R57.1 D73.5
I26.0 I27.2
D73.5 I27.2
N17.9 I27.2
R57.1 I27.2
I26.0 N17.9
D73.5 N17.9
I27.2 N17.9
R57.1 N17.9
I26.0 R57.1
D73.5 R57.1
I27.2 R57.1
N17.9 R57.1
I97.1 I31.3
N17.9 I31.3
I44.3 I31.3
Z49.1 I31.3
I31.3 I97.1
N17.9 I97.1
I44.3 I97.1
Z49.1 I97.1
I31.3 N17.9
I97.1 N17.9
I44.3 N17.9
I31.3 I44.3
I97.1 I44.3
N17.9 I44.3
Z49.1 I44.3
I31.3 Z49.1
I97.1 Z49.1
I44.3 Z49.1
I60.9 I11.0
I67.4 I11.0
I46.1 I11.0
I11.0 I60.9
I67.4 I60.9
I46.1 I60.9
I11.0 I67.4
I60.9 I67.4
I46.1 I67.4
I11.0 I46.1
I60.9 I46.1
I67.4 I46.1
I34.0 I42.0
N17.9 I42.0
I42.0 I34.0
N17.9 I34.0
I42.0 N17.9
I34.0 N17.9
I46.1 N17.9
N17.9 I46.1
I21.1 N18.9
N18.9 I21.1
I70.9 I21.0
I21.0 I70.9
E11.9 I25.8
E11.9 I25.1
I25.8 E11.9
I25.1 E11.9
I34.2 I35.2
I10.X I35.2
E11.9 I35.2
A41.9 I35.2
I35.2 I34.2
I10.X I34.2
E11.9 I34.2
A41.9 I34.2
I35.2 I10.X
I34.2 I10.X
I35.2 E11.9
I34.2 E11.9
I35.2 A41.9
I34.2 A41.9
I21.2 I25.8
I21.2 I21.0
I25.8 I21.2
I21.0 I21.2
I10.X I21.2
A41.9 I21.2
I21.2 I10.X
I21.2 A41.9
I34.0 I35.0
I35.0 I34.0
I48.X I34.0
I10.X I34.0
A41.9 I34.0
I34.0 I48.X
I34.0 I10.X
I34.0 A41.9
J85.3 I71.0
Z93.0 I71.0
I10.X I71.0
A41.9 I71.0
I71.0 J85.3
Z93.0 J85.3
I10.X J85.3
A41.9 J85.3
I71.0 Z93.0
J85.3 Z93.0
I10.X Z93.0
A41.9 Z93.0
I71.0 I10.X
J85.3 I10.X
Z93.0 I10.X
I71.0 A41.9
J85.3 A41.9
Z93.0 A41.9
A41.9 I21.1
I21.1 A41.9
I44.7 I25.8
I44.7 I21.9
I35.0 I21.9
A41.9 I21.9
I25.8 I44.7
I21.9 I44.7
I35.0 I44.7
A41.9 I44.7
I21.9 I35.0
I44.7 I35.0
I21.9 A41.9
I44.7 A41.9
J90.X I42.5
E85.4 I42.5
I44.0 I42.5
A41.9 I42.5
I42.5 J90.X
E85.4 J90.X
I44.0 J90.X
A41.9 J90.X
I42.5 E85.4
J90.X E85.4
I44.0 E85.4
A41.9 E85.4
I42.5 I44.0
J90.X I44.0
E85.4 I44.0
A41.9 I44.0
I42.5 A41.9
J90.X A41.9
E85.4 A41.9
I44.0 A41.9
I36.1 I27.9
J18.9 I27.9
J16.8 I27.9
A41.9 I27.9
I27.9 I36.1
J18.9 I36.1
J16.8 I36.1
A41.9 I36.1
I27.9 J18.9
I36.1 J18.9
J16.8 J18.9
A41.9 J18.9
I27.9 J16.8
I36.1 J16.8
J18.9 J16.8
A41.9 J16.8
I27.9 A41.9
I36.1 A41.9
J18.9 A41.9
J16.8 A41.9
I10.X I27.9
J44.9 I27.9
I27.9 I10.X
J44.9 I10.X
J18.9 I10.X
I27.9 J44.9
I10.X J44.9
J18.9 J44.9
I10.X J18.9
J44.9 J18.9
J96.0 I09.1
I06.0 I05.2
J96.0 I05.2
A41.9 I05.2
I05.2 I06.0
J96.0 I06.0
A41.9 I06.0
I09.1 J96.0
I05.2 J96.0
I06.0 J96.0
I05.2 A41.9
I06.0 A41.9
I48.X I27.9
N17.9 I27.9
I27.9 I48.X
N17.9 I48.X
I27.9 N17.9
I48.X N17.9
T82.8 I09.1
Z95.2 I05.0
T82.8 I05.0
A41.9 I05.0
I05.0 Z95.2
T82.8 Z95.2
A41.9 Z95.2
I09.1 T82.8
I05.0 T82.8
Z95.2 T82.8
A41.9 T82.8
I05.0 A41.9
Z95.2 A41.9
T82.8 A41.9
Z95.2 I07.1
A41.9 I07.1
I07.1 Z95.2
I07.1 A41.9
I07.1 I05.2
Z95.2 I05.2
I05.2 I07.1
I05.2 Z95.2
I48.X I07.1
I07.1 I48.X
Z95.2 I48.X
I48.X Z95.2
J44.9 I35.0
E03.9 I35.0
E78.1 I35.0
I35.0 J44.9
E03.9 J44.9
E78.1 J44.9
I35.0 E03.9
J44.9 E03.9
E78.1 E03.9
I46.1 E03.9
I35.0 E78.1
J44.9 E78.1
E03.9 E78.1
I46.1 E78.1
E03.9 I46.1
E78.1 I46.1
R00.1 I09.1
G40.9 I09.1
R00.1 Z95.2
G40.9 Z95.2
I46.1 Z95.2
I09.1 R00.1
Z95.2 R00.1
G40.9 R00.1
I46.1 R00.1
I09.1 G40.9
Z95.2 G40.9
R00.1 G40.9
I46.1 G40.9
Z95.2 I46.1
R00.1 I46.1
G40.9 I46.1
I06.0 I05.0
I05.0 I06.0
I07.1 I06.0
I46.1 I06.0
I06.0 I07.1
I06.0 I46.1
I70.1 N18.9
N26.X N18.9
I10.X N18.9
N18.9 I70.1
N26.X I70.1
I10.X I70.1
I46.1 I70.1
N18.9 N26.X
I70.1 N26.X
I10.X N26.X
I46.1 N26.X
N18.9 I10.X
I70.1 I10.X
N26.X I10.X
I70.1 I46.1
N26.X I46.1
I25.9 I25.8
I25.9 I25.1
I25.8 I25.9
I25.1 I25.9
I24.8 I25.9
I46.1 I25.9
I25.9 I24.8
I25.9 I46.1
I25.1 I35.0
I35.0 I25.1
I26.0 I25.8
I26.0 I24.8
I44.2 I24.8
I25.8 I26.0
I24.8 I26.0
I44.2 I26.0
I24.8 I44.2
I26.0 I44.2
I42.2 N18.9
I44.2 N18.9
N18.9 I42.2
I44.2 I42.2
I46.1 I42.2
N18.9 I44.2
I42.2 I44.2
I42.2 I46.1
I36.1 I42.0
I36.1 I34.0
I42.0 I36.1
I34.0 I36.1
I48.X I36.1
I46.1 I36.1
I36.1 I48.X
I36.1 I46.1
C83.3 I42.7
G93.4 I42.7
I50.9 I42.7
I46.1 I42.7
I42.7 C83.3
G93.4 C83.3
I50.9 C83.3
I46.1 C83.3
I42.7 G93.4
C83.3 G93.4
I50.9 G93.4
I46.1 G93.4
I42.7 I50.9
C83.3 I50.9
G93.4 I50.9
I46.1 I50.9
I42.7 I46.1
C83.3 I46.1
G93.4 I46.1
I50.9 I46.1
I50.9 I34.0
I50.1 I34.0
I50.9 I35.0
I50.1 I35.0
I34.0 I50.9
I35.0 I50.9
I50.1 I50.9
I34.0 I50.1
I35.0 I50.1
I50.9 I50.1
I11.0 I64.X
I51.5 I64.X
I64.X I11.0
I48.X I11.0
I51.5 I11.0
I11.0 I48.X
I51.5 I48.X
I64.X I51.5
I11.0 I51.5
I48.X I51.5
I08.8 I09.1
I09.1 I08.8
Z95.2 I08.8
I64.X I08.8
I46.1 I08.8
I08.8 Z95.2
I64.X Z95.2
I08.8 I64.X
Z95.2 I64.X
I08.8 I46.1
I35.0 I21.0
I21.0 I35.0
I70.9 I35.0
I35.0 I70.9
J80.X J44.1
I10.X J44.1
J18.9 J44.1
I46.1 J44.1
J44.1 J80.X
I10.X J80.X
J18.9 J80.X
I46.1 J80.X
J44.1 I10.X
J80.X I10.X
J44.1 J18.9
J80.X J18.9
I46.1 J18.9
J44.1 I46.1
J80.X I46.1
J18.9 I46.1
I51.1 I34.0
J90.X I34.0
I34.0 I51.1
I36.1 I51.1
J90.X I51.1
I46.1 I51.1
I51.1 I36.1
J90.X I36.1
I34.0 J90.X
I51.1 J90.X
I36.1 J90.X
I51.1 I46.1
N17.9 I25.8
N17.9 I21.1
I25.8 N17.9
I21.1 N17.9
N17.9 I21.0
N17.9 Y83.1
I21.0 N17.9
Y83.1 N17.9
I27.0 J98.4
Q67.5 J98.4
I27.0 I27.9
Q67.5 I27.9
J98.4 I27.0
I27.9 I27.0
Q67.5 I27.0
I46.1 I27.0
J98.4 Q67.5
I27.9 Q67.5
I27.0 Q67.5
I46.1 Q67.5
I27.0 I46.1
Q67.5 I46.1
Z95.4 I09.1
Z95.4 Z95.2
I09.1 Z95.4
Z95.2 Z95.4
T82.0 Z95.4
I46.1 Z95.4
Z95.4 T82.0
Z95.4 I46.1
Z95.4 I07.1
I07.1 Z95.4
J44.8 I42.0
I50.0 I42.0
J44.8 I48.X
J44.8 I10.X
I50.0 I10.X
I42.0 J44.8
I48.X J44.8
I10.X J44.8
I50.0 J44.8
I42.0 I50.0
I10.X I50.0
J44.8 I50.0
I24.8 I21.1
I21.1 I24.8
R57.0 I21.9
I44.7 I24.8
I24.8 I44.7
R57.0 I44.7
I21.9 R57.0
I44.7 R57.0
I70.9 I21.1
I21.1 I70.9
I44.2 I70.9
I70.9 I44.2
R57.0 I20.0
I20.0 R57.0
I21.2 I21.1
I21.1 I21.2
I70.9 I21.2
R57.0 I21.2
I21.2 I70.9
I21.2 R57.0
I70.9 I21.9
I21.9 I70.9
J90.X I09.1
J90.X I05.0
J90.X I07.1
I09.1 J90.X
I05.0 J90.X
I07.1 J90.X
R57.0 J90.X
J90.X R57.0
R57.0 N17.9
N17.9 R57.0
I06.1 I09.1
I09.1 I06.1
Z95.2 I06.1
T82.0 I06.1
R57.0 I06.1
I06.1 Z95.2
I06.1 T82.0
I06.1 R57.0
Z45.0 Y83.1
Y83.1 Z45.0
Z45.9 I25.8
Z45.9 I21.1
Z45.9 I44.2
I25.8 Z45.9
I21.1 Z45.9
I44.2 Z45.9
R57.0 Z45.9
Z45.9 R57.0
I26.0 I09.1
I26.0 I05.0
I09.1 I26.0
I05.0 I26.0
Z95.2 I26.0
R57.0 I26.0
I26.0 Z95.2
I26.0 R57.0
E87.2 N17.0
K72.0 N17.0
B18.2 N17.0
R57.1 N17.0
N17.0 E87.2
K72.0 E87.2
B18.2 E87.2
R57.1 E87.2
N17.0 K72.0
E87.2 K72.0
B18.2 K72.0
R57.1 K72.0
N17.0 B18.2
E87.2 B18.2
K72.0 B18.2
R57.1 B18.2
N17.0 R57.1
E87.2 R57.1
K72.0 R57.1
B18.2 R57.1
Q21.1 Q24.8
I64.X Q24.8
I48.X Q24.8
R57.1 Q24.8
Q24.8 Q21.1
I64.X Q21.1
I48.X Q21.1
R57.1 Q21.1
Q24.8 I64.X
Q21.1 I64.X
R57.1 I64.X
Q24.8 I48.X
Q21.1 I48.X
R57.1 I48.X
Q24.8 R57.1
Q21.1 R57.1
I64.X R57.1
I48.X R57.1
I42.2 I35.0
I49.8 I35.0
I35.0 I42.2
I49.8 I42.2
I50.9 I42.2
R57.1 I42.2
I35.0 I49.8
I42.2 I49.8
I50.9 I49.8
R57.1 I49.8
I42.2 I50.9
I49.8 I50.9
R57.1 I50.9
I42.2 R57.1
I49.8 R57.1
I50.9 R57.1
I11.0 I25.5
I47.2 I25.5
Z45.0 I25.5
R57.1 I25.5
I25.5 I11.0
I47.2 I11.0
Z45.0 I11.0
R57.1 I11.0
I25.5 I47.2
I11.0 I47.2
Z45.0 I47.2
R57.1 I47.2
I25.5 Z45.0
I11.0 Z45.0
I47.2 Z45.0
R57.1 Z45.0
I25.5 R57.1
I11.0 R57.1
I47.2 R57.1
Z45.0 R57.1
I50.0 I25.8
R99.X I25.8
I50.0 I21.1
R99.X I21.1
I50.0 I24.8
R99.X I24.8
I25.8 I50.0
I21.1 I50.0
I24.8 I50.0
R99.X I50.0
I25.8 R99.X
I21.1 R99.X
I24.8 R99.X
I50.0 R99.X
I50.0 N18.9
K66.8 N18.9
N18.9 I50.0
K66.8 I50.0
A41.9 I50.0
N18.9 K66.8
I50.0 K66.8
A41.9 K66.8
I50.0 A41.9
K66.8 A41.9
T81.1 Q24.8
T81.1 Q23.1
Q24.8 T81.1
Q23.1 T81.1
R57.0 T81.1
T81.1 R57.0
I50.1 I08.3
I46.1 I08.3
I08.3 I50.1
I08.3 I46.1
T81.4 Q24.8
I10.X Q24.8
A41.9 Q24.8
T81.4 Q23.1
I10.X Q23.1
A41.9 Q23.1
Q24.8 T81.4
Q23.1 T81.4
I10.X T81.4
A41.9 T81.4
Q24.8 I10.X
Q23.1 I10.X
T81.4 I10.X
Q24.8 A41.9
Q23.1 A41.9
T81.4 A41.9
I71.2 I71.0
I34.0 I71.0
I11.0 I71.0
I71.0 I71.2
I34.0 I71.2
I11.0 I71.2
A41.9 I71.2
I71.0 I34.0
I71.2 I34.0
I11.0 I34.0
I71.0 I11.0
I71.2 I11.0
I34.0 I11.0
A41.9 I11.0
I71.2 A41.9
I11.0 A41.9
I33.0 I34.0
I51.2 I34.0
I34.1 I34.0
I34.0 I33.0
I51.2 I33.0
I34.1 I33.0
I34.0 I51.2
I33.0 I51.2
I34.1 I51.2
A41.9 I51.2
I34.0 I34.1
I33.0 I34.1
I51.2 I34.1
A41.9 I34.1
I51.2 A41.9
I34.1 A41.9
I34.0 I25.8
I36.1 I25.8
I34.0 I21.1
I36.1 I21.1
I25.8 I34.0
I21.1 I34.0
I25.8 I36.1
I21.1 I36.1
I23.2 I25.8
I45.1 I25.8
I23.2 I21.0
I45.1 I21.0
I25.8 I23.2
I21.0 I23.2
I45.1 I23.2
A41.9 I23.2
I25.8 I45.1
I21.0 I45.1
I23.2 I45.1
A41.9 I45.1
I23.2 A41.9
I45.1 A41.9
I35.1 I71.0
I49.8 I71.0
I71.0 I35.1
I10.X I35.1
I49.8 I35.1
A41.9 I35.1
I35.1 I10.X
I49.8 I10.X
I71.0 I49.8
I35.1 I49.8
I10.X I49.8
A41.9 I49.8
I35.1 A41.9
I49.8 A41.9
N18.9 I09.1
N18.9 I05.0
I09.1 N18.9
I05.0 N18.9
I21.0 I09.1
Y83.1 I09.1
I21.0 I05.0
Y83.1 I05.0
I09.1 I21.0
I05.0 I21.0
I09.1 Y83.1
I05.0 Y83.1
Y83.1 I21.9
I21.9 Y83.1
I73.9 I77.1
I70.9 I77.1
Y83.1 I77.1
A41.9 I77.1
I77.1 I73.9
I70.9 I73.9
Y83.1 I73.9
A41.9 I73.9
I77.1 I70.9
I73.9 I70.9
I77.1 Y83.1
I73.9 Y83.1
I77.1 A41.9
I73.9 A41.9
N17.9 C38.0
Z49.1 C38.0
Z93.0 C38.0
A41.9 C38.0
C38.0 N17.9
Z93.0 N17.9
C38.0 Z49.1
Z93.0 Z49.1
C38.0 Z93.0
N17.9 Z93.0
Z49.1 Z93.0
C38.0 A41.9
Z95.5 I09.1
Z95.5 I05.0
Z95.5 I07.1
I09.1 Z95.5
I05.0 Z95.5
I07.1 Z95.5
I07.1 I06.1
A41.9 I06.1
I06.1 I07.1
I06.1 A41.9
I45.2 I09.1
I18.X I09.1
I45.2 I05.0
I18.X I05.0
I45.2 I07.1
I18.X I07.1
I09.1 I45.2
I05.0 I45.2
I07.1 I45.2
I18.X I45.2
I09.1 I18.X
I05.0 I18.X
I07.1 I18.X
I45.2 I18.X
K52.9 N18.9
K52.9 Z49.1
E11.9 Z49.1
N18.9 K52.9
Z49.1 K52.9
E11.9 K52.9
I46.1 K52.9
Z49.1 E11.9
K52.9 E11.9
K52.9 I46.1
I35.1 I25.8
I35.1 I21.1
I25.8 I35.1
I21.1 I35.1
I46.1 I35.1
I35.1 I46.1
I21.9 I21.1
I21.1 I21.9
I34.0 I25.1
I25.1 I34.0
I22.0 I25.8
I22.0 I21.0
I44.7 I21.0
I25.8 I22.0
I21.0 I22.0
I44.7 I22.0
I46.1 I22.0
I21.0 I44.7
I22.0 I44.7
I46.1 I44.7
I22.0 I46.1
I44.7 I46.1
E11.2 N18.9
I35.0 N18.9
I49.8 N18.9
N18.9 E11.2
I35.0 E11.2
I49.8 E11.2
I46.1 E11.2
N18.9 I35.0
E11.2 I35.0
N18.9 I49.8
E11.2 I49.8
I46.1 I49.8
E11.2 I46.1
I49.8 I46.1
I06.8 I09.1
I09.1 I06.8
I05.1 I06.8
I64.X I06.8
I46.1 I06.8
I06.8 I05.1
I64.X I05.1
I06.8 I64.X
I05.1 I64.X
I06.8 I46.1
I64.X I05.0
I05.0 I64.X
I08.1 I09.1
I09.1 I08.1
I48.X I08.1
I50.9 I08.1
R57.0 I08.1
I08.1 I48.X
R57.0 I48.X
I08.1 I50.9
I08.1 R57.0
I48.X R57.0
I51.7 I35.0
I97.1 I35.0
R57.0 I35.0
I35.0 I51.7
I21.9 I51.7
I97.1 I51.7
R57.0 I51.7
I51.7 I21.9
I97.1 I21.9
I35.0 I97.1
I51.7 I97.1
I21.9 I97.1
R57.0 I97.1
I35.0 R57.0
I51.7 R57.0
I97.1 R57.0
I27.2 I09.1
I27.2 I05.0
I97.1 I05.0
I09.1 I27.2
I05.0 I27.2
I97.1 I27.2
R57.0 I27.2
I05.0 I97.1
I27.2 I97.1
I27.2 R57.0
T81.0 I25.8
T81.0 I25.1
T81.0 I10.X
I25.8 T81.0
I25.1 T81.0
I10.X T81.0
R57.0 T81.0
T81.0 R57.0
I36.1 I35.0
R57.8 I35.0
R57.8 I34.0
I35.0 I36.1
I10.X I36.1
R57.8 I36.1
I36.1 I10.X
R57.8 I10.X
I35.0 R57.8
I34.0 R57.8
I36.1 R57.8
I10.X R57.8
R57.1 I09.1
I06.2 I05.0
R57.1 I05.0
I05.0 I06.2
R57.1 I06.2
R57.1 I07.1
I09.1 R57.1
I05.0 R57.1
I06.2 R57.1
I07.1 R57.1
I80.2 I71.4
I10.X I71.4
I26.0 I71.4
I71.4 I80.2
I10.X I80.2
I26.0 I80.2
I71.4 I10.X
I80.2 I10.X
I26.0 I10.X
I71.4 I26.0
I80.2 I26.0
I10.X I26.0
M32.9 N17.9
E78.9 N17.9
N17.9 M32.9
E78.9 M32.9
I46.1 M32.9
N17.9 E78.9
M32.9 E78.9
I46.1 E78.9
M32.9 I46.1
E78.9 I46.1
J93.1 J84.8
I64.X J84.8
I46.1 J84.8
J84.8 J93.1
I64.X J93.1
I46.1 J93.1
J84.8 I64.X
J93.1 I64.X
J84.8 I46.1
J93.1 I46.1
I97.1 I71.3
R57.1 I71.3
I71.3 I97.1
R57.1 I97.1
I71.3 R57.1
I97.1 R57.1
N15.1 I09.1
I09.1 N15.1
I10.X N15.1
E11.9 N15.1
A41.9 N15.1
N15.1 I10.X
N15.1 E11.9
N15.1 A41.9
I20.0 I21.0
E11.9 I21.0
I21.0 I20.0
E11.9 I20.0
I21.0 E11.9
I20.0 E11.9
E03.9 I10.X
E78.5 I10.X
E03.9 N18.9
E78.5 N18.9
I10.X E03.9
N18.9 E03.9
E78.5 E03.9
A41.9 E03.9
I10.X E78.5
N18.9 E78.5
E03.9 E78.5
A41.9 E78.5
E03.9 A41.9
E78.5 A41.9
I44.2 I51.5
T82.7 I51.5
I33.0 I51.5
A41.9 I51.5
I51.5 I44.2
T82.7 I44.2
I33.0 I44.2
A41.9 I44.2
I51.5 T82.7
I44.2 T82.7
I51.5 I33.0
I44.2 I33.0
I51.5 A41.9
I44.2 A41.9
I47.2 I09.1
I48.X I05.1
I47.2 I05.1
A41.9 I05.1
I05.1 I48.X
I47.2 I48.X
I09.1 I47.2
I05.1 I47.2
I48.X I47.2
A41.9 I47.2
I05.1 A41.9
I47.2 A41.9
I25.8 I05.0
I70.9 I05.0
I05.0 I25.8
I05.0 I70.9
N17.9 I09.1
Z49.1 I09.1
Z93.0 I09.1
I09.1 N17.9
I09.1 Z49.1
I09.1 Z93.0
M32.1 N18.9
I26.0 N18.9
N18.9 M32.1
I26.0 M32.1
E03.9 M32.1
I46.1 M32.1
N18.9 I26.0
M32.1 I26.0
E03.9 I26.0
M32.1 E03.9
I26.0 E03.9
M32.1 I46.1
C34.1 J44.9
I21.9 J44.9
J44.9 C34.1
J18.9 C34.1
I21.9 C34.1
I46.1 C34.1
C34.1 J18.9
I21.9 J18.9
J44.9 I21.9
C34.1 I21.9
J18.9 I21.9
C34.1 I46.1
N18.9 I27.9
I27.0 I10.X
I27.9 N18.9
I27.0 N18.9
I10.X I27.0
N18.9 I27.0
I44.2 I21.0
I44.2 E11.9
I21.0 I44.2
E11.9 I44.2
J18.9 I48.X
I48.X J18.9
I50.9 J18.9
J18.9 I50.9
I64.X I07.1
I07.1 I64.X
I74.3 I09.1
I74.3 I05.0
I74.3 I10.X
I09.1 I74.3
I05.0 I74.3
I10.X I74.3
I46.1 I74.3
I74.3 I46.1
I97.1 I34.0
I97.1 I36.1
I34.0 I97.1
I36.1 I97.1
I46.1 I97.1
I97.1 I46.1
J18.9 I42.0
J18.9 I34.0
I42.0 J18.9
I34.0 J18.9
I97.1 I25.8
T81.1 I25.8
I97.1 I25.1
T81.1 I25.1
I25.8 I97.1
I25.1 I97.1
T81.1 I97.1
I25.8 T81.1
I25.1 T81.1
I97.1 T81.1
I46.1 T81.1
T81.1 I46.1
Y83.1 I10.X
Y83.1 E11.9
I10.X Y83.1
E11.9 Y83.1
I21.1 I11.0
I70.9 I11.0
Y83.1 I11.0
I11.0 I21.1
I11.0 I70.9
I11.0 Y83.1
Q21.0 I25.8
Q21.0 I21.9
I25.8 Q21.0
I21.9 Q21.0
Y83.1 Q21.0
I46.1 Q21.0
Q21.0 Y83.1
Q21.0 I46.1
I81.X I36.1
N17.9 I36.1
Z49.1 I36.1
I36.1 I81.X
N17.9 I81.X
Z49.1 I81.X
I46.1 I81.X
I36.1 N17.9
I81.X N17.9
I36.1 Z49.1
I81.X Z49.1
I81.X I46.1
I27.9 I09.1
I09.1 I27.9
T82.0 I27.9
Z95.2 I27.9
I27.9 T82.0
I27.9 Z95.2
I71.2 I35.0
Z95.2 I35.0
I35.0 I71.2
T82.0 I71.2
Z95.2 I71.2
I46.1 I71.2
I71.2 T82.0
I35.0 Z95.2
I71.2 Z95.2
I71.2 I46.1
I50.1 I09.1
I10.X T82.0
I50.1 T82.0
I10.X Z95.2
I50.1 Z95.2
T82.0 I10.X
Z95.2 I10.X
I50.1 I10.X
I09.1 I50.1
T82.0 I50.1
Z95.2 I50.1
I10.X I50.1
I34.0 I21.0
I21.0 I34.0
R57.0 I34.0
I34.0 R57.0
I10.X I24.8
I24.8 I10.X
I35.0 I11.0
R57.0 I11.0
I11.0 I35.0
I11.0 R57.0
I49.8 I25.8
I49.8 I20.0
I49.8 I21.0
I25.8 I49.8
I20.0 I49.8
I21.0 I49.8
R57.0 I49.8
I49.8 R57.0
I49.8 N17.9
N17.9 I49.8
I51.5 I06.2
R57.0 I06.2
I51.5 I07.1
I06.2 I51.5
I07.1 I51.5
R57.0 I51.5
I06.2 R57.0
I51.5 R57.0
I34.0 I24.8
I24.8 I34.0
I70.9 I34.0
I34.0 I70.9
I34.0 I35.1
I36.1 I35.1
I97.1 I35.1
R57.0 I35.1
I35.1 I34.0
I35.1 I36.1
R57.0 I36.1
I35.1 I97.1
I35.1 R57.0
I36.1 R57.0
Y83.1 I23.2
R57.0 I23.2
I23.2 Y83.1
I23.2 R57.0
Z95.4 I35.0
I35.0 Z95.4
R57.0 Z95.4
Z95.4 R57.0
Z01.7 I25.8
Z01.7 I21.1
Z01.7 I34.0
Z01.7 I70.9
I25.8 Z01.7
I21.1 Z01.7
I34.0 Z01.7
I70.9 Z01.7
I50.0 I27.0
A04.7 I27.0
A41.9 I27.0
I27.0 I50.0
A04.7 I50.0
I27.0 A04.7
I50.0 A04.7
A41.9 A04.7
I27.0 A41.9
A04.7 A41.9
I33.0 I09.1
I09.1 I33.0
T82.0 I33.0
I33.0 T82.0
A41.9 T82.0
T82.0 A41.9
I44.7 I42.0
I42.0 I44.7
I50.9 I44.7
I44.7 I50.9
J90.X I21.9
N17.9 I21.9
E87.1 I21.9
I21.9 J90.X
N17.9 J90.X
E87.1 J90.X
I21.9 N17.9
J90.X N17.9
E87.1 N17.9
I21.9 E87.1
J90.X E87.1
N17.9 E87.1
A41.9 E87.1
E87.1 A41.9
K65.0 N18.9
E11.7 N18.9
N18.9 K65.0
E11.7 K65.0
I10.X K65.0
A41.9 K65.0
N18.9 E11.7
K65.0 E11.7
I10.X E11.7
A41.9 E11.7
K65.0 I10.X
E11.7 I10.X
K65.0 A41.9
E11.7 A41.9
I25.4 I25.5
I34.0 I25.5
I25.2 I25.5
A41.9 I25.5
I25.5 I25.4
I34.0 I25.4
I25.2 I25.4
A41.9 I25.4
I25.5 I34.0
I25.4 I34.0
I25.2 I34.0
I25.5 I25.2
I25.4 I25.2
I34.0 I25.2
A41.9 I25.2
I25.5 A41.9
I25.4 A41.9
I25.2 A41.9
I07.0 I05.0
I05.0 I07.0
I48.X I07.0
A41.9 I07.0
I07.0 I48.X
I07.0 A41.9
I48.X Z49.1
Z49.1 I48.X
I25.2 I25.8
I25.8 I25.2
I44.7 I25.2
I70.9 I25.2
I25.2 I44.7
I70.9 I44.7
I25.2 I70.9
I44.7 I70.9
I70.9 I71.4
I97.1 I71.4
A41.9 I71.4
I71.4 I70.9
I97.1 I70.9
I97.1 I10.X
I71.4 I97.1
I70.9 I97.1
I10.X I97.1
A41.9 I97.1
I71.4 A41.9
I97.1 A41.9
N17.9 I24.8
N17.9 I70.9
I24.8 N17.9
I70.9 N17.9
I45.1 I09.1
Z45.9 I09.1
I45.1 I07.1
Z45.9 I07.1
I09.1 I45.1
I07.1 I45.1
Z45.9 I45.1
I09.1 Z45.9
I07.1 Z45.9
I45.1 Z45.9
A41.9 Z45.9
Z45.9 A41.9
N18.9 N00.1
Z49.1 N00.1
E03.9 N00.1
I46.1 N00.1
N00.1 N18.9
N00.1 Z49.1
E03.9 Z49.1
N00.1 E03.9
Z49.1 E03.9
N00.1 I46.1
I10.X I05.1
E11.9 I05.1
I05.1 I10.X
I05.1 E11.9
E11.9 I48.X
I48.X E11.9
E78.0 I25.8
E78.0 I21.9
I10.X I21.9
I25.8 E78.0
I21.9 E78.0
I10.X E78.0
I21.9 I10.X
E78.0 I10.X
I21.1 I25.5
I70.9 I25.5
I48.X I25.5
I46.1 I25.5
I25.5 I21.1
I48.X I21.1
I25.5 I70.9
I25.5 I48.X
I21.1 I48.X
I25.5 I46.1
I11.0 I25.8
I64.X I25.8
I49.0 I25.8
I25.8 I11.0
I49.0 I11.0
I25.8 I64.X
I49.0 I64.X
I25.8 I49.0
I11.0 I49.0
I64.X I49.0
I46.1 I49.0
I49.0 I46.1
I49.8 I25.1
I49.8 I24.8
I25.1 I49.8
I24.8 I49.8
I50.0 Q24.8
I46.1 Q24.8
I50.0 Q23.0
I46.1 Q23.0
I50.0 Q23.1
I46.1 Q23.1
Q24.8 I50.0
Q23.0 I50.0
Q23.1 I50.0
Q24.8 I46.1
Q23.0 I46.1
Q23.1 I46.1
M06.1 I31.9
I49.8 I31.9
I50.9 I31.9
I46.1 I31.9
I31.9 M06.1
I49.8 M06.1
I50.9 M06.1
I46.1 M06.1
I31.9 I49.8
M06.1 I49.8
I31.9 I50.9
M06.1 I50.9
I31.9 I46.1
M06.1 I46.1
I49.8 I11.0
N17.9 I11.0
I50.9 I11.0
I11.0 I49.8
I11.0 N17.9
I50.9 N17.9
I11.0 I50.9
N17.9 I50.9
J90.X I31.3
J18.9 I31.3
J80.X I31.3
I46.1 I31.3
I31.3 J90.X
J18.9 J90.X
J80.X J90.X
I31.3 J18.9
J90.X J18.9
I31.3 J80.X
J90.X J80.X
I31.3 I46.1
T85.7 N18.9
M31.3 N18.9
M31.7 N18.9
N18.9 T85.7
M31.3 T85.7
M31.7 T85.7
I46.1 T85.7
N18.9 M31.3
T85.7 M31.3
M31.7 M31.3
I46.1 M31.3
N18.9 M31.7
T85.7 M31.7
M31.3 M31.7
I46.1 M31.7
T85.7 I46.1
M31.3 I46.1
M31.7 I46.1
T82.0 I05.0
T82.0 I07.1
I05.0 T82.0
I07.1 T82.0
J96.0 I47.1
C34.9 I47.1
Y44.2 I47.1
I47.1 J96.0
C34.9 J96.0
Y44.2 J96.0
I46.1 J96.0
I47.1 C34.9
J96.0 C34.9
Y44.2 C34.9
I46.1 C34.9
I47.1 Y44.2
J96.0 Y44.2
C34.9 Y44.2
I46.1 Y44.2
J96.0 I46.1
C34.9 I46.1
Y44.2 I46.1
E11.9 Q24.8
E11.9 Q23.1
E11.9 Q23.0
Q24.8 E11.9
Q23.1 E11.9
Q23.0 E11.9
E85.4 I31.3
K57.3 I31.3
E78.2 I31.3
R57.0 I31.3
I31.3 E85.4
K57.3 E85.4
E78.2 E85.4
R57.0 E85.4
I31.3 K57.3
E85.4 K57.3
E78.2 K57.3
R57.0 K57.3
I31.3 E78.2
E85.4 E78.2
K57.3 E78.2
R57.0 E78.2
I31.3 R57.0
E85.4 R57.0
K57.3 R57.0
E78.2 R57.0
E03.9 I48.X
I48.X E03.9
R57.0 E03.9
E03.9 R57.0
I10.X I20.0
I20.0 I10.X
I34.0 I21.9
I21.9 I34.0
I48.X I24.8
I48.X I25.1
I24.8 I48.X
I25.1 I48.X
I35.1 I33.0
I64.X I33.0
I49.8 I33.0
R57.0 I33.0
I33.0 I35.1
I64.X I35.1
I33.0 I64.X
I35.1 I64.X
I49.8 I64.X
R57.0 I64.X
I33.0 I49.8
I64.X I49.8
I33.0 R57.0
I64.X R57.0
Q20.3 Q24.8
Q22.2 Q24.8
Q24.8 Q20.3
Q21.1 Q20.3
Q22.2 Q20.3
R57.0 Q20.3
Q20.3 Q21.1
Q22.2 Q21.1
R57.0 Q21.1
Q24.8 Q22.2
Q20.3 Q22.2
Q21.1 Q22.2
R57.0 Q22.2
Q20.3 R57.0
Q21.1 R57.0
Q22.2 R57.0
Z95.5 I25.1
I25.1 Z95.5
R57.0 Z95.5
Z95.5 R57.0
E11.9 I07.1
I07.1 E11.9
R57.1 E11.9
E11.9 R57.1
I34.2 I42.0
I35.1 I42.0
R57.1 I42.0
I42.0 I34.2
I36.1 I34.2
I35.1 I34.2
R57.1 I34.2
I34.2 I36.1
R57.1 I36.1
I42.0 I35.1
I34.2 I35.1
R57.1 I35.1
I42.0 R57.1
I34.2 R57.1
I36.1 R57.1
I35.1 R57.1
I33.0 I25.8
R57.1 I25.8
I25.8 I33.0
I36.1 I33.0
R57.1 I33.0
R57.1 I34.0
I33.0 I36.1
I25.8 R57.1
I33.0 R57.1
I34.0 R57.1
Q23.3 Q24.8
Q23.3 Q23.1
R57.1 Q23.1
Q23.3 Q23.0
R57.1 Q23.0
Q24.8 Q23.3
Q23.1 Q23.3
Q23.0 Q23.3
R57.1 Q23.3
Q23.1 R57.1
Q23.0 R57.1
Q23.3 R57.1
I73.9 I25.8
I73.9 I21.0
I25.8 I73.9
I21.0 I73.9
R57.0 I73.9
I73.9 R57.0
I35.0 I35.2
I35.2 I35.0
E11.9 I35.0
I35.0 E11.9
I87.2 I42.0
I87.2 I48.X
I42.0 I87.2
I48.X I87.2
I10.X I87.2
A41.9 I87.2
I87.2 I10.X
I87.2 A41.9
I49.8 Q24.8
I49.8 Q23.0
A41.9 Q23.0
I49.8 Z95.2
Q24.8 I49.8
Q23.0 I49.8
Z95.2 I49.8
Q23.0 A41.9
N76.8 I09.1
N76.8 I05.0
N76.8 T82.0
I09.1 N76.8
I05.0 N76.8
T82.0 N76.8
A41.9 N76.8
N76.8 A41.9
I20.8 I21.0
I20.8 I21.1
I21.0 I20.8
I21.1 I20.8
I25.8 I20.8
I46.1 I20.8
I20.8 I25.8
I20.8 I46.1
I35.2 I21.9
I21.9 I35.2
I44.7 I35.2
I46.1 I35.2
I35.2 I44.7
I35.2 I46.1
J18.9 N18.9
Z49.2 N18.9
N18.9 J18.9
Z49.2 J18.9
N18.9 Z49.2
J18.9 Z49.2
I50.9 Z49.2
I46.1 Z49.2
Z49.2 I50.9
Z49.2 I46.1
J44.9 I42.0
J44.9 I48.X
I42.0 J44.9
I48.X J44.9
I49.2 I35.0
I35.0 I49.2
I49.8 I49.2
N17.9 I49.2
I46.1 I49.2
I49.2 I49.8
I49.2 N17.9
I49.2 I46.1
Q21.1 I34.0
Q21.1 I36.1
Q21.1 I35.1
I34.0 Q21.1
I36.1 Q21.1
I35.1 Q21.1
I46.1 Q21.1
Q21.1 I46.1
I36.1 I34.1
I10.X I34.1
R57.0 I34.1
I34.1 I36.1
I34.1 I10.X
I34.1 R57.0
I51.3 I35.2
I34.0 I35.2
I36.1 I35.2
R57.0 I35.2
I35.2 I51.3
I34.0 I51.3
I36.1 I51.3
R57.0 I51.3
I35.2 I34.0
I51.3 I34.0
I35.2 I36.1
I51.3 I36.1
I35.2 R57.0
I51.3 R57.0
I34.0 I20.8
I49.8 I20.8
R57.0 I20.8
I20.8 I34.0
I49.8 I34.0
I20.8 I49.8
I34.0 I49.8
I20.8 R57.0
I49.8 I35.2
I50.9 I35.2
I35.2 I49.8
I35.2 I50.9
T82.0 I35.2
T82.0 I34.2
R57.0 I34.2
T82.0 I36.1
I35.2 T82.0
I34.2 T82.0
I36.1 T82.0
I34.2 R57.0
I05.2 I06.2
I10.X I06.2
I06.2 I05.2
R57.1 I05.2
I06.2 I10.X
R57.1 I10.X
I05.2 R57.1
I10.X R57.1
M8000/ C34.9
I27.2 C34.9
I09.1 C34.9
A41.9 C34.9
C34.9 M8000/
I27.2 M8000/
I09.1 M8000/
A41.9 M8000/
C34.9 I27.2
M8000/ I27.2
A41.9 I27.2
C34.9 I09.1
M8000/ I09.1
C34.9 A41.9
M8000/ A41.9
I27.2 A41.9
I25.1 I25.5
I24.8 I25.5
I25.5 I25.1
I25.5 I24.8
I31.3 I60.9
I24.8 I60.9
I36.1 I60.9
A41.9 I60.9
I60.9 I31.3
I24.8 I31.3
I36.1 I31.3
A41.9 I31.3
I60.9 I24.8
I31.3 I24.8
I36.1 I24.8
I60.9 I36.1
I31.3 I36.1
I24.8 I36.1
I60.9 A41.9
I31.3 A41.9
Z95.2 I34.0
I34.0 Z95.2
J18.9 Z95.2
Z95.2 J18.9
I34.2 I35.0
J18.9 I35.0
I35.0 I34.2
J18.9 I34.2
N17.9 I34.2
I35.0 J18.9
I34.2 J18.9
N17.9 J18.9
I34.2 N17.9
J18.9 N17.9
Z95.5 I11.0
Z95.5 I34.0
I11.0 Z95.5
I34.0 Z95.5
D48.7 I35.0
D48.7 I25.1
D48.7 I70.9
I35.0 D48.7
I25.1 D48.7
I70.9 D48.7
I46.1 D48.7
D48.7 I46.1
I64.X I13.2
I70.9 I13.2
E87.1 I13.2
I46.1 I13.2
I13.2 I64.X
E87.1 I64.X
I13.2 I70.9
E87.1 I70.9
I13.2 E87.1
I64.X E87.1
I70.9 E87.1
I46.1 E87.1
I13.2 I46.1
E87.1 I46.1
I05.0 I05.2
I05.2 I05.0
I49.0 I21.0
I21.0 I49.0
I10.X I49.0
I49.0 I10.X
I21.9 I22.9
I46.1 I22.9
I22.9 I21.9
I22.9 I46.1
I35.0 I25.5
I36.1 I25.5
I25.5 I35.0
I25.5 I36.1
I27.2 I07.1
I47.2 I07.1
I07.1 I27.2
I47.2 I27.2
I46.1 I27.2
I07.1 I47.2
I27.2 I47.2
I27.2 I46.1
I51.3 I09.1
I51.3 I05.2
I51.3 I07.1
I09.1 I51.3
I05.2 I51.3
I07.1 I51.3
I46.1 I51.3
I51.3 I46.1
I49.5 I21.9
I49.0 I21.9
I64.X I21.9
I21.9 I49.5
I49.0 I49.5
I64.X I49.5
I46.1 I49.5
I21.9 I49.0
I49.5 I49.0
I21.9 I64.X
I49.5 I64.X
I49.5 I46.1
I21.9 I13.2
I24.8 I13.2
I13.2 I21.9
I13.2 I24.8
I64.X I25.1
I25.1 I64.X
I27.9 I11.0
J44.9 I11.0
I11.0 I27.9
I11.0 J44.9
I45.1 I51.5
J15.1 I51.5
J84.1 I51.5
I51.5 I45.1
J15.1 I45.1
J84.1 I45.1
I46.1 I45.1
I51.5 J15.1
I45.1 J15.1
J84.1 J15.1
I46.1 J15.1
I51.5 J84.1
I45.1 J84.1
J15.1 J84.1
I46.1 J84.1
I45.1 I46.1
J15.1 I46.1
J84.1 I46.1
I31.2 I44.2
I44.7 I44.2
I44.2 I31.2
I44.7 I31.2
Z45.0 I31.2
I46.1 I31.2
I44.2 I44.7
I31.2 I44.7
Z45.0 I44.7
I31.2 Z45.0
I44.7 Z45.0
I46.1 Z45.0
I31.2 I46.1
Z45.0 I46.1
I31.3 I35.2
E03.9 I35.2
I35.2 I31.3
I49.8 I31.3
E03.9 I31.3
I31.3 I49.8
E03.9 I49.8
I35.2 E03.9
I31.3 E03.9
I49.8 E03.9
I06.1 I05.0
I05.0 I06.1
I25.5 N17.9
N17.9 I25.5
I25.8 I25.5
R57.0 I25.5
I25.5 I25.8
I25.5 R57.0
B57.2 I42.0
I41.2 I42.0
I25.4 I42.0
I42.0 B57.2
I41.2 B57.2
I25.4 B57.2
R57.0 B57.2
I42.0 I41.2
B57.2 I41.2
I25.4 I41.2
R57.0 I41.2
I42.0 I25.4
B57.2 I25.4
I41.2 I25.4
R57.0 I25.4
B57.2 R57.0
I41.2 R57.0
I25.4 R57.0
I48.X I35.2
I48.X I34.2
I35.2 I48.X
I34.2 I48.X
I49.8 I48.X
I48.X I49.8
I49.8 I70.9
I49.8 Y83.1
I70.9 I49.8
Y83.1 I49.8
R57.0 I25.2
I25.2 R57.0
Y83.1 I35.0
K72.1 I35.0
Y83.1 I24.8
K72.1 I24.8
I35.0 Y83.1
I24.8 Y83.1
K72.1 Y83.1
I35.0 K72.1
I24.8 K72.1
Y83.1 K72.1
R57.0 K72.1
K72.1 R57.0
I87.2 I26.0
I26.0 I87.2
N17.9 I87.2
R57.0 I87.2
I87.2 N17.9
I87.2 R57.0
T82.0 I06.2
I06.2 T82.0
Z45.0 I21.0
Z45.0 I70.9
I21.0 Z45.0
I70.9 Z45.0
I50.0 I25.5
E03.9 I25.5
R57.8 I25.5
I25.5 I50.0
I70.9 I50.0
E03.9 I50.0
R57.8 I50.0
I50.0 I70.9
E03.9 I70.9
R57.8 I70.9
I25.5 E03.9
I50.0 E03.9
I70.9 E03.9
R57.8 E03.9
I25.5 R57.8
I50.0 R57.8
I70.9 R57.8
E03.9 R57.8
Z01.7 I09.1
Z01.7 I05.0
Z01.7 I05.2
Z01.7 I06.2
I09.1 Z01.7
I05.0 Z01.7
I05.2 Z01.7
I06.2 Z01.7
I20.8 I25.5
Z01.7 I25.5
I25.5 I20.8
I25.1 I20.8
Z01.7 I20.8
I20.8 I25.1
Z01.7 I25.1
I25.5 Z01.7
I20.8 Z01.7
I25.1 Z01.7
I64.X I21.1
I64.X I34.0
I21.1 I64.X
I34.0 I64.X
I60.9 I34.0
I60.9 I48.X
I34.0 I60.9
I48.X I60.9
I09.1 I61.5
I05.0 I61.5
I06.0 I61.5
I46.1 I61.5
I61.5 I09.1
I61.5 I05.0
I61.5 I06.0
I61.5 I46.1
J84.9 I27.9
I49.8 I27.9
J84.9 I27.0
I49.8 I27.0
I27.9 J84.9
I27.0 J84.9
I49.8 J84.9
I46.1 J84.9
I27.9 I49.8
I27.0 I49.8
J84.9 I49.8
J84.9 I46.1
Y83.1 I20.0
I20.0 Y83.1
I25.8 I13.2
I13.2 I25.8
I33.0 I13.2
T85.7 I13.2
N18.9 I13.2
A41.9 I13.2
I13.2 I33.0
T85.7 I33.0
N18.9 I33.0
I13.2 T85.7
I33.0 T85.7
A41.9 T85.7
I13.2 N18.9
I33.0 N18.9
I13.2 A41.9
T85.7 A41.9
I27.0 I34.2
I46.1 I34.2
I27.0 I36.1
I27.0 I48.X
I34.2 I27.0
I36.1 I27.0
I48.X I27.0
I34.2 I46.1
I47.1 I09.1
K92.0 I09.1
I09.1 I47.1
I97.1 I47.1
K92.0 I47.1
R57.0 I47.1
I47.1 I97.1
K92.0 I97.1
I09.1 K92.0
I47.1 K92.0
I97.1 K92.0
R57.0 K92.0
I47.1 R57.0
K92.0 R57.0
I35.2 I51.5
I35.1 I51.5
I24.8 I51.5
I51.5 I35.2
I35.1 I35.2
I24.8 I35.2
I51.5 I35.1
I35.2 I35.1
I24.8 I35.1
I51.5 I24.8
I35.2 I24.8
I35.1 I24.8
I25.5 I21.9
I21.9 I25.5
I50.9 I25.5
I21.9 I48.X
I48.X I21.9
I50.9 I21.9
I25.5 I50.9
I21.9 I50.9
R80.X I27.9
R80.X I10.X
R80.X N17.9
I27.9 R80.X
I10.X R80.X
N17.9 R80.X
I46.1 R80.X
R80.X I46.1
I05.2 I21.0
I21.0 I05.2
M06.1 I34.0
M06.1 J18.9
I49.8 J18.9
I34.0 M06.1
J18.9 M06.1
A41.9 M06.1
J18.9 I49.8
M06.1 A41.9
I27.0 I34.0
I27.0 I35.1
I34.0 I27.0
I35.1 I27.0
R57.0 I27.0
I27.0 R57.0
Z95.4 I48.X
I48.X Z95.4
A41.9 Z95.4
Z95.4 A41.9
I70.9 E11.9
E11.9 I70.9
I35.0 I42.0
I42.0 I35.0
I42.0 I61.5
I34.0 I61.5
I36.1 I61.5
I61.5 I42.0
I61.5 I34.0
I61.5 I36.1
I27.0 I44.2
I48.X I44.2
I10.X I44.2
I44.2 I27.0
I44.2 I48.X
I44.2 I10.X
Q22.8 Q24.8
Q22.8 Q23.0
Q22.8 Q23.3
R57.0 Q23.3
Q24.8 Q22.8
Q23.0 Q22.8
Q23.3 Q22.8
R57.0 Q22.8
Q23.3 R57.0
Q22.8 R57.0
I27.2 I48.X
I48.X I27.2
I10.X I27.2
I27.2 I10.X
I23.5 I21.1
I21.1 I23.5
I25.8 I23.5
I34.0 I23.5
R57.0 I23.5
I23.5 I25.8
I23.5 I34.0
I23.5 R57.0
J69.0 I64.X
J69.0 I21.9
I64.X J69.0
I21.9 J69.0
I25.8 J69.0
I46.1 J69.0
J69.0 I25.8
J69.0 I46.1
I70.9 I23.2
I46.1 I23.2
I23.2 I70.9
I23.2 I46.1
I36.1 I25.1
I25.1 I36.1
N28.0 I71.0
I21.9 I71.0
R57.0 I71.0
I71.0 N28.0
I21.9 N28.0
I49.8 N28.0
R57.0 N28.0
I71.0 I21.9
N28.0 I21.9
I49.8 I21.9
N28.0 I49.8
I21.9 I49.8
I71.0 R57.0
N28.0 R57.0
Z01.7 I42.0
Z01.7 I36.1
Z01.7 I35.1
I42.0 Z01.7
I36.1 Z01.7
I35.1 Z01.7
I05.0 I01.8
I05.2 I01.8
I07.1 I01.8
R57.0 I01.8
I01.8 I05.0
I01.8 I05.2
R57.0 I05.2
I01.8 I07.1
I01.8 R57.0
I05.2 R57.0
N39.0 I13.2
E11.9 I13.2
R57.2 I13.2
I13.2 N39.0
R57.2 N39.0
I13.2 E11.9
R57.2 E11.9
I13.2 R57.2
N39.0 R57.2
E11.9 R57.2
I77.8 N18.9
R04.8 N18.9
R57.2 N18.9
I77.8 Z49.1
R04.8 Z49.1
R57.2 Z49.1
N18.9 I77.8
Z49.1 I77.8
R04.8 I77.8
R57.2 I77.8
N18.9 R04.8
Z49.1 R04.8
I77.8 R04.8
R57.2 R04.8
N18.9 R57.2
Z49.1 R57.2
I77.8 R57.2
R04.8 R57.2
M8000/ C38.0
I10.X C38.0
I31.3 C38.0
I46.1 C38.0
C38.0 M8000/
I10.X M8000/
I31.3 M8000/
I46.1 M8000/
C38.0 I10.X
M8000/ I10.X
I31.3 I10.X
C38.0 I31.3
M8000/ I31.3
I10.X I31.3
C38.0 I46.1
M8000/ I46.1
Z96.0 I09.1
Z96.0 T82.0
I09.1 Z96.0
T82.0 Z96.0
Z95.2 Z96.0
R57.0 Z96.0
Z96.0 Z95.2
Z96.0 R57.0
I51.3 I34.2
I51.3 I35.0
I34.2 I51.3
I35.0 I51.3
I48.X I51.3
I51.3 I48.X
I27.9 I13.2
I27.2 I13.2
I49.5 I13.2
I13.2 I27.9
I27.2 I27.9
I49.5 I27.9
I13.2 I27.2
I27.9 I27.2
I49.5 I27.2
I13.2 I49.5
I27.9 I49.5
I27.2 I49.5
I61.9 Q24.8
G40.9 Q24.8
I61.9 I48.X
G40.9 I48.X
Q24.8 I61.9
I48.X I61.9
G40.9 I61.9
I46.1 I61.9
Q24.8 G40.9
I48.X G40.9
I61.9 G40.9
I61.9 I46.1
I48.X I06.0
R57.0 I06.0
I06.0 I48.X
I06.0 R57.0
R04.2 I09.1
I47. I09.1
I10.X I07.1
R04.2 I07.1
I47. I07.1
I07.1 I10.X
R04.2 I10.X
I47. I10.X
I09.1 R04.2
I07.1 R04.2
I10.X R04.2
I47. R04.2
I09.1 I47.
I07.1 I47.
I10.X I47.
R04.2 I47.
N17.9 I13.2
I51.5 I13.2
Z49.1 I13.2
I13.2 N17.9
I51.5 N17.9
R57.2 N17.9
I13.2 I51.5
N17.9 I51.5
Z49.1 I51.5
R57.2 I51.5
I13.2 Z49.1
I51.5 Z49.1
N17.9 R57.2
I51.5 R57.2
I09.8 I09.1
I09.8 I06.1
I09.1 I09.8
I06.1 I09.8
I07.1 I09.8
R57.0 I09.8
I09.8 I07.1
I09.8 R57.0
I31.3 Q24.8
Q22.8 Q21.1
I31.3 Q21.1
Q21.1 Q22.8
I31.3 Q22.8
I46.1 Q22.8
Q24.8 I31.3
Q21.1 I31.3
Q22.8 I31.3
Q22.8 I46.1
Z95.4 I71.1
Z95.2 I71.1
E03.9 I71.1
R57.0 I71.1
I71.1 Z95.4
E03.9 Z95.4
I71.1 Z95.2
E03.9 Z95.2
I71.1 E03.9
Z95.4 E03.9
Z95.2 E03.9
I71.1 R57.0
I51.3 I05.0
I05.0 I51.3
T82.6 I09.1
T85.8 I09.1
T82.6 I33.0
T85.8 I33.0
I09.1 T82.6
I33.0 T82.6
T85.8 T82.6
R57.0 T82.6
I09.1 T85.8
I33.0 T85.8
T82.6 T85.8
R57.0 T85.8
T82.6 R57.0
T85.8 R57.0
I31.9 I09.1
R57.2 I09.1
I31.9 I05.0
R57.2 I05.0
I31.9 I07.1
R57.2 I07.1
I09.1 I31.9
I05.0 I31.9
I07.1 I31.9
R57.2 I31.9
I09.1 R57.2
I05.0 R57.2
I07.1 R57.2
I31.9 R57.2
I74.3 I48.X
Y83.1 I48.X
I48.X I74.3
Y83.1 I74.3
I48.X Y83.1
I74.3 Y83.1
E66.9 I42.0
E66.9 I50.9
E66.9 N17.9
I42.0 E66.9
I50.9 E66.9
N17.9 E66.9
R57.0 E66.9
E66.9 R57.0
I61.9 I09.1
I61.9 I06.1
I46.1 I06.1
I61.9 I05.0
I09.1 I61.9
I06.1 I61.9
I05.0 I61.9
I06.1 I46.1
I31.3 I21.1
I21.1 I31.3
I25.8 I31.3
I70.9 I31.3
I31.3 I25.8
I31.3 I70.9
O51.7 I42.0
O51.7 I36.1
O51.7 I34.0
I42.0 O51.7
I36.1 O51.7
I34.0 O51.7
R57.0 O51.7
O51.7 R57.0
E03.9 I27.9
E66.9 I27.9
E03.9 I36.1
E66.9 I36.1
I27.9 E03.9
I36.1 E03.9
E66.9 E03.9
I27.9 E66.9
I36.1 E66.9
E03.9 E66.9
I46.1 E66.9
E66.9 I46.1
R57.2 I25.1
R57.2 I25.8
R57.2 I70.9
I25.1 R57.2
I25.8 R57.2
I70.9 R57.2
I21.0 Q24.8
I21.0 Q23.1
I21.0 Q23.0
Q24.8 I21.0
Q23.1 I21.0
Q23.0 I21.0
I13.2 I61.9
Z49.1 I61.9
N39.0 I61.9
I61.9 I13.2
I61.9 Z49.1
N39.0 Z49.1
I61.9 N39.0
Z49.1 N39.0
I46.1 N39.0
N39.0 I46.1
M34.9 I27.9
R57.2 I27.9
I27.9 M34.9
J18.9 M34.9
R57.2 M34.9
M34.9 J18.9
R57.2 J18.9
I27.9 R57.2
M34.9 R57.2
J18.9 R57.2
I25.2 I21.0
I21.0 I25.2
I20.8 I25.2
I25.2 I20.8
I09.1 I61.6
I05.2 I61.6
I06.0 I61.6
I46.1 I61.6
I61.6 I09.1
I61.6 I05.2
I61.6 I06.0
I61.6 I46.1
I47.2 I21.0
I48.9 I21.0
I48.9 I25.8
I21.0 I47.2
I48.9 I47.2
R57.0 I47.2
I21.0 I48.9
I25.8 I48.9
I47.2 I48.9
R57.0 I48.9
I47.2 R57.0
I48.9 R57.0
I48.0 I34.0
I71.1 I34.0
I34.0 I48.0
I71.1 I48.0
I50.9 I48.0
R57.0 I48.0
I34.0 I71.1
I48.0 I71.1
I50.9 I71.1
I48.0 I50.9
I71.1 I50.9
I48.0 R57.0
J90.X I35.0
J15.9 I35.0
F20.9 I35.0
I35.0 J90.X
J15.9 J90.X
F20.9 J90.X
I35.0 J15.9
J90.X J15.9
F20.9 J15.9
I46.1 J15.9
I35.0 F20.9
J90.X F20.9
J15.9 F20.9
I46.1 F20.9
J15.9 I46.1
F20.9 I46.1
R57.2 I36.1
R57.2 I34.0
R57.2 I10.X
I36.1 R57.2
I34.0 R57.2
I10.X R57.2
