# Supplementary material for: Comorbidity patterns in cardiovascular diseases: the role of life-stage and socioeconomic status
Source: Front Cardiovasc Med. 2024 Feb 13;11:1215458. doi: 10.3389/fcvm.2024.1215458 (PMC10897012; doi:10.3389/fcvm.2024.1215458)
Supplement: Supplementary file 1 [file Datasheet1.zip › Supplementary/Supplementary_Female_networks/CoNet_MortFemale_41_60_highSEL_clean.txt]

M31.4 I27.2
Y83.1 I27.2
N18.9 I27.2
I46.1 I27.2
I27.2 M31.4
Y83.1 M31.4
N18.9 M31.4
I46.1 M31.4
I27.2 Y83.1
M31.4 Y83.1
N18.9 Y83.1
I46.1 Y83.1
I27.2 N18.9
M31.4 N18.9
Y83.1 N18.9
I46.1 N18.9
I27.2 I46.1
M31.4 I46.1
Y83.1 I46.1
N18.9 I46.1
Q23.1 Q24.8
Q23.0 Q24.8
Z95.2 Q24.8
I46.1 Q24.8
Q24.8 Q23.1
Q23.0 Q23.1
Z95.2 Q23.1
I46.1 Q23.1
Q24.8 Q23.0
Q23.1 Q23.0
Z95.2 Q23.0
I46.1 Q23.0
Q24.8 Z95.2
Q23.1 Z95.2
Q23.0 Z95.2
I46.1 Z95.2
Q24.8 I46.1
Q23.1 I46.1
Q23.0 I46.1
Z95.2 I46.1
I74.3 I71.0
N17.9 I71.0
E87.2 I71.0
I46.1 I71.0
I71.0 I74.3
N17.9 I74.3
E87.2 I74.3
I46.1 I74.3
I71.0 N17.9
I74.3 N17.9
E87.2 N17.9
I46.1 N17.9
I71.0 E87.2
I74.3 E87.2
N17.9 E87.2
I46.1 E87.2
I71.0 I46.1
I74.3 I46.1
N17.9 I46.1
E87.2 I46.1
E78.9 I27.9
E03.9 I27.9
I27.0 I27.9
R57.0 I27.9
I27.9 E78.9
E03.9 E78.9
I27.0 E78.9
R57.0 E78.9
I27.9 E03.9
E78.9 E03.9
I27.0 E03.9
R57.0 E03.9
I27.9 I27.0
E78.9 I27.0
E03.9 I27.0
R57.0 I27.0
I27.9 R57.0
E78.9 R57.0
E03.9 R57.0
I27.0 R57.0
Q25.6 M31.4
J90.X M31.4
R57.1 M31.4
M31.4 Q25.6
J90.X Q25.6
Y83.1 Q25.6
R57.1 Q25.6
M31.4 J90.X
Q25.6 J90.X
Y83.1 J90.X
R57.1 J90.X
Q25.6 Y83.1
J90.X Y83.1
R57.1 Y83.1
M31.4 R57.1
Q25.6 R57.1
J90.X R57.1
Y83.1 R57.1
C48.8 I42.0
T66.X I42.0
D35.2 I42.0
I46.1 I42.0
I42.0 C48.8
T66.X C48.8
D35.2 C48.8
I46.1 C48.8
I42.0 T66.X
C48.8 T66.X
D35.2 T66.X
I46.1 T66.X
I42.0 D35.2
C48.8 D35.2
T66.X D35.2
I46.1 D35.2
I42.0 I46.1
C48.8 I46.1
T66.X I46.1
D35.2 I46.1
I47.2 I42.0
I48.X I42.0
Z45.9 I42.0
I42.0 I47.2
I48.X I47.2
Z45.9 I47.2
I46.1 I47.2
I42.0 I48.X
I47.2 I48.X
Z45.9 I48.X
I46.1 I48.X
I42.0 Z45.9
I47.2 Z45.9
I48.X Z45.9
I46.1 Z45.9
I47.2 I46.1
I48.X I46.1
Z45.9 I46.1
I33.0 I42.1
I34.0 I42.1
I36.1 I42.1
R57.0 I42.1
I42.1 I33.0
I34.0 I33.0
I36.1 I33.0
R57.0 I33.0
I42.1 I34.0
I33.0 I34.0
I36.1 I34.0
R57.0 I34.0
I42.1 I36.1
I33.0 I36.1
I34.0 I36.1
R57.0 I36.1
I42.1 R57.0
I33.0 R57.0
I34.0 R57.0
I36.1 R57.0
T82.8 I09.1
I51.3 I09.1
I48.X I09.1
R57.0 I09.1
I09.1 T82.8
I51.3 T82.8
I48.X T82.8
R57.0 T82.8
I09.1 I51.3
T82.8 I51.3
I48.X I51.3
R57.0 I51.3
I09.1 I48.X
T82.8 I48.X
I51.3 I48.X
R57.0 I48.X
I09.1 R57.0
T82.8 R57.0
I51.3 R57.0
I48.X R57.0
I36.1 I26.0
I51.3 I26.0
J96.0 I26.0
R57.0 I26.0
I26.0 I36.1
I51.3 I36.1
J96.0 I36.1
I26.0 I51.3
I36.1 I51.3
J96.0 I51.3
I26.0 J96.0
I36.1 J96.0
I51.3 J96.0
R57.0 J96.0
I26.0 R57.0
J96.0 R57.0
I34.0 I42.0
I36.1 I42.0
R57.1 I42.0
I42.0 I34.0
I48.X I34.0
R57.1 I34.0
I42.0 I36.1
I48.X I36.1
R57.1 I36.1
I34.0 I48.X
I36.1 I48.X
R57.1 I48.X
I42.0 R57.1
I34.0 R57.1
I36.1 R57.1
I48.X R57.1
I35.1 I71.0
I34.0 I71.0
T82.0 I71.0
I71.0 I35.1
I34.0 I35.1
T82.0 I35.1
I46.1 I35.1
I71.0 I34.0
I35.1 I34.0
T82.0 I34.0
I46.1 I34.0
I71.0 T82.0
I35.1 T82.0
I34.0 T82.0
I46.1 T82.0
I35.1 I46.1
I34.0 I46.1
T82.0 I46.1
Q23.0 I21.1
Q23.1 I21.1
E66.9 I21.1
I46.1 I21.1
I21.1 Q23.0
E66.9 Q23.0
I21.1 Q23.1
E66.9 Q23.1
I21.1 E66.9
Q23.0 E66.9
Q23.1 E66.9
I46.1 E66.9
I21.1 I46.1
E66.9 I46.1
I25.8 I25.1
I70.9 I25.1
E11.9 I25.1
R57.8 I25.1
I25.1 I25.8
I70.9 I25.8
E11.9 I25.8
R57.8 I25.8
I25.1 I70.9
I25.8 I70.9
E11.9 I70.9
R57.8 I70.9
I25.1 E11.9
I25.8 E11.9
I70.9 E11.9
R57.8 E11.9
I25.1 R57.8
I25.8 R57.8
I70.9 R57.8
E11.9 R57.8
I25.8 I21.0
I70.9 I21.0
Y83.1 I21.0
R57.0 I21.0
I21.0 I25.8
Y83.1 I25.8
R57.0 I25.8
I21.0 I70.9
Y83.1 I70.9
R57.0 I70.9
I21.0 Y83.1
I25.8 Y83.1
I70.9 Y83.1
R57.0 Y83.1
I21.0 R57.0
I25.8 R57.0
I70.9 R57.0
Y83.1 R57.0
I33.0 I35.2
I10.X I35.2
N18.9 I35.2
R57.2 I35.2
I35.2 I33.0
I10.X I33.0
N18.9 I33.0
R57.2 I33.0
I35.2 I10.X
I33.0 I10.X
N18.9 I10.X
R57.2 I10.X
I35.2 N18.9
I33.0 N18.9
I10.X N18.9
R57.2 N18.9
I35.2 R57.2
I33.0 R57.2
I10.X R57.2
N18.9 R57.2
I10.X I35.0
E03.9 I35.0
E11.9 I35.0
R57.0 I35.0
I35.0 I10.X
E03.9 I10.X
E11.9 I10.X
R57.0 I10.X
I35.0 E03.9
I10.X E03.9
E11.9 E03.9
I35.0 E11.9
I10.X E11.9
E03.9 E11.9
R57.0 E11.9
I35.0 R57.0
I10.X R57.0
E11.9 R57.0
