# Supplementary material for: Comorbidity patterns in cardiovascular diseases: the role of life-stage and socioeconomic status
Source: Front Cardiovasc Med. 2024 Feb 13;11:1215458. doi: 10.3389/fcvm.2024.1215458 (PMC10897012; doi:10.3389/fcvm.2024.1215458)
Supplement: Supplementary file 1 [file Datasheet1.zip › Supplementary/Supplementary_Female_networks/CoNet_MortFemale_41_60_lowSEL_clean.txt]

Z95.2 I09.1
T82.0 I09.1
I27.0 I09.1
A41.9 I09.1
I09.1 Z95.2
T82.0 Z95.2
I27.0 Z95.2
A41.9 Z95.2
I09.1 T82.0
Z95.2 T82.0
I27.0 T82.0
A41.9 T82.0
I09.1 I27.0
Z95.2 I27.0
T82.0 I27.0
A41.9 I27.0
I09.1 A41.9
Z95.2 A41.9
T82.0 A41.9
I27.0 A41.9
I05.0 I09.1
I07.2 I09.1
I48.X I09.1
I09.1 I05.0
I07.2 I05.0
I48.X I05.0
A41.9 I05.0
I09.1 I07.2
I05.0 I07.2
I48.X I07.2
A41.9 I07.2
I09.1 I48.X
I05.0 I48.X
I07.2 I48.X
A41.9 I48.X
I05.0 A41.9
I07.2 A41.9
I48.X A41.9
Q23.0 Q23.1
I26.0 Q23.1
I50.9 Q23.1
A41.9 Q23.1
Q23.1 Q23.0
I26.0 Q23.0
I50.9 Q23.0
A41.9 Q23.0
Q23.1 I26.0
Q23.0 I26.0
I50.9 I26.0
A41.9 I26.0
Q23.1 I50.9
Q23.0 I50.9
I26.0 I50.9
A41.9 I50.9
Q23.1 A41.9
Q23.0 A41.9
I26.0 A41.9
I50.9 A41.9
Q23.3 Q24.8
Q23.1 Q24.8
I50.9 Q24.8
A41.9 Q24.8
Q24.8 Q23.3
Q23.1 Q23.3
I50.9 Q23.3
A41.9 Q23.3
Q24.8 Q23.1
Q23.3 Q23.1
Q24.8 I50.9
Q23.3 I50.9
Q24.8 A41.9
Q23.3 A41.9
Q23.0 Q24.8
Q25.4 Q24.8
J98.5 Q24.8
Q24.8 Q23.0
Q25.4 Q23.0
J98.5 Q23.0
Q24.8 Q25.4
Q23.0 Q25.4
J98.5 Q25.4
A41.9 Q25.4
Q24.8 J98.5
Q23.0 J98.5
Q25.4 J98.5
A41.9 J98.5
Q25.4 A41.9
J98.5 A41.9
I11.9 I61.9
E11.9 I61.9
E03.9 I61.9
I46.1 I61.9
I61.9 I11.9
E11.9 I11.9
E03.9 I11.9
I46.1 I11.9
I61.9 E11.9
I11.9 E11.9
E03.9 E11.9
I46.1 E11.9
I61.9 E03.9
I11.9 E03.9
E11.9 E03.9
I46.1 E03.9
I61.9 I46.1
I11.9 I46.1
E11.9 I46.1
E03.9 I46.1
I06.1 I09.1
I07.0 I09.1
I46.1 I09.1
I06.1 I05.0
I07.0 I05.0
I46.1 I05.0
I09.1 I06.1
I05.0 I06.1
I07.0 I06.1
I46.1 I06.1
I09.1 I07.0
I05.0 I07.0
I06.1 I07.0
I46.1 I07.0
I09.1 I46.1
I05.0 I46.1
I06.1 I46.1
I07.0 I46.1
N08.3 N18.9
I21.1 N18.9
I10.X N18.9
I46.1 N18.9
N18.9 N08.3
I21.1 N08.3
I10.X N08.3
I46.1 N08.3
N18.9 I21.1
N08.3 I21.1
I10.X I21.1
I46.1 I21.1
N18.9 I10.X
N08.3 I10.X
I21.1 I10.X
I46.1 I10.X
N18.9 I46.1
N08.3 I46.1
I21.1 I46.1
I10.X I46.1
I27.0 I05.0
I27.0 I48.X
I46.1 I48.X
I05.0 I27.0
I48.X I27.0
I46.1 I27.0
I48.X I46.1
I27.0 I46.1
I08.1 I09.1
I09.1 I08.1
Z95.2 I08.1
I48.X I08.1
I46.1 I08.1
I08.1 Z95.2
I48.X Z95.2
I46.1 Z95.2
I08.1 I48.X
Z95.2 I48.X
I08.1 I46.1
Z95.2 I46.1
I48.X I34.0
I10.X I34.0
I50.9 I34.0
I46.1 I34.0
I34.0 I48.X
I10.X I48.X
I50.9 I48.X
I34.0 I10.X
I48.X I10.X
I50.9 I10.X
I34.0 I50.9
I48.X I50.9
I10.X I50.9
I46.1 I50.9
I34.0 I46.1
I50.9 I46.1
M32.9 N17.9
L88.X N17.9
I83.2 N17.9
I46.1 N17.9
N17.9 M32.9
L88.X M32.9
I83.2 M32.9
I46.1 M32.9
N17.9 L88.X
M32.9 L88.X
I83.2 L88.X
I46.1 L88.X
N17.9 I83.2
M32.9 I83.2
L88.X I83.2
I46.1 I83.2
N17.9 I46.1
M32.9 I46.1
L88.X I46.1
I83.2 I46.1
T82.0 I48.X
I48.X T82.0
I46.1 T82.0
T82.0 I46.1
I31.9 I30.9
I47.2 I30.9
Y83.1 I30.9
I46.1 I30.9
I30.9 I31.9
I47.2 I31.9
Y83.1 I31.9
I46.1 I31.9
I30.9 I47.2
I31.9 I47.2
Y83.1 I47.2
I46.1 I47.2
I30.9 Y83.1
I31.9 Y83.1
I47.2 Y83.1
I46.1 Y83.1
I30.9 I46.1
I31.9 I46.1
I47.2 I46.1
Y83.1 I46.1
I08.0 I09.1
R57.0 I09.1
I49.0 I09.1
I09.1 I08.0
R57.0 I08.0
A41.9 I08.0
I49.0 I08.0
I09.1 R57.0
I08.0 R57.0
A41.9 R57.0
I49.0 R57.0
I08.0 A41.9
R57.0 A41.9
I49.0 A41.9
I09.1 I49.0
I08.0 I49.0
R57.0 I49.0
A41.9 I49.0
R57.0 I10.X
E11.9 I10.X
K72.0 I10.X
R57.0 I21.1
E11.9 I21.1
K72.0 I21.1
I10.X R57.0
I21.1 R57.0
E11.9 R57.0
K72.0 R57.0
I10.X E11.9
I21.1 E11.9
R57.0 E11.9
K72.0 E11.9
I10.X K72.0
I21.1 K72.0
R57.0 K72.0
E11.9 K72.0
I69.4 I25.5
K92.0 I25.5
E11.9 I25.5
R57.0 I25.5
I25.5 I69.4
K92.0 I69.4
E11.9 I69.4
R57.0 I69.4
I25.5 K92.0
I69.4 K92.0
E11.9 K92.0
R57.0 K92.0
I25.5 E11.9
I69.4 E11.9
K92.0 E11.9
I25.5 R57.0
I69.4 R57.0
K92.0 R57.0
I25.1 I25.5
I21.9 I25.5
I22.9 I25.5
I25.5 I25.1
I21.9 I25.1
I22.9 I25.1
R57.0 I25.1
I25.5 I21.9
I25.1 I21.9
I22.9 I21.9
R57.0 I21.9
I25.5 I22.9
I25.1 I22.9
I21.9 I22.9
R57.0 I22.9
I25.1 R57.0
I21.9 R57.0
I22.9 R57.0
I36.1 C38.0
I10.X C38.0
I27.2 C38.0
R57.0 C38.0
C38.0 I36.1
I10.X I36.1
I27.2 I36.1
R57.0 I36.1
C38.0 I10.X
I36.1 I10.X
I27.2 I10.X
C38.0 I27.2
I36.1 I27.2
I10.X I27.2
R57.0 I27.2
C38.0 R57.0
I36.1 R57.0
I27.2 R57.0
I21.0 I25.8
I24.8 I25.8
I70.9 I25.8
R57.0 I25.8
I25.8 I21.0
I24.8 I21.0
I70.9 I21.0
R57.0 I21.0
I25.8 I24.8
I21.0 I24.8
I70.9 I24.8
R57.0 I24.8
I25.8 I70.9
I21.0 I70.9
I24.8 I70.9
R57.0 I70.9
I25.8 R57.0
I21.0 R57.0
I24.8 R57.0
I70.9 R57.0
I07.1 I09.1
I09.1 I07.1
Z95.2 I07.1
T82.0 I07.1
R57.0 I07.1
I07.1 Z95.2
R57.0 Z95.2
I07.1 T82.0
R57.0 T82.0
I07.1 R57.0
Z95.2 R57.0
T82.0 R57.0
R57.0 I48.X
I48.X R57.0
B01.8 M32.1
I10.X M32.1
A41.9 M32.1
M32.1 B01.8
I10.X B01.8
A41.9 B01.8
M32.1 I10.X
B01.8 I10.X
A41.9 I10.X
M32.1 A41.9
B01.8 A41.9
I10.X A41.9
I26.0 I27.0
M34.8 I27.0
R57.0 I27.0
I27.0 I26.0
M34.8 I26.0
R57.0 I26.0
I27.0 M34.8
I26.0 M34.8
R57.0 M34.8
I27.0 R57.0
I26.0 R57.0
M34.8 R57.0
M34.9 I42.5
J18.9 I42.5
I10.X I42.5
A41.9 I42.5
I42.5 M34.9
J18.9 M34.9
I10.X M34.9
A41.9 M34.9
I42.5 J18.9
M34.9 J18.9
I10.X J18.9
A41.9 J18.9
I42.5 I10.X
M34.9 I10.X
J18.9 I10.X
I42.5 A41.9
M34.9 A41.9
J18.9 A41.9
I25.1 I25.8
I20.0 I25.8
A41.9 I25.8
I25.1 I21.0
I20.0 I21.0
A41.9 I21.0
I25.8 I25.1
I21.0 I25.1
I20.0 I25.1
A41.9 I25.1
I25.8 I20.0
I21.0 I20.0
I25.1 I20.0
A41.9 I20.0
I25.8 A41.9
I21.0 A41.9
I25.1 A41.9
I20.0 A41.9
J18.9 I27.9
I36.1 I27.9
I45.1 I27.9
A41.9 I27.9
I27.9 J18.9
I36.1 J18.9
I45.1 J18.9
I27.9 I36.1
J18.9 I36.1
I45.1 I36.1
A41.9 I36.1
I27.9 I45.1
J18.9 I45.1
I36.1 I45.1
A41.9 I45.1
I27.9 A41.9
I36.1 A41.9
I45.1 A41.9
M32.1 N18.9
M35.0 N18.9
J18.9 N18.9
A41.9 N18.9
N18.9 M32.1
M35.0 M32.1
J18.9 M32.1
N18.9 M35.0
M32.1 M35.0
J18.9 M35.0
A41.9 M35.0
N18.9 J18.9
M32.1 J18.9
M35.0 J18.9
N18.9 A41.9
M35.0 A41.9
Q21.1 Q24.8
Q26.3 Q24.8
Q22.8 Q24.8
Q24.8 Q21.1
Q26.3 Q21.1
Q22.8 Q21.1
A41.9 Q21.1
Q24.8 Q26.3
Q21.1 Q26.3
Q22.8 Q26.3
A41.9 Q26.3
Q24.8 Q22.8
Q21.1 Q22.8
Q26.3 Q22.8
A41.9 Q22.8
Q21.1 A41.9
Q26.3 A41.9
Q22.8 A41.9
Z95.2 I05.0
T82.0 I05.0
I05.0 Z95.2
I05.0 T82.0
N18.9 I25.8
Z49.2 I25.8
N18.9 I25.1
Z49.2 I25.1
I25.8 N18.9
I25.1 N18.9
Z49.2 N18.9
I25.8 Z49.2
I25.1 Z49.2
N18.9 Z49.2
A41.9 Z49.2
Z49.2 A41.9
I34.2 I27.9
I27.2 I27.9
I46.1 I27.9
I27.9 I34.2
I36.1 I34.2
I27.2 I34.2
I46.1 I34.2
I34.2 I36.1
I46.1 I36.1
I27.9 I27.2
I34.2 I27.2
I46.1 I27.2
I27.9 I46.1
I34.2 I46.1
I36.1 I46.1
I27.2 I46.1
I35.0 I25.8
I46.1 I25.8
I35.0 I21.0
I46.1 I21.0
I35.0 I25.1
I46.1 I25.1
I25.8 I35.0
I21.0 I35.0
I25.1 I35.0
I46.1 I35.0
I25.8 I46.1
I21.0 I46.1
I25.1 I46.1
I35.0 I46.1
E85.4 I42.5
I34.0 I42.5
I36.1 I42.5
I46.1 I42.5
I42.5 E85.4
I34.0 E85.4
I36.1 E85.4
I46.1 E85.4
I42.5 I34.0
E85.4 I34.0
I36.1 I34.0
I42.5 I36.1
E85.4 I36.1
I34.0 I36.1
I42.5 I46.1
E85.4 I46.1
M32.1 I26.0
M35.0 I26.0
I46.1 I26.0
M32.1 I27.0
M35.0 I27.0
I26.0 M32.1
I27.0 M32.1
I46.1 M32.1
I26.0 M35.0
I27.0 M35.0
I46.1 M35.0
I26.0 I46.1
M32.1 I46.1
M35.0 I46.1
Q21.0 Q24.8
I46.1 Q24.8
Q21.0 Q25.4
I46.1 Q25.4
Q21.0 Q23.0
I46.1 Q23.0
Q24.8 Q21.0
Q25.4 Q21.0
Q23.0 Q21.0
I46.1 Q21.0
Q24.8 I46.1
Q25.4 I46.1
Q23.0 I46.1
Q21.0 I46.1
Q87.4 Q24.8
Q25.4 Q23.1
Q87.4 Q23.1
I46.1 Q23.1
Q23.1 Q25.4
Q87.4 Q25.4
Q24.8 Q87.4
Q23.1 Q87.4
Q25.4 Q87.4
I46.1 Q87.4
Q23.1 I46.1
Q87.4 I46.1
I27.0 I42.5
Z45.9 I42.5
Y44.2 I42.5
I42.5 I27.0
Z45.9 I27.0
Y44.2 I27.0
I42.5 Z45.9
I27.0 Z45.9
Y44.2 Z45.9
I46.1 Z45.9
I42.5 Y44.2
I27.0 Y44.2
Z45.9 Y44.2
I46.1 Y44.2
Z45.9 I46.1
Y44.2 I46.1
I05.0 I07.1
I46.1 I07.1
I07.1 I05.0
I07.1 I46.1
I31.3 I25.8
Z95.5 I25.8
I31.3 I21.0
Z95.5 I21.0
I25.8 I31.3
I21.0 I31.3
Z95.5 I31.3
I46.1 I31.3
I25.8 Z95.5
I21.0 Z95.5
I31.3 Z95.5
I46.1 Z95.5
I31.3 I46.1
Z95.5 I46.1
Z49.1 N18.9
E11.9 N18.9
R09.2 N18.9
N18.9 Z49.1
E11.9 Z49.1
I10.X Z49.1
R09.2 Z49.1
N18.9 E11.9
Z49.1 E11.9
R09.2 E11.9
Z49.1 I10.X
R09.2 I10.X
N18.9 R09.2
Z49.1 R09.2
E11.9 R09.2
I10.X R09.2
Y83.1 I25.8
R09.2 I25.8
Y83.1 I21.0
R09.2 I21.0
Y83.1 I70.9
R09.2 I70.9
I25.8 Y83.1
I21.0 Y83.1
I70.9 Y83.1
R09.2 Y83.1
I25.8 R09.2
I21.0 R09.2
I70.9 R09.2
Y83.1 R09.2
M32.9 N18.9
I11.9 N18.9
I34.0 N18.9
R57.0 N18.9
N18.9 M32.9
I11.9 M32.9
I34.0 M32.9
R57.0 M32.9
N18.9 I11.9
M32.9 I11.9
I34.0 I11.9
R57.0 I11.9
N18.9 I34.0
M32.9 I34.0
I11.9 I34.0
R57.0 I34.0
N18.9 R57.0
M32.9 R57.0
I11.9 R57.0
I34.0 R57.0
J90.X I31.3
I50.9 I31.3
I49.8 I31.3
R57.0 I31.3
I31.3 J90.X
I50.9 J90.X
I49.8 J90.X
R57.0 J90.X
I31.3 I50.9
J90.X I50.9
I49.8 I50.9
R57.0 I50.9
I31.3 I49.8
J90.X I49.8
I50.9 I49.8
R57.0 I49.8
I31.3 R57.0
J90.X R57.0
I50.9 R57.0
I49.8 R57.0
Q25.3 Q24.8
I49.8 Q24.8
R57.0 Q24.8
Q24.8 Q25.3
Q23.1 Q25.3
I49.8 Q25.3
R57.0 Q25.3
Q25.3 Q23.1
I49.8 Q23.1
R57.0 Q23.1
Q24.8 I49.8
Q25.3 I49.8
Q23.1 I49.8
Q24.8 R57.0
Q25.3 R57.0
Q23.1 R57.0
Z45.9 I09.1
Z45.9 Z95.2
Z45.9 T82.0
I09.1 Z45.9
Z95.2 Z45.9
T82.0 Z45.9
R57.0 Z45.9
Z45.9 R57.0
I06.0 I09.1
I05.2 I09.1
R57.8 I09.1
I09.1 I06.0
I05.2 I06.0
Z95.2 I06.0
R57.8 I06.0
I09.1 I05.2
I06.0 I05.2
Z95.2 I05.2
R57.8 I05.2
I06.0 Z95.2
I05.2 Z95.2
R57.8 Z95.2
I09.1 R57.8
I06.0 R57.8
I05.2 R57.8
Z95.2 R57.8
I21.1 I25.8
I10.X I25.8
E11.9 I25.8
R68.8 I25.8
I25.8 I21.1
R68.8 I21.1
I25.8 I10.X
R68.8 I10.X
I25.8 E11.9
R68.8 E11.9
I25.8 R68.8
I21.1 R68.8
I10.X R68.8
E11.9 R68.8
I50.9 I35.2
I49.0 I35.2
I46.1 I35.2
I35.2 I50.9
I49.0 I50.9
I35.2 I49.0
I50.9 I49.0
I46.1 I49.0
I35.2 I46.1
I49.0 I46.1
I50.0 I09.1
I50.0 I05.0
R57.0 I05.0
I09.1 I50.0
I05.0 I50.0
R57.0 I50.0
I05.0 R57.0
I50.0 R57.0
I33.0 N18.9
I33.0 I34.0
A41.9 I34.0
N18.9 I33.0
I34.0 I33.0
I10.X I33.0
A41.9 I33.0
I33.0 I10.X
I34.0 A41.9
I33.0 A41.9
I05.1 I09.1
L08.8 I09.1
L03.1 I09.1
I09.1 I05.1
L08.8 I05.1
L03.1 I05.1
A41.9 I05.1
I09.1 L08.8
I05.1 L08.8
L03.1 L08.8
A41.9 L08.8
I09.1 L03.1
I05.1 L03.1
L08.8 L03.1
A41.9 L03.1
I05.1 A41.9
L08.8 A41.9
L03.1 A41.9
N81.4 I27.9
N39.0 I27.9
N81.4 J18.9
N39.0 J18.9
I27.9 N81.4
J18.9 N81.4
N39.0 N81.4
A41.9 N81.4
I27.9 N39.0
J18.9 N39.0
N81.4 N39.0
A41.9 N39.0
N81.4 A41.9
N39.0 A41.9
Q24.8 C38.0
Q23.1 C38.0
Q23.0 C38.0
A41.9 C38.0
C38.0 Q24.8
C38.0 Q23.1
C38.0 Q23.0
C38.0 A41.9
N18.9 I09.1
T85.7 I09.1
N18.9 I08.0
T85.7 I08.0
I09.1 N18.9
I08.0 N18.9
T85.7 N18.9
I09.1 T85.7
I08.0 T85.7
N18.9 T85.7
A41.9 T85.7
T85.7 A41.9
E11.2 N18.9
T85.6 N18.9
N18.9 E11.2
T85.6 E11.2
T85.7 E11.2
A41.9 E11.2
N18.9 T85.6
E11.2 T85.6
T85.7 T85.6
A41.9 T85.6
E11.2 T85.7
T85.6 T85.7
E11.2 A41.9
T85.6 A41.9
T82.0 I07.2
Z95.2 I07.2
I07.2 T82.0
I07.2 Z95.2
T82.0 I08.1
A41.9 I08.1
I08.1 T82.0
I08.1 A41.9
K52.9 I42.0
N17.9 I42.0
E87.2 I42.0
I46.1 I42.0
I42.0 K52.9
N17.9 K52.9
E87.2 K52.9
I46.1 K52.9
I42.0 N17.9
K52.9 N17.9
E87.2 N17.9
I42.0 E87.2
K52.9 E87.2
N17.9 E87.2
I46.1 E87.2
I42.0 I46.1
K52.9 I46.1
E87.2 I46.1
N18.9 I26.0
E11.9 I26.0
I10.X I26.0
I26.0 N18.9
I26.0 E11.9
I26.0 I10.X
I10.X I09.1
I07.1 I05.2
I10.X I05.2
I46.1 I05.2
I05.2 I07.1
I10.X I07.1
I09.1 I10.X
I05.2 I10.X
I07.1 I10.X
I05.2 I46.1
I48.X I42.5
I50.9 I42.5
I42.5 I48.X
I42.5 I50.9
N39.0 I42.0
E11.9 I42.0
I27.0 I42.0
I42.0 N39.0
E11.9 N39.0
I27.0 N39.0
I46.1 N39.0
I42.0 E11.9
N39.0 E11.9
I27.0 E11.9
I42.0 I27.0
N39.0 I27.0
E11.9 I27.0
N39.0 I46.1
I27.9 C34.8
I27.2 C34.8
I31.3 C34.8
I46.1 C34.8
C34.8 I27.9
I31.3 I27.9
C34.8 I27.2
I31.3 I27.2
C34.8 I31.3
I27.9 I31.3
I27.2 I31.3
C34.8 I46.1
I48.X I07.1
I07.1 I48.X
I42.4 Q24.8
I50.0 Q24.8
I42.4 Q23.1
I50.0 Q23.1
Q24.8 I42.4
Q23.1 I42.4
I50.0 I42.4
I46.1 I42.4
Q24.8 I50.0
Q23.1 I50.0
I42.4 I50.0
I46.1 I50.0
I42.4 I46.1
I50.0 I46.1
I34.0 I35.0
I49.8 I35.0
I50.9 I35.0
I35.0 I34.0
I49.8 I34.0
I35.0 I49.8
I34.0 I49.8
I46.1 I49.8
I35.0 I50.9
I49.8 I46.1
I10.X I71.0
I49.8 I71.0
I71.2 I71.0
I46.1 I71.0
I71.0 I10.X
I49.8 I10.X
I71.2 I10.X
I71.0 I49.8
I10.X I49.8
I71.2 I49.8
I71.0 I71.2
I10.X I71.2
I49.8 I71.2
I46.1 I71.2
I71.0 I46.1
I71.2 I46.1
I27.2 J84.9
I10.X J84.9
J15.9 J84.9
I46.1 J84.9
J84.9 I27.2
J15.9 I27.2
J84.9 I10.X
J15.9 I10.X
J84.9 J15.9
I27.2 J15.9
I10.X J15.9
I46.1 J15.9
J84.9 I46.1
J15.9 I46.1
Y83.1 I09.1
Y83.1 I05.0
Y83.1 I07.1
I09.1 Y83.1
I05.0 Y83.1
I07.1 Y83.1
I10.X I35.0
I44.2 I35.0
Z45.9 I35.0
I35.0 I10.X
I44.2 I10.X
Z45.9 I10.X
I35.0 I44.2
I10.X I44.2
Z45.9 I44.2
I46.1 I44.2
I35.0 Z45.9
I10.X Z45.9
I44.2 Z45.9
I44.2 I46.1
E11.9 I35.0
R57.0 I35.0
I35.0 E11.9
I35.0 R57.0
I21.0 I09.1
I06.0 I05.0
I21.0 I05.0
I05.0 I06.0
I21.0 I06.0
R57.0 I06.0
I09.1 I21.0
I05.0 I21.0
I06.0 I21.0
I06.0 R57.0
I21.9 I25.8
I34.0 I25.8
I25.8 I21.9
I34.0 I21.9
I34.0 I25.1
I25.8 I34.0
I21.9 I34.0
I25.1 I34.0
I44.2 I25.8
I45.1 I25.8
I44.2 I21.1
I45.1 I21.1
I25.8 I44.2
I21.1 I44.2
I45.1 I44.2
R57.0 I44.2
I25.8 I45.1
I21.1 I45.1
I44.2 I45.1
R57.0 I45.1
I44.2 R57.0
I45.1 R57.0
T82.8 I09.1
I97.1 I09.1
T82.8 T82.0
I97.1 T82.0
I09.1 T82.8
T82.0 T82.8
I97.1 T82.8
R57.0 T82.8
I09.1 I97.1
T82.0 I97.1
T82.8 I97.1
R57.0 I97.1
T82.8 R57.0
I97.1 R57.0
R57.0 Y83.1
Y83.1 R57.0
Z49.1 I25.8
Z49.1 I21.0
Z49.1 Y83.1
I25.8 Z49.1
I21.0 Z49.1
Y83.1 Z49.1
R57.0 Z49.1
Z49.1 R57.0
Z95.2 Q24.8
Z95.2 Q23.1
Z95.2 Q23.0
R57.0 Q23.0
Q24.8 Z95.2
Q23.1 Z95.2
Q23.0 Z95.2
Q23.0 R57.0
Z95.4 I09.1
Z95.4 I07.1
Z95.4 T82.0
I09.1 Z95.4
I07.1 Z95.4
T82.0 Z95.4
R57.0 Z95.4
Z95.4 R57.0
I80.2 I34.0
I27.2 I34.0
R57.8 I34.0
I80.2 I36.1
R57.8 I36.1
I34.0 I80.2
I36.1 I80.2
I27.2 I80.2
R57.8 I80.2
I34.0 I27.2
I80.2 I27.2
R57.8 I27.2
I34.0 R57.8
I36.1 R57.8
I80.2 R57.8
I27.2 R57.8
I44.2 Q24.8
R57.1 Q24.8
I44.2 Q23.1
R57.1 Q23.1
I44.2 Q23.0
R57.1 Q23.0
Q24.8 I44.2
Q23.1 I44.2
Q23.0 I44.2
R57.1 I44.2
Q24.8 R57.1
Q23.1 R57.1
Q23.0 R57.1
I44.2 R57.1
E11.3 N18.9
K92.0 N18.9
R57.1 N18.9
N18.9 E11.3
Z49.1 E11.3
K92.0 E11.3
R57.1 E11.3
E11.3 Z49.1
K92.0 Z49.1
R57.1 Z49.1
N18.9 K92.0
E11.3 K92.0
Z49.1 K92.0
R57.1 K92.0
N18.9 R57.1
E11.3 R57.1
Z49.1 R57.1
K92.0 R57.1
I27.0 I25.8
I27.0 I21.9
I46.1 I21.9
I25.8 I27.0
I21.9 I27.0
I21.9 I46.1
E87.2 I47.2
I50.0 I47.2
R57.0 I47.2
I47.2 E87.2
I50.0 E87.2
R57.0 E87.2
I47.2 I50.0
E87.2 I50.0
I47.2 R57.0
E87.2 R57.0
C50.9 I26.0
Y83.1 I26.0
I26.0 C50.9
Y83.1 C50.9
R57.0 C50.9
I26.0 Y83.1
C50.9 Y83.1
C50.9 R57.0
I50.0 I27.9
I10.X I27.9
I27.9 I50.0
I27.2 I50.0
I10.X I50.0
A41.9 I50.0
I50.0 I27.2
A41.9 I27.2
I27.9 I10.X
I50.0 I10.X
I50.0 A41.9
I27.2 A41.9
I10.X I25.1
I25.1 I10.X
I26.0 I09.1
I26.0 I05.0
I09.1 I26.0
I05.0 I26.0
I48.X I26.0
I26.0 I48.X
J22.X Q24.8
Z95.8 Q24.8
I48.X Q24.8
Q24.8 J22.X
Z95.8 J22.X
I48.X J22.X
A41.9 J22.X
Q24.8 Z95.8
J22.X Z95.8
I48.X Z95.8
A41.9 Z95.8
Q24.8 I48.X
J22.X I48.X
Z95.8 I48.X
J22.X A41.9
Z95.8 A41.9
I48.X Q21.1
I50.9 Q21.1
Q21.1 I48.X
Q21.1 I50.9
I09.1 I25.8
I74.2 I25.8
I25.8 I09.1
I24.8 I09.1
I74.2 I09.1
I09.1 I24.8
I74.2 I24.8
A41.9 I24.8
I25.8 I74.2
I09.1 I74.2
I24.8 I74.2
A41.9 I74.2
I24.8 A41.9
I74.2 A41.9
Z49.1 Q24.8
J18.9 Q24.8
Z49.1 Q21.1
J18.9 Q21.1
Q24.8 Z49.1
Q21.1 Z49.1
J18.9 Z49.1
A41.9 Z49.1
Q24.8 J18.9
Q21.1 J18.9
Z49.1 J18.9
Z49.1 A41.9
A41.9 Z45.9
Z45.9 A41.9
I01.8 I09.1
I33.0 I09.1
I09.1 I01.8
I33.0 I01.8
Z95.2 I01.8
A41.9 I01.8
I09.1 I33.0
I01.8 I33.0
Z95.2 I33.0
I01.8 Z95.2
I33.0 Z95.2
I01.8 A41.9
Q21.8 Q24.8
I13.2 Q24.8
Q21.8 Q21.0
I13.2 Q21.0
Q24.8 Q21.8
Q21.0 Q21.8
I13.2 Q21.8
I46.1 Q21.8
Q24.8 I13.2
Q21.0 I13.2
Q21.8 I13.2
I46.1 I13.2
Q21.8 I46.1
I13.2 I46.1
Q25.0 Q24.8
Q22.2 Q24.8
I27.0 Q24.8
Q24.8 Q25.0
Q22.2 Q25.0
I27.0 Q25.0
I46.1 Q25.0
Q24.8 Q22.2
Q25.0 Q22.2
I27.0 Q22.2
I46.1 Q22.2
Q24.8 I27.0
Q25.0 I27.0
Q22.2 I27.0
Q25.0 I46.1
Q22.2 I46.1
I48.X I36.1
I36.1 I48.X
K65.0 I13.2
Z49.1 I13.2
I50.0 I13.2
I13.2 K65.0
Z49.1 K65.0
I50.0 K65.0
I46.1 K65.0
I13.2 Z49.1
K65.0 Z49.1
I50.0 Z49.1
I46.1 Z49.1
I13.2 I50.0
K65.0 I50.0
Z49.1 I50.0
K65.0 I46.1
Z49.1 I46.1
J84.8 I27.9
J98.4 I27.9
J44.1 I27.9
I27.9 J84.8
J98.4 J84.8
J44.1 J84.8
I46.1 J84.8
I27.9 J98.4
J84.8 J98.4
J44.1 J98.4
I46.1 J98.4
I27.9 J44.1
J84.8 J44.1
J98.4 J44.1
I46.1 J44.1
J84.8 I46.1
J98.4 I46.1
J44.1 I46.1
I35.1 I34.2
J84.9 I34.2
I35.1 I36.1
J84.9 I36.1
I34.2 I35.1
I36.1 I35.1
J84.9 I35.1
I46.1 I35.1
I34.2 J84.9
I36.1 J84.9
I35.1 J84.9
I35.1 I46.1
I27.2 I25.8
J98.4 I25.8
I27.2 I24.8
J98.4 I24.8
I46.1 I24.8
I25.8 I27.2
I24.8 I27.2
J98.4 I27.2
I25.8 J98.4
I24.8 J98.4
I27.2 J98.4
I24.8 I46.1
I49.8 I44.2
I50.9 I44.2
R09.2 I44.2
I44.2 I49.8
R09.2 I49.8
I44.2 I50.9
R09.2 I50.9
I44.2 R09.2
I49.8 R09.2
I50.9 R09.2
E11.9 I21.0
E11.9 Y83.1
I21.0 E11.9
Y83.1 E11.9
T86.2 I45.1
Z95.4 I45.1
N17.9 I45.1
I45.1 T86.2
Z95.4 T86.2
N17.9 T86.2
R57.0 T86.2
I45.1 Z95.4
T86.2 Z95.4
N17.9 Z95.4
I45.1 N17.9
T86.2 N17.9
Z95.4 N17.9
R57.0 N17.9
T86.2 R57.0
N17.9 R57.0
T81.0 I09.1
T81.0 I05.0
T81.0 I07.1
I09.1 T81.0
I05.0 T81.0
I07.1 T81.0
R57.0 T81.0
T81.0 R57.0
T85.8 Q24.8
T82.0 Q24.8
T85.8 Q23.1
T82.0 Q23.1
Q24.8 T85.8
Q23.1 T85.8
T82.0 T85.8
R57.0 T85.8
Q24.8 T82.0
Q23.1 T82.0
T85.8 T82.0
T85.8 R57.0
T85.8 I09.1
I05.1 I07.1
T85.8 I07.1
I07.1 I05.1
T85.8 I05.1
R57.0 I05.1
I09.1 T85.8
I07.1 T85.8
I05.1 T85.8
I05.1 R57.0
I34.0 C38.0
Y83.1 C38.0
J22.X C38.0
R57.8 C38.0
C38.0 I34.0
Y83.1 I34.0
J22.X I34.0
C38.0 Y83.1
I34.0 Y83.1
J22.X Y83.1
R57.8 Y83.1
C38.0 J22.X
I34.0 J22.X
Y83.1 J22.X
R57.8 J22.X
C38.0 R57.8
Y83.1 R57.8
J22.X R57.8
R57.1 I09.1
R57.1 I07.1
R57.1 T82.0
R57.1 Z95.2
I09.1 R57.1
I07.1 R57.1
T82.0 R57.1
Z95.2 R57.1
A09.X I27.0
I50.0 I27.0
I27.0 A09.X
I50.0 A09.X
A41.9 A09.X
I27.0 I50.0
A09.X I50.0
A09.X A41.9
I50.0 M35.0
R57.0 M35.0
M35.0 I50.0
M35.0 R57.0
I97.1 Q24.8
I97.1 Q23.0
Q24.8 I97.1
Q23.0 I97.1
R57.1 I97.1
I97.1 R57.1
I27.0 I27.9
R57.0 I27.9
I27.9 I27.0
I27.9 R57.0
E11.7 N18.9
E11.7 I25.8
E11.7 I10.X
N18.9 E11.7
I25.8 E11.7
I10.X E11.7
A41.9 E11.7
E11.7 A41.9
I05.1 I06.0
I07.1 I06.0
A41.9 I06.0
I06.0 I05.1
I06.0 I07.1
A41.9 I07.1
I06.0 A41.9
I07.1 A41.9
I42.0 I13.2
I34.0 I13.2
I36.1 I13.2
A41.9 I13.2
I13.2 I42.0
I34.0 I42.0
I36.1 I42.0
A41.9 I42.0
I13.2 I34.0
I42.0 I34.0
I13.2 I36.1
I42.0 I36.1
I13.2 A41.9
I42.0 A41.9
T82.0 I07.0
A41.9 I07.0
I07.0 T82.0
I07.0 A41.9
I06.1 I07.1
I07.1 I06.1
T85.8 I06.1
A41.9 I06.1
I06.1 T85.8
A41.9 T85.8
I06.1 A41.9
T85.8 A41.9
T86.1 N17.9
K35.0 N17.9
Z93.0 N17.9
A41.9 N17.9
N17.9 T86.1
K35.0 T86.1
Z93.0 T86.1
A41.9 T86.1
N17.9 K35.0
T86.1 K35.0
Z93.0 K35.0
A41.9 K35.0
N17.9 Z93.0
T86.1 Z93.0
K35.0 Z93.0
A41.9 Z93.0
N17.9 A41.9
T86.1 A41.9
K35.0 A41.9
Z93.0 A41.9
N17.9 I35.2
I10.X I35.2
Z95.2 I35.2
A41.9 I35.2
I35.2 N17.9
I10.X N17.9
Z95.2 N17.9
I35.2 I10.X
N17.9 I10.X
Z95.2 I10.X
I35.2 Z95.2
N17.9 Z95.2
I10.X Z95.2
I35.2 A41.9
Z95.5 I70.9
A41.9 I70.9
I70.9 Z95.5
A41.9 Z95.5
I70.9 A41.9
Z95.5 A41.9
A41.9 Z95.4
Z95.4 A41.9
I50.1 I35.0
E66.8 I35.0
I50.1 I10.X
E66.8 I10.X
I35.0 I50.1
I10.X I50.1
E66.8 I50.1
I46.1 I50.1
I35.0 E66.8
I10.X E66.8
I50.1 E66.8
I46.1 E66.8
I50.1 I46.1
E66.8 I46.1
I46.1 I05.1
I46.1 I06.0
I05.1 I46.1
I06.0 I46.1
I10.X I05.0
I05.0 I10.X
N13.3 I09.1
N39.0 I09.1
N13.3 I05.0
N39.0 I05.0
I09.1 N13.3
I05.0 N13.3
N39.0 N13.3
I46.1 N13.3
I09.1 N39.0
I05.0 N39.0
N13.3 N39.0
N13.3 I46.1
T81.4 C38.0
I42.0 C38.0
Z95.2 C38.0
I46.1 C38.0
C38.0 T81.4
I42.0 T81.4
Z95.2 T81.4
I46.1 T81.4
C38.0 I42.0
T81.4 I42.0
Z95.2 I42.0
C38.0 Z95.2
T81.4 Z95.2
I42.0 Z95.2
C38.0 I46.1
T81.4 I46.1
I27.2 I09.1
I47.2 I09.1
I27.2 I05.0
I47.2 I05.0
I09.1 I27.2
I05.0 I27.2
I47.2 I27.2
I09.1 I47.2
I05.0 I47.2
I27.2 I47.2
I08.2 I09.1
K92.8 I09.1
I08.2 I05.2
I48.X I05.2
K92.8 I05.2
I09.1 I08.2
I05.2 I08.2
I48.X I08.2
K92.8 I08.2
I05.2 I48.X
I08.2 I48.X
K92.8 I48.X
I09.1 K92.8
I05.2 K92.8
I08.2 K92.8
I48.X K92.8
I24.8 I25.1
I25.1 I24.8
I20.0 I24.8
I24.8 I20.0
R57.0 I20.0
I20.0 R57.0
I50.9 I09.1
I50.9 I05.0
I09.1 I50.9
I05.0 I50.9
T85.8 I07.2
R57.0 I07.2
I07.2 T85.8
I07.2 R57.0
T85.8 I06.0
R57.8 I07.1
I06.0 T85.8
R57.8 T85.8
I07.1 R57.8
T85.8 R57.8
I97.1 I05.0
R57.1 I05.0
I97.1 I07.1
I05.0 I97.1
I07.1 I97.1
I05.0 R57.1
T81.0 Q24.8
T81.0 Q23.1
T81.0 Q23.0
Q24.8 T81.0
Q23.1 T81.0
Q23.0 T81.0
R57.1 T81.0
T81.0 R57.1
I70.9 I21.1
Y83.1 I21.1
I21.1 I70.9
R68.8 I70.9
I21.1 Y83.1
R68.8 Y83.1
I70.9 R68.8
Y83.1 R68.8
R68.8 I09.1
Z95.4 I48.X
R68.8 I48.X
Z95.4 Z95.2
R68.8 Z95.2
I48.X Z95.4
Z95.2 Z95.4
R68.8 Z95.4
I09.1 R68.8
I48.X R68.8
Z95.2 R68.8
Z95.4 R68.8
E87.2 N18.9
E21.1 N18.9
N18.9 E87.2
E21.1 E87.2
N18.9 E21.1
E87.2 E21.1
I46.1 E21.1
E21.1 I46.1
Z45.9 I33.0
I50.9 I33.0
I33.0 Z45.9
I50.9 Z45.9
I33.0 I50.9
Z45.9 I50.9
N17.9 I09.1
N17.9 T82.0
I09.1 N17.9
T82.0 N17.9
Z95.4 I10.X
I10.X Z95.4
I06.1 I05.2
I05.2 I06.1
I36.1 I33.0
I27.9 I33.0
I27.0 I33.0
I46.1 I33.0
I33.0 I36.1
I27.0 I36.1
I33.0 I27.9
I33.0 I27.0
I36.1 I27.0
I33.0 I46.1
K42.9 N18.9
I50.0 N18.9
K42.9 Z49.1
N18.9 K42.9
Z49.1 K42.9
I50.0 K42.9
I46.1 K42.9
N18.9 I50.0
K42.9 I50.0
K42.9 I46.1
N18.9 I06.1
N18.9 I07.1
I06.1 N18.9
I07.1 N18.9
I25.1 I21.1
I34.0 I21.1
I21.1 I25.1
I21.1 I34.0
I34.0 I35.1
I27.2 I35.1
R57.0 I35.1
I35.1 I34.0
I35.1 I27.2
I35.1 R57.0
I48.X I42.0
I49.0 I42.0
I47.2 I42.0
R57.0 I42.0
I42.0 I48.X
I49.0 I48.X
I47.2 I48.X
I42.0 I49.0
I48.X I49.0
I47.2 I49.0
I42.0 I47.2
I48.X I47.2
I49.0 I47.2
I42.0 R57.0
Q22.5 Q24.8
Q24.8 Q22.5
Q21.1 Q22.5
I48.X Q22.5
R57.0 Q22.5
Q22.5 Q21.1
R57.0 Q21.1
Q22.5 I48.X
Q22.5 R57.0
Q21.1 R57.0
Q25.0 Q21.0
I48.X Q21.0
R57.0 Q21.0
Q21.0 Q25.0
I48.X Q25.0
R57.0 Q25.0
Q21.0 I48.X
Q25.0 I48.X
Q21.0 R57.0
Q25.0 R57.0
T82.0 I42.0
T82.0 I36.1
I42.0 T82.0
I36.1 T82.0
Q23.3 Q23.0
Q23.0 Q23.3
R57.0 Q23.3
Q23.3 R57.0
T82.0 I26.0
I26.0 T82.0
Y60.5 I09.1
Y60.5 I05.0
Y60.5 Y83.1
I09.1 Y60.5
I05.0 Y60.5
Y83.1 Y60.5
R57.0 Y60.5
Y60.5 R57.0
I26.0 I35.0
T82.0 I35.0
Z95.2 I35.0
I35.0 I26.0
Z95.2 I26.0
I35.0 T82.0
I35.0 Z95.2
I26.0 Z95.2
I10.X I27.0
I27.0 I10.X
I13.2 N18.9
I24.8 N18.9
N18.9 I13.2
I21.1 I13.2
I24.8 I13.2
I13.2 I21.1
I24.8 I21.1
A41.9 I21.1
N18.9 I24.8
I13.2 I24.8
I21.1 I24.8
I21.1 A41.9
I36.1 I35.0
I31.3 I35.0
A41.9 I35.0
I31.3 I34.0
I35.0 I36.1
I31.3 I36.1
I35.0 I31.3
I34.0 I31.3
I36.1 I31.3
A41.9 I31.3
I35.0 A41.9
I31.3 A41.9
A41.9 I05.2
I05.2 A41.9
I35.1 I35.2
I36.1 I35.2
I48.X I35.2
I35.2 I35.1
I48.X I35.1
A41.9 I35.1
I35.2 I36.1
I35.2 I48.X
I35.1 I48.X
I35.1 A41.9
I64.X I09.1
I64.X I05.2
I64.X I07.1
I09.1 I64.X
I05.2 I64.X
I07.1 I64.X
A41.9 I64.X
I64.X A41.9
I82.8 I27.9
I82.8 I27.2
J18.9 I27.2
I27.9 I82.8
I27.2 I82.8
J18.9 I82.8
A41.9 I82.8
I27.2 J18.9
I82.8 J18.9
I82.8 A41.9
Z49.1 M32.9
J18.9 M32.9
A41.9 M32.9
M32.9 Z49.1
M32.9 J18.9
M32.9 A41.9
I45.1 I09.1
I45.1 I48.X
I09.1 I45.1
I48.X I45.1
T82.0 I45.1
I45.1 T82.0
J85.3 I09.1
J85.3 T82.0
I09.1 J85.3
T82.0 J85.3
Z95.2 J85.3
A41.9 J85.3
J85.3 Z95.2
J85.3 A41.9
T82.6 I61.8
T82.0 I61.8
I09.1 I61.8
I46.1 I61.8
I61.8 T82.6
T82.0 T82.6
I09.1 T82.6
I46.1 T82.6
I61.8 T82.0
T82.6 T82.0
I61.8 I09.1
T82.6 I09.1
I61.8 I46.1
T82.6 I46.1
I60.9 I09.1
I11.0 I09.1
I60.9 I33.0
I11.0 I33.0
I09.1 I60.9
I33.0 I60.9
I11.0 I60.9
I46.1 I60.9
I09.1 I11.0
I33.0 I11.0
I60.9 I11.0
I46.1 I11.0
I60.9 I46.1
I11.0 I46.1
I50.9 I21.9
I24.8 I21.9
I21.9 I50.9
I25.8 I50.9
I24.8 I50.9
I50.9 I25.8
I21.9 I24.8
I50.9 I24.8
I27.9 I09.1
I06.1 I07.2
I27.9 I07.2
I46.1 I07.2
I07.2 I06.1
I27.9 I06.1
I09.1 I27.9
I07.2 I27.9
I06.1 I27.9
I07.2 I46.1
I49.8 I27.9
I49.8 I27.2
I27.9 I49.8
I27.2 I49.8
J93.1 I27.2
J93.1 J84.9
I49.8 J84.9
I27.2 J93.1
J84.9 J93.1
I49.8 J93.1
I46.1 J93.1
J84.9 I49.8
J93.1 I49.8
J93.1 I46.1
T85.6 I09.1
I49.X I09.1
T85.6 I07.1
I49.X I07.1
I09.1 T85.6
I07.1 T85.6
I49.X T85.6
I46.1 T85.6
I09.1 I49.X
I07.1 I49.X
T85.6 I49.X
I46.1 I49.X
T85.6 I46.1
I49.X I46.1
I24.8 I34.0
I70.9 I34.0
I34.0 I24.8
I34.0 I70.9
I46.1 I70.9
I70.9 I46.1
I97.1 Z95.2
Z95.2 I97.1
I46.1 I97.1
I97.1 I46.1
M8000/ C38.0
E87.2 C38.0
K72.0 C38.0
C38.0 M8000/
E87.2 M8000/
K72.0 M8000/
I46.1 M8000/
C38.0 E87.2
M8000/ E87.2
K72.0 E87.2
C38.0 K72.0
M8000/ K72.0
E87.2 K72.0
I46.1 K72.0
M8000/ I46.1
K72.0 I46.1
I42.0 I09.1
I09.1 I42.0
N17.9 I48.X
I48.X N17.9
Q24.8 I27.9
Q21.8 I27.9
Q24.5 I27.9
I27.9 Q24.8
Q24.5 Q24.8
I27.9 Q21.8
Q24.5 Q21.8
I27.9 Q24.5
Q24.8 Q24.5
Q21.8 Q24.5
I46.1 Q24.5
Q24.5 I46.1
T82.0 I06.0
I06.0 T82.0
G47.3 I27.9
G47.3 I27.2
G47.3 I10.X
I27.9 G47.3
I27.2 G47.3
I10.X G47.3
R57.0 G47.3
G47.3 R57.0
I20.0 I21.9
I21.9 I20.0
I27.2 I07.1
I07.1 I27.2
I67.8 I09.1
I07.0 I05.2
I67.8 I05.2
R57.0 I05.2
I05.2 I07.0
I67.8 I07.0
R57.0 I07.0
I09.1 I67.8
I05.2 I67.8
I07.0 I67.8
R57.0 I67.8
I05.2 R57.0
I07.0 R57.0
I67.8 R57.0
I70.9 I44.2
I44.2 I70.9
N17.9 I05.2
N17.9 I07.1
I05.2 N17.9
I07.1 N17.9
M8000/ D15.1
T82.0 D15.1
T85.8 D15.1
R57.0 D15.1
D15.1 M8000/
T82.0 M8000/
T85.8 M8000/
R57.0 M8000/
D15.1 T82.0
M8000/ T82.0
D15.1 T85.8
M8000/ T85.8
D15.1 R57.0
M8000/ R57.0
T82.0 I05.2
I05.2 T82.0
T82.8 I07.1
I07.1 T82.8
Z95.4 T82.8
T82.8 Z95.4
T82.0 I34.2
T85.8 I34.2
Z95.2 I34.2
R57.0 I34.2
I34.2 T82.0
I34.2 T85.8
Z95.2 T85.8
I34.2 Z95.2
T85.8 Z95.2
I34.2 R57.0
I48.X I21.9
I35.0 I21.9
T82.0 I21.9
I21.9 I48.X
I35.0 I48.X
I21.9 I35.0
I48.X I35.0
I21.9 T82.0
T66.X I42.0
I42.0 T66.X
I48.X T66.X
I47.2 T66.X
I46.1 T66.X
T66.X I48.X
T66.X I47.2
T66.X I46.1
I70.9 I21.9
T85.7 I21.9
T85.7 I25.8
I21.9 I70.9
T85.7 I70.9
I21.9 T85.7
I25.8 T85.7
I70.9 T85.7
R57.0 T85.7
T85.7 R57.0
Q24.8 I64.X
I48.X I64.X
I10.X I64.X
I46.1 I64.X
I64.X Q24.8
I10.X Q24.8
I64.X I48.X
I64.X I10.X
Q24.8 I10.X
I64.X I46.1
I31.3 I27.0
I27.0 I31.3
Z52.4 N18.9
K65.0 N18.9
N18.9 Z52.4
K65.0 Z52.4
A41.9 Z52.4
N18.9 K65.0
Z52.4 K65.0
A41.9 K65.0
Z52.4 A41.9
K65.0 A41.9
I48.X I07.0
R57.1 I07.0
I07.0 I48.X
R57.1 I48.X
I07.0 R57.1
I48.X R57.1
I50.9 I71.0
I71.0 I50.9
I25.4 I21.9
I35.2 I21.9
I21.9 I25.4
I35.2 I25.4
I25.8 I25.4
I46.1 I25.4
I21.9 I35.2
I25.4 I35.2
I25.8 I35.2
I25.4 I25.8
I35.2 I25.8
I25.4 I46.1
I60.9 I31.3
J32.2 I31.3
J32.0 I31.3
I31.3 I60.9
J32.2 I60.9
J32.0 I60.9
A41.9 I60.9
I31.3 J32.2
I60.9 J32.2
J32.0 J32.2
A41.9 J32.2
I31.3 J32.0
I60.9 J32.0
J32.2 J32.0
A41.9 J32.0
I60.9 A41.9
J32.2 A41.9
J32.0 A41.9
I48.X I25.5
J80.X I25.5
J18.9 I25.5
A41.9 I25.5
I25.5 I48.X
J80.X I48.X
J18.9 I48.X
I25.5 J80.X
I48.X J80.X
J18.9 J80.X
A41.9 J80.X
I25.5 J18.9
I48.X J18.9
J80.X J18.9
I25.5 A41.9
J80.X A41.9
T81.0 T82.0
T82.0 T81.0
Z95.4 T81.0
T81.0 Z95.4
G06.0 I09.1
Z01.7 I09.1
G06.0 I60.9
I48.X I60.9
Z01.7 I60.9
I09.1 G06.0
I60.9 G06.0
I48.X G06.0
Z01.7 G06.0
I60.9 I48.X
G06.0 I48.X
Z01.7 I48.X
I09.1 Z01.7
I60.9 Z01.7
G06.0 Z01.7
I48.X Z01.7
E66.9 I35.0
E66.9 I21.9
I49.8 I21.9
I35.0 E66.9
I21.9 E66.9
I49.8 E66.9
R57.0 E66.9
I21.9 I49.8
E66.9 I49.8
E66.9 R57.0
M31.3 N18.9
R04.8 N18.9
N18.9 M31.3
R04.8 M31.3
E87.2 M31.3
R57.1 M31.3
N18.9 R04.8
M31.3 R04.8
E87.2 R04.8
R57.1 R04.8
M31.3 E87.2
R04.8 E87.2
R57.1 E87.2
M31.3 R57.1
R04.8 R57.1
E87.2 R57.1
I33.0 I35.1
I13.2 I35.1
N17.9 I35.1
I35.1 I33.0
I13.2 I33.0
N17.9 I33.0
I35.1 I13.2
I33.0 I13.2
N17.9 I13.2
I35.1 N17.9
I33.0 N17.9
I13.2 N17.9
I48.X I34.2
A41.9 I34.2
I34.2 I48.X
I34.2 A41.9
I34.0 I42.9
I36.1 I42.9
I49.4 I42.9
I46.1 I42.9
I42.9 I34.0
I49.4 I34.0
I42.9 I36.1
I49.4 I36.1
I42.9 I49.4
I34.0 I49.4
I36.1 I49.4
I46.1 I49.4
I42.9 I46.1
I49.4 I46.1
I35.0 I61.9
I10.X I61.9
E78.1 I61.9
I61.9 I35.0
E78.1 I35.0
I61.9 I10.X
E78.1 I10.X
I61.9 E78.1
I35.0 E78.1
I10.X E78.1
I46.1 E78.1
E78.1 I46.1
R57.2 Q24.8
Q22.8 Q23.3
R57.2 Q23.3
Q23.3 Q22.8
Q23.1 Q22.8
R57.2 Q22.8
Q22.8 Q23.1
R57.2 Q23.1
Q24.8 R57.2
Q23.3 R57.2
Q22.8 R57.2
Q23.1 R57.2
Q21.1 I42.0
I31.3 I42.0
I42.0 Q21.1
I36.1 Q21.1
I31.3 Q21.1
Q21.1 I36.1
I42.0 I31.3
Q21.1 I31.3
I07.1 I07.0
I07.0 I07.1
I49.0 I26.0
N17.9 I26.0
N39.0 I26.0
R57.2 I26.0
I26.0 I49.0
N17.9 I49.0
N39.0 I49.0
R57.2 I49.0
I26.0 N17.9
I49.0 N17.9
N39.0 N17.9
R57.2 N17.9
I26.0 N39.0
I49.0 N39.0
N17.9 N39.0
R57.2 N39.0
I26.0 R57.2
I49.0 R57.2
N17.9 R57.2
N39.0 R57.2
I31.3 C38.0
I31.3 M8000/
I10.X M8000/
C38.0 I31.3
M8000/ I31.3
I10.X I31.3
M8000/ I10.X
I31.3 I10.X
Q22.2 Q22.8
R57.1 Q22.8
Q22.2 Q23.3
R57.1 Q23.3
Q22.8 Q22.2
Q23.3 Q22.2
R57.1 Q22.2
Q22.8 R57.1
Q23.3 R57.1
Q22.2 R57.1
I10.X I42.2
I49.8 I42.2
E66.2 I42.2
R57.2 I42.2
I42.2 I10.X
E66.2 I10.X
R57.2 I10.X
I42.2 I49.8
E66.2 I49.8
R57.2 I49.8
I42.2 E66.2
I10.X E66.2
I49.8 E66.2
R57.2 E66.2
I42.2 R57.2
I10.X R57.2
I49.8 R57.2
E66.2 R57.2
I05.0 I05.1
I05.1 I05.0
Q21.8 Q25.0
I50.0 Q25.0
Q25.0 Q21.8
I50.0 Q21.8
Q25.0 I50.0
Q21.8 I50.0
C71.1 N18.9
M9380/3 N18.9
G40.9 N18.9
N18.9 C71.1
M9380/3 C71.1
G40.9 C71.1
I46.1 C71.1
N18.9 M9380/3
C71.1 M9380/3
G40.9 M9380/3
I46.1 M9380/3
N18.9 G40.9
C71.1 G40.9
M9380/3 G40.9
I46.1 G40.9
C71.1 I46.1
M9380/3 I46.1
G40.9 I46.1
I87.2 I09.1
I87.2 I05.0
I87.2 I48.X
I09.1 I87.2
I05.0 I87.2
I48.X I87.2
R57.0 I87.2
I87.2 R57.0
K92.0 Q24.8
Y44.2 Q24.8
K92.0 Q23.3
Y44.2 Q23.3
Q24.8 K92.0
Q23.3 K92.0
Y44.2 K92.0
R57.2 K92.0
Q24.8 Y44.2
Q23.3 Y44.2
K92.0 Y44.2
R57.2 Y44.2
K92.0 R57.2
Y44.2 R57.2
Q24.8 I63.9
Q23.1 I63.9
Q23.0 I63.9
I97.1 I63.9
I63.9 Q24.8
I63.9 Q23.1
I97.1 Q23.1
I63.9 Q23.0
I63.9 I97.1
Q23.1 I97.1
I27.0 Q21.0
R57.2 Q21.0
R57.2 Q25.0
Q21.0 I27.0
R57.2 I27.0
Q21.0 R57.2
Q25.0 R57.2
I27.0 R57.2
I48.9 I09.1
R57.2 I09.1
I48.9 I07.1
R57.2 I07.1
I48.9 I05.1
R57.2 I05.1
I09.1 I48.9
I07.1 I48.9
I05.1 I48.9
R57.2 I48.9
I09.1 R57.2
I07.1 R57.2
I05.1 R57.2
I48.9 R57.2
E14.1 I27.0
K92.2 I27.0
D59.1 I27.0
I27.0 E14.1
K92.2 E14.1
D59.1 E14.1
R57.0 E14.1
I27.0 K92.2
E14.1 K92.2
D59.1 K92.2
R57.0 K92.2
I27.0 D59.1
E14.1 D59.1
K92.2 D59.1
R57.0 D59.1
E14.1 R57.0
K92.2 R57.0
D59.1 R57.0
I49.9 I35.0
I49.9 I34.0
I49.9 I36.1
I35.0 I49.9
I34.0 I49.9
I36.1 I49.9
R57.0 I49.9
I49.9 R57.0
I49.8 I42.0
N18.9 I42.0
I49.8 I47.2
N18.9 I47.2
I42.0 I49.8
I47.2 I49.8
N18.9 I49.8
I42.0 N18.9
I47.2 N18.9
I49.8 N18.9
