# Supplementary material for: Comorbidity patterns in cardiovascular diseases: the role of life-stage and socioeconomic status
Source: Front Cardiovasc Med. 2024 Feb 13;11:1215458. doi: 10.3389/fcvm.2024.1215458 (PMC10897012; doi:10.3389/fcvm.2024.1215458)
Supplement: Supplementary file 1 [file Datasheet1.zip › Supplementary/Supplementary_Female_networks/CoNet_TotFemale_21_40_highSEL_clean.txt]

Q22.4 Q24.8
Q26.2 Q24.8
I27.8 Q24.8
I46.1 Q24.8
Q24.8 Q22.4
Q26.2 Q22.4
I27.8 Q22.4
I46.1 Q22.4
Q24.8 Q26.2
Q22.4 Q26.2
I27.8 Q26.2
I46.1 Q26.2
Q24.8 I27.8
Q22.4 I27.8
Q26.2 I27.8
I46.1 I27.8
Q24.8 I46.1
Q22.4 I46.1
Q26.2 I46.1
I27.8 I46.1
I50.9 I45.6
I49.8 I45.6
E66.9 I45.6
Z01.7 I45.6
I45.6 I50.9
I49.8 I50.9
E66.9 I50.9
Z01.7 I50.9
I45.6 I49.8
I50.9 I49.8
E66.9 I49.8
Z01.7 I49.8
I45.6 E66.9
I50.9 E66.9
I49.8 E66.9
Z01.7 E66.9
I45.6 Z01.7
I50.9 Z01.7
I49.8 Z01.7
E66.9 Z01.7
N18.9 O26.8
D59.4 O26.8
E79.0 O26.8
Z01.7 O26.8
O26.8 N18.9
D59.4 N18.9
E79.0 N18.9
Z01.7 N18.9
O26.8 D59.4
N18.9 D59.4
E79.0 D59.4
Z01.7 D59.4
O26.8 E79.0
N18.9 E79.0
D59.4 E79.0
Z01.7 E79.0
O26.8 Z01.7
N18.9 Z01.7
D59.4 Z01.7
E79.0 Z01.7
I50.9 I42.9
Z45.9 I42.9
G90.9 I42.9
Z01.7 I42.9
I42.9 I50.9
Z45.9 I50.9
G90.9 I50.9
I42.9 Z45.9
I50.9 Z45.9
G90.9 Z45.9
Z01.7 Z45.9
I42.9 G90.9
I50.9 G90.9
Z45.9 G90.9
Z01.7 G90.9
I42.9 Z01.7
Z45.9 Z01.7
G90.9 Z01.7
Q21.1 Q24.8
I45.1 Q24.8
I27.2 Q24.8
Z01.7 Q24.8
Q24.8 Q21.1
I45.1 Q21.1
I27.2 Q21.1
Z01.7 Q21.1
Q24.8 I45.1
Q21.1 I45.1
I27.2 I45.1
Z01.7 I45.1
Q24.8 I27.2
Q21.1 I27.2
I45.1 I27.2
Z01.7 I27.2
Q24.8 Z01.7
Q21.1 Z01.7
I45.1 Z01.7
I27.2 Z01.7
Q26.8 Q24.8
Q24.8 Q26.8
Q21.1 Q26.8
I27.2 Q26.8
Z01.7 Q26.8
Q26.8 Q21.1
Q26.8 I27.2
Q26.8 Z01.7
I26.9 I27.9
I27.8 I27.9
I36.1 I27.9
Z01.7 I27.9
I27.9 I26.9
I27.8 I26.9
I36.1 I26.9
Z01.7 I26.9
I27.9 I27.8
I26.9 I27.8
I36.1 I27.8
Z01.7 I27.8
I27.9 I36.1
I26.9 I36.1
I27.8 I36.1
Z01.7 I36.1
I27.9 Z01.7
I26.9 Z01.7
I27.8 Z01.7
I36.1 Z01.7
Q26.3 Q24.8
Q26.3 Q21.1
Q24.8 Q26.3
Q21.1 Q26.3
I45.1 Q26.3
Z01.7 Q26.3
Q26.3 I45.1
Q26.3 Z01.7
Q23.1 Q24.8
I33.0 Q24.8
I49.8 Q24.8
Q24.8 Q23.1
I33.0 Q23.1
I49.8 Q23.1
Z01.7 Q23.1
Q24.8 I33.0
Q23.1 I33.0
I49.8 I33.0
Z01.7 I33.0
Q24.8 I49.8
Q23.1 I49.8
I33.0 I49.8
Q23.1 Z01.7
I33.0 Z01.7
G90.9 I49.1
I50.9 I49.1
I49.8 I49.1
Z01.7 I49.1
I49.1 G90.9
I49.8 G90.9
I49.1 I50.9
I49.1 I49.8
G90.9 I49.8
I49.1 Z01.7
I15.1 N18.9
I50.9 N18.9
I49.8 N18.9
N18.9 I15.1
I50.9 I15.1
I49.8 I15.1
Z01.7 I15.1
N18.9 I50.9
I15.1 I50.9
N18.9 I49.8
I15.1 I49.8
I15.1 Z01.7
Y83.1 Q24.8
Y83.1 Q21.1
I49.8 Q21.1
Q24.8 Y83.1
Q21.1 Y83.1
I49.8 Y83.1
Z01.7 Y83.1
Q21.1 I49.8
Y83.1 I49.8
Y83.1 Z01.7
I48.X I51.5
I47.1 I51.5
I49.1 I51.5
Z01.7 I51.5
I51.5 I48.X
I47.1 I48.X
I49.1 I48.X
Z01.7 I48.X
I51.5 I47.1
I48.X I47.1
I49.1 I47.1
Z01.7 I47.1
I51.5 I49.1
I48.X I49.1
I47.1 I49.1
I51.5 Z01.7
I48.X Z01.7
I47.1 Z01.7
I21.9 I25.8
I44.3 I25.8
I50.9 I25.8
Z01.7 I25.8
I25.8 I21.9
I44.3 I21.9
I50.9 I21.9
Z01.7 I21.9
I25.8 I44.3
I21.9 I44.3
I50.9 I44.3
Z01.7 I44.3
I25.8 I50.9
I21.9 I50.9
I44.3 I50.9
I25.8 Z01.7
I21.9 Z01.7
I44.3 Z01.7
Q23.0 Q24.8
I50.9 Q24.8
Q24.8 Q23.0
I49.8 Q23.0
I50.9 Q23.0
Z01.7 Q23.0
Q23.0 I49.8
Q24.8 I50.9
Q23.0 I50.9
Q23.0 Z01.7
I97.0 Q24.8
I97.0 Q26.3
I97.0 Q21.1
Q24.8 I97.0
Q26.3 I97.0
Q21.1 I97.0
Z01.7 I97.0
I97.0 Z01.7
I31.3 M32.1
O99.4 M32.1
O99.8 M32.1
Z01.7 M32.1
M32.1 I31.3
O99.4 I31.3
O99.8 I31.3
Z01.7 I31.3
M32.1 O99.4
I31.3 O99.4
O99.8 O99.4
Z01.7 O99.4
M32.1 O99.8
I31.3 O99.8
O99.4 O99.8
Z01.7 O99.8
M32.1 Z01.7
I31.3 Z01.7
O99.4 Z01.7
O99.8 Z01.7
Q21.0 Q24.8
Q25.4 Q24.8
Q24.8 Q21.0
Q25.4 Q21.0
Y83.1 Q21.0
Z01.7 Q21.0
Q24.8 Q25.4
Q21.0 Q25.4
Y83.1 Q25.4
Z01.7 Q25.4
Q21.0 Y83.1
Q25.4 Y83.1
Q21.0 Z01.7
Q25.4 Z01.7
T82.1 G90.9
Z95.0 G90.9
Z45.0 G90.9
G90.9 T82.1
Z95.0 T82.1
Z45.0 T82.1
Z01.7 T82.1
G90.9 Z95.0
T82.1 Z95.0
Z45.0 Z95.0
Z01.7 Z95.0
G90.9 Z45.0
T82.1 Z45.0
Z95.0 Z45.0
Z01.7 Z45.0
T82.1 Z01.7
Z95.0 Z01.7
Z45.0 Z01.7
N18.9 Z94.0
N03.1 Z94.0
Z49.1 Z94.0
Z01.7 Z94.0
Z94.0 N18.9
N03.1 N18.9
Z49.1 N18.9
Z94.0 N03.1
N18.9 N03.1
Z49.1 N03.1
Z01.7 N03.1
Z94.0 Z49.1
N18.9 Z49.1
N03.1 Z49.1
Z01.7 Z49.1
Z94.0 Z01.7
N03.1 Z01.7
Z49.1 Z01.7
T82.1 Q24.6
Z95.0 Q24.6
Z45.0 Q24.6
Z45.9 Q24.6
Q24.6 T82.1
Z45.9 T82.1
Q24.6 Z95.0
Z45.9 Z95.0
Q24.6 Z45.0
Z45.9 Z45.0
Q24.6 Z45.9
T82.1 Z45.9
Z95.0 Z45.9
Z45.0 Z45.9
I49.8 I47.1
I50.9 I47.1
I10.X I47.1
I47.1 I49.8
I10.X I49.8
I47.1 I50.9
I10.X I50.9
I47.1 I10.X
I49.8 I10.X
I50.9 I10.X
I50.9 I49.9
I49.8 I49.9
Z01.7 I49.9
I49.9 I50.9
I49.9 I49.8
I49.9 Z01.7
I65.2 M31.4
I49.8 M31.4
Z01.7 M31.4
M31.4 I65.2
I49.8 I65.2
Z01.7 I65.2
M31.4 I49.8
I65.2 I49.8
M31.4 Z01.7
I65.2 Z01.7
I49.8 I47.2
Z01.7 I47.2
I47.2 I49.8
I47.2 Z01.7
Q20.3 Q24.8
Q22.5 Q24.8
R57.0 Q24.8
Q24.8 Q20.3
Q22.5 Q20.3
Q25.4 Q20.3
R57.0 Q20.3
Q24.8 Q22.5
Q20.3 Q22.5
Q25.4 Q22.5
R57.0 Q22.5
Q20.3 Q25.4
Q22.5 Q25.4
R57.0 Q25.4
Q24.8 R57.0
Q20.3 R57.0
Q22.5 R57.0
Q25.4 R57.0
I49.8 I48.X
I50.9 I48.X
E03.9 I48.X
I48.X I49.8
E03.9 I49.8
I48.X I50.9
E03.9 I50.9
I48.X E03.9
I49.8 E03.9
I50.9 E03.9
Z01.7 E03.9
E03.9 Z01.7
T86.1 N18.9
Z96.8 N18.9
E83.5 N18.9
N18.9 T86.1
Z96.8 T86.1
E83.5 T86.1
Z01.7 T86.1
N18.9 Z96.8
T86.1 Z96.8
E83.5 Z96.8
Z01.7 Z96.8
N18.9 E83.5
T86.1 E83.5
Z96.8 E83.5
Z01.7 E83.5
T86.1 Z01.7
Z96.8 Z01.7
E83.5 Z01.7
Q25.1 Q24.8
I15.9 Q24.8
Q24.8 Q25.1
Y83.1 Q25.1
I15.9 Q25.1
Z01.7 Q25.1
Q25.1 Y83.1
I15.9 Y83.1
Q24.8 I15.9
Q25.1 I15.9
Y83.1 I15.9
Z01.7 I15.9
Q25.1 Z01.7
I15.9 Z01.7
Q25.0 Q24.8
I27.0 Q24.8
Q24.8 Q25.0
Y83.1 Q25.0
I27.0 Q25.0
Z01.7 Q25.0
Q25.0 Y83.1
I27.0 Y83.1
Q24.8 I27.0
Q25.0 I27.0
Y83.1 I27.0
Z01.7 I27.0
Q25.0 Z01.7
I27.0 Z01.7
I05.0 I09.1
I48.X I09.1
I27.2 I09.1
Z01.7 I09.1
I09.1 I05.0
I48.X I05.0
I27.2 I05.0
Z01.7 I05.0
I09.1 I48.X
I05.0 I48.X
I27.2 I48.X
I09.1 I27.2
I05.0 I27.2
I48.X I27.2
I09.1 Z01.7
I05.0 Z01.7
I45.1 I47.1
I45.1 I48.X
I47.1 I45.1
I48.X I45.1
I49.8 I45.1
I45.1 I49.8
Z01.7 I10.X
I10.X Z01.7
I27.2 I42.0
I50.9 I42.0
I49.8 I42.0
Z01.7 I42.0
I42.0 I27.2
I50.9 I27.2
I49.8 I27.2
I42.0 I50.9
I27.2 I50.9
I42.0 I49.8
I27.2 I49.8
I42.0 Z01.7
J81.X I47.1
I47.1 J81.X
I50.9 J81.X
I49.8 J81.X
Z01.7 J81.X
J81.X I50.9
J81.X I49.8
J81.X Z01.7
Y83.1 M31.4
Y83.1 I65.2
M31.4 Y83.1
I65.2 Y83.1
Z45.9 I27.0
I50.9 I27.0
I49.9 I27.0
I27.0 Z45.9
I49.9 Z45.9
I27.0 I50.9
I27.0 I49.9
Z45.9 I49.9
I71.0 I35.1
I10.X I35.1
I50.9 I35.1
Z01.7 I35.1
I35.1 I71.0
I10.X I71.0
I50.9 I71.0
Z01.7 I71.0
I35.1 I10.X
I71.0 I10.X
I35.1 I50.9
I71.0 I50.9
I35.1 Z01.7
I71.0 Z01.7
I34.0 I42.0
I36.1 I42.0
I42.0 I34.0
I36.1 I34.0
I50.9 I34.0
Z01.7 I34.0
I42.0 I36.1
I34.0 I36.1
I50.9 I36.1
I34.0 I50.9
I36.1 I50.9
I34.0 Z01.7
I50.9 I09.1
I50.9 I05.0
I09.1 I50.9
I05.0 I50.9
I45.1 I25.1
I49.8 I25.1
I50.9 I25.1
Z01.7 I25.1
I25.1 I45.1
I50.9 I45.1
I25.1 I49.8
I25.1 I50.9
I45.1 I50.9
I25.1 Z01.7
I45.1 I51.4
I49.4 I51.4
I50.9 I51.4
Z01.7 I51.4
I51.4 I45.1
I49.4 I45.1
I51.4 I49.4
I45.1 I49.4
I50.9 I49.4
Z01.7 I49.4
I51.4 I50.9
I49.4 I50.9
I51.4 Z01.7
I49.4 Z01.7
I50.9 Q21.0
I50.9 Y83.1
Q21.0 I50.9
Y83.1 I50.9
I50.9 Q21.1
Q21.1 I50.9
I67.0 I71.2
Y83.1 I71.2
I64.X I71.2
Z01.7 I71.2
I71.2 I67.0
Y83.1 I67.0
I64.X I67.0
Z01.7 I67.0
I71.2 Y83.1
I67.0 Y83.1
I64.X Y83.1
I71.2 I64.X
I67.0 I64.X
Y83.1 I64.X
Z01.7 I64.X
I71.2 Z01.7
I67.0 Z01.7
I64.X Z01.7
Z45.8 Q24.8
I67.9 Q24.8
Z45.8 Q21.1
I67.9 Q21.1
Q24.8 Z45.8
Q21.1 Z45.8
I67.9 Z45.8
Z01.7 Z45.8
Q24.8 I67.9
Q21.1 I67.9
Z45.8 I67.9
Z01.7 I67.9
Z45.8 Z01.7
I67.9 Z01.7
Q24.6 Q24.8
Z45.0 Q24.8
K80.1 Q24.8
Q24.8 Q24.6
K80.1 Q24.6
Z01.7 Q24.6
Q24.8 Z45.0
K80.1 Z45.0
Q24.8 K80.1
Q24.6 K80.1
Z45.0 K80.1
Z01.7 K80.1
Q24.6 Z01.7
K80.1 Z01.7
Q26.1 Q24.8
Q26.1 Q21.1
Q26.1 Q26.3
Q24.8 Q26.1
Q21.1 Q26.1
Q26.3 Q26.1
Z01.7 Q26.1
Q26.1 Z01.7
I65.8 M31.4
I65.0 M31.4
M31.4 I65.8
I65.0 I65.8
Y83.1 I65.8
Z01.7 I65.8
M31.4 I65.0
I65.8 I65.0
Y83.1 I65.0
Z01.7 I65.0
I65.8 Y83.1
I65.0 Y83.1
I65.8 Z01.7
I65.0 Z01.7
108 Q24.8
I50.9 Q25.1
108 Q25.1
108 Y83.1
Q25.1 I50.9
108 I50.9
Q24.8 108
Q25.1 108
Y83.1 108
I50.9 108
I49.8 Z03.5
E66.9 Z03.5
Z01.7 Z03.5
Z03.5 I49.8
Z03.5 E66.9
Z03.5 Z01.7
I50.9 I40.1
I49.8 I40.1
Z01.7 I40.1
I40.1 I50.9
I40.1 I49.8
I40.1 Z01.7
I50.9 I47.2
I47.2 I50.9
I49.8 I49.4
I49.4 I49.8
Q79.6 I71.2
I49.8 I71.2
I71.2 Q79.6
I49.8 Q79.6
Z01.7 Q79.6
I71.2 I49.8
Q79.6 I49.8
Q79.6 Z01.7
M32.1 N18.9
N18.9 M32.1
R00.1 J98.4
Z01.7 J98.4
J98.4 R00.1
Z01.7 R00.1
J98.4 Z01.7
R00.1 Z01.7
N18.9 I47.1
I46.1 I47.1
I46.1 I49.8
I46.1 Z01.7
I47.1 N18.9
I46.1 N18.9
I47.1 I46.1
I49.8 I46.1
Z01.7 I46.1
N18.9 I46.1
Z45.0 I44.0
Z45.9 I44.0
I50.9 I44.0
I49.8 I44.0
I44.0 Z45.0
I50.9 Z45.0
I49.8 Z45.0
I44.0 Z45.9
I49.8 Z45.9
I44.0 I50.9
Z45.0 I50.9
I44.0 I49.8
Z45.0 I49.8
Z45.9 I49.8
D35.2 Q24.8
D35.2 Q25.1
D35.2 Y83.1
Q24.8 D35.2
Q25.1 D35.2
Y83.1 D35.2
Z01.7 D35.2
D35.2 Z01.7
I36.1 I27.0
I49.8 I27.0
E03.9 I27.0
I27.0 I36.1
I49.8 I36.1
E03.9 I36.1
I27.0 I49.8
I36.1 I49.8
I27.0 E03.9
I36.1 E03.9
I80.2 N18.9
E10.9 N18.9
I80.2 Z49.1
E10.9 Z49.1
N18.9 I80.2
Z49.1 I80.2
E10.9 I80.2
Z01.7 I80.2
N18.9 E10.9
Z49.1 E10.9
I80.2 E10.9
Z01.7 E10.9
I80.2 Z01.7
E10.9 Z01.7
G90.9 I49.4
I49.4 G90.9
I27.9 I27.0
I37.1 I27.0
I27.0 I27.9
I37.1 I27.9
I37.1 I36.1
I27.0 I37.1
I27.9 I37.1
I36.1 I37.1
Z01.7 I37.1
I37.1 Z01.7
I47.2 Q24.8
I47.2 Q23.1
I47.2 I33.0
Q24.8 I47.2
Q23.1 I47.2
I33.0 I47.2
I48.X I45.6
I45.6 I48.X
M35.9 I10.X
I10.X M35.9
I50.9 M35.9
I49.8 M35.9
Z01.7 M35.9
M35.9 I50.9
M35.9 I49.8
M35.9 Z01.7
N39.0 I44.0
Z01.7 I44.0
I44.0 N39.0
I50.9 N39.0
I49.8 N39.0
Z01.7 N39.0
N39.0 I50.9
N39.0 I49.8
I44.0 Z01.7
N39.0 Z01.7
Q27.3 I47.1
I47.1 Q27.3
I50.9 Q27.3
I49.8 Q27.3
Z01.7 Q27.3
Q27.3 I50.9
Q27.3 I49.8
Q27.3 Z01.7
Z33.X Z03.5
I50.9 Z03.5
Z03.5 Z33.X
I50.9 Z33.X
I49.8 Z33.X
Z01.7 Z33.X
Z03.5 I50.9
Z33.X I50.9
Z33.X I49.8
Z33.X Z01.7
I99.X I20.9
M32.9 I20.9
I49.8 I20.9
Z01.7 I20.9
I20.9 I99.X
M32.9 I99.X
I49.8 I99.X
Z01.7 I99.X
I20.9 M32.9
I99.X M32.9
I49.8 M32.9
Z01.7 M32.9
I20.9 I49.8
I99.X I49.8
M32.9 I49.8
I20.9 Z01.7
I99.X Z01.7
M32.9 Z01.7
I48.X I42.0
I49.5 I42.0
I50.0 I42.0
I42.0 I48.X
I49.5 I48.X
I50.0 I48.X
I42.0 I49.5
I48.X I49.5
I50.0 I49.5
Z01.7 I49.5
I42.0 I50.0
I48.X I50.0
I49.5 I50.0
Z01.7 I50.0
I49.5 Z01.7
I50.0 Z01.7
I48.X C38.0
D80.0 C38.0
I50.9 C38.0
Z01.7 C38.0
C38.0 I48.X
D80.0 I48.X
C38.0 D80.0
I48.X D80.0
I50.9 D80.0
Z01.7 D80.0
C38.0 I50.9
D80.0 I50.9
C38.0 Z01.7
D80.0 Z01.7
I80.2 I80.1
I10.X I80.1
I50.9 I80.1
Z01.7 I80.1
I80.1 I80.2
I10.X I80.2
I50.9 I80.2
I80.1 I10.X
I80.2 I10.X
I80.1 I50.9
I80.2 I50.9
I80.1 Z01.7
I27.2 I27.9
I50.9 I27.9
I27.2 I36.1
I27.9 I27.2
I36.1 I27.2
I27.9 I50.9
I47.1 I42.0
I47.2 I42.0
I42.0 I47.1
I47.2 I47.1
I42.0 I47.2
I47.1 I47.2
I21.1 I25.8
I20.0 I25.8
I70.9 I25.8
I25.8 I21.1
I20.0 I21.1
I70.9 I21.1
Z01.7 I21.1
I25.8 I20.0
I21.1 I20.0
I70.9 I20.0
Z01.7 I20.0
I25.8 I70.9
I21.1 I70.9
I20.0 I70.9
Z01.7 I70.9
I21.1 Z01.7
I20.0 Z01.7
I70.9 Z01.7
J06.9 N18.9
J06.9 T86.1
J06.9 Z96.8
N18.9 J06.9
T86.1 J06.9
Z96.8 J06.9
Z01.7 J06.9
J06.9 Z01.7
Q22.8 Q24.8
Q22.8 Q21.1
Q24.8 Q22.8
Q21.1 Q22.8
Y83.1 Q22.8
Z01.7 Q22.8
Q22.8 Y83.1
Q22.8 Z01.7
I34.0 C38.0
I44.2 C38.0
Z45.9 C38.0
C38.0 I34.0
I44.2 I34.0
Z45.9 I34.0
C38.0 I44.2
I34.0 I44.2
Z45.9 I44.2
Z01.7 I44.2
C38.0 Z45.9
I34.0 Z45.9
I44.2 Z45.9
I44.2 Z01.7
Y83.1 I87.1
I44.2 I87.1
Z45.9 I87.1
Z01.7 I87.1
I87.1 Y83.1
I44.2 Y83.1
Z45.9 Y83.1
I87.1 I44.2
Y83.1 I44.2
I87.1 Z45.9
Y83.1 Z45.9
I87.1 Z01.7
Z45.9 I42.0
I47.2 I48.X
Z45.9 I48.X
I48.X I47.2
Z45.9 I47.2
I42.0 Z45.9
I48.X Z45.9
I47.2 Z45.9
J06.9 M31.4
Z95.8 M31.4
J06.9 I65.8
Z95.8 I65.8
M31.4 J06.9
I65.8 J06.9
Z95.8 J06.9
M31.4 Z95.8
I65.8 Z95.8
J06.9 Z95.8
Z01.7 Z95.8
Z95.8 Z01.7
F41.9 Z03.5
F41.9 I49.8
Z03.5 F41.9
I49.8 F41.9
Z01.7 F41.9
F41.9 Z01.7
I50.9 R55.X
I49.8 R55.X
Z01.7 R55.X
R55.X I50.9
R55.X I49.8
R55.X Z01.7
S37.0 N18.9
S37.0 M32.1
N18.9 S37.0
M32.1 S37.0
Z01.7 S37.0
S37.0 Z01.7
J12.1 J84.1
Z94.2 J84.1
A41.9 J84.1
I46.1 J84.1
J84.1 J12.1
Z94.2 J12.1
A41.9 J12.1
I46.1 J12.1
J84.1 Z94.2
J12.1 Z94.2
A41.9 Z94.2
I46.1 Z94.2
J84.1 A41.9
J12.1 A41.9
Z94.2 A41.9
I46.1 A41.9
J84.1 I46.1
J12.1 I46.1
Z94.2 I46.1
A41.9 I46.1
T86.1 N17.9
D70.X N17.9
K12.1 N17.9
R50.9 N17.9
N17.9 T86.1
D70.X T86.1
K12.1 T86.1
R50.9 T86.1
N17.9 D70.X
T86.1 D70.X
K12.1 D70.X
R50.9 D70.X
N17.9 K12.1
T86.1 K12.1
D70.X K12.1
R50.9 K12.1
N17.9 R50.9
T86.1 R50.9
D70.X R50.9
K12.1 R50.9
I34.0 I35.1
T82.0 I35.1
I35.1 I34.0
T82.0 I34.0
I10.X I34.0
I35.1 T82.0
I34.0 T82.0
I10.X T82.0
Z01.7 T82.0
I34.0 I10.X
T82.0 I10.X
T82.0 Z01.7
Y83.1 I71.0
Y83.1 I35.1
I71.0 Y83.1
I35.1 Y83.1
I10.X Y83.1
Y83.1 I10.X
I44.0 I34.0
I45.1 I34.0
I44.5 I34.0
I34.0 I44.0
I45.1 I44.0
I44.5 I44.0
I34.0 I45.1
I44.0 I45.1
I44.5 I45.1
I34.0 I44.5
I44.0 I44.5
I45.1 I44.5
Z01.7 I44.5
I44.5 Z01.7
I45.6 Q24.8
Q21.1 Q22.5
I45.6 Q22.5
Z01.7 Q22.5
Q22.5 Q21.1
I45.6 Q21.1
Q24.8 I45.6
Q22.5 I45.6
Q21.1 I45.6
Q22.5 Z01.7
T82.0 I35.2
Z95.4 I35.2
I48.X I35.2
Z01.7 I35.2
I35.2 T82.0
Z95.4 T82.0
I48.X T82.0
I35.2 Z95.4
T82.0 Z95.4
I48.X Z95.4
Z01.7 Z95.4
I35.2 I48.X
T82.0 I48.X
Z95.4 I48.X
I35.2 Z01.7
Z95.4 Z01.7
I44.7 I42.1
I50.9 I42.1
I49.8 I42.1
Z01.7 I42.1
I42.1 I44.7
I50.9 I44.7
I49.8 I44.7
Z01.7 I44.7
I42.1 I50.9
I44.7 I50.9
I42.1 I49.8
I44.7 I49.8
I42.1 Z01.7
I44.7 Z01.7
I80.2 I26.0
I50.9 I26.0
I49.8 I26.0
Z01.7 I26.0
I26.0 I80.2
I49.8 I80.2
I26.0 I50.9
I26.0 I49.8
I80.2 I49.8
I26.0 Z01.7
N39.0 M31.4
M31.4 N39.0
J06.9 N39.0
N39.0 J06.9
I49.8 J06.9
J06.9 I49.8
Q87.4 Q24.8
Q24.8 Q87.4
Q23.1 Q87.4
I49.8 Q87.4
Z01.7 Q87.4
Q87.4 Q23.1
Q87.4 I49.8
Q87.4 Z01.7
Z45.0 I44.7
Z45.9 I44.7
I44.7 Z45.0
I44.7 Z45.9
I10.X Q24.8
I10.X Q25.1
Q24.8 I10.X
Q25.1 I10.X
I50.9 Q26.3
Q26.3 I50.9
I49.4 I34.0
I47.2 I34.0
I34.0 I49.4
I47.2 I49.4
I34.0 I47.2
I49.4 I47.2
I21.0 I25.8
I24.8 I25.8
I72.4 I25.8
I25.8 I21.0
I24.8 I21.0
I72.4 I21.0
Z01.7 I21.0
I25.8 I24.8
I21.0 I24.8
I72.4 I24.8
Z01.7 I24.8
I25.8 I72.4
I21.0 I72.4
I24.8 I72.4
Z01.7 I72.4
I21.0 Z01.7
I24.8 Z01.7
I72.4 Z01.7
Q21.1 Q21.0
Q22.8 Q21.0
Q21.0 Q21.1
Q21.0 Q22.8
S37.0 T86.1
S37.0 Z96.8
T86.1 S37.0
Z96.8 S37.0
T82.8 I65.0
T82.8 I65.8
T82.8 M31.4
I65.0 T82.8
I65.8 T82.8
M31.4 T82.8
Z01.7 T82.8
T82.8 Z01.7
T82.1 I49.5
Z95.0 I49.5
Z45.0 I49.5
I49.5 T82.1
I49.5 Z95.0
I49.5 Z45.0
T82.1 I44.2
Z45.0 I44.2
I44.2 T82.1
I44.2 Z45.0
Z95.2 I34.0
T82.0 I36.1
Z95.2 I36.1
I36.1 T82.0
Z95.2 T82.0
I34.0 Z95.2
I36.1 Z95.2
T82.0 Z95.2
Z01.7 Z95.2
Z95.2 Z01.7
E14.9 N18.9
E14.9 T86.1
N18.9 E14.9
T86.1 E14.9
Z96.8 E14.9
Z01.7 E14.9
E14.9 Z96.8
E14.9 Z01.7
D50.9 I49.8
D50.9 I50.9
I49.8 D50.9
I50.9 D50.9
Z01.7 D50.9
D50.9 Z01.7
I44.7 I49.4
I49.4 I44.7
I49.4 I47.1
I47.1 I49.4
I50.9 Z52.4
I49.8 Z52.4
Z01.7 Z52.4
Z52.4 I50.9
Z52.4 I49.8
Z52.4 Z01.7
N10.X N17.9
I49.8 N17.9
Z01.7 N17.9
N17.9 N10.X
I49.8 N10.X
Z01.7 N10.X
N17.9 I49.8
N10.X I49.8
N17.9 Z01.7
N10.X Z01.7
I50.1 I47.1
I50.1 I49.8
I47.1 I50.1
I49.8 I50.1
Z01.7 I50.1
I50.1 Z01.7
Y43.3 M31.4
Y43.3 I49.8
M31.4 Y43.3
I49.8 Y43.3
Z01.7 Y43.3
Y43.3 Z01.7
A17.9 I47.1
A17.9 I50.9
I46.1 I50.9
A17.9 Z01.7
I47.1 A17.9
I50.9 A17.9
Z01.7 A17.9
I46.1 A17.9
I50.9 I46.1
A17.9 I46.1
I50.9 I15.9
I49.8 I15.9
E03.8 I15.9
I15.9 I50.9
E03.8 I50.9
I15.9 I49.8
E03.8 I49.8
I15.9 E03.8
I50.9 E03.8
I49.8 E03.8
Z01.7 E03.8
E03.8 Z01.7
E74.3 I27.2
E66.9 I27.2
E74.3 I49.8
I27.2 E74.3
I49.8 E74.3
E66.9 E74.3
Z01.7 E74.3
I27.2 E66.9
E74.3 E66.9
E74.3 Z01.7
E78.0 G90.9
E78.0 I50.9
E78.0 I49.8
G90.9 E78.0
I50.9 E78.0
I49.8 E78.0
Z01.7 E78.0
E78.0 Z01.7
I27.0 Q21.1
I27.0 I45.1
Q21.1 I27.0
I45.1 I27.0
I10.X I45.6
I45.6 I10.X
I27.2 I27.0
I27.0 I27.2
I31.9 I31.3
I50.9 I31.3
I49.8 I31.3
I31.3 I31.9
I50.9 I31.9
I49.8 I31.9
Z01.7 I31.9
I31.3 I50.9
I31.9 I50.9
I31.3 I49.8
I31.9 I49.8
I31.9 Z01.7
I49.8 I34.0
I49.8 I35.1
I34.0 I49.8
I35.1 I49.8
I45.6 I47.1
I47.1 I45.6
I48.X Q24.8
Q24.8 I48.X
I49.8 Q21.0
Q21.0 I49.8
Q25.5 Q24.8
Q24.8 Q25.5
I50.9 Q25.5
I49.8 Q25.5
Z01.7 Q25.5
Q25.5 I50.9
Q25.5 I49.8
Q25.5 Z01.7
Q22.1 Q24.8
I82.8 Q24.8
Q24.8 Q22.1
I33.0 Q22.1
I82.8 Q22.1
Z01.7 Q22.1
Q22.1 I33.0
I82.8 I33.0
Q24.8 I82.8
Q22.1 I82.8
I33.0 I82.8
Z01.7 I82.8
Q22.1 Z01.7
I82.8 Z01.7
I25.2 I25.8
I74.3 I25.8
I82.8 I25.8
I25.8 I25.2
I74.3 I25.2
I82.8 I25.2
Z01.7 I25.2
I25.8 I74.3
I25.2 I74.3
I82.8 I74.3
Z01.7 I74.3
I25.8 I82.8
I25.2 I82.8
I74.3 I82.8
I25.2 Z01.7
I74.3 Z01.7
Q22.2 Q24.8
Q24.8 Q22.2
Q22.8 Q22.2
I82.8 Q22.2
Z01.7 Q22.2
Q22.2 Q22.8
I82.8 Q22.8
Q22.2 I82.8
Q22.8 I82.8
Q22.2 Z01.7
Q22.0 Q24.8
J94.2 Q24.8
Q24.8 Q22.0
Q22.8 Q22.0
J94.2 Q22.0
Z01.7 Q22.0
Q22.0 Q22.8
J94.2 Q22.8
Q24.8 J94.2
Q22.0 J94.2
Q22.8 J94.2
Z01.7 J94.2
Q22.0 Z01.7
J94.2 Z01.7
N18.8 I30.8
Z49.1 I30.8
N31.9 I30.8
Z01.7 I30.8
I30.8 N18.8
Z49.1 N18.8
N31.9 N18.8
Z01.7 N18.8
I30.8 Z49.1
N18.8 Z49.1
N31.9 Z49.1
I30.8 N31.9
N18.8 N31.9
Z49.1 N31.9
Z01.7 N31.9
I30.8 Z01.7
N18.8 Z01.7
N31.9 Z01.7
I87.2 I26.0
I87.8 I26.0
Q10.5 I26.0
I26.0 I87.2
I87.8 I87.2
Q10.5 I87.2
Z01.7 I87.2
I26.0 I87.8
I87.2 I87.8
Q10.5 I87.8
Z01.7 I87.8
I26.0 Q10.5
I87.2 Q10.5
I87.8 Q10.5
Z01.7 Q10.5
I87.2 Z01.7
I87.8 Z01.7
Q10.5 Z01.7
Q89.3 Q24.8
Q24.8 Q89.3
Q22.4 Q89.3
Q20.3 Q89.3
Z01.7 Q89.3
Q89.3 Q22.4
Q20.3 Q22.4
Z01.7 Q22.4
Q89.3 Q20.3
Q22.4 Q20.3
Z01.7 Q20.3
Q89.3 Z01.7
Q22.4 Z01.7
Q20.3 Z01.7
Q25.0 Q25.1
Q23.1 Q25.1
Q25.1 Q25.0
Q23.1 Q25.0
Q25.1 Q23.1
Q25.0 Q23.1
G90.9 I27.0
I10.X I27.0
Q90.9 I27.0
I27.0 G90.9
I10.X G90.9
Q90.9 G90.9
I27.0 I10.X
G90.9 I10.X
Q90.9 I10.X
I27.0 Q90.9
G90.9 Q90.9
I10.X Q90.9
Z01.7 Q90.9
Q90.9 Z01.7
R00.2 I47.1
R00.2 I50.9
R00.2 I49.8
I47.1 R00.2
I50.9 R00.2
I49.8 R00.2
Z01.7 R00.2
R00.2 Z01.7
S37.0 E83.5
E83.5 S37.0
T82.0 Q24.8
I33.0 Q23.0
T82.0 Q23.0
Q23.0 I33.0
T82.0 I33.0
Q24.8 T82.0
Q23.0 T82.0
I33.0 T82.0
I71.0 Q24.8
I71.0 Q87.4
Y83.1 Q87.4
Q24.8 I71.0
Q87.4 I71.0
Q87.4 Y83.1
Z35.2 I50.9
Z35.2 I49.8
Z35.2 R00.2
I50.9 Z35.2
I49.8 Z35.2
R00.2 Z35.2
Z01.7 Z35.2
Z35.2 Z01.7
I50.9 I44.1
I49.8 I44.1
Z01.7 I44.1
I44.1 I50.9
I44.1 I49.8
I44.1 Z01.7
N39.0 Z94.0
N39.0 N18.9
Z94.0 N39.0
N18.9 N39.0
R07.3 I50.9
R07.3 I49.8
I50.9 R07.3
I49.8 R07.3
Z01.7 R07.3
R07.3 Z01.7
Z95.8 I71.2
Z95.8 I49.8
I71.2 Z95.8
I49.8 Z95.8
I28.8 I45.6
I45.6 I28.8
Z01.7 I28.8
I28.8 Z01.7
M32.9 I27.0
I27.0 M32.9
N91.1 I27.0
K30.X I27.0
I46.1 I27.0
I27.0 N91.1
I49.8 N91.1
K30.X N91.1
I46.1 N91.1
N91.1 I49.8
K30.X I49.8
I27.0 K30.X
N91.1 K30.X
I49.8 K30.X
I46.1 K30.X
I27.0 I46.1
N91.1 I46.1
K30.X I46.1
M35.0 J84.1
M32.1 J84.1
E24.8 J84.1
Z01.7 J84.1
J84.1 M35.0
M32.1 M35.0
E24.8 M35.0
Z01.7 M35.0
J84.1 M32.1
M35.0 M32.1
E24.8 M32.1
J84.1 E24.8
M35.0 E24.8
M32.1 E24.8
Z01.7 E24.8
J84.1 Z01.7
M35.0 Z01.7
E24.8 Z01.7
I50.9 I87.1
I49.8 I87.1
G90.9 I87.1
I87.1 I50.9
I87.1 I49.8
I87.1 G90.9
I44.0 Q24.8
Q22.8 Q22.5
I44.0 Q22.5
Q22.5 Q22.8
I44.0 Q22.8
Q24.8 I44.0
Q22.5 I44.0
Q22.8 I44.0
I64.X Q24.8
I44.7 Q24.8
Q24.8 I64.X
I45.1 I64.X
I44.7 I64.X
I64.X I45.1
I44.7 I45.1
Q24.8 I44.7
I64.X I44.7
I45.1 I44.7
Q21.2 Q24.8
I44.4 Q24.8
Q24.8 Q21.2
I45.1 Q21.2
I44.4 Q21.2
Z01.7 Q21.2
Q21.2 I45.1
I44.4 I45.1
Q24.8 I44.4
Q21.2 I44.4
I45.1 I44.4
Z01.7 I44.4
Q21.2 Z01.7
I44.4 Z01.7
I45.6 Q22.8
Q22.8 I45.6
I45.1 Y83.1
Y83.1 I45.1
D68.0 I49.4
D68.0 I47.2
I49.4 D68.0
I47.2 D68.0
I49.8 D68.0
Z01.7 D68.0
D68.0 I49.8
D68.0 Z01.7
G90.9 I51.4
I49.8 I51.4
G90.9 I45.1
I51.4 G90.9
I45.1 G90.9
I51.4 I49.8
I49.8 Q22.5
Q22.5 I49.8
I49.8 I27.9
I27.9 I49.8
K90.0 J94.2
I50.9 J94.2
I49.8 J94.2
J94.2 K90.0
I50.9 K90.0
I49.8 K90.0
Z01.7 K90.0
J94.2 I50.9
K90.0 I50.9
J94.2 I49.8
K90.0 I49.8
K90.0 Z01.7
I50.0 I27.0
I27.0 I50.0
Z45.9 I50.0
I49.8 I50.0
I50.0 Z45.9
I50.0 I49.8
I27.0 Q21.0
Q21.0 I27.0
I31.3 I40.9
I31.9 I40.9
I50.9 I40.9
Z01.7 I40.9
I40.9 I31.3
I40.9 I31.9
I40.9 I50.9
I40.9 Z01.7
Z33.X Z03.4
I49.8 Z03.4
I50.9 Z03.4
Z01.7 Z03.4
Z03.4 Z33.X
Z03.4 I49.8
Z03.4 I50.9
Z03.4 Z01.7
Q24.3 Q24.8
Q93.8 Q24.8
Q24.8 Q24.3
Q93.8 Q24.3
I50.9 Q24.3
Z01.7 Q24.3
Q24.8 Q93.8
Q24.3 Q93.8
I50.9 Q93.8
Z01.7 Q93.8
Q24.3 I50.9
Q93.8 I50.9
Q24.3 Z01.7
Q93.8 Z01.7
T82.7 I47.2
Z45.0 I47.2
I47.2 T82.7
Z45.0 T82.7
I50.9 T82.7
Z01.7 T82.7
I47.2 Z45.0
T82.7 Z45.0
T82.7 I50.9
T82.7 Z01.7
I36.1 I33.0
J15.2 I33.0
N39.0 I33.0
I33.0 I36.1
J15.2 I36.1
N39.0 I36.1
I33.0 J15.2
I36.1 J15.2
N39.0 J15.2
Z01.7 J15.2
I33.0 N39.0
I36.1 N39.0
J15.2 N39.0
J15.2 Z01.7
I47.1 I25.8
I49.8 I25.8
N80.9 I25.8
I25.8 I47.1
N80.9 I47.1
I25.8 I49.8
N80.9 I49.8
I25.8 N80.9
I47.1 N80.9
I49.8 N80.9
Z01.7 N80.9
N80.9 Z01.7
Q21.2 I27.0
Q21.2 I27.2
I27.0 Q21.2
I27.2 Q21.2
Q24.2 Q24.8
Q24.8 Q24.2
Q21.1 Q24.2
Q22.2 Q24.2
Z01.7 Q24.2
Q24.2 Q21.1
Q22.2 Q21.1
Q24.2 Q22.2
Q21.1 Q22.2
Q24.2 Z01.7
Q90.9 I50.9
Q90.9 I49.8
I50.9 Q90.9
I49.8 Q90.9
R07.4 I49.4
R00.2 I49.4
R07.4 I49.8
I49.4 R07.4
I49.8 R07.4
R00.2 R07.4
Z01.7 R07.4
I49.4 R00.2
R07.4 R00.2
R07.4 Z01.7
R73.0 I47.1
R73.0 I50.9
R73.0 I49.8
I47.1 R73.0
I50.9 R73.0
I49.8 R73.0
Z01.7 R73.0
R73.0 Z01.7
M32.9 I48.X
Z03.5 I48.X
I48.X M32.9
Z03.5 M32.9
I48.X Z03.5
M32.9 Z03.5
T82.3 I71.2
Z45.2 I71.2
T82.3 Y83.1
Z45.2 Y83.1
I71.2 T82.3
Y83.1 T82.3
Z45.2 T82.3
Z01.7 T82.3
I71.2 Z45.2
Y83.1 Z45.2
T82.3 Z45.2
Z01.7 Z45.2
T82.3 Z01.7
Z45.2 Z01.7
T82.4 N18.9
Y83.1 N18.9
N18.9 T82.4
Y83.1 T82.4
Z49.1 T82.4
Z01.7 T82.4
N18.9 Y83.1
T82.4 Y83.1
Z49.1 Y83.1
T82.4 Z49.1
Y83.1 Z49.1
T82.4 Z01.7
I50.9 A15.3
I49.8 A15.3
Z01.7 A15.3
A15.3 I50.9
A15.3 I49.8
A15.3 Z01.7
I50.9 I30.9
I49.8 I30.9
Z01.7 I30.9
I30.9 I50.9
I30.9 I49.8
I30.9 Z01.7
I10.X I48.X
I48.X I10.X
Z03.5 R55.X
N39.1 R55.X
R55.X Z03.5
N39.1 Z03.5
R55.X N39.1
Z03.5 N39.1
Z01.7 N39.1
N39.1 Z01.7
R00.2 I45.6
I45.6 R00.2
S37.0 N06.9
Z01.7 N06.9
N06.9 S37.0
N06.9 Z01.7
S37.0 N39.1
N39.1 S37.0
Q23.3 Q24.8
D69.6 Q24.8
Q23.0 Q23.1
Q23.3 Q23.1
D69.6 Q23.1
Q23.1 Q23.0
Q23.3 Q23.0
D69.6 Q23.0
Q24.8 Q23.3
Q23.1 Q23.3
Q23.0 Q23.3
D69.6 Q23.3
Q24.8 D69.6
Q23.1 D69.6
Q23.0 D69.6
Q23.3 D69.6
Z33.X O99.4
I47.2 O99.4
I35.1 O99.4
R10.0 O99.4
O99.4 Z33.X
I47.2 Z33.X
I35.1 Z33.X
R10.0 Z33.X
O99.4 I47.2
Z33.X I47.2
I35.1 I47.2
R10.0 I47.2
O99.4 I35.1
Z33.X I35.1
I47.2 I35.1
R10.0 I35.1
O99.4 R10.0
Z33.X R10.0
I47.2 R10.0
I35.1 R10.0
Q20.6 Q24.8
Q24.0 Q24.8
Q20.4 Q24.8
Q24.8 Q20.6
Q24.0 Q20.6
Q20.4 Q20.6
R57.0 Q20.6
Q24.8 Q24.0
Q20.6 Q24.0
Q20.4 Q24.0
R57.0 Q24.0
Q24.8 Q20.4
Q20.6 Q20.4
Q24.0 Q20.4
R57.0 Q20.4
Q20.6 R57.0
Q24.0 R57.0
Q20.4 R57.0
N17.9 I27.9
J18.9 I27.9
R57.8 I27.9
N17.9 I27.2
J18.9 I27.2
R57.8 I27.2
I27.9 N17.9
I27.2 N17.9
J18.9 N17.9
R57.8 N17.9
I27.9 J18.9
I27.2 J18.9
N17.9 J18.9
R57.8 J18.9
I27.9 R57.8
I27.2 R57.8
N17.9 R57.8
J18.9 R57.8
M32.9 I27.9
E78.9 I27.9
M32.9 I27.2
E78.9 I27.2
I27.9 M32.9
I27.2 M32.9
E78.9 M32.9
I27.9 E78.9
I27.2 E78.9
M32.9 E78.9
Z01.7 E78.9
E78.9 Z01.7
I25.4 I25.8
Y83.1 I25.8
I10.X I25.8
I25.8 I25.4
Y83.1 I25.4
I10.X I25.4
Z01.7 I25.4
I25.8 Y83.1
I25.4 Y83.1
I25.8 I10.X
I25.4 I10.X
I25.4 Z01.7
I27.9 Q24.8
I27.9 Q21.1
Q24.8 I27.9
Q21.1 I27.9
J02.9 Q24.8
I66.4 Q24.8
Q24.8 J02.9
I66.4 J02.9
I45.1 J02.9
Z01.7 J02.9
Q24.8 I66.4
J02.9 I66.4
I45.1 I66.4
Z01.7 I66.4
J02.9 I45.1
I66.4 I45.1
J02.9 Z01.7
I66.4 Z01.7
I82.9 I26.0
I26.0 I82.9
I50.9 I82.9
I49.8 I82.9
Z01.7 I82.9
I82.9 I50.9
I82.9 I49.8
I82.9 Z01.7
I50.9 M32.9
M32.9 I50.9
I51.4 I42.0
I42.0 I51.4
I48.X I51.4
I51.4 I48.X
I51.3 Q24.8
I51.3 Q22.5
I50.9 Q22.5
Q24.8 I51.3
Q22.5 I51.3
I50.9 I51.3
Z01.7 I51.3
Q22.5 I50.9
I51.3 I50.9
I51.3 Z01.7
I82.8 I27.9
I27.9 I82.8
M32.9 I82.8
I50.9 I82.8
I82.8 M32.9
I82.8 I50.9
Q21.8 Q24.8
Q21.8 Q25.0
I50.9 Q25.0
Q24.8 Q21.8
Q25.0 Q21.8
I50.9 Q21.8
Z01.7 Q21.8
Q25.0 I50.9
Q21.8 I50.9
Q21.8 Z01.7
I10.X M31.4
Z95.2 M31.4
I50.9 M31.4
M31.4 I10.X
Z95.2 I10.X
M31.4 Z95.2
I10.X Z95.2
I50.9 Z95.2
M31.4 I50.9
Z95.2 I50.9
M35.0 N18.9
J84.1 N18.9
N18.9 M35.0
N18.9 J84.1
M06.1 I47.1
M06.1 I50.9
M06.1 I49.8
I47.1 M06.1
I50.9 M06.1
I49.8 M06.1
Z01.7 M06.1
M06.1 Z01.7
M31.4 I51.4
D35.2 I51.4
M8140/ I51.4
I51.4 M31.4
D35.2 M31.4
M8140/ M31.4
I51.4 D35.2
M31.4 D35.2
M8140/ D35.2
I51.4 M8140/
M31.4 M8140/
D35.2 M8140/
Z01.7 M8140/
M8140/ Z01.7
Q24.0 I27.2
Q25.0 I27.2
Q21.8 I27.2
I27.2 Q24.0
Q25.0 Q24.0
Q21.8 Q24.0
Z01.7 Q24.0
I27.2 Q25.0
Q24.0 Q25.0
I27.2 Q21.8
Q24.0 Q21.8
Q24.0 Z01.7
Q22.8 I27.9
I27.9 Q22.8
Z01.7 Q23.3
Q23.3 Z01.7
R55.X G90.9
G90.9 R55.X
I15.9 N18.9
I15.9 M32.1
N18.9 I15.9
M32.1 I15.9
S37.0 I15.9
I15.9 S37.0
I34.0 I42.1
I48.X I42.1
Z45.0 I42.1
I42.1 I34.0
I48.X I34.0
Z45.0 I34.0
I42.1 I48.X
I34.0 I48.X
Z45.0 I48.X
I42.1 Z45.0
I34.0 Z45.0
I48.X Z45.0
G90.1 I42.1
Z45.9 I42.1
G90.1 I34.0
I42.1 G90.1
I34.0 G90.1
Z45.9 G90.1
Z01.7 G90.1
I42.1 Z45.9
G90.1 Z45.9
G90.1 Z01.7
Z95.4 Q24.8
I64.X I33.0
Z95.4 I33.0
I33.0 I64.X
Z95.4 I64.X
Q24.8 Z95.4
I33.0 Z95.4
I64.X Z95.4
R06.0 I50.9
R06.0 I49.8
I50.9 R06.0
I49.8 R06.0
Z01.7 R06.0
R06.0 Z01.7
G90.9 I49.5
I49.8 I49.5
I49.5 G90.9
I49.5 I49.8
M32.0 M35.0
M35.0 M32.0
Z01.7 M32.0
M32.0 Z01.7
Z00.5 Z52.4
Z52.4 Z00.5
Z01.7 Z00.5
Z00.5 Z01.7
E11.9 I47.1
E11.9 I49.8
I47.1 E11.9
I49.8 E11.9
Z01.7 E11.9
E11.9 Z01.7
I45.3 Q24.8
I45.3 I33.0
Q24.8 I45.3
I33.0 I45.3
I64.X I45.3
Z01.7 I45.3
I45.3 I64.X
I45.3 Z01.7
I49.8 I71.0
I71.0 I49.8
I15.9 T82.4
I15.9 Z49.1
T82.4 I15.9
Z49.1 I15.9
I36.1 I35.1
I37.1 I35.1
I35.1 I36.1
I35.1 I37.1
I50.9 I37.1
I37.1 I50.9
I49.3 I35.1
R00.2 I35.1
I35.1 I49.3
I49.8 I49.3
R00.2 I49.3
Z01.7 I49.3
I49.3 I49.8
I35.1 R00.2
I49.3 R00.2
I49.3 Z01.7
I44.0 Q21.1
Q21.1 I44.0
G90.9 Q24.8
G90.9 Q87.4
Q24.8 G90.9
Q87.4 G90.9
I21.2 I25.8
I47.2 I25.8
I25.8 I21.2
I21.1 I21.2
I47.2 I21.2
Z01.7 I21.2
I21.2 I21.1
I47.2 I21.1
I25.8 I47.2
I21.2 I47.2
I21.1 I47.2
I21.2 Z01.7
R00.2 I10.X
I10.X R00.2
I47.1 I42.1
I47.1 I34.0
I42.1 I47.1
I34.0 I47.1
Z45.9 I25.8
I47.2 I25.2
Z45.9 I25.2
I25.2 I47.2
I25.8 Z45.9
I25.2 Z45.9
S37.0 R31.X
Z01.7 R31.X
R31.X S37.0
R31.X Z01.7
M31.4 I70.0
N18.9 I70.0
Z49.1 I70.0
Z01.7 I70.0
I70.0 M31.4
N18.9 M31.4
Z49.1 M31.4
I70.0 N18.9
M31.4 N18.9
I70.0 Z49.1
M31.4 Z49.1
I70.0 Z01.7
I27.2 Q22.8
Q22.8 I27.2
I36.1 I25.8
I21.2 I21.0
I36.1 I21.0
I21.0 I21.2
I36.1 I21.2
I25.8 I36.1
I21.0 I36.1
I21.2 I36.1
M8000/ C38.0
I49.8 C38.0
C38.0 M8000/
I49.8 M8000/
Z01.7 M8000/
C38.0 I49.8
M8000/ I49.8
M8000/ Z01.7
Q22.4 Q20.6
Q20.3 Q20.6
Z01.7 Q20.6
Q20.6 Q22.4
Q20.6 Q20.3
Q20.6 Z01.7
Q24.4 Q24.8
Q24.4 Q23.1
I50.9 Q23.1
Q24.8 Q24.4
Q23.1 Q24.4
I50.9 Q24.4
Z01.7 Q24.4
Q23.1 I50.9
Q24.4 I50.9
Q24.4 Z01.7
I49.8 I21.1
I21.1 I49.8
Z96.0 Z94.0
Z96.0 N18.9
Z96.0 Z49.1
Z94.0 Z96.0
N18.9 Z96.0
Z49.1 Z96.0
Z01.7 Z96.0
Z96.0 Z01.7
O13.X O26.8
N04.9 O26.8
Z33.X O26.8
O26.8 O13.X
N04.9 O13.X
Z33.X O13.X
Z01.7 O13.X
O26.8 N04.9
O13.X N04.9
Z33.X N04.9
Z01.7 N04.9
O26.8 Z33.X
O13.X Z33.X
N04.9 Z33.X
O13.X Z01.7
N04.9 Z01.7
I47.9 I45.6
I45.6 I47.9
I50.9 I47.9
I49.8 I47.9
Z01.7 I47.9
I47.9 I50.9
I47.9 I49.8
I47.9 Z01.7
I64.X I42.0
I64.X I34.0
I42.0 I64.X
I34.0 I64.X
I50.9 I64.X
I64.X I50.9
Y83.1 T82.8
T82.8 Y83.1
P29.0 O36.8
Q24.6 O36.8
Z35.9 O36.8
Z01.7 O36.8
O36.8 P29.0
Q24.6 P29.0
Z35.9 P29.0
Z01.7 P29.0
O36.8 Q24.6
P29.0 Q24.6
Z35.9 Q24.6
O36.8 Z35.9
P29.0 Z35.9
Q24.6 Z35.9
Z01.7 Z35.9
O36.8 Z01.7
P29.0 Z01.7
Z35.9 Z01.7
I25.1 I25.8
G40.9 I25.8
I25.8 I25.1
I70.9 I25.1
G40.9 I25.1
I25.1 I70.9
G40.9 I70.9
I25.8 G40.9
I25.1 G40.9
I70.9 G40.9
Z01.7 G40.9
G40.9 Z01.7
T85.7 N18.9
N18.9 T85.7
Z49.1 T85.7
Z01.7 T85.7
T85.7 Z49.1
T85.7 Z01.7
O03.9 O99.4
P95.X O99.4
O99.4 O03.9
P95.X O03.9
Z33.X O03.9
Z01.7 O03.9
O99.4 P95.X
O03.9 P95.X
Z33.X P95.X
Z01.7 P95.X
O03.9 Z33.X
P95.X Z33.X
O03.9 Z01.7
P95.X Z01.7
Q21.1 Q23.0
Q23.0 Q21.1
Q23.3 Q21.1
Q21.1 Q23.3
I82.3 N18.9
L02.2 N18.9
I82.3 Z49.1
L02.2 Z49.1
N18.9 I82.3
Z49.1 I82.3
L02.2 I82.3
Z01.7 I82.3
N18.9 L02.2
Z49.1 L02.2
I82.3 L02.2
Z01.7 L02.2
I82.3 Z01.7
L02.2 Z01.7
Z95.8 Q24.8
Z95.8 Q87.4
Z95.8 G90.9
Q24.8 Z95.8
Q87.4 Z95.8
G90.9 Z95.8
I49.4 I51.7
I50.9 I51.7
I49.8 I51.7
Z01.7 I51.7
I51.7 I49.4
I51.7 I50.9
I51.7 I49.8
I51.7 Z01.7
R00.0 I47.9
R00.0 I50.9
R00.0 I49.8
I47.9 R00.0
I50.9 R00.0
I49.8 R00.0
Z01.7 R00.0
R00.0 Z01.7
I34.0 I34.1
I48.X I34.1
I50.9 I34.1
Z01.7 I34.1
I34.1 I34.0
I34.1 I48.X
I34.1 I50.9
I34.1 Z01.7
I31.9 I42.0
I42.0 I31.9
I34.0 I31.9
I31.9 I34.0
I36.0 I35.1
I36.0 I34.0
I37.1 I34.0
I35.1 I36.0
I34.0 I36.0
I37.1 I36.0
Z01.7 I36.0
I34.0 I37.1
I36.0 I37.1
I36.0 Z01.7
Z33.X O99.8
Q24.8 O99.8
Q23.1 O99.8
O99.8 Z33.X
Q24.8 Z33.X
Q23.1 Z33.X
O99.8 Q24.8
Z33.X Q24.8
O99.8 Q23.1
Z33.X Q23.1
Z95.5 Q24.8
Z95.5 Q21.1
Q24.8 Z95.5
Q21.1 Z95.5
I45.1 Z95.5
Z01.7 Z95.5
Z95.5 I45.1
Z95.5 Z01.7
G82.1 I27.9
G82.1 I27.2
I27.9 G82.1
I27.2 G82.1
I50.9 G82.1
Z01.7 G82.1
G82.1 I50.9
G82.1 Z01.7
I77.1 M31.4
Z95.5 M31.4
I77.1 I65.8
Z95.5 I65.8
M31.4 I77.1
I65.8 I77.1
Z95.5 I77.1
Z01.7 I77.1
M31.4 Z95.5
I65.8 Z95.5
I77.1 Z95.5
I77.1 Z01.7
