# Supplementary material for: Comorbidity patterns in cardiovascular diseases: the role of life-stage and socioeconomic status
Source: Front Cardiovasc Med. 2024 Feb 13;11:1215458. doi: 10.3389/fcvm.2024.1215458 (PMC10897012; doi:10.3389/fcvm.2024.1215458)
Supplement: Supplementary file 1 [file Datasheet1.zip › Supplementary/Supplementary_Female_networks/CoNet_TotFemale_81_highSEL_clean.txt]

I48.X I51.5
I44.3 I51.5
I47.2 I51.5
E03.9 I51.5
I51.5 I48.X
I44.3 I48.X
I47.2 I48.X
E03.9 I48.X
I51.5 I44.3
I48.X I44.3
I47.2 I44.3
E03.9 I44.3
I51.5 I47.2
I48.X I47.2
I44.3 I47.2
E03.9 I47.2
I51.5 E03.9
I48.X E03.9
I44.3 E03.9
I47.2 E03.9
I21.9 I25.8
I21.1 I25.8
I21.0 I25.8
I10.X I25.8
I25.8 I21.9
I21.1 I21.9
I21.0 I21.9
I10.X I21.9
I25.8 I21.1
I21.9 I21.1
I21.0 I21.1
I10.X I21.1
I25.8 I21.0
I21.9 I21.0
I21.1 I21.0
I10.X I21.0
I25.8 I10.X
I21.9 I10.X
I21.1 I10.X
I21.0 I10.X
I25.8 J44.9
I50.9 J44.9
I10.X J44.9
I46.1 J44.9
J44.9 I25.8
I50.9 I25.8
I46.1 I25.8
J44.9 I50.9
I25.8 I50.9
I10.X I50.9
I46.1 I50.9
J44.9 I10.X
I50.9 I10.X
I46.1 I10.X
J44.9 I46.1
I25.8 I46.1
I50.9 I46.1
I10.X I46.1
I70.9 I25.8
I70.9 I21.1
I46.1 I21.1
I25.8 I70.9
I21.1 I70.9
I10.X I70.9
I46.1 I70.9
I70.9 I10.X
I21.1 I46.1
I70.9 I46.1
I67.8 I74.2
I45.2 I74.2
I87.2 I74.2
N18.9 I74.2
I74.2 I67.8
I45.2 I67.8
I87.2 I67.8
N18.9 I67.8
I74.2 I45.2
I67.8 I45.2
I87.2 I45.2
N18.9 I45.2
I74.2 I87.2
I67.8 I87.2
I45.2 I87.2
N18.9 I87.2
I74.2 N18.9
I67.8 N18.9
I45.2 N18.9
I87.2 N18.9
I48.X I34.0
I50.9 I34.0
E78.0 I34.0
Z01.7 I34.0
I34.0 I48.X
I50.9 I48.X
E78.0 I48.X
Z01.7 I48.X
I34.0 I50.9
I48.X I50.9
E78.0 I50.9
Z01.7 I50.9
I34.0 E78.0
I48.X E78.0
I50.9 E78.0
Z01.7 E78.0
I34.0 Z01.7
I48.X Z01.7
I50.9 Z01.7
E78.0 Z01.7
I50.9 I35.0
M19.9 I35.0
E78.0 I35.0
Z01.7 I35.0
I35.0 I50.9
M19.9 I50.9
I35.0 M19.9
I50.9 M19.9
E78.0 M19.9
Z01.7 M19.9
I35.0 E78.0
M19.9 E78.0
I35.0 Z01.7
M19.9 Z01.7
I70.9 I31.3
N18.9 I31.3
I10.X I31.3
Z01.7 I31.3
I31.3 I70.9
N18.9 I70.9
Z01.7 I70.9
I31.3 N18.9
I70.9 N18.9
I10.X N18.9
Z01.7 N18.9
I31.3 I10.X
N18.9 I10.X
Z01.7 I10.X
I31.3 Z01.7
I70.9 Z01.7
N18.9 Z01.7
I10.X Z01.7
Z45.9 I49.5
N39.0 I49.5
I10.X I49.5
Z01.7 I49.5
I49.5 Z45.9
N39.0 Z45.9
I10.X Z45.9
Z01.7 Z45.9
I49.5 N39.0
Z45.9 N39.0
I10.X N39.0
Z01.7 N39.0
I49.5 I10.X
Z45.9 I10.X
N39.0 I10.X
I49.5 Z01.7
Z45.9 Z01.7
N39.0 Z01.7
I49.5 I51.5
Z45.0 I51.5
I10.X I51.5
Z01.7 I51.5
I51.5 I49.5
Z45.0 I49.5
I51.5 Z45.0
I49.5 Z45.0
I10.X Z45.0
Z01.7 Z45.0
I51.5 I10.X
Z45.0 I10.X
I51.5 Z01.7
Z45.0 Z01.7
Z45.0 I44.2
Z45.9 I44.2
I10.X I44.2
Z01.7 I44.2
I44.2 Z45.0
Z45.9 Z45.0
I44.2 Z45.9
Z45.0 Z45.9
I44.2 I10.X
I44.2 Z01.7
I20.0 I25.8
I24.8 I25.8
Z01.7 I25.8
I20.0 I21.1
I24.8 I21.1
Z01.7 I21.1
I25.8 I20.0
I21.1 I20.0
I24.8 I20.0
Z01.7 I20.0
I25.8 I24.8
I21.1 I24.8
I20.0 I24.8
Z01.7 I24.8
I25.8 Z01.7
I21.1 Z01.7
I20.0 Z01.7
I24.8 Z01.7
I34.0 I51.7
I36.1 I51.7
I35.0 I51.7
Z01.7 I51.7
I51.7 I34.0
I36.1 I34.0
I35.0 I34.0
I51.7 I36.1
I34.0 I36.1
I35.0 I36.1
Z01.7 I36.1
I51.7 I35.0
I34.0 I35.0
I36.1 I35.0
I51.7 Z01.7
I36.1 Z01.7
I20.9 I25.8
I44.3 I25.8
I25.8 I20.9
I70.9 I20.9
I44.3 I20.9
Z01.7 I20.9
I20.9 I70.9
I44.3 I70.9
I25.8 I44.3
I20.9 I44.3
I70.9 I44.3
Z01.7 I44.3
I20.9 Z01.7
I44.3 Z01.7
I34.0 I11.0
I36.1 I11.0
I48.X I11.0
Z01.7 I11.0
I11.0 I34.0
I11.0 I36.1
I48.X I36.1
I11.0 I48.X
I36.1 I48.X
I11.0 Z01.7
I77.1 I74.3
I70.9 I74.3
I48.X I74.3
Z01.7 I74.3
I74.3 I77.1
I70.9 I77.1
I48.X I77.1
Z01.7 I77.1
I74.3 I70.9
I77.1 I70.9
I48.X I70.9
I74.3 I48.X
I77.1 I48.X
I70.9 I48.X
I74.3 Z01.7
I77.1 Z01.7
I70.9 I64.X
I10.X I64.X
I49.8 I64.X
Z01.7 I64.X
I64.X I70.9
I49.8 I70.9
I64.X I10.X
I49.8 I10.X
I64.X I49.8
I70.9 I49.8
I10.X I49.8
Z01.7 I49.8
I64.X Z01.7
I49.8 Z01.7
I10.X I26.0
I50.9 I26.0
I49.8 I26.0
Z01.7 I26.0
I26.0 I10.X
I26.0 I50.9
I49.8 I50.9
I26.0 I49.8
I50.9 I49.8
I26.0 Z01.7
M19.9 Z03.8
M79.7 Z03.8
I49.8 Z03.8
Z01.7 Z03.8
Z03.8 M19.9
M79.7 M19.9
I49.8 M19.9
Z03.8 M79.7
M19.9 M79.7
I49.8 M79.7
Z01.7 M79.7
Z03.8 I49.8
M19.9 I49.8
M79.7 I49.8
Z03.8 Z01.7
M79.7 Z01.7
I10.X I11.0
I50.9 I11.0
I10.X I48.X
I11.0 I10.X
I48.X I10.X
I11.0 I50.9
I51.7 I51.5
I50.9 I51.5
I51.5 I51.7
I10.X I51.7
I50.9 I51.7
I51.7 I10.X
I51.5 I50.9
I51.7 I50.9
J18.9 J98.4
I10.X J98.4
I50.9 J98.4
Z01.7 J98.4
J98.4 J18.9
I10.X J18.9
I50.9 J18.9
Z01.7 J18.9
J98.4 I10.X
J18.9 I10.X
J98.4 I50.9
J18.9 I50.9
J98.4 Z01.7
J18.9 Z01.7
I25.1 I25.5
I11.0 I25.5
I50.1 I25.5
Z01.7 I25.5
I25.5 I25.1
I11.0 I25.1
I50.1 I25.1
Z01.7 I25.1
I25.5 I11.0
I25.1 I11.0
I50.1 I11.0
I25.5 I50.1
I25.1 I50.1
I11.0 I50.1
Z01.7 I50.1
I25.5 Z01.7
I25.1 Z01.7
I50.1 Z01.7
N17.9 I48.X
N17.9 I10.X
I48.X N17.9
I10.X N17.9
I50.9 N17.9
Z01.7 N17.9
N17.9 I50.9
N17.9 Z01.7
K52.9 I50.9
K52.9 I48.X
K52.9 I10.X
I50.9 K52.9
I48.X K52.9
I10.X K52.9
Z01.7 K52.9
K52.9 Z01.7
I48.X I11.9
I49.8 I11.9
K52.9 I11.9
Z01.7 I11.9
I11.9 I48.X
I49.8 I48.X
I11.9 I49.8
I48.X I49.8
K52.9 I49.8
I11.9 K52.9
I49.8 K52.9
I11.9 Z01.7
K57.3 I48.X
K57.3 I10.X
K57.3 I50.9
I48.X K57.3
I10.X K57.3
I50.9 K57.3
Z01.7 K57.3
K57.3 Z01.7
I36.1 I34.2
I47.1 I34.2
N18.9 I34.2
Z01.7 I34.2
I34.2 I36.1
I47.1 I36.1
N18.9 I36.1
I34.2 I47.1
I36.1 I47.1
N18.9 I47.1
Z01.7 I47.1
I34.2 N18.9
I36.1 N18.9
I47.1 N18.9
I34.2 Z01.7
I47.1 Z01.7
Z45.9 I51.5
N18.9 I51.5
N18.9 Z45.0
I51.5 Z45.9
N18.9 Z45.9
I51.5 N18.9
Z45.0 N18.9
Z45.9 N18.9
Y83.1 I25.8
Y83.1 I21.1
Y83.1 I70.9
I25.8 Y83.1
I21.1 Y83.1
I70.9 Y83.1
Z01.7 Y83.1
Y83.1 Z01.7
I20.8 I25.8
I44.0 I25.8
Z45.0 I25.8
I25.8 I20.8
I44.0 I20.8
Z45.0 I20.8
Z01.7 I20.8
I25.8 I44.0
I20.8 I44.0
Z45.0 I44.0
Z01.7 I44.0
I25.8 Z45.0
I20.8 Z45.0
I44.0 Z45.0
I20.8 Z01.7
I44.0 Z01.7
I35.0 I25.8
I36.1 I25.8
Z45.9 I25.8
I25.8 I35.0
Z45.9 I35.0
I25.8 I36.1
Z45.9 I36.1
I25.8 Z45.9
I35.0 Z45.9
I36.1 Z45.9
I44.2 I51.5
I51.5 I44.2
T82.1 I44.2
Z95.0 I44.2
I44.2 T82.1
Z95.0 T82.1
Z45.9 T82.1
Z01.7 T82.1
I44.2 Z95.0
T82.1 Z95.0
Z45.9 Z95.0
Z01.7 Z95.0
T82.1 Z45.9
Z95.0 Z45.9
T82.1 Z01.7
Z95.0 Z01.7
I34.0 I51.5
T82.1 I51.5
Z95.0 I51.5
I51.5 I34.0
T82.1 I34.0
Z95.0 I34.0
I51.5 T82.1
I34.0 T82.1
I51.5 Z95.0
I34.0 Z95.0
J22.X I10.X
E66.9 I10.X
J22.X I49.8
E66.9 I49.8
I10.X J22.X
I49.8 J22.X
E66.9 J22.X
I10.X E66.9
I49.8 E66.9
J22.X E66.9
Y83.1 I80.2
I10.X I80.2
Z01.7 I80.2
I80.2 Y83.1
I10.X Y83.1
I80.2 I10.X
Y83.1 I10.X
I80.2 Z01.7
I10.X E87.1
N39.0 E87.1
Z01.7 E87.1
E87.1 I10.X
E87.1 N39.0
E87.1 Z01.7
I21.2 I25.8
A41.9 I25.8
I25.8 I21.2
I70.9 I21.2
Y83.1 I21.2
A41.9 I21.2
I21.2 I70.9
A41.9 I70.9
I21.2 Y83.1
A41.9 Y83.1
I25.8 A41.9
I21.2 A41.9
I70.9 A41.9
Y83.1 A41.9
I35.1 I31.3
I49.8 I31.3
D52.9 I31.3
I31.3 I35.1
I49.8 I35.1
I10.X I35.1
D52.9 I35.1
I31.3 I49.8
I35.1 I49.8
D52.9 I49.8
I35.1 I10.X
D52.9 I10.X
I31.3 D52.9
I35.1 D52.9
I49.8 D52.9
I10.X D52.9
E61.1 I25.8
I70.9 I36.1
E61.1 I36.1
I70.9 I35.0
E61.1 I35.0
I36.1 I70.9
I35.0 I70.9
E61.1 I70.9
I25.8 E61.1
I36.1 E61.1
I35.0 E61.1
I70.9 E61.1
I50.9 I11.9
J44.8 I11.9
E66.2 I11.9
I11.9 I50.9
J44.8 I50.9
E66.2 I50.9
I11.9 J44.8
I50.9 J44.8
I49.8 J44.8
E66.2 J44.8
J44.8 I49.8
E66.2 I49.8
I11.9 E66.2
I50.9 E66.2
J44.8 E66.2
I49.8 E66.2
I49.8 I51.5
E78.5 I51.5
I49.8 I44.2
I50.9 I44.2
E78.5 I44.2
I51.5 I49.8
I44.2 I49.8
E78.5 I49.8
I44.2 I50.9
E78.5 I50.9
I51.5 E78.5
I44.2 E78.5
I49.8 E78.5
I50.9 E78.5
I44.1 I51.5
I51.5 I44.1
Z45.0 I44.1
Z95.0 I44.1
E78.5 I44.1
I44.1 Z45.0
Z95.0 Z45.0
E78.5 Z45.0
I44.1 Z95.0
Z45.0 Z95.0
E78.5 Z95.0
I44.1 E78.5
Z45.0 E78.5
Z95.0 E78.5
I49.8 I34.0
I50.0 I34.0
I49.8 I36.1
I50.9 I36.1
I50.0 I36.1
I34.0 I49.8
I36.1 I49.8
I50.0 I49.8
I36.1 I50.9
I50.0 I50.9
I34.0 I50.0
I36.1 I50.0
I49.8 I50.0
I50.9 I50.0
I49.5 I25.8
I49.5 I21.0
Z45.0 I21.0
I70.9 I21.0
I25.8 I49.5
I21.0 I49.5
I70.9 I49.5
I21.0 Z45.0
I70.9 Z45.0
I21.0 I70.9
I49.5 I70.9
Z45.0 I70.9
I34.2 I25.8
J18.9 I25.8
I34.2 I21.0
I36.1 I21.0
J18.9 I21.0
I25.8 I34.2
I21.0 I34.2
J18.9 I34.2
I21.0 I36.1
J18.9 I36.1
I25.8 J18.9
I21.0 J18.9
I34.2 J18.9
I36.1 J18.9
I25.8 I51.5
I20.9 I51.5
I70.9 I51.5
J44.9 I51.5
I51.5 I25.8
I51.5 I20.9
J44.9 I20.9
I51.5 I70.9
J44.9 I70.9
I51.5 J44.9
I20.9 J44.9
I70.9 J44.9
I10.X J90.X
I49.8 J90.X
E11.9 J90.X
Z01.7 J90.X
J90.X I10.X
E11.9 I10.X
J90.X I49.8
E11.9 I49.8
J90.X E11.9
I10.X E11.9
I49.8 E11.9
Z01.7 E11.9
J90.X Z01.7
E11.9 Z01.7
I65.2 I35.0
I10.X I35.0
G20.X I35.0
I35.0 I65.2
I10.X I65.2
G20.X I65.2
Z01.7 I65.2
I35.0 I10.X
I65.2 I10.X
G20.X I10.X
I35.0 G20.X
I65.2 G20.X
I10.X G20.X
Z01.7 G20.X
I65.2 Z01.7
G20.X Z01.7
I65.2 I11.0
I70.9 I11.0
I11.0 I65.2
I70.9 I65.2
I11.0 I70.9
I65.2 I70.9
T82.1 I44.0
I10.X I44.0
I44.0 T82.1
Z45.0 T82.1
I10.X T82.1
T82.1 Z45.0
I44.0 I10.X
T82.1 I10.X
I35.1 I51.5
I36.1 I51.5
I35.1 I34.0
I51.5 I35.1
I34.0 I35.1
I36.1 I35.1
Z01.7 I35.1
I51.5 I36.1
I35.1 I36.1
I35.1 Z01.7
I34.1 I11.0
I37.1 I11.0
I11.0 I34.1
I34.0 I34.1
I37.1 I34.1
Z01.7 I34.1
I34.1 I34.0
I37.1 I34.0
I11.0 I37.1
I34.1 I37.1
I34.0 I37.1
Z01.7 I37.1
I34.1 Z01.7
I37.1 Z01.7
I08.3 I09.1
Z95.2 I09.1
I48.X I09.1
Z01.7 I09.1
I09.1 I08.3
Z95.2 I08.3
I48.X I08.3
Z01.7 I08.3
I09.1 Z95.2
I08.3 Z95.2
I48.X Z95.2
Z01.7 Z95.2
I09.1 I48.X
I08.3 I48.X
Z95.2 I48.X
I09.1 Z01.7
I08.3 Z01.7
Z95.2 Z01.7
I50.9 N18.9
I49.8 N18.9
N18.9 I50.9
N18.9 I49.8
Z95.5 I25.8
I49.8 I25.8
Z95.5 I21.0
I49.8 I21.0
Z01.7 I21.0
I25.8 Z95.5
I21.0 Z95.5
I49.8 Z95.5
Z01.7 Z95.5
I25.8 I49.8
I21.0 I49.8
Z95.5 I49.8
I21.0 Z01.7
Z95.5 Z01.7
J22.X J90.X
I50.9 J90.X
J90.X J22.X
I50.9 J22.X
Z01.7 J22.X
J90.X I50.9
J22.X I50.9
J22.X Z01.7
I70.9 I20.8
I50.9 I20.8
I20.8 I70.9
I50.9 I70.9
I20.8 I50.9
I70.9 I50.9
Y83.1 I65.2
I64.X I65.2
I65.2 Y83.1
I64.X Y83.1
I65.2 I64.X
Y83.1 I64.X
J40.X I25.8
J40.X I20.8
J40.X I70.9
I25.8 J40.X
I20.8 J40.X
I70.9 J40.X
Z01.7 J40.X
J40.X Z01.7
J80.X I51.5
J18.9 I51.5
I51.5 J80.X
J18.9 J80.X
J44.9 J80.X
Z01.7 J80.X
I51.5 J18.9
J80.X J18.9
J44.9 J18.9
J80.X J44.9
J18.9 J44.9
Z01.7 J44.9
J80.X Z01.7
J44.9 Z01.7
J98.4 I11.9
J22.X I11.9
J44.9 I11.9
I11.9 J98.4
J22.X J98.4
J44.9 J98.4
I11.9 J22.X
J98.4 J22.X
J44.9 J22.X
I11.9 J44.9
J98.4 J44.9
J22.X J44.9
I49.4 I11.0
I27.2 I11.0
J84.8 I11.0
I11.0 I49.4
I27.2 I49.4
J84.8 I49.4
Z01.7 I49.4
I11.0 I27.2
I49.4 I27.2
J84.8 I27.2
Z01.7 I27.2
I11.0 J84.8
I49.4 J84.8
I27.2 J84.8
Z01.7 J84.8
I49.4 Z01.7
I27.2 Z01.7
J84.8 Z01.7
J90.X I51.5
J90.X I35.1
J90.X I36.1
I51.5 J90.X
I35.1 J90.X
I36.1 J90.X
J90.X I35.0
J98.4 I35.0
J90.X I34.0
J98.4 I34.0
I35.0 J90.X
I34.0 J90.X
J98.4 J90.X
I35.0 J98.4
I34.0 J98.4
J90.X J98.4
J98.4 I27.9
I11.0 I27.9
N39.0 I27.9
Z01.7 I27.9
I27.9 J98.4
I11.0 J98.4
N39.0 J98.4
I27.9 I11.0
J98.4 I11.0
N39.0 I11.0
I27.9 N39.0
J98.4 N39.0
I11.0 N39.0
I27.9 Z01.7
I45.2 I51.5
I47.1 I51.5
I51.5 I45.2
I47.1 I45.2
T82.1 I45.2
Z01.7 I45.2
I51.5 I47.1
I45.2 I47.1
T82.1 I47.1
I45.2 T82.1
I47.1 T82.1
I45.2 Z01.7
T82.1 I36.1
I36.1 T82.1
I44.2 I51.7
Z45.0 I51.7
I51.7 I44.2
I51.7 Z45.0
J18.9 I11.9
J90.X I11.9
Z45.8 I11.9
I11.9 J18.9
J90.X J18.9
Z45.8 J18.9
I11.9 J90.X
J18.9 J90.X
Z45.8 J90.X
I11.9 Z45.8
J18.9 Z45.8
J90.X Z45.8
Z01.7 Z45.8
Z45.8 Z01.7
Z45.9 I34.0
I34.0 Z45.9
Z95.0 I49.8
Z95.0 I50.9
I49.8 Z95.0
I50.9 Z95.0
I44.2 I25.8
I44.2 I20.9
Z95.5 I20.9
I25.8 I44.2
I20.9 I44.2
Z95.5 I44.2
I20.9 Z95.5
I44.2 Z95.5
Z95.5 I70.9
I70.9 Z95.5
I49.8 J84.8
I50.9 J84.8
I10.X J84.8
J84.8 I49.8
J84.8 I50.9
J84.8 I10.X
E66.9 I50.9
I50.9 E66.9
Z01.7 E66.9
E66.9 Z01.7
D53.9 J90.X
D53.9 I10.X
D53.9 I49.8
D53.9 E11.9
J90.X D53.9
I10.X D53.9
I49.8 D53.9
E11.9 D53.9
I49.8 I11.0
D50.9 I11.0
E61.1 I11.0
H35.3 I11.0
I11.0 I49.8
D50.9 I49.8
E61.1 I49.8
H35.3 I49.8
I11.0 D50.9
I49.8 D50.9
E61.1 D50.9
H35.3 D50.9
I11.0 E61.1
I49.8 E61.1
D50.9 E61.1
H35.3 E61.1
I11.0 H35.3
I49.8 H35.3
D50.9 H35.3
E61.1 H35.3
N17.9 I51.5
Y44.2 I51.5
D52.9 I51.5
I46.1 I51.5
I51.5 N17.9
Y44.2 N17.9
D52.9 N17.9
I46.1 N17.9
I51.5 Y44.2
N17.9 Y44.2
D52.9 Y44.2
I46.1 Y44.2
I51.5 D52.9
N17.9 D52.9
Y44.2 D52.9
I46.1 D52.9
I51.5 I46.1
N17.9 I46.1
Y44.2 I46.1
D52.9 I46.1
I73.1 I71.0
I48.X I71.0
E03.9 I71.0
I46.1 I71.0
I71.0 I73.1
I48.X I73.1
E03.9 I73.1
I46.1 I73.1
I71.0 I48.X
I73.1 I48.X
I46.1 I48.X
I71.0 E03.9
I73.1 E03.9
I46.1 E03.9
I71.0 I46.1
I73.1 I46.1
I48.X I46.1
E03.9 I46.1
I20.9 I35.0
I46.1 I35.0
I35.0 I20.9
I46.1 I20.9
I35.0 I46.1
I20.9 I46.1
E03.9 I11.0
I49.8 I27.2
E03.9 I27.2
I27.2 I49.8
E03.9 I49.8
I11.0 E03.9
I27.2 E03.9
I49.8 E03.9
Z01.7 E03.9
E03.9 Z01.7
Z01.7 D50.9
Z01.7 E61.1
D50.9 Z01.7
E61.1 Z01.7
J44.9 I11.0
E66.8 I11.0
I11.0 J44.9
I49.8 J44.9
E66.8 J44.9
J44.9 I49.8
E66.8 I49.8
I11.0 E66.8
J44.9 E66.8
I49.8 E66.8
Z01.7 E66.8
E66.8 Z01.7
I44.2 I35.0
I69.4 I35.0
I35.0 I44.2
I69.4 I44.2
I35.0 I69.4
I44.2 I69.4
I10.X I69.4
Z01.7 I69.4
I69.4 I10.X
I69.4 Z01.7
I70.9 I21.9
Z01.7 I21.9
I21.9 I70.9
I21.9 Z01.7
I70.9 I24.8
I10.X I24.8
I24.8 I70.9
I24.8 I10.X
Q23.1 Q24.8
Q22.8 Q24.8
I10.X Q24.8
Z01.7 Q24.8
Q24.8 Q23.1
Q22.8 Q23.1
I10.X Q23.1
Z01.7 Q23.1
Q24.8 Q22.8
Q23.1 Q22.8
I10.X Q22.8
Z01.7 Q22.8
Q24.8 I10.X
Q23.1 I10.X
Q22.8 I10.X
Q24.8 Z01.7
Q23.1 Z01.7
Q22.8 Z01.7
I49.5 I64.X
Z45.9 I64.X
I64.X I49.5
I64.X Z45.9
I25.1 I25.8
I25.8 I25.1
I35.0 I25.1
I20.9 I25.1
I25.1 I35.0
I25.1 I20.9
I24.8 I11.0
I49.5 I11.0
I27.0 I11.0
I11.0 I24.8
I49.5 I24.8
I27.0 I24.8
I11.0 I49.5
I24.8 I49.5
I27.0 I49.5
I11.0 I27.0
I24.8 I27.0
I49.5 I27.0
Z01.7 I27.0
I27.0 Z01.7
I64.X I11.0
I64.X I36.1
I27.0 I36.1
I11.0 I64.X
I36.1 I64.X
I27.0 I64.X
I36.1 I27.0
I64.X I27.0
I11.0 I51.5
I44.7 I51.5
I51.5 I11.0
I44.7 I11.0
I44.7 I48.X
I51.5 I44.7
I11.0 I44.7
I48.X I44.7
Z01.7 I44.7
I44.7 Z01.7
I45.2 I34.0
I45.2 I36.1
I45.2 I48.X
I34.0 I45.2
I36.1 I45.2
I48.X I45.2
J44.1 I11.0
J18.9 I11.0
I11.0 J44.1
J18.9 J44.1
I49.8 J44.1
Z01.7 J44.1
I11.0 J18.9
J44.1 J18.9
I49.8 J18.9
J44.1 I49.8
J18.9 I49.8
J44.1 Z01.7
I49.8 I49.5
I49.8 Z45.9
I49.5 I49.8
Z45.9 I49.8
I49.1 I11.0
I49.4 I51.5
I49.1 I51.5
I51.5 I49.4
I49.1 I49.4
I11.0 I49.1
I51.5 I49.1
I49.4 I49.1
Z01.7 I49.1
I49.1 Z01.7
I48.X I35.0
I35.0 I48.X
J90.X I47.1
I10.X I47.1
I50.9 I47.1
I47.1 J90.X
I47.1 I10.X
I47.1 I50.9
I80.2 I26.0
I27.0 I26.0
I26.0 I80.2
I27.0 I80.2
I50.9 I80.2
I26.0 I27.0
I80.2 I27.0
I50.9 I27.0
I80.2 I50.9
I27.0 I50.9
I45.1 I11.0
I47.1 I11.0
I11.0 I45.1
I47.1 I45.1
I50.9 I45.1
Z01.7 I45.1
I11.0 I47.1
I45.1 I47.1
I45.1 I50.9
I45.1 Z01.7
I70.9 I20.0
I50.9 I20.0
I20.0 I70.9
I20.0 I50.9
I50.9 Z45.0
I50.9 Z45.9
Z45.0 I50.9
Z45.9 I50.9
I44.0 I51.5
I45.1 I51.5
I63.9 I51.5
I51.5 I44.0
I45.1 I44.0
I63.9 I44.0
I51.5 I45.1
I44.0 I45.1
I63.9 I45.1
I51.5 I63.9
I44.0 I63.9
I45.1 I63.9
Z01.7 I63.9
I63.9 Z01.7
I20.9 I24.8
I24.8 I20.9
J84.8 I27.0
I10.X I27.0
I73.9 I27.0
I27.0 J84.8
I73.9 J84.8
I27.0 I10.X
I73.9 I10.X
I27.0 I73.9
J84.8 I73.9
I10.X I73.9
Z01.7 I73.9
I73.9 Z01.7
J22.X I09.1
J44.1 I09.1
J22.X I48.X
J44.1 I48.X
I09.1 J22.X
I48.X J22.X
J44.1 J22.X
I09.1 J44.1
I48.X J44.1
J22.X J44.1
J44.1 I51.5
I87.2 I51.5
I51.5 J44.1
I87.2 J44.1
N17.9 J44.1
I51.5 I87.2
J44.1 I87.2
N17.9 I87.2
Z01.7 I87.2
J44.1 N17.9
I87.2 N17.9
I87.2 Z01.7
N17.9 I11.0
N17.9 J44.9
I11.0 N17.9
J44.9 N17.9
I70.8 I49.5
I48.X I49.5
I49.5 I70.8
I48.X I70.8
N39.0 I70.8
Z01.7 I70.8
I49.5 I48.X
I70.8 I48.X
N39.0 I48.X
I70.8 N39.0
I48.X N39.0
I70.8 Z01.7
Y83.1 I20.9
I20.9 Y83.1
Y83.1 I21.0
I21.0 Y83.1
Y83.1 I74.3
Y83.1 I77.1
I74.3 Y83.1
I77.1 Y83.1
Z45.0 I11.0
I44.7 I64.X
Z45.0 I64.X
I64.X I44.7
Z45.0 I44.7
I11.0 Z45.0
I64.X Z45.0
I44.7 Z45.0
I74.3 I35.0
Z45.0 I35.0
Z45.0 I48.X
I35.0 I74.3
Z45.0 I74.3
I35.0 Z45.0
I48.X Z45.0
I74.3 Z45.0
T82.1 I49.5
Z95.0 I49.5
I49.5 T82.1
I49.5 Z95.0
I35.0 I11.0
J06.9 I11.0
Z45.9 I11.0
I11.0 I35.0
J06.9 I35.0
I11.0 J06.9
I35.0 J06.9
Z45.9 J06.9
Z01.7 J06.9
I11.0 Z45.9
J06.9 Z45.9
J06.9 Z01.7
I35.2 I11.0
Y83.1 I11.0
I11.0 I35.2
Y83.1 I35.2
Z45.9 I35.2
Z01.7 I35.2
I11.0 Y83.1
I35.2 Y83.1
Z45.9 Y83.1
I35.2 Z45.9
Y83.1 Z45.9
I35.2 Z01.7
Z45.9 I48.X
I48.X Z45.9
I70.9 I15.1
Y83.1 I15.1
Z01.7 I15.1
I15.1 I70.9
I15.1 Y83.1
I15.1 Z01.7
I48.X I42.0
J90.X I42.0
I10.X I42.0
E03.9 I42.0
I42.0 I48.X
J90.X I48.X
I42.0 J90.X
I48.X J90.X
E03.9 J90.X
I42.0 I10.X
E03.9 I10.X
I42.0 E03.9
J90.X E03.9
I10.X E03.9
I34.0 I25.8
I25.8 I34.0
I20.9 I34.0
I46.1 I34.0
I20.9 I50.9
I34.0 I20.9
I50.9 I20.9
I34.0 I46.1
Y83.1 I35.0
Z45.2 I35.0
I21.9 I35.0
I35.0 Y83.1
Z45.2 Y83.1
I21.9 Y83.1
I46.1 Y83.1
I35.0 Z45.2
Y83.1 Z45.2
I21.9 Z45.2
I46.1 Z45.2
I35.0 I21.9
Y83.1 I21.9
Z45.2 I21.9
I46.1 I21.9
Y83.1 I46.1
Z45.2 I46.1
I21.9 I46.1
Y83.1 I34.0
I34.0 Y83.1
I46.1 Z45.9
Z45.9 I46.1
I10.X I34.1
C50.9 I34.1
R57.0 I34.1
I10.X I34.0
C50.9 I34.0
R57.0 I34.0
I34.1 I10.X
I34.0 I10.X
C50.9 I10.X
R57.0 I10.X
I34.1 C50.9
I34.0 C50.9
I10.X C50.9
R57.0 C50.9
I34.1 R57.0
I34.0 R57.0
I10.X R57.0
C50.9 R57.0
H81.9 I10.X
H81.9 I50.9
H81.9 I49.8
I10.X H81.9
I50.9 H81.9
I49.8 H81.9
Z01.7 H81.9
H81.9 Z01.7
I07.1 I09.1
I06.1 I09.1
I09.8 I09.1
I09.1 I07.1
I06.1 I07.1
I09.8 I07.1
Z01.7 I07.1
I09.1 I06.1
I07.1 I06.1
I09.8 I06.1
Z01.7 I06.1
I09.1 I09.8
I07.1 I09.8
I06.1 I09.8
Z01.7 I09.8
I07.1 Z01.7
I06.1 Z01.7
I09.8 Z01.7
I36.1 I25.5
I45.1 I25.5
I10.X I25.5
I25.5 I36.1
I45.1 I36.1
I10.X I36.1
I25.5 I45.1
I36.1 I45.1
I10.X I45.1
I25.5 I10.X
I36.1 I10.X
I45.1 I10.X
I45.1 I27.9
I47.1 I27.9
I10.X I27.9
I27.9 I45.1
I27.9 I47.1
I27.9 I10.X
N28.1 N18.9
Z49.1 N18.9
N18.9 N28.1
Z49.1 N28.1
I10.X N28.1
Z01.7 N28.1
N18.9 Z49.1
N28.1 Z49.1
I10.X Z49.1
Z01.7 Z49.1
N28.1 I10.X
Z49.1 I10.X
N28.1 Z01.7
Z49.1 Z01.7
I25.2 I25.8
I13.2 I25.8
I25.8 I25.2
I70.9 I25.2
I13.2 I25.2
Z01.7 I25.2
I25.2 I70.9
I13.2 I70.9
I25.8 I13.2
I25.2 I13.2
I70.9 I13.2
Z01.7 I13.2
I25.2 Z01.7
I13.2 Z01.7
I26.0 I35.0
I45.1 I35.0
I26.0 I48.X
I45.1 I48.X
I35.0 I26.0
I48.X I26.0
I45.1 I26.0
I35.0 I45.1
I48.X I45.1
I26.0 I45.1
I08.1 I09.1
J44.8 I09.1
I49.8 I09.1
I09.1 I08.1
J44.8 I08.1
I49.8 I08.1
Z01.7 I08.1
I09.1 J44.8
I08.1 J44.8
Z01.7 J44.8
I09.1 I49.8
I08.1 I49.8
I08.1 Z01.7
J44.8 Z01.7
I34.0 I42.1
I10.X I42.1
I50.9 I42.1
Z01.7 I42.1
I42.1 I34.0
I42.1 I10.X
I42.1 I50.9
I42.1 Z01.7
J84.9 I27.0
I49.8 I27.0
I27.0 J84.9
I49.8 J84.9
I50.9 J84.9
Z01.7 J84.9
I27.0 I49.8
J84.9 I49.8
J84.9 I50.9
J84.9 Z01.7
I47.1 I48.X
I48.X I47.1
I70.9 I47.1
I47.1 I70.9
I48.X I25.8
I25.8 I48.X
Q21.1 Q24.8
Y83.1 Q24.8
I50.9 Q24.8
Q24.8 Q21.1
Y83.1 Q21.1
I50.9 Q21.1
Z01.7 Q21.1
Q24.8 Y83.1
Q21.1 Y83.1
I50.9 Y83.1
Q24.8 I50.9
Q21.1 I50.9
Y83.1 I50.9
Q21.1 Z01.7
I64.X I09.1
I64.X I06.1
I64.X I07.1
I09.1 I64.X
I06.1 I64.X
I07.1 I64.X
I44.7 I42.0
I70.9 I42.0
Z01.7 I42.0
I42.0 I44.7
I10.X I44.7
I70.9 I44.7
I44.7 I10.X
I42.0 I70.9
I44.7 I70.9
I42.0 Z01.7
I20.0 I25.2
I25.2 I20.0
I24.8 I25.1
I70.9 I25.1
I25.1 I24.8
I25.1 I70.9
J92.9 I25.8
J92.9 I24.8
J92.9 I70.9
I25.8 J92.9
I24.8 J92.9
I70.9 J92.9
Z01.7 J92.9
J92.9 Z01.7
J22.X I11.0
I11.0 J22.X
J18.9 J22.X
J22.X J18.9
I27.9 I48.X
I87.2 I48.X
N18.9 I48.X
I48.X I27.9
I87.2 I27.9
N18.9 I27.9
I48.X I87.2
I27.9 I87.2
I48.X N18.9
I27.9 N18.9
I47.2 I25.8
T82.1 I25.8
I25.8 I47.2
I44.2 I47.2
T82.1 I47.2
Z01.7 I47.2
I47.2 I44.2
I25.8 T82.1
I47.2 T82.1
I47.2 Z01.7
I10.X I20.9
I20.9 I10.X
Y83.1 I24.8
I24.8 Y83.1
Z45.9 I44.1
Z01.7 I44.1
I44.1 Z45.9
I44.1 Z01.7
Z45.0 I42.0
Z45.9 I42.0
I42.0 Z45.0
I42.0 Z45.9
I84.1 I48.X
I48.X I84.1
I10.X I84.1
Z95.2 I84.1
Z01.7 I84.1
I84.1 I10.X
Z95.2 I10.X
I84.1 Z95.2
I10.X Z95.2
I84.1 Z01.7
I25.8 I09.1
I70.9 I09.1
I09.1 I25.8
Z95.2 I25.8
I09.1 I70.9
Z95.2 I70.9
I25.8 Z95.2
I70.9 Z95.2
I48.X I34.2
T82.0 I34.2
Z95.2 I34.2
I34.2 I48.X
T82.0 I48.X
I34.2 T82.0
I48.X T82.0
Z95.2 T82.0
Z01.7 T82.0
I34.2 Z95.2
T82.0 Z95.2
T82.0 Z01.7
R00.1 I69.4
R00.1 I10.X
I69.4 R00.1
I10.X R00.1
Z01.7 R00.1
R00.1 Z01.7
Z95.1 I25.5
E87.2 I25.5
A41.9 I25.5
Z95.1 I10.X
E87.2 I10.X
A41.9 I10.X
I25.5 Z95.1
I10.X Z95.1
E87.2 Z95.1
A41.9 Z95.1
I25.5 E87.2
I10.X E87.2
Z95.1 E87.2
A41.9 E87.2
I25.5 A41.9
I10.X A41.9
Z95.1 A41.9
E87.2 A41.9
I35.0 I42.0
I34.0 I42.0
I36.1 I42.0
A41.9 I42.0
I42.0 I35.0
A41.9 I35.0
I42.0 I34.0
A41.9 I34.0
I42.0 I36.1
A41.9 I36.1
I42.0 A41.9
I35.0 A41.9
I34.0 A41.9
I36.1 A41.9
I45.1 I25.8
I25.2 I24.8
I45.1 I24.8
I46.1 I24.8
I24.8 I25.2
I45.1 I25.2
I46.1 I25.2
I25.8 I45.1
I24.8 I45.1
I25.2 I45.1
I46.1 I45.1
I24.8 I46.1
I25.2 I46.1
I45.1 I46.1
Z95.2 I64.X
I46.1 I64.X
I64.X Z95.2
I49.8 Z95.2
I46.1 Z95.2
Z95.2 I49.8
I46.1 I49.8
I64.X I46.1
Z95.2 I46.1
I49.8 I46.1
I82.0 I26.0
R57.0 I26.0
I82.0 I48.X
I27.0 I48.X
R57.0 I48.X
I26.0 I82.0
I48.X I82.0
I27.0 I82.0
R57.0 I82.0
I48.X I27.0
I82.0 I27.0
R57.0 I27.0
I26.0 R57.0
I48.X R57.0
I82.0 R57.0
I27.0 R57.0
J90.X I11.0
C34.1 I11.0
I11.0 J90.X
J44.9 J90.X
C34.1 J90.X
J90.X J44.9
C34.1 J44.9
I11.0 C34.1
J90.X C34.1
J44.9 C34.1
Z01.7 C34.1
C34.1 Z01.7
I50.0 I10.X
I10.X I50.0
E87.1 I50.0
Z01.7 I50.0
E87.1 I49.8
I50.0 E87.1
I49.8 E87.1
I50.0 Z01.7
I35.2 I25.8
I35.2 I21.0
I25.8 I35.2
I21.0 I35.2
I10.X I35.2
I35.2 I10.X
I10.X I09.1
I48.X I07.1
I10.X I07.1
I07.1 I48.X
I09.1 I10.X
I07.1 I10.X
I25.2 I21.1
I21.1 I25.2
I73.9 I11.0
I44.0 I11.0
I73.9 J22.X
I44.0 J22.X
I11.0 I73.9
J22.X I73.9
I44.0 I73.9
I11.0 I44.0
J22.X I44.0
I73.9 I44.0
I49.0 I09.1
I49.0 I07.1
I49.0 I48.X
I09.1 I49.0
I07.1 I49.0
I48.X I49.0
Z01.7 I49.0
I49.0 Z01.7
I50.9 I31.3
I31.3 I50.9
I10.X I42.2
I50.9 I42.2
I49.8 I42.2
Z01.7 I42.2
I42.2 I10.X
I42.2 I50.9
I42.2 I49.8
I42.2 Z01.7
Z95.2 I69.4
I49.8 I69.4
I69.4 Z95.2
I69.4 I49.8
I50.9 I35.1
I35.1 I50.9
I49.0 I45.1
I45.1 I49.0
I50.9 I49.0
I49.0 I50.9
I73.9 I44.2
I44.2 I73.9
I49.8 I73.9
I50.9 I73.9
I73.9 I49.8
I73.9 I50.9
I70.0 I11.0
I70.0 I35.0
I11.0 I70.0
I35.0 I70.0
I50.9 I70.0
Z01.7 I70.0
I70.0 I50.9
I70.0 Z01.7
M34.9 I27.0
M34.9 I10.X
I27.0 M34.9
I10.X M34.9
I50.9 M34.9
Z01.7 M34.9
M34.9 I50.9
M34.9 Z01.7
I64.X I48.X
I48.X I64.X
I70.1 I51.5
I70.1 I34.0
I70.1 I36.1
I51.5 I70.1
I34.0 I70.1
I36.1 I70.1
Z01.7 I70.1
I70.1 Z01.7
I65.2 I25.8
I73.9 I25.8
I25.8 I65.2
I73.9 I65.2
I25.8 I73.9
I65.2 I73.9
I70.9 I73.9
I73.9 I70.9
I27.0 I51.5
I51.5 I27.0
J44.9 I27.0
J18.9 I27.0
I27.0 J44.9
I27.0 J18.9
I87.2 I11.0
J20.8 I11.0
I11.0 I87.2
I44.0 I87.2
J20.8 I87.2
I87.2 I44.0
J20.8 I44.0
I11.0 J20.8
I87.2 J20.8
I44.0 J20.8
Z01.7 J20.8
J20.8 Z01.7
E03.9 I50.9
R00.1 I50.9
R00.1 I49.8
I50.9 E03.9
R00.1 E03.9
I50.9 R00.1
I49.8 R00.1
E03.9 R00.1
T82.1 I48.X
I48.X T82.1
I45.1 I44.1
I44.7 I44.1
I44.1 I45.1
I44.7 I45.1
Z45.0 I45.1
I44.1 I44.7
I45.1 I44.7
I45.1 Z45.0
I45.1 I44.2
I44.2 I45.1
I47.2 I10.X
I10.X I47.2
Z45.0 I47.2
Z45.9 I47.2
I47.2 Z45.0
I47.2 Z45.9
I48.X I44.2
I44.2 I48.X
Z95.0 I48.X
I48.X Z95.0
Z95.1 I25.8
Z95.1 I24.8
Z95.1 I70.9
I25.8 Z95.1
I24.8 Z95.1
I70.9 Z95.1
Z01.7 Z95.1
Z95.1 Z01.7
Z95.1 I35.0
I35.0 Z95.1
I37.1 I35.1
E03.9 I35.1
E03.9 I34.0
I37.1 I36.1
E03.9 I36.1
I35.1 I37.1
I36.1 I37.1
E03.9 I37.1
I35.1 E03.9
I34.0 E03.9
I36.1 E03.9
I37.1 E03.9
I27.0 I25.8
E78.0 I25.8
I34.2 I35.0
I27.0 I35.0
I35.0 I34.2
I27.0 I34.2
E78.0 I34.2
I25.8 I27.0
I35.0 I27.0
I34.2 I27.0
E78.0 I27.0
I25.8 E78.0
I34.2 E78.0
I27.0 E78.0
I70.0 N17.9
E11.9 N17.9
N17.9 I70.0
I10.X I70.0
E11.9 I70.0
I46.1 I70.0
I70.0 I10.X
N17.9 E11.9
I70.0 E11.9
I46.1 E11.9
I70.0 I46.1
E11.9 I46.1
I35.2 I21.9
I34.0 I21.9
I21.9 I35.2
I34.0 I35.2
I46.1 I35.2
I21.9 I34.0
I35.2 I34.0
I35.2 I46.1
I24.8 I21.9
I21.9 I24.8
I10.X I34.2
I34.2 I10.X
I82.8 I26.0
I87.2 I26.0
I26.0 I82.8
I87.2 I82.8
I10.X I82.8
Z01.7 I82.8
I26.0 I87.2
I82.8 I87.2
I10.X I87.2
I82.8 I10.X
I87.2 I10.X
I82.8 Z01.7
I44.1 I35.0
I35.0 I44.1
I10.X I44.1
I44.1 I10.X
I44.2 I34.0
I44.2 I36.1
I34.0 I44.2
I36.1 I44.2
I50.9 I49.5
I49.5 I50.9
I51.7 I25.8
I51.7 I34.2
I25.8 I51.7
I34.2 I51.7
I35.0 I51.5
I69.4 I51.5
I51.5 I35.0
N18.9 I35.0
I35.0 N18.9
I69.4 N18.9
I51.5 I69.4
N18.9 I69.4
J44.1 I27.0
I27.0 J44.1
J44.9 J44.1
J44.1 J44.9
K92.2 I50.9
C18.9 I50.9
I50.9 K92.2
C18.9 K92.2
N17.9 K92.2
Z01.7 K92.2
I50.9 C18.9
K92.2 C18.9
N17.9 C18.9
Z01.7 C18.9
K92.2 N17.9
C18.9 N17.9
K92.2 Z01.7
C18.9 Z01.7
I45.3 I51.5
N39.0 I51.5
I45.3 I44.1
N39.0 I44.1
I51.5 I45.3
I44.1 I45.3
N39.0 I45.3
Z01.7 I45.3
I51.5 N39.0
I44.1 N39.0
I45.3 N39.0
I45.3 Z01.7
I05.0 I09.1
I06.0 I09.1
T82.0 I09.1
I09.1 I05.0
I06.0 I05.0
T82.0 I05.0
Z01.7 I05.0
I09.1 I06.0
I05.0 I06.0
T82.0 I06.0
Z01.7 I06.0
I09.1 T82.0
I05.0 T82.0
I06.0 T82.0
I05.0 Z01.7
I06.0 Z01.7
I47.1 I09.1
I09.1 I47.1
T82.0 I47.1
I47.1 T82.0
Z45.9 I44.0
I44.0 Z45.9
Z96.6 I48.X
I10.X J44.1
Z96.6 J44.1
J44.1 I10.X
Z96.6 I10.X
I48.X Z96.6
J44.1 Z96.6
I10.X Z96.6
Z01.7 Z96.6
Z96.6 Z01.7
I49.8 I35.0
I35.0 I49.8
M34.9 I51.7
M34.9 I36.1
I51.7 M34.9
I36.1 M34.9
M35.0 I35.2
M35.0 Y83.1
I35.2 M35.0
Y83.1 M35.0
I10.X M35.0
Z01.7 M35.0
M35.0 I10.X
M35.0 Z01.7
I44.0 I35.1
Z45.9 I35.1
I35.1 I44.0
I35.1 Z45.9
I49.4 I34.0
I45.1 I34.0
I49.4 I35.1
I45.1 I35.1
I34.0 I49.4
I35.1 I49.4
I45.1 I49.4
I34.0 I45.1
I35.1 I45.1
I49.4 I45.1
I20.8 I21.0
I47.2 I21.0
I21.0 I20.8
I47.2 I20.8
I21.0 I47.2
I20.8 I47.2
I44.2 I49.5
I49.5 I44.2
I48.X I24.8
I24.8 I48.X
I48.X I21.1
I48.X Y83.1
I21.1 I48.X
Y83.1 I48.X
I27.0 I27.9
I50.9 I27.9
I49.8 I27.9
I27.9 I27.0
I27.9 I50.9
I27.9 I49.8
I70.0 J44.9
J44.9 I70.0
I49.8 I70.0
I70.0 I49.8
Z95.5 I11.0
I11.0 Z95.5
I20.0 I21.0
I21.0 I20.0
I21.4 I25.8
I21.4 I21.1
I25.8 I21.4
I21.1 I21.4
I70.9 I21.4
Z01.7 I21.4
I21.4 I70.9
I21.4 Z01.7
J18.9 I35.0
J18.9 I48.X
I35.0 J18.9
I48.X J18.9
K92.0 I09.1
K92.0 I48.X
K92.0 I10.X
I09.1 K92.0
I48.X K92.0
I10.X K92.0
Z01.7 K92.0
K92.0 Z01.7
Q23.3 Q24.8
Q23.3 Q21.1
Q22.8 Q21.1
Q24.8 Q23.3
Q21.1 Q23.3
Q22.8 Q23.3
Z01.7 Q23.3
Q21.1 Q22.8
Q23.3 Q22.8
Q23.3 Z01.7
I44.0 I48.X
I44.0 I49.5
I48.X I44.0
I49.5 I44.0
I74.0 I71.4
I70.9 I71.4
Y83.1 I71.4
Z01.7 I71.4
I71.4 I74.0
I70.9 I74.0
Y83.1 I74.0
Z01.7 I74.0
I71.4 I70.9
I74.0 I70.9
I71.4 Y83.1
I74.0 Y83.1
I71.4 Z01.7
I74.0 Z01.7
I44.2 I70.0
Z45.0 I70.0
Z45.9 I70.0
I70.0 I44.2
I70.0 Z45.0
I70.0 Z45.9
I69.4 I44.3
Z45.0 I44.3
Z45.9 I44.3
I44.3 I69.4
Z45.0 I69.4
Z45.9 I69.4
I44.3 Z45.0
I69.4 Z45.0
I44.3 Z45.9
I69.4 Z45.9
T82.1 I49.9
Z45.0 I49.9
Z45.9 I49.9
Z01.7 I49.9
I49.9 T82.1
I49.9 Z45.0
I49.9 Z45.9
I49.9 Z01.7
I46.1 I11.0
I46.1 I87.2
I11.0 I46.1
I87.2 I46.1
J15.9 I10.X
I10.X J15.9
I50.9 J15.9
I49.8 J15.9
Z01.7 J15.9
J15.9 I50.9
J15.9 I49.8
J15.9 Z01.7
I10.X I11.9
I67.8 I11.9
I67.8 I48.X
I11.9 I10.X
I67.8 I10.X
I11.9 I67.8
I48.X I67.8
I10.X I67.8
Z01.7 I67.8
I67.8 Z01.7
I70.9 I27.0
I46.1 I27.0
I70.9 M34.9
I46.1 M34.9
I27.0 I70.9
M34.9 I70.9
I27.0 I46.1
M34.9 I46.1
G90.9 I44.0
G90.9 I48.X
I44.0 G90.9
I48.X G90.9
I10.X G90.9
Z01.7 G90.9
G90.9 I10.X
G90.9 Z01.7
Y83.1 I25.1
I25.1 Y83.1
I44.2 I27.9
Z45.9 I27.9
Z95.8 I27.9
I27.9 I44.2
Z95.8 I44.2
I27.9 Z45.9
Z95.8 Z45.9
I27.9 Z95.8
I44.2 Z95.8
Z45.9 Z95.8
Z01.7 Z95.8
Z95.8 Z01.7
I36.1 I27.9
I27.9 I36.1
I82.8 I49.5
I49.5 I82.8
Z45.9 I82.8
I82.8 Z45.9
I36.1 I42.2
I34.0 I42.2
J69.0 I42.2
I42.2 I36.1
J69.0 I36.1
I42.2 I34.0
J69.0 I34.0
I42.2 J69.0
I36.1 J69.0
I34.0 J69.0
Z01.7 J69.0
J69.0 Z01.7
N17.9 I21.9
N17.9 I25.8
I21.9 N17.9
I25.8 N17.9
I44.0 I44.2
I44.2 I44.0
I44.7 I36.1
I44.7 I47.1
I49.8 I47.1
I36.1 I44.7
I47.1 I44.7
I49.8 I44.7
I50.9 I44.7
I47.1 I49.8
I44.7 I49.8
I44.7 I50.9
I20.1 I25.8
I99.X I25.8
I25.8 I20.1
I99.X I20.1
I70.9 I20.1
Z01.7 I20.1
I25.8 I99.X
I20.1 I99.X
I70.9 I99.X
Z01.7 I99.X
I20.1 I70.9
I99.X I70.9
I20.1 Z01.7
I99.X Z01.7
M79.7 I50.9
I50.9 M79.7
E66.9 M79.7
M79.7 E66.9
I87.2 I34.2
I87.2 I36.1
I34.2 I87.2
I36.1 I87.2
J84.8 I25.8
J84.8 I70.9
I25.8 J84.8
I70.9 J84.8
K81.0 I48.X
K80.8 I48.X
K81.0 I11.0
K80.8 I11.0
I48.X K81.0
I11.0 K81.0
K80.8 K81.0
Z01.7 K81.0
I48.X K80.8
I11.0 K80.8
K81.0 K80.8
Z01.7 K80.8
K81.0 Z01.7
K80.8 Z01.7
I34.0 I25.1
I35.2 I25.1
I25.1 I34.0
I25.1 I35.2
I64.X I63.9
I35.0 I63.9
I36.1 I63.9
I63.9 I64.X
I35.0 I64.X
I63.9 I35.0
I64.X I35.0
I63.9 I36.1
J44.9 I65.2
I65.2 J44.9
I20.0 I25.1
I25.1 I20.0
R06.0 I10.X
R06.0 I50.9
R06.0 I49.8
I10.X R06.0
I50.9 R06.0
I49.8 R06.0
Z01.7 R06.0
R06.0 Z01.7
I70.9 I44.2
I44.2 I70.9
I34.0 I70.9
I70.9 I34.0
I36.1 I70.0
I45.1 I70.0
I70.0 I36.1
I70.0 I45.1
T82.7 I51.5
T82.7 I49.8
T82.7 I50.9
I51.5 T82.7
I49.8 T82.7
I50.9 T82.7
Z01.7 T82.7
T82.7 Z01.7
I50.9 J44.1
J44.1 I50.9
N39.0 I36.1
R33.X I36.1
R33.X I10.X
I36.1 N39.0
R33.X N39.0
I36.1 R33.X
I10.X R33.X
N39.0 R33.X
Z01.7 R33.X
R33.X Z01.7
I51.7 I48.X
I51.7 I45.2
I10.X I45.2
I48.X I51.7
I45.2 I51.7
I45.2 I10.X
I73.9 I34.0
I73.9 I37.1
I73.9 I35.1
I34.0 I73.9
I37.1 I73.9
I35.1 I73.9
I36.1 I26.0
I27.2 I26.0
J80.X I26.0
I26.0 I36.1
I27.2 I36.1
J80.X I36.1
I26.0 I27.2
I36.1 I27.2
J80.X I27.2
I26.0 J80.X
I36.1 J80.X
I27.2 J80.X
I25.2 I20.9
I20.9 I25.2
I63.4 I64.X
I64.X I63.4
I70.9 I63.4
I48.X I63.4
Z01.7 I63.4
I63.4 I70.9
I63.4 I48.X
I63.4 Z01.7
Y83.1 I26.0
C44.9 I26.0
I26.0 Y83.1
I49.8 Y83.1
C44.9 Y83.1
Y83.1 I49.8
C44.9 I49.8
I26.0 C44.9
Y83.1 C44.9
I49.8 C44.9
Z01.7 C44.9
C44.9 Z01.7
I44.7 I44.3
T82.1 I44.3
I44.3 I44.7
T82.1 I44.7
I44.3 T82.1
I44.7 T82.1
I50.9 I34.2
I34.2 I50.9
Z95.5 I35.0
I35.0 Z95.5
I71.4 I21.1
I74.0 I21.1
I21.1 I71.4
I46.1 I71.4
I21.1 I74.0
I46.1 I74.0
I71.4 I46.1
I74.0 I46.1
I27.2 I27.9
I25.8 I27.9
I70.9 I27.9
I27.9 I27.2
I25.8 I27.2
I70.9 I27.2
I27.9 I25.8
I27.2 I25.8
I27.9 I70.9
I27.2 I70.9
I44.2 I25.2
Z45.0 I25.2
R57.1 I25.2
R57.1 I70.9
I25.2 I44.2
R57.1 I44.2
I25.2 Z45.0
R57.1 Z45.0
I25.2 R57.1
I70.9 R57.1
I44.2 R57.1
Z45.0 R57.1
I65.2 I48.0
N39.0 I48.0
K92.0 I48.0
Z01.7 I48.0
I48.0 I65.2
N39.0 I65.2
K92.0 I65.2
I48.0 N39.0
I65.2 N39.0
K92.0 N39.0
I48.0 K92.0
I65.2 K92.0
N39.0 K92.0
I48.0 Z01.7
