# Supplementary material for: Comorbidity patterns in cardiovascular diseases: the role of life-stage and socioeconomic status
Source: Front Cardiovasc Med. 2024 Feb 13;11:1215458. doi: 10.3389/fcvm.2024.1215458 (PMC10897012; doi:10.3389/fcvm.2024.1215458)
Supplement: Supplementary file 1 [file Datasheet1.zip › Supplementary/Supplementary_Female_networks/CoNet_TotFemale_61_80_lowSEL_clean.txt]

I35.0 2011
N17.9 2011
Z49.1 2011
I10.X 2011
A41.9 2011
2011 I35.0
N17.9 I35.0
Z49.1 I35.0
I10.X I35.0
A41.9 I35.0
2011 N17.9
I35.0 N17.9
Z49.1 N17.9
I10.X N17.9
A41.9 N17.9
2011 Z49.1
I35.0 Z49.1
N17.9 Z49.1
I10.X Z49.1
A41.9 Z49.1
2011 I10.X
I35.0 I10.X
N17.9 I10.X
Z49.1 I10.X
A41.9 I10.X
2011 A41.9
I35.0 A41.9
N17.9 A41.9
Z49.1 A41.9
I10.X A41.9
I42.0 2011
I49.0 2011
T82.7 2011
I33.0 2011
2011 I42.0
I49.0 I42.0
T82.7 I42.0
I33.0 I42.0
A41.9 I42.0
2011 I49.0
I42.0 I49.0
T82.7 I49.0
I33.0 I49.0
A41.9 I49.0
2011 T82.7
I42.0 T82.7
I49.0 T82.7
I33.0 T82.7
A41.9 T82.7
2011 I33.0
I42.0 I33.0
I49.0 I33.0
T82.7 I33.0
A41.9 I33.0
I42.0 A41.9
I49.0 A41.9
T82.7 A41.9
I33.0 A41.9
I64.X 2011
I48.X 2011
I10.X I42.0
I64.X I42.0
I48.X I42.0
I42.0 I10.X
I64.X I10.X
I48.X I10.X
2011 I64.X
I42.0 I64.X
I10.X I64.X
I48.X I64.X
A41.9 I64.X
2011 I48.X
I42.0 I48.X
I10.X I48.X
I64.X I48.X
A41.9 I48.X
I64.X A41.9
I48.X A41.9
I09.1 2011
I50.9 2011
2011 I09.1
I48.X I09.1
I10.X I09.1
I50.9 I09.1
A41.9 I09.1
I09.1 I48.X
I50.9 I48.X
I09.1 I10.X
I50.9 I10.X
2011 I50.9
I09.1 I50.9
I48.X I50.9
I10.X I50.9
A41.9 I50.9
I09.1 A41.9
I50.9 A41.9
I25.8 2011
J15.2 2011
J96.0 2011
2011 I25.8
I50.9 I25.8
J15.2 I25.8
J96.0 I25.8
A41.9 I25.8
I25.8 I50.9
J15.2 I50.9
J96.0 I50.9
2011 J15.2
I25.8 J15.2
I50.9 J15.2
J96.0 J15.2
A41.9 J15.2
2011 J96.0
I25.8 J96.0
I50.9 J96.0
J15.2 J96.0
A41.9 J96.0
I25.8 A41.9
J15.2 A41.9
J96.0 A41.9
I24.8 2011
J98.5 2011
I24.8 I25.8
I35.0 I25.8
J98.5 I25.8
2011 I24.8
I25.8 I24.8
I35.0 I24.8
J98.5 I24.8
A41.9 I24.8
I25.8 I35.0
I24.8 I35.0
J98.5 I35.0
2011 J98.5
I25.8 J98.5
I24.8 J98.5
I35.0 J98.5
A41.9 J98.5
I24.8 A41.9
J98.5 A41.9
I21.0 2011
N18.9 2011
I21.0 I25.8
I48.X I25.8
N18.9 I25.8
2011 I21.0
I25.8 I21.0
I48.X I21.0
N18.9 I21.0
A41.9 I21.0
I25.8 I48.X
I21.0 I48.X
N18.9 I48.X
2011 N18.9
I25.8 N18.9
I21.0 N18.9
I48.X N18.9
A41.9 N18.9
I21.0 A41.9
N18.9 A41.9
I25.1 2011
I20.9 2011
I70.9 2011
Y83.1 2011
2011 I25.1
I20.9 I25.1
I70.9 I25.1
Y83.1 I25.1
A41.9 I25.1
2011 I20.9
I25.1 I20.9
I70.9 I20.9
Y83.1 I20.9
A41.9 I20.9
2011 I70.9
I25.1 I70.9
I20.9 I70.9
Y83.1 I70.9
A41.9 I70.9
2011 Y83.1
I25.1 Y83.1
I20.9 Y83.1
I70.9 Y83.1
A41.9 Y83.1
I25.1 A41.9
I20.9 A41.9
I70.9 A41.9
Y83.1 A41.9
I20.0 2011
Z95.5 2011
I20.0 I25.8
I70.9 I25.8
Z95.5 I25.8
2011 I20.0
I25.8 I20.0
I70.9 I20.0
Z95.5 I20.0
A41.9 I20.0
I25.8 I70.9
I20.0 I70.9
Z95.5 I70.9
2011 Z95.5
I25.8 Z95.5
I20.0 Z95.5
I70.9 Z95.5
A41.9 Z95.5
I20.0 A41.9
Z95.5 A41.9
E11.9 2011
Z96.8 2011
D50.9 2011
E11.9 N18.9
I10.X N18.9
Z96.8 N18.9
D50.9 N18.9
2011 E11.9
N18.9 E11.9
I10.X E11.9
Z96.8 E11.9
D50.9 E11.9
N18.9 I10.X
E11.9 I10.X
Z96.8 I10.X
D50.9 I10.X
2011 Z96.8
N18.9 Z96.8
E11.9 Z96.8
I10.X Z96.8
D50.9 Z96.8
2011 D50.9
N18.9 D50.9
E11.9 D50.9
I10.X D50.9
Z96.8 D50.9
I26.0 2011
I74.3 2011
I87.2 2011
I49.8 2011
D52.9 2011
2011 I26.0
I74.3 I26.0
I87.2 I26.0
I49.8 I26.0
D52.9 I26.0
2011 I74.3
I26.0 I74.3
I87.2 I74.3
I49.8 I74.3
D52.9 I74.3
2011 I87.2
I26.0 I87.2
I74.3 I87.2
I49.8 I87.2
D52.9 I87.2
2011 I49.8
I26.0 I49.8
I74.3 I49.8
I87.2 I49.8
D52.9 I49.8
2011 D52.9
I26.0 D52.9
I74.3 D52.9
I87.2 D52.9
I49.8 D52.9
D64.9 2011
I10.X I25.8
D64.9 I25.8
I70.9 I24.8
I10.X I24.8
D64.9 I24.8
I24.8 I70.9
I10.X I70.9
D64.9 I70.9
I25.8 I10.X
I24.8 I10.X
I70.9 I10.X
D64.9 I10.X
2011 D64.9
I25.8 D64.9
I24.8 D64.9
I70.9 D64.9
I10.X D64.9
I05.2 2011
I08.2 2011
Z95.0 2011
I05.2 I09.1
I08.2 I09.1
Z95.0 I09.1
D64.9 I09.1
2011 I05.2
I09.1 I05.2
I08.2 I05.2
Z95.0 I05.2
D64.9 I05.2
2011 I08.2
I09.1 I08.2
I05.2 I08.2
Z95.0 I08.2
D64.9 I08.2
2011 Z95.0
I09.1 Z95.0
I05.2 Z95.0
I08.2 Z95.0
D64.9 Z95.0
I09.1 D64.9
I05.2 D64.9
I08.2 D64.9
Z95.0 D64.9
I51.5 2011
Z45.0 2011
I44.2 2011
D69.6 2011
2011 I51.5
Z45.0 I51.5
Z95.0 I51.5
I44.2 I51.5
D69.6 I51.5
2011 Z45.0
I51.5 Z45.0
Z95.0 Z45.0
I44.2 Z45.0
D69.6 Z45.0
I51.5 Z95.0
Z45.0 Z95.0
I44.2 Z95.0
D69.6 Z95.0
2011 I44.2
I51.5 I44.2
Z45.0 I44.2
Z95.0 I44.2
D69.6 I44.2
2011 D69.6
I51.5 D69.6
Z45.0 D69.6
Z95.0 D69.6
I44.2 D69.6
I05.0 2011
E03.9 2011
I05.0 I09.1
E03.9 I09.1
2011 I05.0
I09.1 I05.0
I48.X I05.0
I50.9 I05.0
E03.9 I05.0
I05.0 I48.X
E03.9 I48.X
I05.0 I50.9
E03.9 I50.9
2011 E03.9
I09.1 E03.9
I05.0 E03.9
I48.X E03.9
I50.9 E03.9
I07.1 2011
I67.8 2011
I07.1 I09.1
I67.8 I09.1
I07.1 I05.2
I67.8 I05.2
E03.9 I05.2
2011 I07.1
I09.1 I07.1
I05.2 I07.1
I67.8 I07.1
E03.9 I07.1
2011 I67.8
I09.1 I67.8
I05.2 I67.8
I07.1 I67.8
E03.9 I67.8
I05.2 E03.9
I07.1 E03.9
I67.8 E03.9
I27.0 2011
E04.2 2011
I27.0 I09.1
E04.2 I09.1
I27.0 I05.2
E04.2 I05.2
I27.0 I07.1
E04.2 I07.1
2011 I27.0
I09.1 I27.0
I05.2 I27.0
I07.1 I27.0
E04.2 I27.0
2011 E04.2
I09.1 E04.2
I05.2 E04.2
I07.1 E04.2
I27.0 E04.2
I06.0 2011
I06.0 I09.1
E11.9 I09.1
2011 I06.0
I09.1 I06.0
I48.X I06.0
I10.X I06.0
E11.9 I06.0
I06.0 I48.X
E11.9 I48.X
I06.0 I10.X
I09.1 E11.9
I06.0 E11.9
I48.X E11.9
I34.2 2011
I34.2 I09.1
2011 I34.2
I09.1 I34.2
I48.X I34.2
I10.X I34.2
E11.9 I34.2
I34.2 I48.X
I34.2 I10.X
I34.2 E11.9
I20.8 2011
I20.8 I25.8
I49.8 I25.8
E11.9 I25.8
2011 I20.8
I25.8 I20.8
I49.8 I20.8
I50.9 I20.8
E11.9 I20.8
I25.8 I49.8
I20.8 I49.8
I50.9 I49.8
E11.9 I49.8
I20.8 I50.9
I49.8 I50.9
E11.9 I50.9
I25.8 E11.9
I20.8 E11.9
I49.8 E11.9
I50.9 E11.9
I05.1 2011
I05.1 I09.1
2011 I05.1
I09.1 I05.1
I08.2 I05.1
I67.8 I05.1
E11.9 I05.1
I05.1 I08.2
I67.8 I08.2
E11.9 I08.2
I05.1 I67.8
I08.2 I67.8
E11.9 I67.8
I05.1 E11.9
I08.2 E11.9
I67.8 E11.9
R04.8 2011
J18.9 2011
R04.8 I09.1
J18.9 I09.1
R04.8 I05.0
J18.9 I05.0
E11.9 I05.0
2011 R04.8
I09.1 R04.8
I05.0 R04.8
J18.9 R04.8
E11.9 R04.8
2011 J18.9
I09.1 J18.9
I05.0 J18.9
R04.8 J18.9
E11.9 J18.9
I05.0 E11.9
R04.8 E11.9
J18.9 E11.9
I47.2 2011
R00.2 2011
I47.2 I25.8
R00.2 I25.8
2011 I47.2
I25.8 I47.2
I10.X I47.2
R00.2 I47.2
E11.9 I47.2
I47.2 I10.X
R00.2 I10.X
2011 R00.2
I25.8 R00.2
I47.2 R00.2
I10.X R00.2
E11.9 R00.2
I47.2 E11.9
R00.2 E11.9
Y83.1 I25.8
Y83.1 I49.8
Y83.1 I50.9
I25.8 Y83.1
I49.8 Y83.1
I50.9 Y83.1
E11.9 Y83.1
Y83.1 E11.9
E11.9 I51.5
E11.9 I44.2
E11.9 Z45.0
E11.9 Z95.0
I51.5 E11.9
I44.2 E11.9
Z45.0 E11.9
Z95.0 E11.9
E20.9 2011
E20.9 I25.8
I70.9 I21.0
Y83.1 I21.0
E20.9 I21.0
I21.0 I70.9
E20.9 I70.9
I21.0 Y83.1
E20.9 Y83.1
2011 E20.9
I25.8 E20.9
I21.0 E20.9
I70.9 E20.9
Y83.1 E20.9
C90.0 2011
G40.9 2011
K52.9 2011
E61.1 2011
C90.0 N18.9
G40.9 N18.9
K52.9 N18.9
E61.1 N18.9
2011 C90.0
N18.9 C90.0
G40.9 C90.0
K52.9 C90.0
E61.1 C90.0
2011 G40.9
N18.9 G40.9
C90.0 G40.9
K52.9 G40.9
E61.1 G40.9
2011 K52.9
N18.9 K52.9
C90.0 K52.9
G40.9 K52.9
E61.1 K52.9
2011 E61.1
N18.9 E61.1
C90.0 E61.1
G40.9 E61.1
K52.9 E61.1
I11.9 2011
E66.9 2011
I11.9 I51.5
E66.9 I51.5
I11.9 I44.2
E66.9 I44.2
I11.9 Z95.0
E66.9 Z95.0
2011 I11.9
I51.5 I11.9
I44.2 I11.9
Z95.0 I11.9
E66.9 I11.9
2011 E66.9
I51.5 E66.9
I44.2 E66.9
Z95.0 E66.9
I11.9 E66.9
J44.9 2011
I26.9 2011
2011 J44.9
I27.0 J44.9
I26.9 J44.9
I26.0 J44.9
E66.9 J44.9
J44.9 I27.0
I26.9 I27.0
I26.0 I27.0
E66.9 I27.0
2011 I26.9
J44.9 I26.9
I27.0 I26.9
I26.0 I26.9
E66.9 I26.9
J44.9 I26.0
I27.0 I26.0
I26.9 I26.0
E66.9 I26.0
J44.9 E66.9
I27.0 E66.9
I26.9 E66.9
I26.0 E66.9
I36.1 2011
I34.0 2011
I44.0 2011
I36.1 I35.0
I34.0 I35.0
I44.0 I35.0
E66.9 I35.0
2011 I36.1
I35.0 I36.1
I34.0 I36.1
I44.0 I36.1
E66.9 I36.1
2011 I34.0
I35.0 I34.0
I36.1 I34.0
I44.0 I34.0
E66.9 I34.0
2011 I44.0
I35.0 I44.0
I36.1 I44.0
I34.0 I44.0
E66.9 I44.0
I35.0 E66.9
I36.1 E66.9
I34.0 E66.9
I44.0 E66.9
I45.6 2011
I47.1 2011
I44.7 2011
2011 I45.6
I47.1 I45.6
I44.0 I45.6
I44.7 I45.6
E66.9 I45.6
2011 I47.1
I45.6 I47.1
I44.0 I47.1
I44.7 I47.1
E66.9 I47.1
I45.6 I44.0
I47.1 I44.0
I44.7 I44.0
2011 I44.7
I45.6 I44.7
I47.1 I44.7
I44.0 I44.7
E66.9 I44.7
I45.6 E66.9
I47.1 E66.9
I44.7 E66.9
I44.2 I25.8
I47.1 I25.8
E66.9 I25.8
I44.2 I21.0
I47.1 I21.0
E66.9 I21.0
I25.8 I44.2
I21.0 I44.2
I47.1 I44.2
I25.8 I47.1
I21.0 I47.1
I44.2 I47.1
I25.8 E66.9
I21.0 E66.9
I50.9 I35.0
I49.8 I35.0
I49.8 I10.X
E66.9 I10.X
I35.0 I50.9
E66.9 I50.9
I35.0 I49.8
I10.X I49.8
E66.9 I49.8
I10.X E66.9
I50.9 E66.9
I49.8 E66.9
I49.8 I51.5
I49.8 I44.2
I49.8 Z95.0
I51.5 I49.8
I44.2 I49.8
Z95.0 I49.8
I49.8 I21.0
I50.9 I21.0
I21.0 I49.8
I21.0 I50.9
E78.5 2011
E78.5 I09.1
I48.X I05.2
E78.5 I05.2
I48.X I07.1
E78.5 I07.1
I05.2 I48.X
I07.1 I48.X
E78.5 I48.X
2011 E78.5
I09.1 E78.5
I05.2 E78.5
I07.1 E78.5
I48.X E78.5
I21.1 2011
I21.1 I25.8
E78.5 I25.8
2011 I21.1
I25.8 I21.1
I70.9 I21.1
I49.8 I21.1
E78.5 I21.1
I21.1 I70.9
I49.8 I70.9
E78.5 I70.9
I21.1 I49.8
I70.9 I49.8
E78.5 I49.8
I25.8 E78.5
I21.1 E78.5
I70.9 E78.5
I49.8 E78.5
J90.X 2011
J90.X I35.0
E78.5 I35.0
2011 J90.X
I35.0 J90.X
I49.8 J90.X
I50.9 J90.X
E78.5 J90.X
J90.X I49.8
J90.X I50.9
E78.5 I50.9
I35.0 E78.5
J90.X E78.5
I50.9 E78.5
E78.5 I51.5
E78.5 I44.2
E78.5 Z45.0
E78.5 Z95.0
I51.5 E78.5
I44.2 E78.5
Z45.0 E78.5
Z95.0 E78.5
E83.5 2011
E83.5 I09.1
I05.1 I06.0
I07.1 I06.0
E83.5 I06.0
I06.0 I05.1
I07.1 I05.1
E83.5 I05.1
I06.0 I07.1
I05.1 I07.1
E83.5 I07.1
2011 E83.5
I09.1 E83.5
I06.0 E83.5
I05.1 E83.5
I07.1 E83.5
D70.X 2011
B18.2 2011
F32.9 2011
D69.6 N18.9
D70.X N18.9
B18.2 N18.9
F32.9 N18.9
N18.9 D69.6
D70.X D69.6
B18.2 D69.6
F32.9 D69.6
2011 D70.X
N18.9 D70.X
D69.6 D70.X
B18.2 D70.X
F32.9 D70.X
2011 B18.2
N18.9 B18.2
D69.6 B18.2
D70.X B18.2
F32.9 B18.2
2011 F32.9
N18.9 F32.9
D69.6 F32.9
D70.X F32.9
B18.2 F32.9
Z49.2 2011
F41.1 2011
Z49.2 N18.9
F41.1 N18.9
Z49.2 C90.0
F41.1 C90.0
2011 Z49.2
N18.9 Z49.2
C90.0 Z49.2
E61.1 Z49.2
F41.1 Z49.2
Z49.2 E61.1
F41.1 E61.1
2011 F41.1
N18.9 F41.1
C90.0 F41.1
Z49.2 F41.1
E61.1 F41.1
I51.5 I09.1
G40.9 I09.1
Z95.0 I05.0
I51.5 I05.0
G40.9 I05.0
I05.0 Z95.0
G40.9 Z95.0
I09.1 I51.5
I05.0 I51.5
G40.9 I51.5
I09.1 G40.9
I05.0 G40.9
Z95.0 G40.9
I51.5 G40.9
N39.0 2011
G47.3 2011
N39.0 J44.9
A41.9 J44.9
E11.9 J44.9
G47.3 J44.9
2011 N39.0
J44.9 N39.0
A41.9 N39.0
E11.9 N39.0
G47.3 N39.0
J44.9 A41.9
N39.0 A41.9
E11.9 A41.9
G47.3 A41.9
J44.9 E11.9
N39.0 E11.9
A41.9 E11.9
G47.3 E11.9
2011 G47.3
J44.9 G47.3
N39.0 G47.3
A41.9 G47.3
E11.9 G47.3
Q24.8 2011
Q21.1 2011
I45.1 2011
2011 Q24.8
Q21.1 Q24.8
I27.0 Q24.8
I45.1 Q24.8
I10.X Q24.8
2011 Q21.1
Q24.8 Q21.1
I27.0 Q21.1
I45.1 Q21.1
I10.X Q21.1
Q24.8 I27.0
Q21.1 I27.0
I45.1 I27.0
I10.X I27.0
2011 I45.1
Q24.8 I45.1
Q21.1 I45.1
I27.0 I45.1
I10.X I45.1
Q24.8 I10.X
Q21.1 I10.X
I27.0 I10.X
I45.1 I10.X
I49.5 2011
I49.5 I51.5
I44.0 I51.5
I45.1 I51.5
I10.X I51.5
2011 I49.5
I51.5 I49.5
I44.0 I49.5
I45.1 I49.5
I10.X I49.5
I51.5 I44.0
I49.5 I44.0
I45.1 I44.0
I10.X I44.0
I51.5 I45.1
I49.5 I45.1
I44.0 I45.1
I51.5 I10.X
I49.5 I10.X
I44.0 I10.X
I05.1 I05.2
I10.X I05.2
I05.2 I05.1
I10.X I05.1
I10.X I67.8
I05.2 I10.X
I05.1 I10.X
I67.8 I10.X
I10.X Y83.1
Y83.1 I10.X
D73.1 2011
E79.0 2011
I46.1 2011
J90.X I42.0
D73.1 I42.0
E79.0 I42.0
I46.1 I42.0
I42.0 J90.X
D73.1 J90.X
E79.0 J90.X
I46.1 J90.X
2011 D73.1
I42.0 D73.1
J90.X D73.1
E79.0 D73.1
I46.1 D73.1
2011 E79.0
I42.0 E79.0
J90.X E79.0
D73.1 E79.0
I46.1 E79.0
2011 I46.1
I42.0 I46.1
J90.X I46.1
D73.1 I46.1
E79.0 I46.1
Y52.0 2011
E87.2 2011
I51.5 J44.9
Y52.0 J44.9
E87.2 J44.9
I46.1 J44.9
J44.9 I51.5
Y52.0 I51.5
E87.2 I51.5
I46.1 I51.5
2011 Y52.0
J44.9 Y52.0
I51.5 Y52.0
E87.2 Y52.0
I46.1 Y52.0
2011 E87.2
J44.9 E87.2
I51.5 E87.2
Y52.0 E87.2
I46.1 E87.2
J44.9 I46.1
I51.5 I46.1
Y52.0 I46.1
E87.2 I46.1
I06.2 2011
I06.2 I09.1
I46.1 I09.1
2011 I06.2
I09.1 I06.2
I05.1 I06.2
I07.1 I06.2
I46.1 I06.2
I06.2 I05.1
I46.1 I05.1
I06.2 I07.1
I46.1 I07.1
I09.1 I46.1
I06.2 I46.1
I05.1 I46.1
I07.1 I46.1
I25.1 I25.8
I46.1 I25.8
I25.1 I21.0
I10.X I21.0
I46.1 I21.0
I25.8 I25.1
I21.0 I25.1
I10.X I25.1
I46.1 I25.1
I21.0 I10.X
I25.1 I10.X
I46.1 I10.X
I25.8 I46.1
I21.0 I46.1
I25.1 I46.1
I10.X I46.1
I10.X I05.0
I46.1 I05.0
I46.1 I48.X
I05.0 I10.X
I05.0 I46.1
I48.X I46.1
I46.1 I05.2
I05.2 I46.1
I44.3 2011
I13.9 2011
I44.0 I42.0
I44.3 I42.0
I13.9 I42.0
I42.0 I44.0
I44.3 I44.0
I13.9 I44.0
I46.1 I44.0
2011 I44.3
I42.0 I44.3
I44.0 I44.3
I13.9 I44.3
I46.1 I44.3
2011 I13.9
I42.0 I13.9
I44.0 I13.9
I44.3 I13.9
I46.1 I13.9
I44.0 I46.1
I44.3 I46.1
I13.9 I46.1
I25.1 I21.1
I20.0 I21.1
I46.1 I21.1
I21.1 I25.1
I20.0 I25.1
I21.1 I20.0
I25.1 I20.0
I46.1 I20.0
I21.1 I46.1
I20.0 I46.1
I21.9 2011
I21.9 I25.8
I24.8 I25.1
I21.9 I25.1
I25.1 I24.8
I21.9 I24.8
I46.1 I24.8
2011 I21.9
I25.8 I21.9
I25.1 I21.9
I24.8 I21.9
I46.1 I21.9
I24.8 I46.1
I21.9 I46.1
E78.0 2011
E78.0 I51.5
I34.0 I51.5
E78.0 E11.9
I34.0 E11.9
I46.1 E11.9
2011 E78.0
I51.5 E78.0
E11.9 E78.0
I34.0 E78.0
I46.1 E78.0
I51.5 I34.0
E11.9 I34.0
E78.0 I34.0
I46.1 I34.0
E11.9 I46.1
E78.0 I46.1
I34.0 I46.1
I44.2 I25.1
I47.2 I25.1
I25.1 I44.2
I47.2 I44.2
I46.1 I44.2
I25.1 I47.2
I44.2 I47.2
I46.1 I47.2
I44.2 I46.1
I47.2 I46.1
T82.0 2011
I50.0 2011
I48.X I35.0
T82.0 I35.0
I50.0 I35.0
I46.1 I35.0
I35.0 I48.X
T82.0 I48.X
I50.0 I48.X
2011 T82.0
I35.0 T82.0
I48.X T82.0
I50.0 T82.0
I46.1 T82.0
2011 I50.0
I35.0 I50.0
I48.X I50.0
T82.0 I50.0
I46.1 I50.0
I35.0 I46.1
T82.0 I46.1
I50.0 I46.1
I50.1 2011
I50.1 I25.8
I50.1 I21.0
I50.1 Y83.1
I46.1 Y83.1
2011 I50.1
I25.8 I50.1
I21.0 I50.1
Y83.1 I50.1
I46.1 I50.1
Y83.1 I46.1
I50.1 I46.1
I25.8 I09.1
I42.0 I09.1
I09.1 I25.8
I42.0 I25.8
I51.5 I25.8
I09.1 I42.0
I25.8 I42.0
I51.5 I42.0
I25.8 I51.5
I42.0 I51.5
J90.X I25.8
J90.X I10.X
I25.8 J90.X
I10.X J90.X
I70.9 J90.X
J90.X I70.9
I46.1 I70.9
I70.9 I46.1
I27.9 2011
J98.4 2011
I27.9 I26.0
I47.1 I26.0
J98.4 I26.0
I46.1 I26.0
2011 I27.9
I26.0 I27.9
I47.1 I27.9
J98.4 I27.9
I46.1 I27.9
I26.0 I47.1
I27.9 I47.1
J98.4 I47.1
I46.1 I47.1
2011 J98.4
I26.0 J98.4
I27.9 J98.4
I47.1 J98.4
I46.1 J98.4
I26.0 I46.1
I27.9 I46.1
I47.1 I46.1
J98.4 I46.1
T86.1 2011
T86.1 N18.9
Z49.1 N18.9
I46.1 N18.9
2011 T86.1
N18.9 T86.1
Z49.1 T86.1
Z96.8 T86.1
I46.1 T86.1
N18.9 Z49.1
T86.1 Z49.1
Z96.8 Z49.1
I46.1 Z49.1
T86.1 Z96.8
Z49.1 Z96.8
I46.1 Z96.8
N18.9 I46.1
T86.1 I46.1
Z49.1 I46.1
Z96.8 I46.1
J18.9 I25.8
J18.9 I25.1
I47.1 I25.1
J18.9 I21.1
I47.1 I21.1
I25.8 J18.9
I25.1 J18.9
I21.1 J18.9
I47.1 J18.9
I25.1 I47.1
I21.1 I47.1
J18.9 I47.1
I06.2 I05.0
I07.1 I05.0
I05.0 I06.2
I48.X I06.2
I05.0 I07.1
I06.2 I48.X
Q22.5 2011
Z45.9 2011
2011 Q22.5
I49.5 Q22.5
Z45.0 Q22.5
Z45.9 Q22.5
I48.X Q22.5
Q22.5 I49.5
Z45.0 I49.5
Z45.9 I49.5
I48.X I49.5
Q22.5 Z45.0
I49.5 Z45.0
Z45.9 Z45.0
I48.X Z45.0
2011 Z45.9
Q22.5 Z45.9
I49.5 Z45.9
Z45.0 Z45.9
I48.X Z45.9
Q22.5 I48.X
I49.5 I48.X
Z45.0 I48.X
Z45.9 I48.X
I06.1 2011
I06.1 I09.1
I49.8 I09.1
2011 I06.1
I09.1 I06.1
I05.0 I06.1
I27.0 I06.1
I49.8 I06.1
I06.1 I05.0
I27.0 I05.0
I49.8 I05.0
I06.1 I27.0
I05.0 I27.0
I49.8 I27.0
I09.1 I49.8
I06.1 I49.8
I05.0 I49.8
I27.0 I49.8
I50.0 I09.1
I50.0 I05.0
I50.0 I07.1
I09.1 I50.0
I05.0 I50.0
I07.1 I50.0
I08.0 2011
I27.2 2011
I08.0 I09.1
I27.2 I09.1
2011 I08.0
I09.1 I08.0
I48.X I08.0
I27.2 I08.0
I50.9 I08.0
I08.0 I48.X
I27.2 I48.X
2011 I27.2
I09.1 I27.2
I08.0 I27.2
I48.X I27.2
I50.9 I27.2
I08.0 I50.9
I27.2 I50.9
I50.9 I05.2
I48.X I08.2
I50.9 I08.2
I08.2 I48.X
I05.2 I50.9
I08.2 I50.9
I06.1 I05.1
I49.8 I05.1
I50.9 I05.1
I05.1 I06.1
I50.9 I06.1
I05.1 I49.8
I05.1 I50.9
I06.1 I50.9
I44.7 I09.1
I44.7 I05.2
I49.8 I05.2
I09.1 I44.7
I05.2 I44.7
I49.8 I44.7
I50.9 I44.7
I05.2 I49.8
I44.7 I49.8
I44.7 I50.9
I64.X I09.1
I70.9 I09.1
I70.9 I48.X
I09.1 I64.X
I46.1 I64.X
I70.9 I64.X
I64.X I46.1
I09.1 I70.9
I48.X I70.9
I64.X I70.9
I70.9 I50.9
I50.9 I70.9
Q23.1 2011
Q23.0 2011
2011 Q23.1
Q23.0 Q23.1
I49.8 Q23.1
I10.X Q23.1
J18.9 Q23.1
2011 Q23.0
Q23.1 Q23.0
I49.8 Q23.0
I10.X Q23.0
J18.9 Q23.0
Q23.1 I49.8
Q23.0 I49.8
J18.9 I49.8
Q23.1 I10.X
Q23.0 I10.X
J18.9 I10.X
Q23.1 J18.9
Q23.0 J18.9
I49.8 J18.9
I10.X J18.9
I97.1 2011
I97.1 I09.1
J44.9 I09.1
I97.1 I06.0
I50.9 I06.0
J44.9 I06.0
2011 I97.1
I09.1 I97.1
I06.0 I97.1
I50.9 I97.1
J44.9 I97.1
I06.0 I50.9
I97.1 I50.9
J44.9 I50.9
I09.1 J44.9
I06.0 J44.9
I97.1 J44.9
I50.9 J44.9
K29.1 2011
I50.0 I25.8
K29.1 I25.8
I21.1 I20.8
I50.0 I20.8
K29.1 I20.8
I20.8 I21.1
I50.0 I21.1
K29.1 I21.1
I25.8 I50.0
I20.8 I50.0
I21.1 I50.0
K29.1 I50.0
2011 K29.1
I25.8 K29.1
I20.8 K29.1
I21.1 K29.1
I50.0 K29.1
K44.9 2011
K44.9 I09.1
I49.8 I06.0
K44.9 I06.0
K44.9 I05.1
I06.0 I49.8
K44.9 I49.8
2011 K44.9
I09.1 K44.9
I06.0 K44.9
I05.1 K44.9
I49.8 K44.9
K55.2 2011
D50.9 I35.0
K55.2 I35.0
D50.9 I50.9
K55.2 I50.9
D50.9 I49.8
K55.2 I49.8
I35.0 D50.9
I50.9 D50.9
I49.8 D50.9
K55.2 D50.9
2011 K55.2
I35.0 K55.2
I50.9 K55.2
I49.8 K55.2
D50.9 K55.2
K92.2 2011
K92.2 I09.1
K92.2 I05.2
K92.2 I07.1
K92.2 I48.X
2011 K92.2
I09.1 K92.2
I05.2 K92.2
I07.1 K92.2
I48.X K92.2
R07.4 2011
R07.4 I25.8
R07.4 I10.X
R07.4 I50.9
R07.4 I49.8
2011 R07.4
I25.8 R07.4
I10.X R07.4
I50.9 R07.4
I49.8 R07.4
E66.8 2011
R57.0 2011
I21.1 I10.X
E66.8 I10.X
R57.0 I10.X
I10.X I21.1
E66.8 I21.1
E11.9 I21.1
R57.0 I21.1
2011 E66.8
I10.X E66.8
I21.1 E66.8
E11.9 E66.8
R57.0 E66.8
I21.1 E11.9
E66.8 E11.9
R57.0 E11.9
2011 R57.0
I10.X R57.0
I21.1 R57.0
E66.8 R57.0
E11.9 R57.0
I50.9 I42.0
N18.9 I42.0
E11.9 I42.0
R57.0 I42.0
I42.0 I50.9
N18.9 I50.9
R57.0 I50.9
I42.0 N18.9
I50.9 N18.9
R57.0 N18.9
I42.0 E11.9
I42.0 R57.0
I50.9 R57.0
N18.9 R57.0
R57.0 I09.1
I05.1 I05.0
R57.0 I05.0
I05.0 I05.1
R57.0 I05.1
R57.0 I07.1
I09.1 R57.0
I05.0 R57.0
I05.1 R57.0
I07.1 R57.0
R57.0 I25.8
R57.0 I25.1
I24.8 I21.0
R57.0 I21.0
I21.0 I24.8
R57.0 I24.8
I25.8 R57.0
I25.1 R57.0
I21.0 R57.0
I24.8 R57.0
I22.9 2011
I22.9 I25.8
I22.9 I21.1
2011 I22.9
I25.8 I22.9
I21.1 I22.9
I25.1 I22.9
R57.0 I22.9
I22.9 I25.1
I22.9 R57.0
R57.0 I70.9
I70.9 R57.0
I21.0 I21.1
Y83.1 I21.1
I21.1 I21.0
I21.1 Y83.1
R57.0 Y83.1
Y83.1 R57.0
Z45.0 I25.8
I44.2 I21.1
Z45.0 I21.1
I21.1 I44.2
R57.0 I44.2
I25.8 Z45.0
I21.1 Z45.0
R57.0 Z45.0
I44.2 R57.0
Z45.0 R57.0
Z95.2 2011
Q23.1 Q24.8
Q23.0 Q24.8
Z95.2 Q24.8
R57.0 Q24.8
Q24.8 Q23.1
Z95.2 Q23.1
R57.0 Q23.1
Q24.8 Q23.0
Z95.2 Q23.0
R57.0 Q23.0
2011 Z95.2
Q24.8 Z95.2
Q23.1 Z95.2
Q23.0 Z95.2
R57.0 Z95.2
Q24.8 R57.0
Q23.1 R57.0
Q23.0 R57.0
Z95.2 R57.0
I07.0 2011
I07.0 I09.1
T82.0 I09.1
Z95.2 I09.1
2011 I07.0
I09.1 I07.0
T82.0 I07.0
Z95.2 I07.0
R57.0 I07.0
I09.1 T82.0
I07.0 T82.0
Z95.2 T82.0
R57.0 T82.0
I09.1 Z95.2
I07.0 Z95.2
T82.0 Z95.2
I07.0 R57.0
T82.0 R57.0
I25.0 2011
I31.9 2011
R57.1 2011
I27.0 I35.0
I25.0 I35.0
I31.9 I35.0
R57.1 I35.0
I35.0 I27.0
I25.0 I27.0
I31.9 I27.0
R57.1 I27.0
2011 I25.0
I35.0 I25.0
I27.0 I25.0
I31.9 I25.0
R57.1 I25.0
2011 I31.9
I35.0 I31.9
I27.0 I31.9
I25.0 I31.9
R57.1 I31.9
2011 R57.1
I35.0 R57.1
I27.0 R57.1
I25.0 R57.1
I31.9 R57.1
D73.5 2011
D73.5 I26.0
I27.2 I26.0
N17.9 I26.0
R57.1 I26.0
2011 D73.5
I26.0 D73.5
I27.2 D73.5
N17.9 D73.5
R57.1 D73.5
I26.0 I27.2
D73.5 I27.2
N17.9 I27.2
R57.1 I27.2
I26.0 N17.9
D73.5 N17.9
I27.2 N17.9
R57.1 N17.9
I26.0 R57.1
D73.5 R57.1
I27.2 R57.1
N17.9 R57.1
I11.0 2011
B91.X 2011
Z01.7 2011
2011 I11.0
I48.X I11.0
I10.X I11.0
B91.X I11.0
Z01.7 I11.0
I11.0 I48.X
B91.X I48.X
Z01.7 I48.X
I11.0 I10.X
B91.X I10.X
Z01.7 I10.X
2011 B91.X
I11.0 B91.X
I48.X B91.X
I10.X B91.X
Z01.7 B91.X
2011 Z01.7
I11.0 Z01.7
I48.X Z01.7
I10.X Z01.7
B91.X Z01.7
C25.0 2011
C25.0 I09.1
Z01.7 I09.1
I48.X Z95.2
C25.0 Z95.2
Z01.7 Z95.2
Z95.2 I48.X
C25.0 I48.X
2011 C25.0
I09.1 C25.0
Z95.2 C25.0
I48.X C25.0
Z01.7 C25.0
I09.1 Z01.7
Z95.2 Z01.7
C25.0 Z01.7
C50.9 2011
C50.9 I42.0
Z01.7 I42.0
C50.9 N18.9
Z01.7 N18.9
C50.9 I10.X
2011 C50.9
I42.0 C50.9
N18.9 C50.9
I10.X C50.9
Z01.7 C50.9
I42.0 Z01.7
N18.9 Z01.7
C50.9 Z01.7
D46.9 2011
D46.9 I25.8
Z01.7 I25.8
D46.9 I21.1
Z01.7 I21.1
D46.9 I70.9
Z01.7 I70.9
2011 D46.9
I25.8 D46.9
I21.1 D46.9
I70.9 D46.9
Z01.7 D46.9
I25.8 Z01.7
I21.1 Z01.7
I70.9 Z01.7
D46.9 Z01.7
C38.0 2011
D50.8 2011
2011 C38.0
I10.X C38.0
I49.8 C38.0
D50.8 C38.0
Z01.7 C38.0
C38.0 I10.X
D50.8 I10.X
C38.0 I49.8
D50.8 I49.8
Z01.7 I49.8
2011 D50.8
C38.0 D50.8
I10.X D50.8
I49.8 D50.8
Z01.7 D50.8
C38.0 Z01.7
I49.8 Z01.7
D50.8 Z01.7
I35.2 2011
D69.3 2011
2011 I35.2
I08.0 I35.2
I36.1 I35.2
D69.3 I35.2
Z01.7 I35.2
I35.2 I08.0
I36.1 I08.0
D69.3 I08.0
Z01.7 I08.0
I35.2 I36.1
I08.0 I36.1
D69.3 I36.1
Z01.7 I36.1
2011 D69.3
I35.2 D69.3
I08.0 D69.3
I36.1 D69.3
Z01.7 D69.3
I35.2 Z01.7
I08.0 Z01.7
I36.1 Z01.7
D69.3 Z01.7
E78.0 I42.0
E03.9 I42.0
E78.0 I10.X
E03.9 I10.X
I42.0 E78.0
I10.X E78.0
E03.9 E78.0
Z01.7 E78.0
I42.0 E03.9
I10.X E03.9
E78.0 E03.9
Z01.7 E03.9
E78.0 Z01.7
E03.9 Z01.7
I50.9 I27.0
E03.9 I27.0
Z01.7 I27.0
I27.0 I50.9
Z01.7 I50.9
E03.9 I49.8
I27.0 E03.9
I49.8 E03.9
I27.0 Z01.7
I50.9 Z01.7
I10.X I35.2
I50.9 I35.2
E03.9 I35.2
I35.2 I10.X
I35.2 I50.9
I35.2 E03.9
B96.2 2011
B96.2 I50.9
B96.2 I48.X
2011 B96.2
I50.9 B96.2
I48.X B96.2
E11.9 B96.2
Z01.7 B96.2
B96.2 E11.9
Z01.7 E11.9
B96.2 Z01.7
E11.9 Z01.7
N06.9 2011
I25.9 2011
2011 N06.9
I10.X N06.9
I25.9 N06.9
E11.9 N06.9
Z01.7 N06.9
N06.9 I10.X
I25.9 I10.X
2011 I25.9
N06.9 I25.9
I10.X I25.9
E11.9 I25.9
Z01.7 I25.9
N06.9 E11.9
I25.9 E11.9
N06.9 Z01.7
I25.9 Z01.7
E11.9 I35.0
Z01.7 I35.0
I35.0 E11.9
I35.0 Z01.7
I44.3 I11.0
I49.8 I11.0
E11.9 I11.0
I11.0 I44.3
I49.8 I44.3
E11.9 I44.3
Z01.7 I44.3
I11.0 I49.8
I44.3 I49.8
I11.0 E11.9
I44.3 E11.9
I44.3 Z01.7
E11.4 2011
I44.0 I11.0
I70.9 I11.0
E11.4 I11.0
I11.0 I44.0
I70.9 I44.0
E11.4 I44.0
Z01.7 I44.0
I11.0 I70.9
I44.0 I70.9
E11.4 I70.9
2011 E11.4
I11.0 E11.4
I44.0 E11.4
I70.9 E11.4
Z01.7 E11.4
I44.0 Z01.7
E11.4 Z01.7
E14.9 2011
I44.3 I25.8
E14.9 I25.8
I44.3 I25.1
E14.9 I25.1
Z01.7 I25.1
I25.8 I44.3
I25.1 I44.3
E14.9 I44.3
2011 E14.9
I25.8 E14.9
I25.1 E14.9
I44.3 E14.9
Z01.7 E14.9
I25.1 Z01.7
E14.9 Z01.7
E11.2 2011
E11.2 N18.9
E66.9 N18.9
E11.2 Z49.2
E66.9 Z49.2
Z01.7 Z49.2
2011 E11.2
N18.9 E11.2
Z49.2 E11.2
E66.9 E11.2
Z01.7 E11.2
N18.9 E66.9
Z49.2 E66.9
E11.2 E66.9
Z01.7 E66.9
Z49.2 Z01.7
E11.2 Z01.7
E66.9 Z01.7
E78.0 I35.0
E78.0 I49.8
I35.0 E78.0
I49.8 E78.0
I12.0 2011
D59.4 2011
I12.0 N18.9
D59.4 N18.9
E79.0 N18.9
2011 I12.0
N18.9 I12.0
D59.4 I12.0
E79.0 I12.0
Z01.7 I12.0
2011 D59.4
N18.9 D59.4
I12.0 D59.4
E79.0 D59.4
Z01.7 D59.4
N18.9 E79.0
I12.0 E79.0
D59.4 E79.0
Z01.7 E79.0
I12.0 Z01.7
D59.4 Z01.7
E79.0 Z01.7
I45.9 2011
E87.5 2011
E87.8 2011
2011 I45.9
E87.5 I45.9
N17.9 I45.9
E87.8 I45.9
Z01.7 I45.9
2011 E87.5
I45.9 E87.5
N17.9 E87.5
E87.8 E87.5
Z01.7 E87.5
I45.9 N17.9
E87.5 N17.9
E87.8 N17.9
Z01.7 N17.9
2011 E87.8
I45.9 E87.8
E87.5 E87.8
N17.9 E87.8
Z01.7 E87.8
I45.9 Z01.7
E87.5 Z01.7
N17.9 Z01.7
E87.8 Z01.7
F01.1 2011
F01.1 I64.X
Z01.7 I64.X
F01.1 I48.X
F01.1 I10.X
2011 F01.1
I64.X F01.1
I48.X F01.1
I10.X F01.1
Z01.7 F01.1
I64.X Z01.7
F01.1 Z01.7
I37.1 2011
G45.9 2011
I37.1 I34.0
G45.9 I34.0
Z01.7 I34.0
2011 I37.1
I34.0 I37.1
I36.1 I37.1
G45.9 I37.1
Z01.7 I37.1
I37.1 I36.1
G45.9 I36.1
2011 G45.9
I34.0 G45.9
I37.1 G45.9
I36.1 G45.9
Z01.7 G45.9
I34.0 Z01.7
I37.1 Z01.7
G45.9 Z01.7
G45.9 I09.1
G45.9 Z95.2
G45.9 T82.0
Z01.7 T82.0
I09.1 G45.9
Z95.2 G45.9
T82.0 G45.9
T82.0 Z01.7
I06.2 I42.0
I05.2 I42.0
I42.0 I06.2
I05.2 I06.2
Z01.7 I06.2
I42.0 I05.2
I06.2 I05.2
Z01.7 I05.2
I06.2 Z01.7
I05.2 Z01.7
I06.0 I05.2
Z01.7 I07.1
I05.2 I06.0
Z01.7 I06.0
I07.1 Z01.7
I06.0 Z01.7
I05.0 I06.0
I06.0 I05.0
Z01.7 I05.0
I05.0 Z01.7
I05.0 I42.0
I07.1 I42.0
I42.0 I05.0
I42.0 I07.1
I09.8 2011
I09.8 I09.1
I09.8 I05.0
I09.8 I07.1
2011 I09.8
I09.1 I09.8
I05.0 I09.8
I07.1 I09.8
Z01.7 I09.8
I09.8 Z01.7
I09.8 I05.2
I05.2 I09.8
I35.1 2011
I35.1 I42.0
I34.0 I42.0
2011 I35.1
I42.0 I35.1
I34.0 I35.1
I10.X I35.1
Z01.7 I35.1
I42.0 I34.0
I35.1 I34.0
I10.X I34.0
I35.1 I10.X
I34.0 I10.X
I35.1 Z01.7
I30.9 2011
I31.3 2011
2011 I30.9
I31.3 I30.9
I35.1 I30.9
I10.X I30.9
Z01.7 I30.9
2011 I31.3
I30.9 I31.3
I35.1 I31.3
I10.X I31.3
Z01.7 I31.3
I30.9 I35.1
I31.3 I35.1
I30.9 I10.X
I31.3 I10.X
I30.9 Z01.7
I31.3 Z01.7
C38.3 2011
I42.1 2011
2011 C38.3
I31.3 C38.3
I42.1 C38.3
I10.X C38.3
Z01.7 C38.3
C38.3 I31.3
I42.1 I31.3
2011 I42.1
C38.3 I42.1
I31.3 I42.1
I10.X I42.1
Z01.7 I42.1
C38.3 I10.X
I42.1 I10.X
C38.3 Z01.7
I42.1 Z01.7
I45.2 2011
I45.2 I11.0
I45.2 I48.X
2011 I45.2
I11.0 I45.2
I48.X I45.2
I10.X I45.2
Z01.7 I45.2
I45.2 I10.X
I45.2 Z01.7
I51.8 2011
2011 I51.8
J98.4 I51.8
I45.1 I51.8
I10.X I51.8
Z01.7 I51.8
I51.8 J98.4
I45.1 J98.4
I10.X J98.4
Z01.7 J98.4
I51.8 I45.1
J98.4 I45.1
Z01.7 I45.1
I51.8 I10.X
J98.4 I10.X
I51.8 Z01.7
J98.4 Z01.7
I45.1 Z01.7
I08.3 2011
I08.3 I09.1
2011 I08.3
I09.1 I08.3
I48.X I08.3
I10.X I08.3
Z01.7 I08.3
I08.3 I48.X
I08.3 I10.X
I08.3 Z01.7
I24.8 I11.0
I11.0 I24.8
I48.X I24.8
Z01.7 I24.8
I24.8 I48.X
I24.8 Z01.7
I34.0 I11.0
I11.0 I34.0
I48.X I34.0
I34.0 I48.X
I44.7 I11.0
I11.0 I44.7
I10.X I44.7
Z01.7 I44.7
I44.7 I10.X
I44.7 Z01.7
I64.X I25.8
I64.X I24.8
I25.8 I64.X
I24.8 I64.X
I70.0 2011
I35.2 I25.1
I70.0 I25.1
I25.1 I35.2
I70.0 I35.2
2011 I70.0
I25.1 I70.0
I35.2 I70.0
I10.X I70.0
Z01.7 I70.0
I70.0 I10.X
I70.0 Z01.7
I10.X I20.0
Z01.7 I20.0
I20.0 I10.X
I20.0 Z01.7
I20.8 I25.1
I25.1 I20.8
I70.9 I20.8
I10.X I20.8
Z01.7 I20.8
I20.8 I70.9
I20.8 I10.X
I20.8 Z01.7
I20.9 I25.8
I25.8 I20.9
I10.X I20.9
Z01.7 I20.9
I20.9 I10.X
I20.9 Z01.7
Z01.7 I21.0
I21.0 Z01.7
I25.2 2011
I25.2 I25.8
2011 I25.2
I25.8 I25.2
I70.9 I25.2
I10.X I25.2
Z01.7 I25.2
I25.2 I70.9
I25.2 I10.X
I25.2 Z01.7
I35.0 I51.5
I70.9 I51.5
Z01.7 I51.5
I51.5 I35.0
I70.9 I35.0
I51.5 I70.9
I35.0 I70.9
I51.5 Z01.7
I70.9 I44.3
I10.X I44.3
I44.3 I70.9
I44.3 I10.X
I25.5 2011
2011 I25.5
I50.1 I25.5
I70.9 I25.5
I10.X I25.5
Z01.7 I25.5
I25.5 I50.1
I70.9 I50.1
I10.X I50.1
Z01.7 I50.1
I25.5 I70.9
I50.1 I70.9
I25.5 I10.X
I50.1 I10.X
I25.5 Z01.7
I50.1 Z01.7
I42.2 2011
I74.2 2011
2011 I42.2
I74.2 I42.2
I70.9 I42.2
I10.X I42.2
Z01.7 I42.2
2011 I74.2
I42.2 I74.2
I70.9 I74.2
I10.X I74.2
Z01.7 I74.2
I42.2 I70.9
I74.2 I70.9
I42.2 I10.X
I74.2 I10.X
I42.2 Z01.7
I74.2 Z01.7
I10.X Z95.5
Z01.7 Z95.5
Z95.5 I10.X
Z95.5 Z01.7
I47.2 I42.0
J44.9 I42.0
I42.0 I47.2
J44.9 I47.2
Z01.7 I47.2
I42.0 J44.9
I47.2 J44.9
I10.X J44.9
Z01.7 J44.9
J44.9 I10.X
I47.2 Z01.7
J44.9 Z01.7
L92.3 2011
Z45.9 I51.5
L92.3 I51.5
I51.5 Z45.9
L92.3 Z45.9
I10.X Z45.9
Z01.7 Z45.9
2011 L92.3
I51.5 L92.3
Z45.9 L92.3
I10.X L92.3
Z01.7 L92.3
Z45.9 I10.X
L92.3 I10.X
Z45.9 Z01.7
L92.3 Z01.7
I82.8 2011
I82.8 I27.9
N17.9 I27.9
I10.X I27.9
Z01.7 I27.9
2011 I82.8
I27.9 I82.8
N17.9 I82.8
I10.X I82.8
Z01.7 I82.8
I27.9 N17.9
I82.8 N17.9
I27.9 I10.X
I82.8 I10.X
I27.9 Z01.7
I82.8 Z01.7
I50.0 N17.9
N39.0 N17.9
N17.9 I50.0
N39.0 I50.0
I10.X I50.0
Z01.7 I50.0
N17.9 N39.0
I50.0 N39.0
I10.X N39.0
Z01.7 N39.0
I50.0 I10.X
N39.0 I10.X
I50.0 Z01.7
N39.0 Z01.7
I71.4 2011
2011 I71.4
I70.0 I71.4
Y83.1 I71.4
I10.X I71.4
Z01.7 I71.4
I71.4 I70.0
Y83.1 I70.0
I71.4 Y83.1
I70.0 Y83.1
Z01.7 Y83.1
I71.4 I10.X
I71.4 Z01.7
Y83.1 Z01.7
Z01.7 I49.5
I10.X Z45.0
Z01.7 Z45.0
Z45.0 I10.X
I49.5 Z01.7
Z45.0 Z01.7
E11.7 2011
E11.7 N18.9
2011 E11.7
N18.9 E11.7
Z49.1 E11.7
I10.X E11.7
Z01.7 E11.7
E11.7 Z49.1
Z01.7 Z49.1
E11.7 I10.X
E11.7 Z01.7
Z49.1 Z01.7
I80.2 2011
Z95.8 2011
I80.2 I27.9
Z95.8 I27.9
2011 I80.2
I27.9 I80.2
Z95.8 I80.2
I10.X I80.2
Z01.7 I80.2
2011 Z95.8
I27.9 Z95.8
I80.2 Z95.8
I10.X Z95.8
Z01.7 Z95.8
I80.2 I10.X
Z95.8 I10.X
I80.2 Z01.7
Z95.8 Z01.7
I44.4 2011
I44.4 Q23.1
Z01.7 Q23.1
2011 I44.4
Q23.1 I44.4
Z95.2 I44.4
I10.X I44.4
Z01.7 I44.4
I44.4 Z95.2
I10.X Z95.2
I44.4 I10.X
Z95.2 I10.X
Q23.1 Z01.7
I44.4 Z01.7
B57.2 2011
I08.1 2011
2011 B57.2
I42.0 B57.2
I08.1 B57.2
I11.0 B57.2
Z01.7 B57.2
B57.2 I42.0
I08.1 I42.0
I11.0 I42.0
2011 I08.1
B57.2 I08.1
I42.0 I08.1
I11.0 I08.1
Z01.7 I08.1
B57.2 I11.0
I42.0 I11.0
I08.1 I11.0
B57.2 Z01.7
I08.1 Z01.7
I11.0 I25.8
I11.0 I25.1
I11.0 I20.9
I25.8 I11.0
I25.1 I11.0
I20.9 I11.0
I11.0 I21.1
I11.0 I21.0
I21.1 I11.0
I21.0 I11.0
J42.X 2011
J42.X I27.9
I11.0 I27.9
J42.X J98.4
I11.0 J98.4
2011 J42.X
I27.9 J42.X
J98.4 J42.X
I11.0 J42.X
Z01.7 J42.X
I27.9 I11.0
J98.4 I11.0
J42.X I11.0
J42.X Z01.7
J22.X 2011
2011 J22.X
J98.4 J22.X
J44.9 J22.X
I11.0 J22.X
Z01.7 J22.X
J22.X J98.4
J44.9 J98.4
J22.X J44.9
J98.4 J44.9
I11.0 J44.9
J22.X I11.0
J44.9 I11.0
J22.X Z01.7
I20.0 I21.0
I21.0 I20.0
I21.2 2011
I21.2 I25.8
I21.2 I21.0
I20.9 I21.0
2011 I21.2
I25.8 I21.2
I21.0 I21.2
I20.9 I21.2
Z01.7 I21.2
I21.0 I20.9
I21.2 I20.9
I21.2 Z01.7
I21.4 2011
I21.4 I25.8
I21.4 I21.1
I20.9 I21.1
2011 I21.4
I25.8 I21.4
I21.1 I21.4
I20.9 I21.4
Z01.7 I21.4
I21.1 I20.9
I21.4 I20.9
I21.4 Z01.7
I25.1 I21.4
I21.4 I25.1
M31.4 2011
I65.2 2011
I24.0 2011
M31.4 I11.0
I65.2 I11.0
I24.0 I11.0
2011 M31.4
I11.0 M31.4
I65.2 M31.4
I24.0 M31.4
Z01.7 M31.4
2011 I65.2
I11.0 I65.2
M31.4 I65.2
I24.0 I65.2
Z01.7 I65.2
2011 I24.0
I11.0 I24.0
M31.4 I24.0
I65.2 I24.0
Z01.7 I24.0
M31.4 Z01.7
I65.2 Z01.7
I24.0 Z01.7
I13.2 2011
I13.2 N18.9
I25.1 N18.9
I13.2 E11.7
I25.1 E11.7
2011 I13.2
N18.9 I13.2
E11.7 I13.2
I25.1 I13.2
Z01.7 I13.2
N18.9 I25.1
E11.7 I25.1
I13.2 I25.1
I13.2 Z01.7
I22.1 2011
I22.1 I25.8
I22.1 I21.1
2011 I22.1
I25.8 I22.1
I21.1 I22.1
I25.1 I22.1
Z01.7 I22.1
I22.1 I25.1
I22.1 Z01.7
I24.8 I21.1
I21.1 I24.8
I08.3 B57.2
I27.0 B57.2
I08.3 I42.0
I27.0 I42.0
B57.2 I08.3
I42.0 I08.3
I27.0 I08.3
B57.2 I27.0
I42.0 I27.0
I08.3 I27.0
I70.0 I35.0
I35.0 I70.0
I27.0 I70.0
I70.0 I27.0
I27.0 I25.8
I27.0 I21.0
I27.0 I20.0
I25.8 I27.0
I21.0 I27.0
I20.0 I27.0
J44.9 Z95.2
I27.0 Z95.2
Z95.2 J44.9
Z95.2 I27.0
I36.1 I51.5
I27.2 I51.5
I27.2 I34.0
I51.5 I36.1
I27.2 I36.1
I51.5 I27.2
I34.0 I27.2
I36.1 I27.2
Z01.7 I27.2
I27.2 Z01.7
I51.7 2011
2011 I51.7
I34.0 I51.7
I36.1 I51.7
I27.2 I51.7
Z01.7 I51.7
I51.7 I34.0
I51.7 I36.1
I51.7 I27.2
I51.7 Z01.7
I48.X J98.4
I27.2 J98.4
I48.X I27.9
I27.2 I27.9
J98.4 I48.X
I27.9 I48.X
J98.4 I27.2
I27.9 I27.2
I27.2 I42.0
I27.2 N18.9
I42.0 I27.2
N18.9 I27.2
I36.1 I42.0
I31.3 I42.0
I42.0 I36.1
I31.3 I36.1
I31.3 I34.0
I42.0 I31.3
I36.1 I31.3
I34.0 I31.3
I33.0 I09.1
I33.0 I05.0
I33.0 I07.1
I09.1 I33.0
I05.0 I33.0
I07.1 I33.0
Z01.7 I33.0
I33.0 Z01.7
T82.0 I07.1
I07.1 T82.0
I33.0 T82.0
T82.0 I33.0
I34.0 I25.8
I34.0 I21.0
I34.0 I20.0
I25.8 I34.0
I21.0 I34.0
I20.0 I34.0
I34.0 I25.1
I25.1 I34.0
I25.5 I25.8
I25.8 I25.5
I24.8 I25.5
I34.0 I25.5
I25.5 I24.8
I34.0 I24.8
I25.5 I34.0
I24.8 I34.0
I35.1 I51.5
I35.1 I35.0
I51.5 I35.1
I35.0 I35.1
I35.0 I21.0
I21.0 I35.0
I34.2 I25.8
I34.2 I20.9
I35.0 I20.9
I25.8 I34.2
I20.9 I34.2
I35.0 I34.2
Z01.7 I34.2
I20.9 I35.0
I34.2 I35.0
I34.2 Z01.7
I35.1 I36.1
I36.1 I35.1
I36.1 I09.1
I36.1 I05.2
I36.1 I06.2
I09.1 I36.1
I05.2 I36.1
I06.2 I36.1
I35.1 I11.0
I36.1 I11.0
I11.0 I35.1
I11.0 I36.1
I51.5 I42.1
I34.0 I42.1
I36.1 I42.1
I42.1 I51.5
I42.1 I34.0
I42.1 I36.1
I65.2 I27.9
I36.1 I27.9
I65.2 I80.2
I36.1 I80.2
I27.9 I65.2
I80.2 I65.2
I36.1 I65.2
I27.9 I36.1
I80.2 I36.1
I65.2 I36.1
J98.4 I26.9
I36.1 I26.9
Z01.7 I26.9
J98.4 I27.0
I36.1 I27.0
I26.9 J98.4
I27.0 J98.4
I36.1 J98.4
I26.9 I36.1
I27.0 I36.1
J98.4 I36.1
I26.9 Z01.7
I37.1 I35.0
I35.0 I37.1
I44.0 I25.8
I44.0 I25.1
I25.8 I44.0
I25.1 I44.0
I44.1 2011
I44.1 I51.5
I44.1 I34.0
I44.1 I44.0
2011 I44.1
I51.5 I44.1
I34.0 I44.1
I44.0 I44.1
Z01.7 I44.1
I44.1 Z01.7
I47.1 I42.0
I44.4 I42.0
I47.1 I36.1
I44.4 I36.1
I42.0 I47.1
I36.1 I47.1
I44.4 I47.1
Z01.7 I47.1
I42.0 I44.4
I36.1 I44.4
I47.1 I44.4
I47.1 Z01.7
I51.1 2011
I51.1 I25.1
I51.1 I34.0
I44.3 I34.0
2011 I51.1
I25.1 I51.1
I34.0 I51.1
I44.3 I51.1
Z01.7 I51.1
I34.0 I44.3
I51.1 I44.3
I51.1 Z01.7
I61.9 2011
Z45.2 2011
I61.9 I42.0
Z45.2 I42.0
2011 I61.9
I42.0 I61.9
Z45.2 I61.9
I44.3 I61.9
Z01.7 I61.9
2011 Z45.2
I42.0 Z45.2
I61.9 Z45.2
I44.3 Z45.2
Z01.7 Z45.2
I61.9 I44.3
Z45.2 I44.3
I61.9 Z01.7
Z45.2 Z01.7
T82.0 Q23.1
I44.3 Q23.1
Q23.1 T82.0
I44.3 T82.0
I44.3 Z95.2
Q23.1 I44.3
T82.0 I44.3
Z95.2 I44.3
I45.1 I36.1
I27.0 I31.3
I45.1 I31.3
I31.3 I27.0
I36.1 I45.1
I31.3 I45.1
I45.2 I42.0
I44.0 I48.X
I48.X I44.0
I45.2 I44.0
I42.0 I45.2
I44.0 I45.2
I47.1 I49.5
I47.1 I48.X
I45.1 I48.X
I49.5 I47.1
I48.X I47.1
I45.1 I47.1
I48.X I45.1
I47.1 I45.1
I45.1 I09.1
I45.1 I05.0
I09.1 I45.1
I05.0 I45.1
I45.1 I06.0
I06.0 I45.1
J86.0 2011
J86.0 I42.0
I45.1 I42.0
J86.0 J90.X
I45.1 J90.X
Z01.7 J90.X
2011 J86.0
I42.0 J86.0
J90.X J86.0
I45.1 J86.0
Z01.7 J86.0
I42.0 I45.1
J90.X I45.1
J86.0 I45.1
J90.X Z01.7
J86.0 Z01.7
I48.X I06.1
Z01.7 I06.1
I06.1 I48.X
I06.1 Z01.7
I07.0 I06.0
I06.0 I07.0
I48.X I07.0
Z01.7 I07.0
I07.0 I48.X
I07.0 Z01.7
I07.2 2011
I07.2 I09.1
I07.2 I05.0
2011 I07.2
I09.1 I07.2
I05.0 I07.2
I48.X I07.2
Z01.7 I07.2
I07.2 I48.X
I07.2 Z01.7
I08.1 I09.1
I08.1 I05.0
I09.1 I08.1
I05.0 I08.1
I48.X I08.1
I08.1 I48.X
I08.1 I25.8
I08.1 I20.9
I48.X I20.9
I25.8 I08.1
I20.9 I08.1
I20.9 I48.X
I10.X I08.1
I08.1 I10.X
I27.2 I05.2
I05.2 I27.2
I27.2 Q24.8
I48.X Q24.8
Z01.7 Q24.8
I27.2 Q21.1
I48.X Q21.1
Z01.7 Q21.1
Q24.8 I27.2
Q21.1 I27.2
Q24.8 I48.X
Q21.1 I48.X
Q24.8 Z01.7
Q21.1 Z01.7
I48.X I36.1
I36.1 I48.X
I34.2 I11.0
I11.0 I34.2
I36.1 I34.2
I34.2 I36.1
I44.3 I09.1
I09.1 I44.3
I48.X I44.3
I44.3 I48.X
I63.0 2011
I63.0 I09.1
I63.0 I05.2
2011 I63.0
I09.1 I63.0
I05.2 I63.0
I48.X I63.0
Z01.7 I63.0
I63.0 I48.X
I63.0 Z01.7
I48.X I21.1
I21.1 I48.X
I26.9 I27.9
I27.9 I26.9
I80.2 I26.9
I48.X I26.9
I26.9 I80.2
I48.X I80.2
I26.9 I48.X
I80.2 I48.X
J90.X I09.1
J15.2 I09.1
I09.1 J90.X
J15.2 J90.X
I48.X J90.X
I09.1 J15.2
J90.X J15.2
I48.X J15.2
Z01.7 J15.2
J90.X I48.X
J15.2 I48.X
J15.2 Z01.7
Z95.8 I25.8
N39.0 I25.8
I25.8 Z95.8
N39.0 Z95.8
I48.X Z95.8
I25.8 N39.0
Z95.8 N39.0
I48.X N39.0
Z95.8 I48.X
N39.0 I48.X
Z95.2 I07.1
I07.1 Z95.2
I71.0 2011
2011 I71.0
I35.1 I71.0
I10.X I71.0
I49.8 I71.0
Z01.7 I71.0
I71.0 I35.1
I49.8 I35.1
I71.0 I10.X
I71.0 I49.8
I35.1 I49.8
I71.0 Z01.7
I49.8 I35.2
I10.X I36.1
I49.8 I36.1
I36.1 I10.X
I35.2 I49.8
I36.1 I49.8
I45.1 I25.8
I25.8 I45.1
I49.8 I45.1
I45.1 I49.8
I34.0 I35.2
I35.2 I34.0
I49.8 I34.0
I34.0 I49.8
I45.1 I26.9
I49.8 I26.9
I45.1 I27.9
I49.8 I27.9
I26.9 I45.1
I27.9 I45.1
I26.9 I49.8
I27.9 I49.8
I49.8 Z95.2
I49.8 I48.X
Z95.2 I49.8
I48.X I49.8
J84.1 2011
2011 J84.1
I10.X J84.1
I50.9 J84.1
I49.8 J84.1
Z01.7 J84.1
J84.1 I10.X
J84.1 I50.9
J84.1 I49.8
J84.1 Z01.7
I50.1 I11.0
I50.1 I35.1
I11.0 I50.1
I35.1 I50.1
I49.8 I50.1
I50.1 I49.8
I70.9 I31.9
I50.9 I31.9
I49.8 I31.9
Z01.7 I31.9
I31.9 I70.9
I31.9 I50.9
I31.9 I49.8
I31.9 Z01.7
M32.8 2011
M32.8 I31.3
I50.9 I31.3
I49.8 I31.3
2011 M32.8
I31.3 M32.8
I50.9 M32.8
I49.8 M32.8
Z01.7 M32.8
I31.3 I50.9
M32.8 I50.9
I31.3 I49.8
M32.8 I49.8
M32.8 Z01.7
I97.0 2011
I97.0 I35.0
I97.0 I31.9
2011 I97.0
I35.0 I97.0
I31.9 I97.0
I49.8 I97.0
Z01.7 I97.0
I97.0 I49.8
I97.0 Z01.7
I13.2 I42.0
I49.8 I42.0
I42.0 I13.2
J90.X I13.2
I49.8 I13.2
I13.2 J90.X
I42.0 I49.8
I13.2 I49.8
N17.9 I11.0
I11.0 N17.9
I49.8 N17.9
N17.9 I49.8
I50.0 I11.0
I11.0 I50.0
I49.8 I50.0
I50.0 I49.8
I49.3 2011
I49.3 I09.1
I49.3 I05.0
I49.3 I07.1
2011 I49.3
I09.1 I49.3
I05.0 I49.3
I07.1 I49.3
Z01.7 I49.3
I49.3 Z01.7
I49.3 I25.8
I21.4 I21.2
I49.3 I21.2
I21.2 I21.4
I49.3 I21.4
I25.8 I49.3
I21.2 I49.3
I21.4 I49.3
I49.5 I09.1
I48.X I51.5
I51.5 I48.X
I09.1 I49.5
I51.5 Z95.2
I49.5 Z95.2
Z95.2 I51.5
Z95.2 I49.5
J44.9 I27.2
I49.5 I27.2
I27.2 J44.9
I49.5 J44.9
I27.2 I49.5
J44.9 I49.5
N19.X 2011
I49.9 2011
I47.2 I11.0
N19.X I11.0
I49.9 I11.0
I11.0 I47.2
N19.X I47.2
I49.9 I47.2
2011 N19.X
I11.0 N19.X
I47.2 N19.X
I49.9 N19.X
Z01.7 N19.X
2011 I49.9
I11.0 I49.9
I47.2 I49.9
N19.X I49.9
Z01.7 I49.9
N19.X Z01.7
I49.9 Z01.7
J90.X Z95.2
I50.0 Z95.2
Z95.2 J90.X
I50.0 J90.X
Z95.2 I50.0
J90.X I50.0
I50.9 I07.1
I07.1 I50.9
I24.8 J84.1
J84.1 I24.8
I50.9 I24.8
I24.8 I50.9
I50.9 I34.0
I34.0 I50.9
I35.8 2011
2011 I35.8
I34.0 I35.8
I10.X I35.8
I50.9 I35.8
Z01.7 I35.8
I35.8 I34.0
I35.8 I10.X
I35.8 I50.9
I35.8 Z01.7
I35.2 I51.5
I50.9 I51.5
I51.5 I35.2
I51.5 I50.9
I44.3 I47.2
I50.9 I47.2
I47.2 I44.3
I50.9 I44.3
I47.2 I50.9
I44.3 I50.9
I10.X I47.1
I50.9 I47.1
I50.9 I45.1
I47.1 I10.X
I47.1 I50.9
I45.1 I50.9
I70.0 I34.0
I34.0 I70.0
I50.9 I70.0
I70.0 I50.9
I50.9 I25.1
I25.1 I50.9
I50.9 Q24.8
I50.9 Q23.0
Z01.7 Q23.0
Q24.8 I50.9
Q23.0 I50.9
Q23.0 Z01.7
Z45.2 I71.0
I50.9 I71.0
I71.0 Z45.2
I10.X Z45.2
I50.9 Z45.2
Z45.2 I10.X
I71.0 I50.9
Z45.2 I50.9
Z95.2 I35.0
I35.0 Z95.2
I50.9 Z95.2
Z95.2 I50.9
I24.8 I25.2
I50.9 I25.2
I25.2 I24.8
I25.2 I50.9
I27.0 I34.0
I34.0 I27.0
I87.2 I27.9
I50.9 I27.9
I27.9 I87.2
I27.2 I87.2
I50.9 I87.2
Z01.7 I87.2
I87.2 I27.2
I27.9 I50.9
I87.2 I50.9
I87.2 Z01.7
I50.9 I36.1
I36.1 I50.9
I48.X I35.2
I35.2 I48.X
I50.9 I64.X
I64.X I50.9
R07.2 2011
2011 R07.2
I10.X R07.2
I70.9 R07.2
I50.9 R07.2
Z01.7 R07.2
R07.2 I10.X
R07.2 I70.9
R07.2 I50.9
R07.2 Z01.7
I87.2 I35.0
I87.2 I10.X
I35.0 I87.2
I10.X I87.2
J44.9 I71.4
I50.9 I71.4
I71.4 J44.9
I71.4 I50.9
I50.9 Z45.0
I50.9 Z45.9
Z45.0 I50.9
Z45.9 I50.9
I36.1 I26.0
I51.7 I26.0
Z01.7 I26.0
I26.0 I36.1
I26.0 I51.7
I26.0 Z01.7
I51.3 2011
I21.9 I09.1
I51.3 I09.1
I09.1 I21.9
I64.X I21.9
I51.3 I21.9
Z01.7 I21.9
I21.9 I64.X
I51.3 I64.X
2011 I51.3
I09.1 I51.3
I21.9 I51.3
I64.X I51.3
Z01.7 I51.3
I21.9 Z01.7
I51.3 Z01.7
I69.4 2011
I69.4 I09.1
I69.4 I05.0
I69.4 I08.1
2011 I69.4
I09.1 I69.4
I05.0 I69.4
I08.1 I69.4
Z01.7 I69.4
I69.4 Z01.7
I11.0 I47.1
I35.0 I47.1
I70.0 I47.1
I47.1 I11.0
I35.0 I11.0
I70.0 I11.0
I47.1 I35.0
I11.0 I35.0
I47.1 I70.0
I11.0 I70.0
I51.7 I11.0
I11.0 I51.7
I70.0 I51.7
I51.7 I70.0
I25.1 I25.5
I08.1 I25.5
I25.5 I25.1
I08.1 I25.1
I25.5 I08.1
I25.1 I08.1
I70.9 I08.1
I08.1 I70.9
I20.0 I24.8
I24.8 I20.0
I20.9 I25.2
I25.2 I20.9
I20.9 I34.0
I70.9 I34.0
I34.0 I20.9
I34.0 I70.9
I21.4 I20.0
I20.0 I21.4
I70.9 I21.4
I21.4 I70.9
I22.0 2011
I22.0 I25.8
I22.0 I21.0
2011 I22.0
I25.8 I22.0
I21.0 I22.0
I70.9 I22.0
Z01.7 I22.0
I22.0 I70.9
I22.0 Z01.7
I25.6 2011
I25.6 I25.5
I36.1 I25.5
2011 I25.6
I25.5 I25.6
I36.1 I25.6
I70.9 I25.6
Z01.7 I25.6
I25.5 I36.1
I25.6 I36.1
I70.9 I36.1
I25.6 I70.9
I36.1 I70.9
I25.6 Z01.7
I70.1 2011
I34.0 I13.2
I36.1 I13.2
I70.1 I13.2
I13.2 I34.0
I70.1 I34.0
I13.2 I36.1
I70.1 I36.1
2011 I70.1
I13.2 I70.1
I34.0 I70.1
I36.1 I70.1
Z01.7 I70.1
I70.1 Z01.7
I44.0 I20.9
I20.9 I44.0
I44.3 I25.5
I44.3 I08.1
I25.5 I44.3
I08.1 I44.3
I44.6 2011
I44.6 I25.8
I44.6 I20.0
2011 I44.6
I25.8 I44.6
I20.0 I44.6
I70.9 I44.6
Z01.7 I44.6
I44.6 I70.9
I44.6 Z01.7
I44.3 I20.9
I20.9 I44.3
I44.4 I25.8
I44.4 I21.0
I25.8 I44.4
I21.0 I44.4
I70.9 I44.4
I44.4 I70.9
I44.3 I21.9
I70.9 I21.9
I21.9 I44.3
I21.9 I70.9
I34.8 2011
I34.8 I25.1
2011 I34.8
I25.1 I34.8
I44.3 I34.8
I70.9 I34.8
Z01.7 I34.8
I34.8 I44.3
I34.8 I70.9
I34.8 Z01.7
I45.1 I20.8
I20.8 I45.1
I70.9 I45.1
I45.1 I70.9
I45.1 I21.0
I21.0 I45.1
I47.2 I20.0
I20.0 I47.2
I70.9 I47.2
I47.2 I70.9
I47.2 I24.8
I24.8 I47.2
I50.1 I44.3
I44.3 I50.1
I73.9 2011
N28.0 2011
I73.9 I70.0
N28.0 I70.0
I70.9 I70.0
2011 I73.9
I70.0 I73.9
N28.0 I73.9
I70.9 I73.9
Z01.7 I73.9
2011 N28.0
I70.0 N28.0
I73.9 N28.0
I70.9 N28.0
Z01.7 N28.0
I70.0 I70.9
I73.9 I70.9
N28.0 I70.9
I73.9 Z01.7
N28.0 Z01.7
Z95.8 Z95.5
Z95.5 Z95.8
I70.9 Z95.8
Z95.8 I70.9
I73.9 I09.1
I73.9 I05.2
I73.9 I06.0
I09.1 I73.9
I05.2 I73.9
I06.0 I73.9
E11.0 2011
2011 E11.0
I34.0 E11.0
I48.X E11.0
I73.9 E11.0
Z01.7 E11.0
E11.0 I34.0
I73.9 I34.0
E11.0 I48.X
I73.9 I48.X
E11.0 I73.9
I34.0 I73.9
I48.X I73.9
E11.0 Z01.7
I74.0 2011
I74.0 I25.8
I74.0 I25.2
I74.0 I70.9
2011 I74.0
I25.8 I74.0
I25.2 I74.0
I70.9 I74.0
Z01.7 I74.0
I74.0 Z01.7
I74.3 I09.1
I74.3 I05.2
I74.3 I48.X
I09.1 I74.3
I05.2 I74.3
I48.X I74.3
Z01.7 I74.3
I74.3 Z01.7
I77.0 2011
Z49.1 E11.2
I77.0 E11.2
I77.0 N18.9
E11.2 Z49.1
I77.0 Z49.1
2011 I77.0
E11.2 I77.0
N18.9 I77.0
Z49.1 I77.0
Z01.7 I77.0
I77.0 Z01.7
I77.1 2011
I77.1 I09.1
I77.1 I05.0
I77.1 I48.X
2011 I77.1
I09.1 I77.1
I05.0 I77.1
I48.X I77.1
Z01.7 I77.1
I77.1 Z01.7
I80.3 2011
I80.3 I31.3
I80.3 I27.0
I80.3 I10.X
2011 I80.3
I31.3 I80.3
I27.0 I80.3
I10.X I80.3
Z01.7 I80.3
I80.3 Z01.7
Y83.1 Q24.8
I82.8 Q24.8
Y83.1 Q21.1
I82.8 Q21.1
Q24.8 Y83.1
Q21.1 Y83.1
I82.8 Y83.1
Q24.8 I82.8
Q21.1 I82.8
Y83.1 I82.8
I87.2 I34.0
I87.2 I36.1
I34.0 I87.2
I36.1 I87.2
N10.X 2011
N11.9 2011
I99.X 2011
N10.X N17.9
N11.9 N17.9
I99.X N17.9
2011 N10.X
N17.9 N10.X
N11.9 N10.X
I99.X N10.X
Z01.7 N10.X
2011 N11.9
N17.9 N11.9
N10.X N11.9
I99.X N11.9
Z01.7 N11.9
2011 I99.X
N17.9 I99.X
N10.X I99.X
N11.9 I99.X
Z01.7 I99.X
N10.X Z01.7
N11.9 Z01.7
I99.X Z01.7
I34.1 2011
I34.1 I51.1
J15.2 I51.1
2011 I34.1
I51.1 I34.1
I34.0 I34.1
J15.2 I34.1
Z01.7 I34.1
I34.1 I34.0
J15.2 I34.0
I51.1 J15.2
I34.1 J15.2
I34.0 J15.2
I34.1 Z01.7
J15.2 Z95.2
Z95.2 J15.2
J18.9 I05.2
J18.9 I48.X
I05.2 J18.9
I48.X J18.9
Z01.7 J18.9
J18.9 Z01.7
J18.9 I35.0
J18.9 I34.0
J18.9 I70.9
I35.0 J18.9
I34.0 J18.9
I70.9 J18.9
J18.1 2011
J18.1 I25.8
Y83.1 I24.8
J18.1 I24.8
I24.8 Y83.1
J18.1 Y83.1
2011 J18.1
I25.8 J18.1
I24.8 J18.1
Y83.1 J18.1
Z01.7 J18.1
J18.1 Z01.7
J44.9 I48.X
I48.X J44.9
J44.9 J18.9
J18.9 J44.9
J84.1 I09.1
J84.1 I05.2
J84.1 I07.1
I09.1 J84.1
I05.2 J84.1
I07.1 J84.1
J90.X I05.0
J90.X I08.1
I05.0 J90.X
I08.1 J90.X
I42.9 2011
2011 I42.9
I35.0 I42.9
I34.2 I42.9
J98.4 I42.9
Z01.7 I42.9
I42.9 I35.0
J98.4 I35.0
I42.9 I34.2
J98.4 I34.2
I42.9 J98.4
I35.0 J98.4
I34.2 J98.4
I42.9 Z01.7
I15.1 2011
S37.0 2011
K29.7 2011
I15.1 N17.9
S37.0 N17.9
K29.7 N17.9
2011 I15.1
N17.9 I15.1
S37.0 I15.1
K29.7 I15.1
Z01.7 I15.1
2011 S37.0
N17.9 S37.0
I15.1 S37.0
K29.7 S37.0
Z01.7 S37.0
2011 K29.7
N17.9 K29.7
I15.1 K29.7
S37.0 K29.7
Z01.7 K29.7
I15.1 Z01.7
S37.0 Z01.7
K29.7 Z01.7
T81.4 2011
K65.0 2011
I49.8 I11.9
T81.4 I11.9
K65.0 I11.9
Z01.7 I11.9
I11.9 I49.8
T81.4 I49.8
K65.0 I49.8
2011 T81.4
I11.9 T81.4
I49.8 T81.4
K65.0 T81.4
Z01.7 T81.4
2011 K65.0
I11.9 K65.0
I49.8 K65.0
T81.4 K65.0
Z01.7 K65.0
I11.9 Z01.7
T81.4 Z01.7
K65.0 Z01.7
K80.8 2011
I71.4 I25.8
K80.8 I25.8
I25.8 I71.4
K80.8 I71.4
K80.8 I10.X
2011 K80.8
I25.8 K80.8
I71.4 K80.8
I10.X K80.8
Z01.7 K80.8
K80.8 Z01.7
K92.0 2011
K92.0 I35.0
K92.0 I50.9
K92.0 I49.8
2011 K92.0
I35.0 K92.0
I50.9 K92.0
I49.8 K92.0
Z01.7 K92.0
K92.0 Z01.7
N03.2 2011
M35.0 2011
M06.9 2011
2011 N03.2
M35.0 N03.2
I10.X N03.2
M06.9 N03.2
Z01.7 N03.2
2011 M35.0
N03.2 M35.0
I10.X M35.0
M06.9 M35.0
Z01.7 M35.0
N03.2 I10.X
M35.0 I10.X
M06.9 I10.X
2011 M06.9
N03.2 M06.9
M35.0 M06.9
I10.X M06.9
Z01.7 M06.9
N03.2 Z01.7
M35.0 Z01.7
M06.9 Z01.7
M19.9 2011
M19.9 I27.0
M19.9 I50.9
M19.9 E03.9
2011 M19.9
I27.0 M19.9
I50.9 M19.9
E03.9 M19.9
Z01.7 M19.9
M19.9 Z01.7
I48.X I11.9
I10.X I11.9
M35.0 I11.9
I11.9 I48.X
M35.0 I48.X
I11.9 I10.X
I11.9 M35.0
I48.X M35.0
J42.X I25.1
M35.0 I25.1
M35.0 I11.0
I25.1 J42.X
M35.0 J42.X
I25.1 M35.0
I11.0 M35.0
J42.X M35.0
N17.9 I09.1
N17.9 Z95.2
N17.9 I48.X
I09.1 N17.9
Z95.2 N17.9
I48.X N17.9
Z95.8 I73.9
I10.X I73.9
N18.9 I73.9
I73.9 Z95.8
N18.9 Z95.8
I73.9 I10.X
I73.9 N18.9
Z95.8 N18.9
N18.9 I20.9
N18.9 I70.9
I20.9 N18.9
I70.9 N18.9
J96.9 2011
J96.9 I11.0
N18.9 I11.0
J96.9 I48.X
2011 J96.9
I11.0 J96.9
I48.X J96.9
N18.9 J96.9
Z01.7 J96.9
I11.0 N18.9
J96.9 N18.9
J96.9 Z01.7
N18.9 I51.5
Z45.9 I35.0
N18.9 I35.0
I35.0 Z45.9
N18.9 Z45.9
I51.5 N18.9
I35.0 N18.9
Z45.9 N18.9
Z45.9 I09.1
N18.9 I09.1
Z45.9 Z95.2
N18.9 Z95.2
I09.1 Z45.9
Z95.2 Z45.9
I09.1 N18.9
Z95.2 N18.9
N39.0 I21.0
N39.0 I70.9
I21.0 N39.0
I70.9 N39.0
J44.1 2011
Y45.1 2011
J44.1 N17.9
Y45.1 N17.9
2011 J44.1
N17.9 J44.1
Y45.1 J44.1
N39.0 J44.1
Z01.7 J44.1
2011 Y45.1
N17.9 Y45.1
J44.1 Y45.1
N39.0 Y45.1
Z01.7 Y45.1
J44.1 N39.0
Y45.1 N39.0
J44.1 Z01.7
Y45.1 Z01.7
Q89.3 2011
Q20.5 2011
Q20.3 2011
Q89.3 Q24.8
Q20.5 Q24.8
Q20.3 Q24.8
2011 Q89.3
Q24.8 Q89.3
Q20.5 Q89.3
Q20.3 Q89.3
Z01.7 Q89.3
2011 Q20.5
Q24.8 Q20.5
Q89.3 Q20.5
Q20.3 Q20.5
Z01.7 Q20.5
2011 Q20.3
Q24.8 Q20.3
Q89.3 Q20.3
Q20.5 Q20.3
Z01.7 Q20.3
Q89.3 Z01.7
Q20.5 Z01.7
Q20.3 Z01.7
Q25.0 2011
Q22.8 2011
Q25.0 Q24.8
Q22.8 Q24.8
2011 Q25.0
Q24.8 Q25.0
Q23.1 Q25.0
Q22.8 Q25.0
Z01.7 Q25.0
Q25.0 Q23.1
Q22.8 Q23.1
2011 Q22.8
Q24.8 Q22.8
Q25.0 Q22.8
Q23.1 Q22.8
Z01.7 Q22.8
Q25.0 Z01.7
Q22.8 Z01.7
Q23.3 2011
Q23.3 Q24.8
Q23.1 Q21.1
Q23.3 Q21.1
Q21.1 Q23.1
Q23.3 Q23.1
2011 Q23.3
Q24.8 Q23.3
Q21.1 Q23.3
Q23.1 Q23.3
Z01.7 Q23.3
Q23.3 Z01.7
Q23.3 Z95.2
Z95.2 Q23.3
M32.9 2011
R58.X 2011
M32.9 I26.0
R58.X I26.0
M32.9 I74.3
R58.X I74.3
2011 M32.9
I26.0 M32.9
I74.3 M32.9
R58.X M32.9
Z01.7 M32.9
2011 R58.X
I26.0 R58.X
I74.3 R58.X
M32.9 R58.X
Z01.7 R58.X
M32.9 Z01.7
R58.X Z01.7
J81.X 2011
S36.8 2011
E87.2 N17.9
J81.X N17.9
S36.8 N17.9
N17.9 E87.2
J81.X E87.2
S36.8 E87.2
Z01.7 E87.2
2011 J81.X
N17.9 J81.X
E87.2 J81.X
S36.8 J81.X
Z01.7 J81.X
2011 S36.8
N17.9 S36.8
E87.2 S36.8
J81.X S36.8
Z01.7 S36.8
E87.2 Z01.7
J81.X Z01.7
S36.8 Z01.7
S36.8 N18.9
Z49.2 I12.0
S36.8 I12.0
I12.0 Z49.2
S36.8 Z49.2
N18.9 S36.8
I12.0 S36.8
Z49.2 S36.8
N03.5 2011
N03.5 N18.9
2011 N03.5
N18.9 N03.5
Z49.2 N03.5
S36.8 N03.5
Z01.7 N03.5
N03.5 Z49.2
N03.5 S36.8
N03.5 Z01.7
S39.9 2011
S39.9 I49.5
S39.9 I48.X
S39.9 I10.X
2011 S39.9
I49.5 S39.9
I48.X S39.9
I10.X S39.9
Z01.7 S39.9
S39.9 Z01.7
I73.9 I11.9
I80.2 I11.9
I11.9 I73.9
I80.2 I73.9
T81.4 I73.9
I11.9 I80.2
I73.9 I80.2
T81.4 I80.2
I73.9 T81.4
I80.2 T81.4
Z95.2 I08.2
T82.0 I08.2
Z01.7 I08.2
I08.2 Z95.2
I08.2 T82.0
I08.2 Z01.7
T82.8 2011
T82.8 I25.8
Z95.5 I20.9
T82.8 I20.9
I20.9 Z95.5
T82.8 Z95.5
2011 T82.8
I25.8 T82.8
I20.9 T82.8
Z95.5 T82.8
Z01.7 T82.8
T82.8 Z01.7
T82.1 2011
T82.1 I09.1
I08.1 I51.5
T82.1 I51.5
I51.5 I08.1
T82.1 I08.1
2011 T82.1
I09.1 T82.1
I51.5 T82.1
I08.1 T82.1
Z01.7 T82.1
T82.1 Z01.7
T82.1 I25.8
I51.5 I25.2
T82.1 I25.2
I25.2 I51.5
I25.8 T82.1
I25.2 T82.1
T82.7 I51.5
T82.7 I44.2
T82.1 I44.2
Z01.7 I44.2
I51.5 T82.7
I44.2 T82.7
T82.1 T82.7
Z01.7 T82.7
I44.2 T82.1
T82.7 T82.1
I44.2 Z01.7
T82.7 Z01.7
T85.6 2011
T85.7 2011
T85.6 N18.9
K65.0 N18.9
T85.7 N18.9
2011 T85.6
N18.9 T85.6
K65.0 T85.6
T85.7 T85.6
Z01.7 T85.6
N18.9 K65.0
T85.6 K65.0
T85.7 K65.0
2011 T85.7
N18.9 T85.7
T85.6 T85.7
K65.0 T85.7
Z01.7 T85.7
T85.6 Z01.7
T85.7 Z01.7
N39.0 N18.9
N10.X N18.9
N18.9 N39.0
N10.X N39.0
T86.1 N39.0
N18.9 N10.X
N39.0 N10.X
T86.1 N10.X
N39.0 T86.1
N10.X T86.1
Z01.7 T86.1
T86.1 Z01.7
T88.6 2011
T88.6 I09.1
T88.6 I07.1
T88.6 I48.X
2011 T88.6
I09.1 T88.6
I07.1 T88.6
I48.X T88.6
Z01.7 T88.6
T88.6 Z01.7
Y83.0 2011
Y83.0 I25.8
Y83.0 I21.1
Y83.0 I20.0
2011 Y83.0
I25.8 Y83.0
I21.1 Y83.0
I20.0 Y83.0
Z01.7 Y83.0
Y83.0 Z01.7
Y83.1 I25.2
I25.2 Y83.1
I80.2 I26.0
I51.3 I26.0
Y83.1 I26.0
I26.0 I80.2
I51.3 I80.2
Y83.1 I80.2
I26.0 I51.3
I80.2 I51.3
Y83.1 I51.3
I26.0 Y83.1
I80.2 Y83.1
I51.3 Y83.1
Y83.1 I21.9
I21.9 Y83.1
I82.8 I26.0
I26.0 I82.8
I87.2 I82.8
I82.8 I87.2
Y83.1 I87.2
I87.2 Y83.1
Y83.1 Z95.5
Y83.1 T82.8
Z95.5 Y83.1
T82.8 Y83.1
Z43.6 2011
T81.4 N18.9
Z43.6 N18.9
T81.4 E11.7
Z43.6 E11.7
N18.9 T81.4
E11.7 T81.4
Z43.6 T81.4
2011 Z43.6
N18.9 Z43.6
E11.7 Z43.6
T81.4 Z43.6
Z01.7 Z43.6
Z43.6 Z01.7
I44.3 I51.5
I44.3 I44.2
I51.5 I44.3
I44.2 I44.3
Z45.0 I44.3
I44.3 Z45.0
I44.1 I44.2
I44.2 I44.1
Z45.0 I44.1
I44.1 Z45.0
Z45.0 I21.0
Z45.0 I45.1
I21.0 Z45.0
I45.1 Z45.0
I47.2 I21.0
I21.0 I47.2
Z45.0 I47.2
I47.2 Z45.0
Z45.0 I09.1
I09.1 Z45.0
I49.0 I51.5
I49.0 I44.2
I51.5 I49.0
I44.2 I49.0
Z45.0 I49.0
Z01.7 I49.0
I49.0 Z45.0
I49.0 Z01.7
I49.3 I51.5
I49.3 I44.2
I51.5 I49.3
I44.2 I49.3
Z45.0 I49.3
I49.3 Z45.0
I49.5 I11.0
Z45.0 I11.0
I11.0 I49.5
I11.0 Z45.0
I49.5 I25.8
I25.8 I49.5
T82.1 I49.5
Z95.0 I49.5
I49.5 T82.1
Z95.0 T82.1
Z45.0 T82.1
I49.5 Z95.0
T82.1 Z95.0
Z01.7 Z95.0
T82.1 Z45.0
Z95.0 Z01.7
Z95.5 I09.1
Z95.5 Z95.2
Z45.0 Z95.2
I09.1 Z95.5
Z95.2 Z95.5
Z45.0 Z95.5
Z95.2 Z45.0
Z95.5 Z45.0
I82.8 I49.5
I26.0 I49.5
I49.5 I82.8
Z45.9 I82.8
I49.5 I26.0
Z45.9 I26.0
I82.8 Z45.9
I26.0 Z45.9
J18.9 I11.0
Z45.9 I11.0
I11.0 J18.9
Z45.9 J18.9
I11.0 Z45.9
J18.9 Z45.9
Z45.9 I42.0
I42.0 Z45.9
I11.0 I51.5
I51.5 I11.0
I08.1 I44.2
Z45.9 I44.2
I44.2 I08.1
Z45.0 I08.1
Z45.9 I08.1
I08.1 Z45.0
I44.2 Z45.9
I08.1 Z45.9
I44.2 I45.9
Z45.0 I45.9
Z45.9 I45.9
I45.9 I44.2
I45.9 Z45.0
I45.9 Z45.9
Z45.9 I44.1
I44.1 Z45.9
I49.5 I44.1
I44.1 I49.5
Z45.9 T82.1
Z45.9 Z95.0
T82.1 Z45.9
Z95.0 Z45.9
Z49.2 E11.7
Z49.2 I10.X
E11.7 Z49.2
I10.X Z49.2
N12.X 2011
N12.X N18.9
S37.0 N18.9
2011 N12.X
N18.9 N12.X
S37.0 N12.X
Z49.2 N12.X
Z01.7 N12.X
N18.9 S37.0
N12.X S37.0
Z49.2 S37.0
N12.X Z49.2
S37.0 Z49.2
N12.X Z01.7
T82.1 Z95.2
Z95.0 Z95.2
Z95.2 T82.1
Z95.2 Z95.0
Z95.0 I48.X
I48.X Z95.0
Z95.2 I06.1
Z95.2 I05.0
I06.1 Z95.2
I05.0 Z95.2
Z95.5 I25.1
I25.1 Z95.5
I44.4 I49.5
I44.4 I45.1
Z45.9 I45.1
I49.5 I44.4
I45.1 I44.4
Z45.0 I44.4
Z45.9 I44.4
I44.4 Z45.0
I45.1 Z45.9
I44.4 Z45.9
T82.1 I11.9
Z45.9 I11.9
T82.1 I48.X
I11.9 T82.1
I48.X T82.1
I11.9 Z45.9
M32.1 2011
M32.1 N17.9
I42.0 N17.9
I34.0 N17.9
2011 M32.1
N17.9 M32.1
I42.0 M32.1
I34.0 M32.1
Z49.1 M32.1
N17.9 I42.0
M32.1 I42.0
Z49.1 I42.0
N17.9 I34.0
M32.1 I34.0
Z49.1 I34.0
M32.1 Z49.1
I42.0 Z49.1
I34.0 Z49.1
I97.1 I31.3
N17.9 I31.3
I44.3 I31.3
Z49.1 I31.3
I31.3 I97.1
N17.9 I97.1
I44.3 I97.1
Z49.1 I97.1
I31.3 N17.9
I97.1 N17.9
I44.3 N17.9
I31.3 I44.3
I97.1 I44.3
N17.9 I44.3
Z49.1 I44.3
I31.3 Z49.1
I97.1 Z49.1
I44.3 Z49.1
Z45.0 I44.7
Z95.0 I44.7
I44.7 Z45.0
I44.7 Z95.0
I10.X Z95.0
Z95.0 I10.X
I60.9 2011
I67.4 2011
I60.9 I11.0
I67.4 I11.0
I46.1 I11.0
2011 I60.9
I11.0 I60.9
I67.4 I60.9
I46.1 I60.9
2011 I67.4
I11.0 I67.4
I60.9 I67.4
I46.1 I67.4
I11.0 I46.1
I60.9 I46.1
I67.4 I46.1
I46.1 N17.9
N17.9 I46.1
I49.8 Z45.0
Z45.0 I49.8
I49.8 I44.1
I49.8 Z45.9
I44.1 I49.8
Z45.9 I49.8
I49.8 I49.5
I49.5 I49.8
I21.1 N18.9
N18.9 I21.1
I13.1 2011
E02.X 2011
2011 I13.1
N06.9 I13.1
E02.X I13.1
Z01.7 I13.1
I13.1 N06.9
E02.X N06.9
2011 E02.X
I13.1 E02.X
N06.9 E02.X
Z01.7 E02.X
I13.1 Z01.7
E02.X Z01.7
I71.6 2011
2011 I71.6
I50.9 I71.6
E03.9 I71.6
Z01.7 I71.6
I71.6 I50.9
I71.6 E03.9
I71.6 Z01.7
I71.2 2011
2011 I71.2
I50.9 I71.2
I49.8 I71.2
Z01.7 I71.2
I71.2 I50.9
I71.2 I49.8
I71.2 Z01.7
D44.1 2011
N05.2 2011
T38.0 2011
2011 D44.1
N05.2 D44.1
T38.0 D44.1
Z01.7 D44.1
2011 N05.2
D44.1 N05.2
T38.0 N05.2
Z01.7 N05.2
2011 T38.0
D44.1 T38.0
N05.2 T38.0
Z01.7 T38.0
D44.1 Z01.7
N05.2 Z01.7
T38.0 Z01.7
Y83.1 I09.1
Y83.1 I48.X
I09.1 Y83.1
I48.X Y83.1
Z45.0 I42.0
Z45.9 I44.3
I42.0 Z45.0
I44.3 Z45.9
I45.1 I44.2
I44.2 I45.1
E03.9 I11.9
I11.9 E03.9
Z95.0 I47.2
I49.8 I47.2
I47.2 Z95.0
I47.2 I49.8
I44.7 I42.0
I50.0 I42.0
I42.0 I44.7
I50.0 I44.7
I42.0 I50.0
I44.7 I50.0
I25.6 I11.0
I11.0 I25.6
Z29.2 2011
Z29.2 N03.2
2011 Z29.2
N03.2 Z29.2
Z01.7 Z29.2
Z29.2 Z01.7
I49.8 I47.1
I47.1 I49.8
N18 2011
N18 I25.5
2011 N18
I25.5 N18
I25.8 2012
I25.1 2012
I10.X 2012
E11.9 2012
A41.9 2012
2012 I25.8
2012 I25.1
E11.9 I25.1
2012 I10.X
2012 E11.9
I25.1 E11.9
2012 A41.9
I35.2 2012
I34.2 2012
2012 I35.2
I34.2 I35.2
E11.9 I35.2
A41.9 I35.2
2012 I34.2
I35.2 I34.2
A41.9 I34.2
I35.2 E11.9
I35.2 A41.9
I34.2 A41.9
I21.0 2012
I21.2 2012
2012 I21.0
2012 I21.2
I10.X I21.2
A41.9 I21.2
I21.2 I10.X
I21.2 A41.9
I35.0 2012
I34.0 2012
I48.X 2012
2012 I35.0
2012 I34.0
A41.9 I34.0
2012 I48.X
I34.0 A41.9
I71.0 2012
J85.3 2012
Z93.0 2012
2012 I71.0
J85.3 I71.0
Z93.0 I71.0
A41.9 I71.0
2012 J85.3
I71.0 J85.3
Z93.0 J85.3
I10.X J85.3
A41.9 J85.3
2012 Z93.0
I71.0 Z93.0
J85.3 Z93.0
I10.X Z93.0
A41.9 Z93.0
J85.3 I10.X
Z93.0 I10.X
I71.0 A41.9
J85.3 A41.9
Z93.0 A41.9
I21.1 2012
I20.0 2012
2012 I21.1
A41.9 I21.1
2012 I20.0
I21.1 A41.9
I21.9 2012
I44.7 2012
I44.7 I25.8
2012 I21.9
I44.7 I21.9
I35.0 I21.9
A41.9 I21.9
2012 I44.7
I25.8 I44.7
I21.9 I44.7
I35.0 I44.7
A41.9 I44.7
I21.9 I35.0
I44.7 I35.0
I21.9 A41.9
I44.7 A41.9
I42.5 2012
J90.X 2012
E85.4 2012
I44.0 2012
2012 I42.5
J90.X I42.5
E85.4 I42.5
I44.0 I42.5
A41.9 I42.5
2012 J90.X
I42.5 J90.X
E85.4 J90.X
I44.0 J90.X
A41.9 J90.X
2012 E85.4
I42.5 E85.4
J90.X E85.4
I44.0 E85.4
A41.9 E85.4
2012 I44.0
I42.5 I44.0
J90.X I44.0
E85.4 I44.0
A41.9 I44.0
I42.5 A41.9
J90.X A41.9
E85.4 A41.9
I44.0 A41.9
I27.9 2012
I36.1 2012
J18.9 2012
J16.8 2012
2012 I27.9
J18.9 I27.9
J16.8 I27.9
A41.9 I27.9
2012 I36.1
J18.9 I36.1
J16.8 I36.1
A41.9 I36.1
2012 J18.9
I27.9 J18.9
I36.1 J18.9
J16.8 J18.9
A41.9 J18.9
2012 J16.8
I27.9 J16.8
I36.1 J16.8
J18.9 J16.8
A41.9 J16.8
I27.9 A41.9
I36.1 A41.9
J18.9 A41.9
J16.8 A41.9
J44.9 2012
J44.9 I27.9
2012 J44.9
I27.9 J44.9
I09.1 2012
I05.2 2012
I06.0 2012
J96.0 2012
2012 I09.1
J96.0 I09.1
2012 I05.2
J96.0 I05.2
A41.9 I05.2
2012 I06.0
J96.0 I06.0
A41.9 I06.0
2012 J96.0
I09.1 J96.0
I05.2 J96.0
I06.0 J96.0
I05.2 A41.9
I06.0 A41.9
N17.9 2012
2012 N17.9
I05.0 2012
Z95.2 2012
T82.8 2012
T82.8 I09.1
2012 I05.0
T82.8 I05.0
A41.9 I05.0
2012 Z95.2
T82.8 Z95.2
A41.9 Z95.2
2012 T82.8
I09.1 T82.8
I05.0 T82.8
Z95.2 T82.8
A41.9 T82.8
I05.0 A41.9
Z95.2 A41.9
T82.8 A41.9
I07.1 2012
2012 I07.1
A41.9 I07.1
I07.1 A41.9
Z95.2 I05.2
I05.2 Z95.2
I05.1 2012
I45.1 2012
B02.9 2012
B02.9 I09.1
2012 I05.1
I48.X I05.1
I45.1 I05.1
B02.9 I05.1
I05.1 I48.X
B02.9 I48.X
2012 I45.1
I05.1 I45.1
B02.9 I45.1
2012 B02.9
I09.1 B02.9
I05.1 B02.9
I48.X B02.9
I45.1 B02.9
I20.9 2012
I70.9 2012
B35.3 2012
B35.3 I25.8
2012 I20.9
B35.3 I20.9
2012 I70.9
B35.3 I70.9
B35.3 I10.X
2012 B35.3
I25.8 B35.3
I20.9 B35.3
I70.9 B35.3
I10.X B35.3
I70.0 2012
I49.8 2012
D50.9 2012
I20.0 I35.0
I35.0 I20.0
I70.0 I20.0
I49.8 I20.0
D50.9 I20.0
2012 I70.0
I20.0 I70.0
I49.8 I70.0
D50.9 I70.0
2012 I49.8
I20.0 I49.8
I70.0 I49.8
2012 D50.9
I20.0 D50.9
I70.0 D50.9
D54.9 2012
D54.9 I25.8
D54.9 I21.0
D54.9 I20.0
D54.9 I25.1
2012 D54.9
I25.8 D54.9
I21.0 D54.9
I20.0 D54.9
I25.1 D54.9
I51.5 2012
I44.2 2012
Z45.0 2012
D69.6 2012
2012 I51.5
2012 I44.2
D69.6 I49.8
2012 Z45.0
2012 D69.6
I49.8 D69.6
I27.0 2012
E03.9 2012
I44.2 I09.1
I44.2 I05.2
I09.1 I44.2
I05.2 I44.2
I27.0 I44.2
E03.9 I44.2
2012 I27.0
I44.2 I27.0
2012 E03.9
I44.2 E03.9
E03.9 I25.8
E03.9 I21.0
E03.9 I20.0
E03.9 I34.0
I25.8 E03.9
I21.0 E03.9
I20.0 E03.9
I34.0 E03.9
I50.9 2012
2012 I50.9
T82.1 2012
Z95.0 2012
2012 T82.1
E03.9 T82.1
2012 Z95.0
E03.9 Z95.0
E03.9 Z45.0
T82.1 E03.9
Z95.0 E03.9
Z45.0 E03.9
Z95.2 I06.0
E03.9 I06.0
I06.0 Z95.2
E03.9 Z95.2
I06.0 E03.9
Z95.2 E03.9
I06.2 2012
E11.9 I05.2
2012 I06.2
E11.9 I06.2
E11.9 I07.1
I05.2 E11.9
I06.2 E11.9
I07.1 E11.9
I25.1 I35.0
I35.0 I25.1
I49.5 2012
Z45.9 2012
E11.2 2012
2012 I49.5
E11.2 I49.5
E11.2 Z45.0
2012 Z45.9
E11.2 Z45.9
E11.2 I10.X
2012 E11.2
I49.5 E11.2
Z45.0 E11.2
Z45.9 E11.2
I10.X E11.2
E11.9 I21.0
E11.9 I20.0
I21.0 E11.9
I20.0 E11.9
N18.9 2012
N03.8 2012
I42.0 2012
I42.1 2012
2012 N18.9
N03.8 N18.9
I42.1 N18.9
2012 N03.8
N18.9 N03.8
I42.0 N03.8
I42.1 N03.8
E11.9 N03.8
2012 I42.0
N03.8 I42.0
I42.1 I42.0
2012 I42.1
N18.9 I42.1
N03.8 I42.1
I42.0 I42.1
E11.9 I42.1
N03.8 E11.9
I42.1 E11.9
I42.1 I25.8
I49.5 I21.2
I42.1 I21.2
E11.9 I21.2
I21.2 I49.5
I42.1 I49.5
E11.9 I49.5
I25.8 I42.1
I21.2 I42.1
I49.5 I42.1
I21.2 E11.9
I49.5 E11.9
I44.7 I21.0
I44.7 I25.1
I21.0 I44.7
I25.1 I44.7
E11.9 I44.7
I44.7 E11.9
I20.8 2012
2012 I20.8
E11.9 I36.1
I36.1 E11.9
I44.1 2012
I45.0 2012
2012 I44.1
I45.0 I44.1
E11.9 I44.1
2012 I45.0
I44.1 I45.0
Z45.0 I45.0
I49.8 I45.0
E11.9 I45.0
I45.0 Z45.0
I45.0 I49.8
I44.1 E11.9
I45.0 E11.9
I50.0 2012
I21.0 I42.0
I20.0 I42.0
I42.0 I21.0
I50.0 I21.0
I42.0 I20.0
I50.0 I20.0
2012 I50.0
I21.0 I50.0
I20.0 I50.0
E11.9 I50.0
I50.0 E11.9
N05.5 2012
M35.0 2012
N05.5 N18.9
M35.0 N18.9
I50.0 N18.9
2012 N05.5
N18.9 N05.5
M35.0 N05.5
I50.0 N05.5
E11.9 N05.5
2012 M35.0
N18.9 M35.0
N05.5 M35.0
I50.0 M35.0
E11.9 M35.0
N18.9 I50.0
N05.5 I50.0
M35.0 I50.0
N05.5 E11.9
M35.0 E11.9
I47.1 2012
I87.2 2012
2012 I47.1
I87.2 I47.1
E11.9 I47.1
2012 I87.2
I47.1 I87.2
E11.9 I87.2
I47.1 E11.9
I87.2 E11.9
E11.9 I27.0
I27.0 E11.9
I50.9 I44.2
I44.2 I50.9
I51.7 2012
I51.7 I35.0
2012 I51.7
I35.0 I51.7
I49.8 I51.7
I50.9 I51.7
E11.9 I51.7
I51.7 I49.8
I51.7 I50.9
I51.7 E11.9
N08.3 2012
N13.2 2012
J06.9 2012
N08.3 N18.9
N13.2 N18.9
J06.9 N18.9
2012 N08.3
N18.9 N08.3
N13.2 N08.3
J06.9 N08.3
E11.9 N08.3
2012 N13.2
N18.9 N13.2
N08.3 N13.2
J06.9 N13.2
E11.9 N13.2
2012 J06.9
N18.9 J06.9
N08.3 J06.9
N13.2 J06.9
E11.9 J06.9
N08.3 E11.9
N13.2 E11.9
J06.9 E11.9
I49.0 2012
T81.4 2012
I49.0 I35.0
T81.4 I35.0
2012 I49.0
I35.0 I49.0
I50.9 I49.0
T81.4 I49.0
E11.9 I49.0
I49.0 I50.9
T81.4 I50.9
2012 T81.4
I35.0 T81.4
I49.0 T81.4
I50.9 T81.4
E11.9 T81.4
I49.0 E11.9
T81.4 E11.9
T82.8 I51.5
T82.8 I44.2
I51.5 T82.8
I44.2 T82.8
Z45.0 T82.8
E11.9 T82.8
T82.8 Z45.0
T82.8 E11.9
E11.9 T82.1
T82.1 E11.9
I44.5 2012
I44.5 I51.5
2012 I44.5
I51.5 I44.5
Z45.0 I44.5
Z95.0 I44.5
E11.9 I44.5
I44.5 Z45.0
I44.5 Z95.0
I44.5 E11.9
E11.7 2012
Z99.2 2012
E61.1 2012
Z99.2 N18.9
2012 E11.7
Z99.2 E11.7
E61.1 E11.7
Z99.2 I10.X
E61.1 I10.X
2012 Z99.2
N18.9 Z99.2
E11.7 Z99.2
I10.X Z99.2
E61.1 Z99.2
2012 E61.1
E11.7 E61.1
I10.X E61.1
Z99.2 E61.1
E10.9 2012
E66.9 2012
E10.9 I25.8
E10.9 I21.1
E66.9 I21.1
E10.9 I49.8
2012 E10.9
I25.8 E10.9
I21.1 E10.9
I49.8 E10.9
E66.9 E10.9
2012 E66.9
I21.1 E66.9
E10.9 E66.9
I24.8 2012
2012 I24.8
I49.8 I24.8
E66.9 I24.8
I24.8 I49.8
I24.8 E66.9
Z95.5 2012
Z95.5 I24.8
2012 Z95.5
I24.8 Z95.5
I49.8 Z95.5
E66.9 Z95.5
Z95.5 I49.8
Z95.5 E66.9
I50.9 I20.0
E66.9 I20.0
I20.0 I50.9
I20.0 E66.9
E66.9 I25.1
E66.9 I20.9
E66.9 I70.9
I25.1 E66.9
I20.9 E66.9
I70.9 E66.9
E78.5 2012
E78.5 I10.X
2012 E78.5
I10.X E78.5
E78.5 I21.0
E78.5 I20.0
I21.0 E78.5
I20.0 E78.5
I11.9 2012
2012 I11.9
I21.1 I11.9
I34.0 I11.9
E78.5 I11.9
I11.9 I21.1
I34.0 I21.1
I11.9 I34.0
I21.1 I34.0
E78.5 I34.0
I11.9 E78.5
I34.0 E78.5
I35.1 2012
E78.2 2012
E78.2 I34.0
E78.2 I36.1
2012 I35.1
E78.2 I35.1
E78.2 I49.8
2012 E78.2
I34.0 E78.2
I36.1 E78.2
I35.1 E78.2
I49.8 E78.2
I11.0 2012
2012 I11.0
E78.5 I11.0
E78.5 I49.5
E78.5 Z45.9
I11.0 E78.5
I49.5 E78.5
Z45.9 E78.5
I67.8 2012
I67.8 I25.8
I67.8 I21.0
Z95.5 I21.0
2012 I67.8
I25.8 I67.8
I21.0 I67.8
Z95.5 I67.8
E78.5 I67.8
I21.0 Z95.5
I67.8 Z95.5
E78.5 Z95.5
I67.8 E78.5
Z95.5 E78.5
E86.X 2012
E86.X I09.1
I44.7 I05.1
I50.0 I05.1
E86.X I05.1
I05.1 I44.7
E86.X I44.7
I05.1 I50.0
E86.X I50.0
2012 E86.X
I09.1 E86.X
I05.1 E86.X
I44.7 E86.X
I50.0 E86.X
E87.7 2012
E87.7 I21.0
E87.7 I50.9
E87.7 I10.X
E87.7 E11.9
2012 E87.7
I21.0 E87.7
I50.9 E87.7
I10.X E87.7
E11.9 E87.7
I26.0 2012
J44.8 2012
E87.1 2012
2012 I26.0
J44.8 I26.0
I44.2 I26.0
I48.X I26.0
E87.1 I26.0
2012 J44.8
I26.0 J44.8
I44.2 J44.8
I48.X J44.8
E87.1 J44.8
I26.0 I44.2
J44.8 I44.2
I48.X I44.2
E87.1 I44.2
I26.0 I48.X
J44.8 I48.X
I44.2 I48.X
E87.1 I48.X
2012 E87.1
I26.0 E87.1
J44.8 E87.1
I44.2 E87.1
I48.X E87.1
J98.4 2012
F03.X 2012
F03.X I11.0
2012 J98.4
F03.X J98.4
F03.X I48.X
F03.X I10.X
2012 F03.X
I11.0 F03.X
J98.4 F03.X
I48.X F03.X
I10.X F03.X
G40.9 2012
G40.9 I48.X
G40.9 I11.0
G40.9 I47.1
G40.9 I49.8
2012 G40.9
I48.X G40.9
I11.0 G40.9
I47.1 G40.9
I49.8 G40.9
Q21.1 2012
Q21.1 I25.8
Q21.1 I20.8
2012 Q21.1
I25.8 Q21.1
I20.8 Q21.1
Z95.0 I42.0
Z45.0 I50.0
Z95.0 I50.0
I50.0 Z45.0
I42.0 Z95.0
I50.0 Z95.0
I21.0 I20.8
Z95.5 I20.8
I20.8 I21.0
I20.8 Z95.5
E78.1 2012
I46.1 2012
J44.9 I35.0
E03.9 I35.0
E78.1 I35.0
I35.0 J44.9
E03.9 J44.9
E78.1 J44.9
I35.0 E03.9
J44.9 E03.9
E78.1 E03.9
I46.1 E03.9
2012 E78.1
I35.0 E78.1
J44.9 E78.1
E03.9 E78.1
I46.1 E78.1
2012 I46.1
E03.9 I46.1
E78.1 I46.1
R00.1 2012
R00.1 I09.1
R00.1 Z95.2
G40.9 Z95.2
I46.1 Z95.2
2012 R00.1
I09.1 R00.1
Z95.2 R00.1
G40.9 R00.1
I46.1 R00.1
Z95.2 G40.9
R00.1 G40.9
I46.1 G40.9
Z95.2 I46.1
R00.1 I46.1
G40.9 I46.1
I46.1 I06.0
I06.0 I46.1
I70.1 2012
N26.X 2012
I70.1 N18.9
N26.X N18.9
2012 I70.1
N18.9 I70.1
N26.X I70.1
I10.X I70.1
I46.1 I70.1
2012 N26.X
N18.9 N26.X
I70.1 N26.X
I10.X N26.X
I46.1 N26.X
I70.1 I10.X
N26.X I10.X
I70.1 I46.1
N26.X I46.1
I25.9 2012
I25.9 I25.8
I25.9 I25.1
2012 I25.9
I25.8 I25.9
I25.1 I25.9
I24.8 I25.9
I46.1 I25.9
I25.9 I24.8
I25.9 I46.1
I26.0 I25.8
I26.0 I24.8
I44.2 I24.8
I25.8 I26.0
I24.8 I26.0
I24.8 I44.2
I42.2 2012
I42.2 N18.9
I44.2 N18.9
2012 I42.2
N18.9 I42.2
I44.2 I42.2
I46.1 I42.2
N18.9 I44.2
I42.2 I44.2
I42.2 I46.1
I46.1 I36.1
I36.1 I46.1
I42.7 2012
C83.3 2012
G93.4 2012
2012 I42.7
C83.3 I42.7
G93.4 I42.7
I50.9 I42.7
I46.1 I42.7
2012 C83.3
I42.7 C83.3
G93.4 C83.3
I50.9 C83.3
I46.1 C83.3
2012 G93.4
I42.7 G93.4
C83.3 G93.4
I50.9 G93.4
I46.1 G93.4
I42.7 I50.9
C83.3 I50.9
G93.4 I50.9
I46.1 I50.9
I42.7 I46.1
C83.3 I46.1
G93.4 I46.1
I50.9 I46.1
I50.1 2012
I50.1 I34.0
I50.1 I35.0
I50.1 I50.9
2012 I50.1
I34.0 I50.1
I35.0 I50.1
I50.9 I50.1
I64.X 2012
2012 I64.X
I11.0 I64.X
I51.5 I64.X
I64.X I11.0
I64.X I51.5
I08.8 2012
I08.8 I09.1
2012 I08.8
I09.1 I08.8
Z95.2 I08.8
I64.X I08.8
I46.1 I08.8
I08.8 Z95.2
I64.X Z95.2
I08.8 I64.X
Z95.2 I64.X
I08.8 I46.1
J44.1 2012
J80.X 2012
2012 J44.1
J80.X J44.1
I10.X J44.1
J18.9 J44.1
I46.1 J44.1
2012 J80.X
J44.1 J80.X
I10.X J80.X
J18.9 J80.X
I46.1 J80.X
J44.1 I10.X
J80.X I10.X
J44.1 J18.9
J80.X J18.9
I46.1 J18.9
J44.1 I46.1
J80.X I46.1
J18.9 I46.1
I51.1 2012
J90.X I34.0
2012 I51.1
I36.1 I51.1
J90.X I51.1
I46.1 I51.1
I51.1 I36.1
J90.X I36.1
I34.0 J90.X
I51.1 J90.X
I36.1 J90.X
I51.1 I46.1
N17.9 I25.8
N17.9 I21.1
I25.8 N17.9
I21.1 N17.9
Y83.1 2012
N17.9 I21.0
2012 Y83.1
N17.9 Y83.1
I21.0 N17.9
Y83.1 N17.9
Q67.5 2012
Q67.5 J98.4
I27.0 I27.9
Q67.5 I27.9
I27.9 I27.0
Q67.5 I27.0
I46.1 I27.0
2012 Q67.5
J98.4 Q67.5
I27.9 Q67.5
I27.0 Q67.5
I46.1 Q67.5
I27.0 I46.1
Q67.5 I46.1
Z95.4 2012
T82.0 2012
Z95.4 I09.1
Z95.4 Z95.2
2012 Z95.4
I09.1 Z95.4
Z95.2 Z95.4
T82.0 Z95.4
I46.1 Z95.4
2012 T82.0
Z95.4 T82.0
Z95.4 I46.1
Z95.4 I07.1
I07.1 Z95.4
B57.2 2012
I47.2 2012
2012 B57.2
I47.2 B57.2
T82.1 B57.2
I49.8 B57.2
T82.1 I42.0
2012 I47.2
B57.2 I47.2
T82.1 I47.2
B57.2 T82.1
I42.0 T82.1
I47.2 T82.1
I49.8 T82.1
B57.2 I49.8
T82.1 I49.8
I27.9 I49.5
I27.0 I49.5
I49.5 I27.9
Z45.0 I27.9
I49.5 I27.0
Z45.0 I27.0
I27.9 Z45.0
I27.0 Z45.0
I47.2 I47.1
Z95.0 I47.1
Z45.0 I47.1
I47.1 I47.2
I47.1 Z95.0
I47.1 Z45.0
I50.0 I06.2
I50.0 I05.2
I06.2 I50.0
I05.2 I50.0
J44.8 I42.0
J44.8 I10.X
I42.0 J44.8
I10.X J44.8
I50.0 J44.8
J44.8 I50.0
Q24.8 2012
Q22.8 2012
2012 Q24.8
Q22.8 Q21.1
I50.9 Q21.1
Q22.8 I27.0
2012 Q22.8
Q21.1 Q22.8
I27.0 Q22.8
I50.9 Q22.8
Q21.1 I50.9
Q22.8 I50.9
I44.7 I51.5
I44.7 I44.2
I51.5 I44.7
I44.2 I44.7
I45.1 I24.8
I24.8 I45.1
Z95.5 I45.1
I45.1 Z95.5
I50.9 Z95.5
Z95.5 I50.9
J12.9 2012
I45.1 I35.2
J12.9 I35.2
J12.9 I36.1
I35.2 I45.1
J12.9 I45.1
J12.9 I10.X
2012 J12.9
I35.2 J12.9
I36.1 J12.9
I45.1 J12.9
I10.X J12.9
J22.X 2012
I11.9 I26.0
J22.X I26.0
I11.9 I27.0
J22.X I27.0
I26.0 I11.9
I27.0 I11.9
I36.1 I11.9
J22.X I11.9
I11.9 I36.1
J22.X I36.1
2012 J22.X
I26.0 J22.X
I27.0 J22.X
I11.9 J22.X
I36.1 J22.X
J98.4 I25.8
J98.4 I21.0
J98.4 I24.8
J98.4 Z95.5
I25.8 J98.4
I21.0 J98.4
I24.8 J98.4
Z95.5 J98.4
I08.1 2012
K22.1 2012
K22.1 I09.1
2012 I08.1
I49.8 I08.1
I50.9 I08.1
K22.1 I08.1
I08.1 I49.8
K22.1 I49.8
I08.1 I50.9
K22.1 I50.9
2012 K22.1
I09.1 K22.1
I08.1 K22.1
I49.8 K22.1
I50.9 K22.1
M19.9 2012
M19.9 I09.1
M19.9 I48.X
M19.9 I10.X
2012 M19.9
I09.1 M19.9
I48.X M19.9
I10.X M19.9
M79.7 2012
M79.7 I51.5
M79.7 T82.1
M79.7 Z95.0
M79.7 Z45.0
2012 M79.7
I51.5 M79.7
T82.1 M79.7
Z95.0 M79.7
Z45.0 M79.7
I48.9 2012
I48.9 I25.8
I48.9 I21.0
I48.9 I20.0
N18.9 I20.0
2012 I48.9
I25.8 I48.9
I21.0 I48.9
I20.0 I48.9
N18.9 I48.9
I20.0 N18.9
I48.9 N18.9
I49.5 I35.0
Z45.0 I35.0
I35.0 I49.5
N18.9 I49.5
I35.0 Z45.0
N18.9 Z45.0
I49.5 N18.9
Z45.0 N18.9
R57.0 2012
2012 R57.0
R57.0 I21.9
I44.7 I24.8
I24.8 I44.7
R57.0 I44.7
I21.9 R57.0
I44.7 R57.0
I44.2 I70.9
I70.9 I44.2
R57.0 I20.0
I20.0 R57.0
I21.2 I21.1
I21.1 I21.2
I70.9 I21.2
R57.0 I21.2
I21.2 I70.9
I21.2 R57.0
J90.X I07.1
I07.1 J90.X
R57.0 J90.X
J90.X R57.0
R57.0 N17.9
N17.9 R57.0
I06.1 2012
2012 I06.1
T82.0 I06.1
R57.0 I06.1
I06.1 T82.0
I06.1 R57.0
Z45.0 Y83.1
Y83.1 Z45.0
Z45.9 I25.8
Z45.9 I21.1
I25.8 Z45.9
I21.1 Z45.9
R57.0 Z45.9
Z45.9 R57.0
I26.0 I09.1
I26.0 I05.0
I09.1 I26.0
I05.0 I26.0
Z95.2 I26.0
R57.0 I26.0
I26.0 Z95.2
I26.0 R57.0
N17.0 2012
E87.2 2012
K72.0 2012
B18.2 2012
R57.1 2012
2012 N17.0
E87.2 N17.0
K72.0 N17.0
B18.2 N17.0
R57.1 N17.0
2012 E87.2
N17.0 E87.2
K72.0 E87.2
B18.2 E87.2
R57.1 E87.2
2012 K72.0
N17.0 K72.0
E87.2 K72.0
B18.2 K72.0
R57.1 K72.0
2012 B18.2
N17.0 B18.2
E87.2 B18.2
K72.0 B18.2
R57.1 B18.2
2012 R57.1
N17.0 R57.1
E87.2 R57.1
K72.0 R57.1
B18.2 R57.1
I64.X Q24.8
R57.1 Q24.8
I64.X Q21.1
R57.1 Q21.1
Q24.8 I64.X
Q21.1 I64.X
R57.1 I64.X
R57.1 I48.X
Q24.8 R57.1
Q21.1 R57.1
I64.X R57.1
I48.X R57.1
I42.2 I35.0
I35.0 I42.2
I49.8 I42.2
I50.9 I42.2
R57.1 I42.2
I42.2 I49.8
R57.1 I49.8
I42.2 I50.9
R57.1 I50.9
I42.2 R57.1
I49.8 R57.1
I50.9 R57.1
I25.5 2012
2012 I25.5
I11.0 I25.5
I47.2 I25.5
Z45.0 I25.5
R57.1 I25.5
I25.5 I11.0
R57.1 I11.0
I25.5 I47.2
R57.1 I47.2
I25.5 Z45.0
R57.1 Z45.0
I25.5 R57.1
I11.0 R57.1
I47.2 R57.1
Z45.0 R57.1
R99.X 2012
R99.X I25.8
R99.X I21.1
I50.0 I24.8
R99.X I24.8
I24.8 I50.0
R99.X I50.0
2012 R99.X
I25.8 R99.X
I21.1 R99.X
I24.8 R99.X
I50.0 R99.X
N04.8 2012
N10.X 2012
Y54.8 2012
N04.8 N18.9
Y54.8 N18.9
2012 N04.8
N18.9 N04.8
N10.X N04.8
I10.X N04.8
Y54.8 N04.8
2012 N10.X
N04.8 N10.X
I10.X N10.X
Y54.8 N10.X
N04.8 I10.X
N10.X I10.X
Y54.8 I10.X
2012 Y54.8
N18.9 Y54.8
N04.8 Y54.8
N10.X Y54.8
I10.X Y54.8
N02.8 2012
N05.9 2012
D64.9 2012
Z01.7 2012
2012 N02.8
N05.9 N02.8
I10.X N02.8
D64.9 N02.8
Z01.7 N02.8
2012 N05.9
N02.8 N05.9
I10.X N05.9
D64.9 N05.9
Z01.7 N05.9
N02.8 I10.X
N05.9 I10.X
2012 D64.9
N02.8 D64.9
N05.9 D64.9
Z01.7 D64.9
2012 Z01.7
N02.8 Z01.7
N05.9 Z01.7
D64.9 Z01.7
E03.9 I36.1
I27.0 I48.X
I48.X I27.0
I36.1 E03.9
E05.9 2012
E05.9 I25.8
E05.9 I50.9
E05.9 I49.8
2012 E05.9
I25.8 E05.9
I50.9 E05.9
I49.8 E05.9
Z01.7 E05.9
E05.9 Z01.7
N20.2 2012
N20.2 N18.9
2012 N20.2
N18.9 N20.2
I10.X N20.2
E11.7 N20.2
Z01.7 N20.2
N20.2 I10.X
N20.2 E11.7
N20.2 Z01.7
Q23.1 2012
I49.8 Q24.8
E11.9 Q24.8
2012 Q23.1
E11.9 Q23.1
Q24.8 I49.8
Q24.8 E11.9
Q23.1 E11.9
I50.9 Q23.1
Q23.1 I50.9
N03.7 2012
N03.7 N17.9
N03.8 N17.9
E11.2 N17.9
2012 N03.7
N17.9 N03.7
N03.8 N03.7
E11.2 N03.7
Z01.7 N03.7
N17.9 N03.8
N03.7 N03.8
E11.2 N03.8
Z01.7 N03.8
N17.9 E11.2
N03.7 E11.2
N03.8 E11.2
N03.7 Z01.7
N03.8 Z01.7
E61.1 E11.2
E11.2 E61.1
Z01.7 E61.1
E61.1 Z01.7
E66.9 I11.0
E66.9 E11.9
I11.0 E66.9
E11.9 E66.9
I50.9 I11.0
I11.0 I50.9
N03.2 2012
2012 N03.2
E11.9 N03.2
E78.5 N03.2
N03.2 E11.9
E78.5 E11.9
N03.2 E78.5
E11.9 E78.5
Z01.7 E78.5
E78.5 Z01.7
I11.9 N03.7
E11.9 N03.7
E78.5 N03.7
N03.7 I11.9
E11.9 I11.9
N03.7 E11.9
I11.9 E11.9
N03.7 E78.5
G90.9 2012
E85.4 N05.9
G90.9 N05.9
E78.2 N05.9
N05.9 E85.4
G90.9 E85.4
E78.2 E85.4
Z01.7 E85.4
2012 G90.9
N05.9 G90.9
E85.4 G90.9
E78.2 G90.9
Z01.7 G90.9
N05.9 E78.2
E85.4 E78.2
G90.9 E78.2
Z01.7 E78.2
E85.4 Z01.7
G90.9 Z01.7
E78.2 Z01.7
Z49.2 2012
E85.4 N18.9
2012 Z49.2
E85.4 Z49.2
E85.4 I10.X
N18.9 E85.4
Z49.2 E85.4
I10.X E85.4
Q23.0 2012
G93.0 2012
G93.0 Q24.8
2012 Q23.0
G93.0 Q23.0
G93.0 Z95.2
2012 G93.0
Q24.8 G93.0
Q23.0 G93.0
Z95.2 G93.0
Z01.7 G93.0
G93.0 Z01.7
I07.1 I06.1
I06.1 I07.1
I09.8 2012
2012 I09.8
I10.X I06.2
I06.2 I10.X
I08.2 2012
2012 I08.2
I10.X I08.2
I08.2 I10.X
I27.0 I64.X
I64.X I27.0
I44.3 2012
I44.0 I47.2
I47.2 I44.0
2012 I44.3
I61.9 2012
2012 I61.9
I27.0 I61.9
I48.X I61.9
I10.X I61.9
I61.9 I27.0
I61.9 I48.X
I61.9 I10.X
I50.1 I42.2
I42.2 I50.1
I45.1 I35.0
I35.0 I45.1
J18.9 I45.1
I45.1 J18.9
J98.5 2012
J98.5 Q24.8
J98.5 Q23.1
2012 J98.5
Q24.8 J98.5
Q23.1 J98.5
I10.X J98.5
Z01.7 J98.5
J98.5 I10.X
J98.5 Z01.7
N39.0 2012
Z49.1 2012
2012 N39.0
Z49.1 N39.0
2012 Z49.1
N39.0 Z49.1
Z95.2 I45.1
I45.1 Z95.2
M31.4 2012
2012 M31.4
I49.8 M31.4
Z95.5 M31.4
I10.X M31.4
M31.4 I49.8
M31.4 Z95.5
M31.4 I10.X
Q61.2 2012
D63.0 2012
I15.9 2012
Q61.2 N18.9
D63.0 N18.9
I15.9 N18.9
2012 Q61.2
N18.9 Q61.2
D63.0 Q61.2
I15.9 Q61.2
Z01.7 Q61.2
2012 D63.0
N18.9 D63.0
Q61.2 D63.0
I15.9 D63.0
Z01.7 D63.0
2012 I15.9
N18.9 I15.9
Q61.2 I15.9
D63.0 I15.9
Z01.7 I15.9
Q61.2 Z01.7
D63.0 Z01.7
I15.9 Z01.7
I20.9 I24.8
I24.8 I20.9
I25.2 2012
2012 I25.2
I25.1 I25.2
I25.2 I25.1
I25.8 E11.2
I25.8 Z49.2
E11.2 I25.8
Z49.2 I25.8
Z49.2 Z49.1
I25.8 Z49.1
Z49.1 Z49.2
Z49.1 I25.8
I25.1 I21.2
I21.2 I25.1
I26.0 I07.1
I07.1 I26.0
I27.0 I06.0
I06.0 I27.0
I09.8 I08.1
I27.0 I08.1
I08.1 I09.8
I27.0 I09.8
I08.1 I27.0
I09.8 I27.0
I27.0 I11.0
I11.0 I27.0
I80.2 2012
2012 I80.2
I27.0 I80.2
I80.2 I27.0
I27.2 2012
I11.0 I26.0
I26.0 I11.0
I27.2 I11.0
2012 I27.2
I11.0 I27.2
J47.X 2012
J47.X J44.1
I27.9 J44.1
I27.2 J44.1
2012 J47.X
J44.1 J47.X
I27.9 J47.X
I27.2 J47.X
Z01.7 J47.X
J44.1 I27.9
J47.X I27.9
J44.1 I27.2
J47.X I27.2
J47.X Z01.7
I27.2 I35.0
I35.0 I27.2
I45.2 2012
I45.2 I25.5
I27.2 I25.5
I45.2 I34.0
2012 I45.2
I25.5 I45.2
I34.0 I45.2
I27.2 I45.2
I25.5 I27.2
I45.2 I27.2
I27.2 I07.1
I07.1 I27.2
J84.1 2012
J84.1 I27.9
J84.1 J98.4
2012 J84.1
I27.9 J84.1
J98.4 J84.1
I27.2 J84.1
J84.1 I27.2
I82.8 2012
2012 I82.8
I27.2 I82.8
I27.2 Y83.1
I82.8 I27.2
Y83.1 I27.2
I31.3 2012
I31.3 I35.0
2012 I31.3
I35.0 I31.3
I33.0 2012
2012 I33.0
I33.0 I05.2
I05.2 I33.0
I35.1 I25.8
I35.1 I21.1
I25.8 I35.1
I21.1 I35.1
I35.1 I21.0
I21.0 I35.1
I35.1 I27.2
I27.2 I35.1
I35.1 I25.5
I25.5 I35.1
I27.9 I42.0
I42.0 I27.9
I34.0 I27.9
I27.9 I34.0
I51.5 I42.5
I34.0 I42.5
I36.1 I42.5
Z01.7 I42.5
I42.5 I51.5
I42.5 I34.0
I42.5 I36.1
I42.5 Z01.7
I22.9 2012
I22.9 I21.9
2012 I22.9
I21.9 I22.9
I44.3 I22.9
Z01.7 I22.9
I22.9 I44.3
I22.9 Z01.7
I44.3 I21.1
I21.1 I44.3
I44.2 I25.5
I44.2 I34.0
I44.2 I36.1
I25.5 I44.2
I34.0 I44.2
I36.1 I44.2
I44.4 2012
I44.4 I24.8
2012 I44.4
I24.8 I44.4
I49.5 I34.0
I49.5 I36.1
I34.0 I49.5
I36.1 I49.5
I44.2 I49.5
I49.5 I44.2
I64.X I34.0
I44.5 I34.0
I64.X I36.1
I44.5 I36.1
I34.0 I64.X
I36.1 I64.X
I44.5 I64.X
I34.0 I44.5
I36.1 I44.5
I64.X I44.5
Z01.7 I44.5
I44.5 Z01.7
I44.1 I09.1
I44.1 I06.0
I44.1 Z95.2
I09.1 I44.1
I06.0 I44.1
Z95.2 I44.1
I27.8 2012
I27.8 Q24.8
I27.8 Q21.1
2012 I27.8
Q24.8 I27.8
Q21.1 I27.8
I45.1 I27.8
Z01.7 I27.8
I27.8 I45.1
I27.8 Z01.7
I45.1 I34.0
I34.0 I45.1
I45.9 2012
I45.9 I09.1
I44.2 Z95.2
I45.9 Z95.2
Z95.2 I44.2
2012 I45.9
I09.1 I45.9
Z95.2 I45.9
I61.9 I11.0
I45.1 I11.0
I11.0 I61.9
I45.1 I61.9
I11.0 I45.1
I61.9 I45.1
I71.9 2012
I71.9 I35.2
I71.9 I36.1
2012 I71.9
I35.2 I71.9
I36.1 I71.9
I45.1 I71.9
Z01.7 I71.9
I71.9 I45.1
I71.9 Z01.7
I45.1 Q22.8
Q22.8 I45.1
I47.2 I09.1
I27.0 I06.2
I47.2 I06.2
I06.2 I27.0
I47.2 I27.0
I09.1 I47.2
I06.2 I47.2
I27.0 I47.2
I48.X B57.2
B57.2 I48.X
I47.2 I48.X
I48.X I47.2
I47.1 I09.1
I47.1 I06.0
I47.1 Z95.2
I09.1 I47.1
I06.0 I47.1
Z95.2 I47.1
I07.2 2012
2012 I07.2
E86.X E87.1
I09.1 E87.1
Z01.7 E87.1
E87.1 E86.X
I48.X E86.X
Z01.7 E86.X
E87.1 I09.1
E86.X I48.X
E87.1 Z01.7
E86.X Z01.7
I42.3 2012
I42.3 I42.5
I48.X I42.5
2012 I42.3
I42.5 I42.3
I34.0 I42.3
I48.X I42.3
Z01.7 I42.3
I42.3 I34.0
I42.5 I48.X
I42.3 I48.X
I42.3 Z01.7
I48.X I25.1
I25.1 I48.X
I34.1 2012
2012 I34.1
I36.1 I34.1
I48.X I34.1
I34.1 I36.1
I34.1 I48.X
I80.1 2012
I80.1 I11.0
2012 I80.1
I11.0 I80.1
I50.1 I80.1
I48.X I80.1
Z01.7 I80.1
I80.1 I50.1
I48.X I50.1
I80.1 I48.X
I50.1 I48.X
I80.1 Z01.7
I71.0 I11.0
I11.0 I71.0
I70.0 I71.0
I48.X I71.0
I71.0 I70.0
I48.X I70.0
I71.0 I48.X
I70.0 I48.X
I71.4 2012
I71.4 I09.1
I71.4 Z95.2
2012 I71.4
I09.1 I71.4
Z95.2 I71.4
I48.X I71.4
I71.4 I48.X
C77.8 2012
C77.8 I27.9
J22.X I27.9
2012 C77.8
I27.9 C77.8
J22.X C77.8
I48.X C77.8
Z01.7 C77.8
I27.9 J22.X
C77.8 J22.X
I48.X J22.X
C77.8 I48.X
J22.X I48.X
C77.8 Z01.7
N17.9 J44.9
J44.9 N17.9
C38.0 2012
I31.9 2012
2012 C38.0
I31.9 C38.0
T81.4 C38.0
I48.X C38.0
2012 I31.9
C38.0 I31.9
T81.4 I31.9
I48.X I31.9
C38.0 T81.4
I31.9 T81.4
I48.X T81.4
C38.0 I48.X
I31.9 I48.X
T81.4 I48.X
I07.0 2012
2012 I07.0
I44.9 2012
I44.9 I26.0
I10.X I26.0
2012 I44.9
I26.0 I44.9
I10.X I44.9
I49.8 I44.9
Z01.7 I44.9
I26.0 I10.X
I44.9 I10.X
I44.9 I49.8
I44.9 Z01.7
I27.0 J44.8
I49.8 J44.8
Z01.7 J44.8
J44.8 I27.0
J44.8 I49.8
J44.8 Z01.7
I49.8 J98.4
J98.4 I49.8
I10.8 2012
I10.8 I44.7
2012 I10.8
I44.7 I10.8
I50.9 I10.8
I49.8 I10.8
Z01.7 I10.8
I10.8 I50.9
I10.8 I49.8
I10.8 Z01.7
I45.6 2012
2012 I45.6
I10.X I45.6
I50.9 I45.6
I49.8 I45.6
Z01.7 I45.6
I45.6 I10.X
I45.6 I50.9
I45.6 I49.8
I45.6 Z01.7
I49.9 2012
I49.9 I09.1
I49.9 I06.2
I49.9 I10.X
2012 I49.9
I09.1 I49.9
I06.2 I49.9
I10.X I49.9
I49.5 I25.2
I49.5 I24.8
I25.2 I49.5
I24.8 I49.5
I42.0 I24.8
I24.8 I42.0
I50.9 I20.9
I20.9 I50.9
I50.9 I34.2
I34.2 I50.9
I50.9 I35.1
I35.1 I50.9
I44.4 I35.0
I35.0 I44.4
I50.9 I44.4
I44.4 I50.9
I49.1 2012
I49.1 B57.2
I10.X B57.2
I50.9 B57.2
2012 I49.1
B57.2 I49.1
I10.X I49.1
I50.9 I49.1
Z01.7 I49.1
B57.2 I10.X
I49.1 I10.X
B57.2 I50.9
I49.1 I50.9
I49.1 Z01.7
I70.9 I35.2
I35.2 I70.9
I87.2 J44.9
J44.9 I87.2
J44.9 I35.2
I35.2 J44.9
I50.9 I26.0
I50.9 J98.4
I26.0 I50.9
J98.4 I50.9
I50.1 I36.1
I36.1 I50.1
Z95.2 I34.1
I50.9 I34.1
I34.1 Z95.2
I36.1 Z95.2
Z95.2 I36.1
I34.1 I50.9
J90.X I31.9
I31.9 J90.X
J18.9 J98.4
J98.4 J18.9
I50.9 J18.9
J18.9 I50.9
J44.9 I25.8
J44.9 I34.0
I25.8 J44.9
I34.0 J44.9
I51.3 2012
I51.3 I35.0
I51.3 I34.0
I51.3 I36.1
2012 I51.3
I35.0 I51.3
I34.0 I51.3
I36.1 I51.3
I15.1 2012
N03.2 N18.9
I15.1 N18.9
I64.X N18.9
N18.9 N03.2
I15.1 N03.2
I64.X N03.2
2012 I15.1
N18.9 I15.1
N03.2 I15.1
I64.X I15.1
N18.9 I64.X
N03.2 I64.X
I15.1 I64.X
I64.X I05.0
I05.0 I64.X
I64.X I05.2
I05.2 I64.X
I64.X I06.1
I06.1 I64.X
I70.0 I25.8
I70.0 I20.9
I25.8 I70.0
I20.9 I70.0
I05.1 I25.8
I05.1 I21.1
I25.8 I05.1
I21.1 I05.1
I70.9 I05.1
Z01.7 I05.1
I05.1 I70.9
I05.1 Z01.7
I20.9 I20.0
I20.0 I20.9
I22.0 2012
2012 I22.0
I24.8 I20.8
I20.8 I24.8
I51.7 I25.8
I25.8 I51.7
I27.0 I51.7
I70.9 I51.7
I51.7 I27.0
I70.9 I27.0
I51.7 I70.9
I27.0 I70.9
I21.9 I11.0
I11.0 I21.9
I70.9 I06.0
I06.0 I70.9
I65.2 2012
I65.2 I25.8
I65.2 I21.1
2012 I65.2
I25.8 I65.2
I21.1 I65.2
I70.9 I65.2
I65.2 I70.9
I73.9 2012
T82.5 2012
L08.8 2012
2012 I73.9
T82.5 I73.9
L08.8 I73.9
2012 T82.5
I73.9 T82.5
L08.8 T82.5
I70.9 T82.5
Z01.7 T82.5
2012 L08.8
I73.9 L08.8
T82.5 L08.8
I70.9 L08.8
Z01.7 L08.8
T82.5 I70.9
L08.8 I70.9
T82.5 Z01.7
L08.8 Z01.7
I77.9 2012
I77.9 I27.2
I71.4 I27.2
I77.9 J44.9
2012 I77.9
I27.2 I77.9
J44.9 I77.9
I71.4 I77.9
Z01.7 I77.9
I27.2 I71.4
I77.9 I71.4
I77.9 Z01.7
I72.4 2012
I31.9 I25.8
I72.4 I25.8
I31.9 I24.8
I72.4 I24.8
I25.8 I31.9
I24.8 I31.9
I72.4 I31.9
2012 I72.4
I25.8 I72.4
I24.8 I72.4
I31.9 I72.4
Z01.7 I72.4
I72.4 Z01.7
I74.0 2012
I74.3 2012
I74.3 I25.8
I74.0 I21.0
I74.3 I21.0
2012 I74.0
I21.0 I74.0
I74.3 I74.0
2012 I74.3
I25.8 I74.3
I21.0 I74.3
I74.0 I74.3
I80.2 I11.0
I11.0 I80.2
I80.2 I25.8
I26.0 I21.1
I80.2 I21.1
I21.1 I26.0
I25.8 I80.2
I21.1 I80.2
I83.9 2012
I83.9 I27.9
I83.9 I27.2
I83.9 I87.2
2012 I83.9
I27.9 I83.9
I27.2 I83.9
I87.2 I83.9
Z01.7 I83.9
I83.9 Z01.7
I47.1 Q24.8
I87.2 Q24.8
I47.1 Q23.1
I87.2 Q23.1
Q24.8 I47.1
Q23.1 I47.1
Q24.8 I87.2
Q23.1 I87.2
I87.2 I51.5
I87.2 I48.X
I51.5 I87.2
I48.X I87.2
J15.2 2012
I70.0 I36.1
J15.2 I36.1
I36.1 I70.0
J15.2 I70.0
2012 J15.2
I36.1 J15.2
I70.0 J15.2
J42.X 2012
2012 J42.X
J44.8 I50.9
I50.9 J44.8
J44.9 I36.1
I36.1 J44.9
J44.9 I24.8
J44.9 I70.9
I24.8 J44.9
I70.9 J44.9
J44.9 Z45.0
J44.9 Z45.9
Z45.0 J44.9
Z45.9 J44.9
J98.4 Q24.8
J98.4 Q23.1
Q24.8 J98.4
Q23.1 J98.4
J98.4 Y83.1
J98.4 I80.2
Y83.1 J98.4
I80.2 J98.4
I70.2 2012
K55.1 2012
I25.1 I71.4
I70.2 I71.4
K55.1 I71.4
I71.4 I25.1
I70.2 I25.1
K55.1 I25.1
2012 I70.2
I71.4 I70.2
I25.1 I70.2
K55.1 I70.2
Z01.7 I70.2
2012 K55.1
I71.4 K55.1
I25.1 K55.1
I70.2 K55.1
Z01.7 K55.1
I70.2 Z01.7
K55.1 Z01.7
M06.1 2012
M06.1 I11.0
M06.1 I47.2
M06.1 I49.8
2012 M06.1
I11.0 M06.1
I47.2 M06.1
I49.8 M06.1
Z01.7 M06.1
M06.1 Z01.7
M06.1 J18.9
M19.9 J18.9
M06.1 I10.X
J18.9 M06.1
I10.X M06.1
M19.9 M06.1
J18.9 M19.9
M06.1 M19.9
M31.1 2012
M31.1 N18.9
M35.0 Z49.2
M31.1 Z49.2
Z49.2 M35.0
M31.1 M35.0
2012 M31.1
N18.9 M31.1
Z49.2 M31.1
M35.0 M31.1
Z01.7 M31.1
M31.1 Z01.7
N03.5 2012
M32.1 2012
M32.1 N18.9
2012 N03.5
M32.1 N03.5
M35.0 N03.5
2012 M32.1
N18.9 M32.1
N03.5 M32.1
M35.0 M32.1
Z01.7 M32.1
N03.5 M35.0
M32.1 M35.0
M32.1 Z01.7
E14.2 2012
N14.1 2012
N03.7 N18.9
E14.2 N18.9
N14.1 N18.9
N18.9 N03.7
E14.2 N03.7
N14.1 N03.7
2012 E14.2
N18.9 E14.2
N03.7 E14.2
N14.1 E14.2
Z01.7 E14.2
2012 N14.1
N18.9 N14.1
N03.7 N14.1
E14.2 N14.1
Z01.7 N14.1
E14.2 Z01.7
N14.1 Z01.7
N17.9 I05.0
I05.0 N17.9
N18.9 I44.0
N18.9 I45.1
I44.0 N18.9
I45.1 N18.9
T85.7 2012
N28.1 2012
N28.1 N18.9
T85.7 Z49.2
N28.1 Z49.2
2012 T85.7
Z49.2 T85.7
N28.1 T85.7
2012 N28.1
N18.9 N28.1
Z49.2 N28.1
T85.7 N28.1
Z01.7 N28.1
N28.1 Z01.7
Z95.2 I33.0
T81.4 I33.0
N39.0 I33.0
I33.0 Z95.2
T81.4 Z95.2
N39.0 Z95.2
I33.0 T81.4
Z95.2 T81.4
N39.0 T81.4
I33.0 N39.0
Z95.2 N39.0
T81.4 N39.0
I42.4 2012
Q22.2 2012
I42.4 Q24.8
Q22.2 Q24.8
I42.4 Q21.1
Q22.2 Q21.1
2012 I42.4
Q24.8 I42.4
Q21.1 I42.4
Q22.2 I42.4
Z01.7 I42.4
2012 Q22.2
Q24.8 Q22.2
Q21.1 Q22.2
I42.4 Q22.2
Z01.7 Q22.2
I42.4 Z01.7
Q22.2 Z01.7
R00.1 I10.X
R00.1 I50.9
R00.1 I49.8
I10.X R00.1
I50.9 R00.1
I49.8 R00.1
Z01.7 R00.1
R00.1 Z01.7
Z95.8 2012
R04.2 2012
R04.2 I80.2
2012 Z95.8
I27.0 Z95.8
R04.2 Z95.8
Z95.8 I27.0
R04.2 I27.0
2012 R04.2
I80.2 R04.2
Z95.8 R04.2
I27.0 R04.2
Z01.7 R04.2
R04.2 Z01.7
S37.0 2012
I15.1 M32.1
S37.0 M32.1
M32.1 I15.1
2012 S37.0
M32.1 S37.0
S37.0 N03.5
S37.0 M35.0
N03.5 S37.0
M35.0 S37.0
S75.0 2012
S75.0 I35.2
S75.0 I10.X
S75.0 I50.9
2012 S75.0
I35.2 S75.0
I10.X S75.0
I50.9 S75.0
Z01.7 S75.0
S75.0 Z01.7
J43.9 2012
T65.8 2012
J43.9 J44.1
I49.8 J44.1
T65.8 J44.1
2012 J43.9
J44.1 J43.9
I49.8 J43.9
T65.8 J43.9
Z01.7 J43.9
J44.1 I49.8
J43.9 I49.8
T65.8 I49.8
2012 T65.8
J44.1 T65.8
J43.9 T65.8
I49.8 T65.8
Z01.7 T65.8
J43.9 Z01.7
T65.8 Z01.7
Z95.2 I51.1
T82.0 I51.1
Z95.2 I34.0
T82.0 I34.0
I51.1 Z95.2
I34.0 Z95.2
I51.1 T82.0
I34.0 T82.0
T82.0 I36.1
I36.1 T82.0
T82.1 I44.1
I44.1 T82.1
T82.7 2012
T82.7 I49.5
2012 T82.7
I49.5 T82.7
T82.1 I06.0
I06.0 T82.1
T85.8 2012
T85.8 I09.1
T85.8 I07.1
T85.8 Z95.2
2012 T85.8
I09.1 T85.8
I07.1 T85.8
Z95.2 T85.8
Z01.7 T85.8
T85.8 Z01.7
Y44.2 2012
Y44.2 I49.5
Y44.2 I48.X
Y44.2 Z45.9
2012 Y44.2
I49.5 Y44.2
I48.X Y44.2
Z45.9 Y44.2
Z01.7 Y44.2
Y44.2 Z01.7
Y44.2 I09.1
Y44.2 I06.0
Y44.2 Z95.2
I09.1 Y44.2
I06.0 Y44.2
Z95.2 Y44.2
I26.9 2012
I26.9 I25.8
I26.9 I21.0
2012 I26.9
I25.8 I26.9
I21.0 I26.9
Y83.1 I26.9
I26.9 Y83.1
Y83.1 I11.0
Y83.1 I35.0
Y83.1 I34.0
I11.0 Y83.1
I35.0 Y83.1
I34.0 Y83.1
Y83.1 I20.0
I20.0 Y83.1
I70.9 I44.7
Y83.1 I44.7
I44.7 I70.9
I44.7 Y83.1
I44.1 I35.0
Z45.0 I34.0
I35.0 I44.1
I34.0 Z45.0
I45.6 I42.2
Z45.0 I42.2
I42.2 I45.6
I44.2 I45.6
Z45.0 I45.6
I45.6 I44.2
I42.2 Z45.0
I45.6 Z45.0
I31.3 I42.2
I49.5 I42.2
I42.2 I31.3
I49.5 I31.3
Z45.0 I31.3
I42.2 I49.5
I31.3 I49.5
I31.3 Z45.0
I49.5 Q24.8
Z45.0 Q24.8
I49.5 Q23.1
Z45.0 Q23.1
Q24.8 I49.5
Q23.1 I49.5
Q24.8 Z45.0
Q23.1 Z45.0
I49.5 I64.X
Z45.9 I64.X
I64.X I49.5
I64.X Z45.9
T81.3 2012
T81.3 I51.5
T81.3 I44.2
2012 T81.3
I51.5 T81.3
I44.2 T81.3
Z45.9 T81.3
Z01.7 T81.3
T81.3 Z45.9
T81.3 Z01.7
Z45.2 2012
I74.0 I70.0
Z45.2 I70.0
I70.0 I74.0
Y83.1 I74.0
Z45.2 I74.0
I74.0 Y83.1
Z45.2 Y83.1
2012 Z45.2
I70.0 Z45.2
I74.0 Z45.2
Y83.1 Z45.2
I44.2 I11.0
I11.0 I44.2
N10.X N17.0
Z49.1 N17.0
Z45.2 N17.0
Z01.7 N17.0
N17.0 N10.X
Z49.1 N10.X
Z45.2 N10.X
N17.0 Z49.1
N10.X Z49.1
Z45.2 Z49.1
N17.0 Z45.2
N10.X Z45.2
Z49.1 Z45.2
N17.0 Z01.7
Z95.2 I08.1
I08.1 Z95.2
Z49.2 I70.1
Z49.1 I70.1
I70.1 Z49.2
I70.1 Z49.1
Z49.1 M35.0
M35.0 Z49.1
I82.1 2012
I82.1 I51.5
I82.1 I44.2
2012 I82.1
I51.5 I82.1
I44.2 I82.1
Z95.0 I82.1
Z01.7 I82.1
I82.1 Z95.0
I82.1 Z01.7
Z95.0 B57.2
B57.2 Z95.0
Z95.8 J44.1
Z95.8 I27.2
J44.1 Z95.8
I27.2 Z95.8
I07.0 I05.0
I05.0 I07.0
N03.1 2012
Q60.0 2012
2012 N03.1
Q60.0 N03.1
I35.0 N03.1
Z95.2 N03.1
Z01.7 N03.1
2012 Q60.0
N03.1 Q60.0
I35.0 Q60.0
Z95.2 Q60.0
Z01.7 Q60.0
N03.1 I35.0
Q60.0 I35.0
N03.1 Z95.2
Q60.0 Z95.2
N03.1 Z01.7
Q60.0 Z01.7
I36.1 I25.8
Z95.5 I34.0
I25.8 I36.1
Z95.5 I36.1
I34.0 Z95.5
I36.1 Z95.5
I50.0 I08.1
I08.1 I50.0
Z95.5 I25.5
I25.5 Z95.5
I70.9 I72.4
Z95.5 I72.4
I72.4 I70.9
I72.4 Z95.5
T82.0 I05.0
I05.0 T82.0
K66.8 2012
K66.8 N18.9
K66.8 I50.0
A41.9 I50.0
2012 K66.8
N18.9 K66.8
I50.0 K66.8
A41.9 K66.8
I50.0 A41.9
K66.8 A41.9
C85.9 2012
I49.5 I42.7
Z45.0 I42.7
C85.9 I42.7
I42.7 I49.5
C85.9 I49.5
I42.7 Z45.0
C85.9 Z45.0
2012 C85.9
I42.7 C85.9
I49.5 C85.9
Z45.0 C85.9
E61.1 E11.9
E11.9 E61.1
I51.7 I35.1
E78.5 I35.1
I35.1 I51.7
E78.5 I51.7
I35.1 E78.5
I51.7 E78.5
I49.8 Q21.1
I49.8 I27.2
Q21.1 I49.8
I27.2 I49.8
T81.1 2012
T81.1 Q24.8
T81.1 Q23.1
2012 T81.1
Q24.8 T81.1
Q23.1 T81.1
R57.0 T81.1
T81.1 R57.0
I13.2 2012
E87.1 N18.9
2012 I13.2
E87.1 I13.2
N18.9 E87.1
I13.2 E87.1
I50.0 I27.0
I27.0 I50.0
I08.3 2012
2012 I08.3
I50.1 I08.3
I46.1 I08.3
I08.3 I50.1
I08.3 I46.1
I49.8 I45.2
I45.2 I49.8
Q24.8 2013
Q23.1 2013
T81.4 2013
I10.X 2013
A41.9 2013
2013 Q24.8
T81.4 Q24.8
A41.9 Q24.8
2013 Q23.1
T81.4 Q23.1
A41.9 Q23.1
2013 T81.4
Q24.8 T81.4
Q23.1 T81.4
I10.X T81.4
A41.9 T81.4
2013 I10.X
T81.4 I10.X
2013 A41.9
Q24.8 A41.9
Q23.1 A41.9
T81.4 A41.9
I71.0 2013
I71.2 2013
I34.0 2013
I11.0 2013
2013 I71.0
I71.2 I71.0
I34.0 I71.0
2013 I71.2
I71.0 I71.2
I34.0 I71.2
I11.0 I71.2
A41.9 I71.2
2013 I34.0
I71.0 I34.0
I71.2 I34.0
2013 I11.0
I71.2 I11.0
A41.9 I11.0
I71.2 A41.9
I11.0 A41.9
I33.0 2013
I51.2 2013
I34.1 2013
I33.0 I34.0
I51.2 I34.0
2013 I33.0
I34.0 I33.0
I51.2 I33.0
I34.1 I33.0
2013 I51.2
I34.0 I51.2
I33.0 I51.2
I34.1 I51.2
A41.9 I51.2
2013 I34.1
I33.0 I34.1
I51.2 I34.1
A41.9 I34.1
I51.2 A41.9
I34.1 A41.9
I25.8 2013
I21.1 2013
I36.1 2013
2013 I25.8
2013 I21.1
I36.1 I21.1
2013 I36.1
I21.1 I36.1
I21.0 2013
I23.2 2013
I45.1 2013
I23.2 I25.8
2013 I21.0
I23.2 I21.0
2013 I23.2
I25.8 I23.2
I21.0 I23.2
I45.1 I23.2
A41.9 I23.2
2013 I45.1
I23.2 I45.1
A41.9 I45.1
I23.2 A41.9
I45.1 A41.9
I35.1 2013
I49.8 2013
2013 I35.1
A41.9 I35.1
2013 I49.8
A41.9 I49.8
I35.1 A41.9
I49.8 A41.9
I09.1 2013
I05.0 2013
I48.X 2013
N18.9 2013
2013 I09.1
2013 I05.0
N18.9 I05.0
2013 I48.X
2013 N18.9
I05.0 N18.9
Y83.1 2013
I21.0 I09.1
I21.0 I05.0
Y83.1 I05.0
I09.1 I21.0
I05.0 I21.0
2013 Y83.1
I05.0 Y83.1
I25.1 2013
I21.9 2013
2013 I25.1
2013 I21.9
I77.1 2013
I73.9 2013
I70.9 2013
2013 I77.1
I73.9 I77.1
I70.9 I77.1
Y83.1 I77.1
A41.9 I77.1
2013 I73.9
I77.1 I73.9
Y83.1 I73.9
A41.9 I73.9
2013 I70.9
I77.1 I70.9
I77.1 Y83.1
I73.9 Y83.1
I77.1 A41.9
I73.9 A41.9
C38.0 2013
N17.9 2013
Z49.1 2013
Z93.0 2013
2013 C38.0
N17.9 C38.0
Z49.1 C38.0
Z93.0 C38.0
A41.9 C38.0
2013 N17.9
C38.0 N17.9
Z93.0 N17.9
2013 Z49.1
C38.0 Z49.1
Z93.0 Z49.1
2013 Z93.0
C38.0 Z93.0
N17.9 Z93.0
Z49.1 Z93.0
C38.0 A41.9
I07.1 2013
Z95.5 2013
Z95.5 I05.0
2013 I07.1
Z95.5 I07.1
2013 Z95.5
I05.0 Z95.5
I07.1 Z95.5
I06.1 2013
Z95.2 2013
2013 I06.1
A41.9 I06.1
2013 Z95.2
I06.1 A41.9
I35.0 2013
I27.0 2013
J44.9 2013
E11.9 2013
2013 I35.0
E11.9 Z95.2
2013 I27.0
2013 J44.9
2013 E11.9
Z95.2 E11.9
I51.5 2013
I44.2 2013
T82.1 2013
Z45.0 2013
2013 I51.5
2013 I44.2
2013 T82.1
2013 Z45.0
Z95.0 2013
E78.2 2013
E78.2 I51.5
E78.2 I44.2
E78.2 T82.1
2013 Z95.0
E78.2 Z95.0
2013 E78.2
I51.5 E78.2
I44.2 E78.2
T82.1 E78.2
Z95.0 E78.2
B57.2 2013
I42.0 2013
E87.1 2013
2013 B57.2
I34.0 B57.2
I36.1 B57.2
E87.1 B57.2
2013 I42.0
E87.1 I42.0
B57.2 I34.0
E87.1 I34.0
B57.2 I36.1
E87.1 I36.1
2013 E87.1
B57.2 E87.1
I42.0 E87.1
I34.0 E87.1
I36.1 E87.1
I45.2 2013
I18.X 2013
I45.2 I09.1
I18.X I09.1
I45.2 I05.0
I18.X I05.0
I45.2 I07.1
I18.X I07.1
2013 I45.2
I09.1 I45.2
I05.0 I45.2
I07.1 I45.2
I18.X I45.2
2013 I18.X
I09.1 I18.X
I05.0 I18.X
I07.1 I18.X
I45.2 I18.X
K52.9 2013
I46.1 2013
K52.9 Z49.1
E11.9 Z49.1
2013 K52.9
Z49.1 K52.9
E11.9 K52.9
I46.1 K52.9
Z49.1 E11.9
K52.9 E11.9
2013 I46.1
K52.9 I46.1
I46.1 I35.1
I35.1 I46.1
I24.8 2013
I21.9 I21.1
I21.1 I21.9
2013 I24.8
I22.0 2013
I44.7 2013
2013 I22.0
I44.7 I22.0
I46.1 I22.0
2013 I44.7
I22.0 I44.7
I46.1 I44.7
I22.0 I46.1
I44.7 I46.1
E11.2 2013
I49.8 N18.9
2013 E11.2
I35.0 E11.2
I49.8 E11.2
I46.1 E11.2
E11.2 I35.0
N18.9 I49.8
E11.2 I49.8
I46.1 I49.8
E11.2 I46.1
I49.8 I46.1
I06.8 2013
I05.1 2013
I64.X 2013
I06.8 I09.1
2013 I06.8
I09.1 I06.8
I05.1 I06.8
I64.X I06.8
I46.1 I06.8
2013 I05.1
I06.8 I05.1
I64.X I05.1
2013 I64.X
I06.8 I64.X
I05.1 I64.X
I06.8 I46.1
I05.2 2013
2013 I05.2
M06.9 2013
Z95.5 I11.0
M06.9 I11.0
Z95.5 I35.0
M06.9 I35.0
M06.9 I34.0
I11.0 Z95.5
I35.0 Z95.5
M06.9 Z95.5
2013 M06.9
I11.0 M06.9
I35.0 M06.9
I34.0 M06.9
Z95.5 M06.9
Q25.4 2013
I67.1 2013
R10.0 2013
Q25.4 Q24.8
I67.1 Q24.8
R10.0 Q24.8
Q25.4 Q23.1
I67.1 Q23.1
R10.0 Q23.1
2013 Q25.4
Q24.8 Q25.4
Q23.1 Q25.4
I67.1 Q25.4
R10.0 Q25.4
2013 I67.1
Q24.8 I67.1
Q23.1 I67.1
Q25.4 I67.1
R10.0 I67.1
2013 R10.0
Q24.8 R10.0
Q23.1 R10.0
Q25.4 R10.0
I67.1 R10.0
I08.1 2013
I50.9 2013
R57.0 2013
2013 I08.1
R57.0 I08.1
R57.0 I48.X
2013 I50.9
2013 R57.0
I08.1 R57.0
I48.X R57.0
I51.7 2013
I97.1 2013
I97.1 I35.0
R57.0 I35.0
2013 I51.7
I21.9 I51.7
I97.1 I51.7
R57.0 I51.7
I51.7 I21.9
I97.1 I21.9
2013 I97.1
I35.0 I97.1
I51.7 I97.1
I21.9 I97.1
R57.0 I97.1
I35.0 R57.0
I51.7 R57.0
I97.1 R57.0
I27.2 2013
I27.2 I05.0
I97.1 I05.0
2013 I27.2
I05.0 I27.2
I97.1 I27.2
R57.0 I27.2
I05.0 I97.1
I27.2 I97.1
I27.2 R57.0
T81.0 2013
T81.0 I25.8
T81.0 I25.1
T81.0 I10.X
2013 T81.0
I25.8 T81.0
I25.1 T81.0
I10.X T81.0
R57.0 T81.0
T81.0 R57.0
T82.0 2013
2013 T82.0
R57.8 2013
R57.8 I35.0
R57.8 I34.0
R57.8 I36.1
R57.8 I10.X
2013 R57.8
I35.0 R57.8
I34.0 R57.8
I36.1 R57.8
I10.X R57.8
I06.2 2013
R57.1 2013
R57.1 I09.1
R57.1 I05.0
2013 I06.2
R57.1 I06.2
R57.1 I07.1
2013 R57.1
I09.1 R57.1
I05.0 R57.1
I06.2 R57.1
I07.1 R57.1
C73.X 2013
Z01.7 2013
C73.X I35.0
C73.X I10.X
C73.X I49.8
2013 C73.X
I35.0 C73.X
I10.X C73.X
I49.8 C73.X
Z01.7 C73.X
2013 Z01.7
C73.X Z01.7
E03.9 2013
D64.9 2013
D64.9 I48.X
E03.9 I64.X
D64.9 I64.X
2013 E03.9
I64.X E03.9
D64.9 E03.9
2013 D64.9
I48.X D64.9
I64.X D64.9
E03.9 D64.9
I34.2 2013
E02.X 2013
2013 I34.2
E02.X I34.2
E02.X I48.X
E02.X I10.X
2013 E02.X
I34.2 E02.X
I48.X E02.X
I10.X E02.X
I31.3 2013
2013 I31.3
E03.9 I31.3
I31.3 E03.9
E04.0 2013
E04.0 I31.3
E04.0 I10.X
E04.0 I49.8
2013 E04.0
I31.3 E04.0
I10.X E04.0
I49.8 E04.0
Z01.7 E04.0
E04.0 Z01.7
I40.9 2013
2013 I40.9
I50.9 I40.9
I49.8 I40.9
E11.9 I40.9
Z01.7 I40.9
I40.9 I50.9
I40.9 I49.8
I40.9 E11.9
I40.9 Z01.7
J45.9 2013
J45.9 I11.0
J45.9 I49.8
2013 J45.9
I11.0 J45.9
I49.8 J45.9
E11.9 J45.9
Z01.7 J45.9
J45.9 E11.9
J45.9 Z01.7
D35.0 2013
N20.9 2013
E04.1 2013
E21.0 2013
2013 D35.0
N20.9 D35.0
E04.1 D35.0
E21.0 D35.0
Z01.7 D35.0
2013 N20.9
D35.0 N20.9
E04.1 N20.9
E21.0 N20.9
Z01.7 N20.9
2013 E04.1
D35.0 E04.1
N20.9 E04.1
E21.0 E04.1
Z01.7 E04.1
2013 E21.0
D35.0 E21.0
N20.9 E21.0
E04.1 E21.0
Z01.7 E21.0
D35.0 Z01.7
N20.9 Z01.7
E04.1 Z01.7
E21.0 Z01.7
J18.9 2013
E21.5 2013
E21.5 I48.X
2013 J18.9
E21.5 J18.9
E21.5 I49.8
2013 E21.5
I48.X E21.5
J18.9 E21.5
I49.8 E21.5
Z01.7 E21.5
E21.5 Z01.7
Q21.1 2013
E78.5 2013
Q21.1 C38.0
E78.5 C38.0
2013 Q21.1
C38.0 Q21.1
E78.5 Q21.1
2013 E78.5
C38.0 E78.5
Q21.1 E78.5
I26.0 2013
2013 I26.0
E78.5 I26.0
E78.5 Y83.1
I26.0 E78.5
Y83.1 E78.5
E79.0 2013
E79.0 I09.1
E79.0 I05.2
E79.0 I48.X
2013 E79.0
I09.1 E79.0
I05.2 E79.0
I48.X E79.0
I87.2 2013
G06.0 2013
G40.9 2013
G06.0 I10.X
G40.9 I10.X
2013 I87.2
G06.0 I87.2
G40.9 I87.2
2013 G06.0
I10.X G06.0
I87.2 G06.0
G40.9 G06.0
Z01.7 G06.0
2013 G40.9
I10.X G40.9
I87.2 G40.9
G06.0 G40.9
Z01.7 G40.9
G06.0 Z01.7
G40.9 Z01.7
E11.7 2013
I15.1 2013
H35.0 2013
H35.0 N18.9
2013 E11.7
I15.1 E11.7
H35.0 E11.7
2013 I15.1
E11.7 I15.1
H35.0 I15.1
2013 H35.0
N18.9 H35.0
E11.7 H35.0
I15.1 H35.0
Z01.7 H35.0
H35.0 Z01.7
H35.0 I71.0
H35.0 I11.0
H35.0 I49.8
I71.0 H35.0
I11.0 H35.0
I49.8 H35.0
I06.0 2013
2013 I06.0
I06.1 I05.2
I05.2 I06.1
I09.8 2013
I09.8 I06.1
2013 I09.8
I06.1 I09.8
I51.7 I09.1
I51.7 I05.2
I09.1 I51.7
I05.2 I51.7
I07.1 I51.7
I51.7 I07.1
I20.1 2013
I20.1 I25.8
I20.1 I24.8
2013 I20.1
I25.8 I20.1
I24.8 I20.1
I10.X I20.1
Z01.7 I20.1
I20.1 I10.X
I20.1 Z01.7
I42.2 2013
2013 I42.2
I34.0 I42.2
I21.9 I42.2
I42.2 I34.0
I21.9 I34.0
I42.2 I21.9
I34.0 I21.9
I10.X I21.9
I21.9 I10.X
I25.4 2013
I25.4 I25.8
I25.4 I21.1
2013 I25.4
I25.8 I25.4
I21.1 I25.4
I10.X I25.4
Z01.7 I25.4
I25.4 I10.X
I25.4 Z01.7
I26.9 2013
2013 I26.9
I10.X I26.9
I26.9 I10.X
I27.0 I34.1
I10.X I34.1
I34.1 I27.0
I34.1 I10.X
I27.0 Y83.1
Y83.1 I27.0
I10.X I27.2
I27.2 I10.X
I35.2 2013
2013 I35.2
I31.3 I11.0
I11.0 I31.3
I48.X I31.3
I31.3 I48.X
I20.9 2013
2013 I20.9
I24.8 Q24.8
I70.9 Q24.8
Q24.8 I24.8
Q24.8 I70.9
N06.9 2013
M32.1 2013
N06.9 N18.9
2013 N06.9
N18.9 N06.9
M32.1 N06.9
2013 M32.1
N06.9 M32.1
I10.X M32.1
M32.1 I10.X
I35.0 I42.0
I42.0 I35.0
Q23.0 2013
2013 Q23.0
I49.5 2013
Z45.9 2013
2013 I49.5
2013 Z45.9
Z49.2 2013
2013 Z49.2
T85.6 2013
2013 T85.6
Z49.2 T85.6
I10.X T85.6
T85.6 Z49.2
T85.6 I10.X
I20.0 2013
2013 I20.0
I11.0 I20.0
I20.0 I11.0
I22.9 2013
I20.0 I21.9
2013 I22.9
I20.0 I22.9
I21.9 I20.0
I22.9 I20.0
I25.2 2013
2013 I25.2
I20.0 I25.2
I25.2 I20.0
I21.4 2013
I21.4 I21.0
2013 I21.4
I21.0 I21.4
I23.2 I20.0
I20.0 I23.2
Z01.7 I23.2
I23.2 Z01.7
I35.0 I25.2
I25.2 I35.0
I24.8 I36.1
I36.1 I24.8
I24.9 2013
I24.9 I25.8
I24.9 I25.1
I24.9 I20.9
2013 I24.9
I25.8 I24.9
I25.1 I24.9
I20.9 I24.9
Z01.7 I24.9
I24.9 Z01.7
I22.1 2013
2013 I22.1
I27.0 I34.2
I34.2 I27.0
I42.8 2013
2013 I42.8
I34.0 I42.8
I36.1 I42.8
I27.0 I42.8
Z01.7 I42.8
I42.8 I34.0
I42.8 I36.1
I42.8 I27.0
I42.8 Z01.7
I08.3 2013
I51.3 2013
2013 I08.3
I51.3 I08.3
2013 I51.3
I08.3 I51.3
I27.0 I51.3
I51.3 I27.0
I80.2 2013
2013 I80.2
I27.2 I80.2
I80.2 I27.2
C38.3 2013
2013 C38.3
I44.2 C38.3
J44.9 C38.3
I27.2 C38.3
C38.3 I44.2
J44.9 I44.2
I27.2 I44.2
C38.3 J44.9
I44.2 J44.9
C38.3 I27.2
I44.2 I27.2
I21.2 2013
I21.2 I11.0
I31.3 I25.8
2013 I21.2
I11.0 I21.2
I31.3 I21.2
I25.8 I31.3
I21.2 I31.3
I25.5 2013
2013 I25.5
I31.9 2013
I31.9 I51.5
2013 I31.9
I51.5 I31.9
I44.7 I31.9
I31.9 I44.7
I34.1 I42.0
I42.0 I34.1
I35.1 I34.1
I34.1 I35.1
I22.0 I25.5
I25.5 I22.0
I34.0 I22.0
I36.1 I22.0
I22.0 I34.0
I22.0 I36.1
I34.8 2013
I34.8 I35.0
I34.8 I34.0
2013 I34.8
I35.0 I34.8
I34.0 I34.8
I36.1 I34.8
I34.8 I36.1
I35.1 I20.0
I36.1 I20.0
I20.0 I35.1
I20.0 I36.1
I42.0 I21.2
I36.1 I21.2
I21.2 I42.0
I21.2 I36.1
I37.1 2013
I37.1 I25.5
2013 I37.1
I25.5 I37.1
I42.0 I21.4
I21.4 I42.0
I44.2 I07.1
I07.1 I44.2
I44.2 I06.0
I06.0 I44.2
I44.1 2013
I44.1 I42.0
I44.1 I45.1
2013 I44.1
I42.0 I44.1
I45.1 I44.1
I45.3 2013
I44.4 2013
I45.3 I11.0
I44.4 I11.0
2013 I45.3
I11.0 I45.3
I45.1 I45.3
I44.4 I45.3
Z01.7 I45.3
I45.3 I45.1
2013 I44.4
I11.0 I44.4
I45.3 I44.4
I45.3 Z01.7
I47.2 2013
I47.2 I51.5
2013 I47.2
I51.5 I47.2
Q22.5 2013
Q22.5 Q24.8
I51.5 Q24.8
I44.2 Q24.8
2013 Q22.5
Q24.8 Q22.5
I51.5 Q22.5
I44.2 Q22.5
Z01.7 Q22.5
Q24.8 I51.5
Q22.5 I51.5
Q24.8 I44.2
Q22.5 I44.2
Q22.5 Z01.7
I27.9 2013
2013 I27.9
I50.0 2013
2013 I50.0
J18.9 I50.0
I45.2 I50.0
I50.0 J18.9
I45.2 J18.9
I50.0 I45.2
J18.9 I45.2
I47.1 2013
Y83.1 I06.0
I06.0 Y83.1
I47.1 Y83.1
2013 I47.1
Y83.1 I47.1
I87.2 I09.1
I87.2 I42.0
I09.1 I87.2
I42.0 I87.2
I08.0 2013
2013 I08.0
Z95.2 I08.0
I08.0 Z95.2
I10.X I06.1
I06.1 I10.X
I44.7 I35.1
I35.1 I44.7
I50.0 I45.1
I45.1 I50.0
E85.3 2013
C90.0 2013
2013 E85.3
C90.0 E85.3
I50.9 E85.3
I49.8 E85.3
Z01.7 E85.3
2013 C90.0
E85.3 C90.0
I50.9 C90.0
I49.8 C90.0
Z01.7 C90.0
E85.3 I50.9
C90.0 I50.9
E85.3 I49.8
C90.0 I49.8
E85.3 Z01.7
C90.0 Z01.7
I50.9 I20.1
I49.8 I20.1
I20.1 I50.9
I20.1 I49.8
I27.0 C38.0
I50.9 C38.0
C38.0 I27.0
C38.0 I50.9
I49.1 2013
I49.1 C38.0
2013 I49.1
C38.0 I49.1
I49.8 I49.1
I49.1 I49.8
I64.X I47.2
I47.2 I64.X
I49.8 I64.X
I64.X I49.8
I74.2 2013
I70.0 2013
2013 I74.2
I70.0 I74.2
I50.9 I74.2
I49.8 I74.2
2013 I70.0
I74.2 I70.0
I74.2 I50.9
I74.2 I49.8
R07.4 2013
J98.4 2013
2013 R07.4
J98.4 R07.4
Z01.7 R07.4
2013 J98.4
R07.4 J98.4
R07.4 Z01.7
Y60.5 2013
Y60.5 I35.0
2013 Y60.5
I35.0 Y60.5
I50.9 Y60.5
I49.8 Y60.5
Z01.7 Y60.5
Y60.5 I50.9
Y60.5 I49.8
Y60.5 Z01.7
I45.5 2013
2013 I45.5
I10.X I45.5
N17.9 I45.5
I49.8 I45.5
Z01.7 I45.5
I45.5 I10.X
I45.5 N17.9
I45.5 I49.8
I45.5 Z01.7
N19.X 2013
N19.X I35.0
N19.X I10.X
2013 N19.X
I35.0 N19.X
I10.X N19.X
I49.8 N19.X
N19.X I49.8
I49.5 I06.1
I49.5 I07.1
I06.1 I49.5
I07.1 I49.5
I49.0 2013
I49.9 2013
I49.0 I09.1
I49.0 I06.1
I49.9 I06.1
2013 I49.0
I09.1 I49.0
I06.1 I49.0
I49.9 I49.0
2013 I49.9
I06.1 I49.9
I49.0 I49.9
I49.5 I70.9
I70.9 I49.5
Y83.1 I51.5
I51.5 Y83.1
I49.5 Y83.1
Y83.1 I49.5
Q22.9 2013
Q22.9 Q24.8
I50.0 Q24.8
2013 Q22.9
Q24.8 Q22.9
I48.X Q22.9
I50.0 Q22.9
Z01.7 Q22.9
Q22.9 I48.X
Q24.8 I50.0
Q22.9 I50.0
Q22.9 Z01.7
I10.X I33.0
I50.9 I33.0
I33.0 I10.X
I33.0 I50.9
I50.1 2013
I50.1 I24.8
2013 I50.1
I24.8 I50.1
I74.2 I11.0
I11.0 I74.2
I48.X I74.2
I74.2 I48.X
I51.7 Z95.2
Z95.2 I51.7
N17.9 T81.4
T81.4 N17.9
I50.9 N17.9
N17.9 I50.9
I51.5 I07.1
I51.5 I06.0
I07.1 I51.5
I06.0 I51.5
I08.2 2013
I08.2 I05.0
I51.3 I05.0
2013 I08.2
I05.0 I08.2
I51.3 I08.2
I05.0 I51.3
I08.2 I51.3
I45.1 I47.2
I47.2 I45.1
I64.X I45.1
I45.1 I64.X
I64.X I21.1
I21.1 I64.X
I69.4 2013
I69.4 I06.0
2013 I69.4
I06.0 I69.4
I70.0 I09.1
I70.0 I05.2
I70.0 I07.1
I09.1 I70.0
I05.2 I70.0
I07.1 I70.0
I70.0 I24.8
I24.8 I70.0
I70.0 I51.5
I51.5 I70.0
I70.9 I05.0
I70.9 I07.1
I05.0 I70.9
I07.1 I70.9
I70.9 I42.0
I42.0 I70.9
I70.1 2013
I70.1 I25.8
I70.1 I24.8
I70.1 I11.0
2013 I70.1
I25.8 I70.1
I24.8 I70.1
I11.0 I70.1
I25.5 I42.2
I42.2 I25.5
I21.9 I25.5
I25.5 I21.9
I45.1 I21.9
I21.9 I45.1
I64.X I25.1
I25.1 I64.X
I74.0 2013
I71.0 I25.8
I74.0 I34.0
I25.8 I71.0
I74.0 I71.0
2013 I74.0
I34.0 I74.0
I71.0 I74.0
I74.5 2013
I74.3 2013
I74.5 I27.9
I74.3 I27.9
I74.5 I26.0
2013 I74.5
I27.9 I74.5
I26.0 I74.5
I74.3 I74.5
Z01.7 I74.5
2013 I74.3
I27.9 I74.3
I74.5 I74.3
I74.5 Z01.7
I34.2 I25.1
I80.2 I25.1
I25.1 I34.2
I80.2 I34.2
I25.1 I80.2
I34.2 I80.2
I64.X I26.0
I26.0 I64.X
I80.2 I64.X
I64.X I80.2
I80.2 I21.0
I80.2 I70.9
I21.0 I80.2
I70.9 I80.2
C75.9 2013
I84.9 2013
C75.9 D35.0
I84.9 D35.0
2013 C75.9
D35.0 C75.9
E04.1 C75.9
I84.9 C75.9
Z01.7 C75.9
C75.9 E04.1
I84.9 E04.1
2013 I84.9
D35.0 I84.9
C75.9 I84.9
E04.1 I84.9
Z01.7 I84.9
C75.9 Z01.7
I84.9 Z01.7
I87.2 I25.5
I25.5 I87.2
I48.X Q23.1
Q23.1 I48.X
J18.9 I07.1
I07.1 J18.9
J18.9 I24.8
I24.8 J18.9
J22.X 2013
I27.0 I51.5
J22.X I51.5
J22.X I35.0
I51.5 I27.0
2013 J22.X
I51.5 J22.X
I35.0 J22.X
J44.1 2013
J44.1 I09.1
J22.X I09.1
J44.1 I07.1
J22.X I07.1
2013 J44.1
I09.1 J44.1
I07.1 J44.1
J22.X J44.1
I09.1 J22.X
I07.1 J22.X
J44.1 J22.X
J44.9 I05.2
J44.9 I07.1
I05.2 J44.9
I07.1 J44.9
J84.8 2013
J84.8 I27.9
J84.8 I27.2
J84.8 J44.9
2013 J84.8
I27.9 J84.8
I27.2 J84.8
J44.9 J84.8
Z01.7 J84.8
J84.8 Z01.7
J85.3 2013
J85.3 I09.1
J85.3 I05.0
J85.3 I07.1
2013 J85.3
I09.1 J85.3
I05.0 J85.3
I07.1 J85.3
Z01.7 J85.3
J85.3 Z01.7
J90.X 2013
J90.X I24.8
2013 J90.X
I24.8 J90.X
I44.7 I21.1
J90.X I21.1
I21.1 I44.7
J90.X I44.7
I21.1 J90.X
I44.7 J90.X
J90.X I25.5
J90.X I25.1
I25.5 J90.X
I25.1 J90.X
I85.9 2013
K76.6 2013
K74.6 2013
I85.9 I36.1
K76.6 I36.1
K74.6 I36.1
2013 I85.9
I36.1 I85.9
K76.6 I85.9
K74.6 I85.9
Z01.7 I85.9
2013 K76.6
I36.1 K76.6
I85.9 K76.6
K74.6 K76.6
Z01.7 K76.6
2013 K74.6
I36.1 K74.6
I85.9 K74.6
K76.6 K74.6
Z01.7 K74.6
I85.9 Z01.7
K76.6 Z01.7
K74.6 Z01.7
K92.0 2013
E21.0 I48.X
K92.0 I48.X
E21.0 I49.8
I48.X E21.0
I49.8 E21.0
K92.0 E21.0
2013 K92.0
I48.X K92.0
E21.0 K92.0
M06.1 2013
M06.1 R07.4
2013 M06.1
R07.4 M06.1
N26.X 2013
K65.0 2013
2013 N26.X
K65.0 N26.X
M32.1 N26.X
Z01.7 N26.X
2013 K65.0
N26.X K65.0
M32.1 K65.0
N26.X M32.1
K65.0 M32.1
N26.X Z01.7
M35.9 2013
M34.9 2013
J84.8 I27.0
M35.9 I27.0
M34.9 I27.0
I27.0 J84.8
M35.9 J84.8
M34.9 J84.8
2013 M35.9
I27.0 M35.9
J84.8 M35.9
M34.9 M35.9
Z01.7 M35.9
2013 M34.9
I27.0 M34.9
J84.8 M34.9
M35.9 M34.9
Z01.7 M34.9
M35.9 Z01.7
M34.9 Z01.7
N17.9 I71.0
I10.X I71.2
N17.9 I71.2
I71.2 I10.X
I71.0 N17.9
I71.2 N17.9
N18.9 I24.8
I24.8 N18.9
N39.0 2013
N39.0 I11.0
N39.0 I31.3
2013 N39.0
I11.0 N39.0
I31.3 N39.0
T81.0 C38.0
N39.0 C38.0
C38.0 T81.0
N17.9 T81.0
N39.0 T81.0
Z01.7 T81.0
T81.0 N17.9
C38.0 N39.0
T81.0 N39.0
T81.0 Z01.7
Q24.8 I25.8
Q24.8 I20.9
Q21.1 I20.9
I25.8 Q24.8
I20.9 Q24.8
I20.9 Q21.1
Q22.8 2013
Q23.3 2013
Q22.8 Q22.5
Q23.3 Q22.5
2013 Q22.8
Q22.5 Q22.8
Q23.3 Q22.8
2013 Q23.3
Q22.5 Q23.3
Q22.8 Q23.3
Q25.4 Q23.0
Q23.0 Q25.4
Z01.7 Q25.4
Q25.4 Z01.7
I49.4 2013
R07.2 2013
2013 I49.4
I50.9 I49.4
I49.8 I49.4
R07.2 I49.4
Z01.7 I49.4
I49.4 I50.9
I49.4 I49.8
R07.2 I49.8
2013 R07.2
I49.4 R07.2
I49.8 R07.2
I49.4 Z01.7
S37.0 2013
E11.7 E11.2
S37.0 E11.2
E11.2 E11.7
S37.0 E11.7
S37.0 I10.X
2013 S37.0
E11.2 S37.0
E11.7 S37.0
I10.X S37.0
Z29.2 2013
Z29.2 N18.9
Z29.2 M32.1
2013 Z29.2
N18.9 Z29.2
M32.1 Z29.2
S37.0 Z29.2
Z29.2 S37.0
T82.0 I05.2
I05.2 T82.0
T82.0 I25.8
I25.8 T82.0
T82.1 I36.1
I36.1 T82.1
T82.1 I44.7
I44.7 T82.1
T82.1 I05.0
I05.0 T82.1
M31.1 2013
T85.7 2013
2013 M31.1
T85.6 M31.1
T85.7 M31.1
M31.1 T85.6
2013 T85.7
M31.1 T85.7
Y44.2 2013
Y44.2 I64.X
2013 Y44.2
I64.X Y44.2
Y83.1 I45.1
I45.1 Y83.1
Y83.1 I21.2
I21.2 Y83.1
I24.8 I09.1
I09.1 I24.8
I72.4 2013
I72.4 I35.0
I72.4 J44.9
Y83.1 J44.9
2013 I72.4
I35.0 I72.4
J44.9 I72.4
Y83.1 I72.4
J44.9 Y83.1
I72.4 Y83.1
Z43.6 2013
T85.7 E11.2
Z43.6 E11.2
E11.2 T85.7
Z43.6 T85.7
2013 Z43.6
E11.2 Z43.6
T85.7 Z43.6
N28.1 2013
2013 N28.1
Z43.6 N28.1
N28.1 Z43.6
I35.8 2013
I35.8 I51.5
2013 I35.8
I51.5 I35.8
I44.2 I35.8
Z45.0 I35.8
I35.8 I44.2
I35.8 Z45.0
I44.2 I87.2
Z45.0 I87.2
I87.2 I44.2
I87.2 Z45.0
I45.1 B57.2
Z45.0 B57.2
B57.2 I45.1
B57.2 Z45.0
I49.5 I20.9
Z45.0 I20.9
I20.9 I49.5
I20.9 Z45.0
I49.5 B57.2
I49.5 I42.0
B57.2 I49.5
I42.0 I49.5
I44.3 2013
2013 I44.3
T82.1 I44.3
Z95.0 I44.3
I44.3 T82.1
I44.3 Z95.0
Z45.9 I47.2
Z45.9 I49.9
I47.2 Z45.9
I49.9 Z45.9
Z45.9 I25.1
Z45.9 I44.7
I25.1 Z45.9
I44.7 Z45.9
I45.0 2013
I45.0 I51.5
I45.0 I44.3
2013 I45.0
I51.5 I45.0
I44.3 I45.0
Z45.9 I45.0
Z01.7 I45.0
I45.0 Z45.9
I45.0 Z01.7
T81.5 2013
Z45.2 2013
T81.5 I25.8
Z45.2 I25.8
T81.5 I20.1
Z45.2 I20.1
2013 T81.5
I25.8 T81.5
I20.1 T81.5
Z45.2 T81.5
Z01.7 T81.5
2013 Z45.2
I25.8 Z45.2
I20.1 Z45.2
T81.5 Z45.2
T81.5 Z01.7
Z45.2 N18.9
Z45.2 E11.2
Z45.2 T85.7
N18.9 Z45.2
E11.2 Z45.2
T85.7 Z45.2
I44.3 I44.7
I44.7 I44.3
N17.9 I35.2
Z49.1 I35.2
I35.2 N17.9
I35.2 Z49.1
T85.6 N28.1
N28.1 T85.6
E14.2 2013
2013 E14.2
Z49.2 E14.2
Z49.1 E14.2
E14.2 Z49.2
E14.2 Z49.1
N03.2 2013
2013 N03.2
Z49.2 N03.2
Z49.1 N03.2
N03.2 Z49.2
N03.2 Z49.1
I45.8 2013
I45.8 I42.0
2013 I45.8
I42.0 I45.8
T82.1 I45.8
Z95.0 I45.8
Z01.7 I45.8
I45.8 T82.1
I45.8 Z95.0
I45.8 Z01.7
T82.1 I11.0
Z95.0 I11.0
I11.0 T82.1
I11.0 Z95.0
I51.5 I25.1
T82.1 I25.1
Z95.0 I25.1
I25.1 I51.5
I25.1 T82.1
I25.1 Z95.0
T82.1 I35.0
Z95.0 I35.0
I35.0 T82.1
I35.0 Z95.0
Z95.5 I06.0
Z95.5 I05.2
I06.0 Z95.5
I05.2 Z95.5
Z95.2 I06.2
I06.2 Z95.2
I08.2 I24.8
Z95.2 I24.8
I24.8 I08.2
I24.8 Z95.2
I13.0 2013
I13.0 I09.1
I13.0 I08.1
2013 I13.0
I09.1 I13.0
I08.1 I13.0
Z95.2 I13.0
Z01.7 I13.0
I13.0 Z95.2
I13.0 Z01.7
Z95.2 I27.2
I27.2 Z95.2
Z95.5 I21.1
I21.1 Z95.5
Z95.5 I21.4
I21.4 Z95.5
Z96.8 2013
Z96.8 J98.4
Z96.8 I50.9
Z96.8 I49.8
2013 Z96.8
J98.4 Z96.8
I50.9 Z96.8
I49.8 Z96.8
Z01.7 Z96.8
Z96.8 Z01.7
A43.0 2013
A43.0 J98.4
N28.1 J98.4
2013 A43.0
J98.4 A43.0
N28.1 A43.0
Z96.8 A43.0
Z01.7 A43.0
J98.4 N28.1
A43.0 N28.1
Z96.8 N28.1
A43.0 Z96.8
N28.1 Z96.8
A43.0 Z01.7
I44.0 2013
I44.0 B57.2
I45.2 B57.2
Z45.9 B57.2
2013 I44.0
B57.2 I44.0
Z45.9 I44.0
B57.2 I45.2
Z45.9 I45.2
B57.2 Z45.9
I44.0 Z45.9
I45.2 Z45.9
Z95.0 I44.1
I44.1 Z95.0
I71.4 2013
2013 I71.4
I80.2 I71.4
I26.0 I71.4
I71.4 I80.2
I71.4 I26.0
M32.9 2013
E78.9 2013
M32.9 N17.9
E78.9 N17.9
2013 M32.9
N17.9 M32.9
E78.9 M32.9
I46.1 M32.9
2013 E78.9
N17.9 E78.9
M32.9 E78.9
I46.1 E78.9
M32.9 I46.1
E78.9 I46.1
J93.1 2013
J93.1 J84.8
I64.X J84.8
I46.1 J84.8
2013 J93.1
J84.8 J93.1
I64.X J93.1
I46.1 J93.1
J84.8 I64.X
J93.1 I64.X
J84.8 I46.1
J93.1 I46.1
R00.1 2013
R00.1 I49.5
R00.1 Z45.0
R00.1 Z45.9
2013 R00.1
I49.5 R00.1
Z45.0 R00.1
Z45.9 R00.1
I49.8 I42.8
E11.9 I42.8
I42.8 I49.8
I42.8 E11.9
E11.9 R00.1
R00.1 E11.9
E86.X 2013
E87.1 N17.9
E86.X N17.9
N17.9 E87.1
2013 E86.X
N17.9 E86.X
I45.6 2013
2013 I45.6
I87.2 J18.9
J18.9 I87.2
Y44.2 I11.0
I11.0 Y44.2
Z45.0 I44.0
I44.0 Z45.0
N08.1 2013
N08.1 C90.0
I10.X C90.0
2013 N08.1
C90.0 N08.1
I10.X N08.1
C90.0 I10.X
N08.1 I10.X
I71.3 2013
2013 I71.3
I97.1 I71.3
R57.1 I71.3
I71.3 I97.1
R57.1 I97.1
I71.3 R57.1
I97.1 R57.1
N05.0 2013
2013 N05.0
S37.0 N05.0
Z01.7 N05.0
N05.0 S37.0
N05.0 Z01.7
I09.1 2014
N15.1 2014
I10.X 2014
E11.9 2014
A41.9 2014
2014 I09.1
N15.1 I09.1
2014 N15.1
I09.1 N15.1
I10.X N15.1
E11.9 N15.1
A41.9 N15.1
2014 I10.X
N15.1 I10.X
2014 E11.9
N15.1 E11.9
2014 A41.9
N15.1 A41.9
I25.8 2014
I21.0 2014
I20.0 2014
2014 I25.8
2014 I21.0
2014 I20.0
N18.9 2014
E03.9 2014
E78.5 2014
2014 N18.9
E03.9 N18.9
E78.5 N18.9
2014 E03.9
N18.9 E03.9
E78.5 E03.9
A41.9 E03.9
2014 E78.5
N18.9 E78.5
E03.9 E78.5
A41.9 E78.5
E03.9 A41.9
E78.5 A41.9
I51.5 2014
I44.2 2014
T82.7 2014
I33.0 2014
2014 I51.5
I33.0 I51.5
A41.9 I51.5
2014 I44.2
I33.0 I44.2
A41.9 I44.2
2014 T82.7
2014 I33.0
I51.5 I33.0
I44.2 I33.0
I51.5 A41.9
I44.2 A41.9
I05.1 2014
I48.X 2014
I47.2 2014
2014 I05.1
I47.2 I05.1
A41.9 I05.1
2014 I48.X
2014 I47.2
I05.1 I47.2
A41.9 I47.2
I05.1 A41.9
I47.2 A41.9
I05.0 2014
I70.9 2014
2014 I05.0
I25.8 I05.0
I05.0 I25.8
2014 I70.9
N17.9 2014
Z49.1 2014
Z93.0 2014
Z49.1 I09.1
Z93.0 I09.1
2014 N17.9
2014 Z49.1
I09.1 Z49.1
2014 Z93.0
I09.1 Z93.0
I49.8 2014
D50.8 2014
D50.8 I25.8
D50.8 I21.0
D50.8 I20.0
2014 I49.8
2014 D50.8
I25.8 D50.8
I21.0 D50.8
I20.0 D50.8
Z49.2 2014
Z45.2 2014
2014 Z49.2
Z45.2 Z49.2
E11.9 Z49.2
2014 Z45.2
Z49.2 Z45.2
E11.9 Z45.2
Z49.2 E11.9
Z45.2 E11.9
E11.2 2014
I13.2 2014
E61.1 2014
2014 E11.2
I13.2 E11.2
I13.2 I10.X
2014 I13.2
E11.2 I13.2
I10.X I13.2
E61.1 I13.2
2014 E61.1
I13.2 E61.1
I36.1 2014
I87.2 2014
I40.1 2014
I49.9 2014
E66.9 2014
2014 I36.1
I40.1 I36.1
I49.9 I36.1
2014 I87.2
I40.1 I87.2
I49.9 I87.2
E66.9 I87.2
2014 I40.1
I36.1 I40.1
I87.2 I40.1
I49.9 I40.1
E66.9 I40.1
2014 I49.9
I36.1 I49.9
I87.2 I49.9
I40.1 I49.9
E66.9 I49.9
2014 E66.9
I87.2 E66.9
I40.1 E66.9
I49.9 E66.9
M32.1 2014
I26.0 2014
I46.1 2014
I26.0 N18.9
2014 M32.1
I26.0 M32.1
E03.9 M32.1
I46.1 M32.1
2014 I26.0
N18.9 I26.0
M32.1 I26.0
E03.9 I26.0
M32.1 E03.9
I26.0 E03.9
2014 I46.1
M32.1 I46.1
I06.0 2014
I07.1 2014
2014 I06.0
2014 I07.1
J44.9 2014
C34.1 2014
J18.9 2014
I21.9 2014
2014 J44.9
C34.1 J44.9
I21.9 J44.9
2014 C34.1
J44.9 C34.1
J18.9 C34.1
I21.9 C34.1
I46.1 C34.1
2014 J18.9
C34.1 J18.9
I21.9 J18.9
2014 I21.9
J44.9 I21.9
C34.1 I21.9
J18.9 I21.9
C34.1 I46.1
I27.9 2014
I27.0 2014
2014 I27.9
N18.9 I27.9
I27.9 N18.9
I27.0 N18.9
2014 I27.0
N18.9 I27.0
I50.9 2014
2014 I50.9
I64.X 2014
I64.X I07.1
2014 I64.X
I07.1 I64.X
I24.8 2014
2014 I24.8
I74.3 2014
I74.3 I05.0
I74.3 I10.X
2014 I74.3
I05.0 I74.3
I10.X I74.3
I46.1 I74.3
I74.3 I46.1
I35.0 2014
I34.0 2014
I97.1 2014
2014 I35.0
2014 I34.0
I97.1 I34.0
I97.1 I36.1
2014 I97.1
I34.0 I97.1
I36.1 I97.1
I46.1 I97.1
I97.1 I46.1
I42.0 2014
2014 I42.0
J18.9 I42.0
I42.0 J18.9
I25.1 2014
T81.1 2014
I97.1 I25.8
T81.1 I25.8
2014 I25.1
I97.1 I25.1
T81.1 I25.1
I25.8 I97.1
I25.1 I97.1
T81.1 I97.1
2014 T81.1
I25.8 T81.1
I25.1 T81.1
I97.1 T81.1
I46.1 T81.1
T81.1 I46.1
Y83.1 2014
2014 Y83.1
I11.0 2014
I21.1 2014
2014 I11.0
2014 I21.1
Q21.0 2014
Q21.0 I25.8
Q21.0 I21.9
2014 Q21.0
I25.8 Q21.0
I21.9 Q21.0
Y83.1 Q21.0
I46.1 Q21.0
Q21.0 Y83.1
Q21.0 I46.1
I81.X 2014
I81.X I36.1
N17.9 I36.1
Z49.1 I36.1
2014 I81.X
I36.1 I81.X
N17.9 I81.X
Z49.1 I81.X
I46.1 I81.X
I36.1 N17.9
I81.X N17.9
I36.1 Z49.1
I81.X Z49.1
I81.X I46.1
T82.0 2014
Z95.2 2014
I27.9 I09.1
I09.1 I27.9
T82.0 I27.9
Z95.2 I27.9
2014 T82.0
I27.9 T82.0
2014 Z95.2
I27.9 Z95.2
I71.2 2014
I71.2 I35.0
2014 I71.2
I35.0 I71.2
T82.0 I71.2
Z95.2 I71.2
I46.1 I71.2
I71.2 T82.0
I71.2 Z95.2
I71.2 I46.1
I47.1 2014
I47.1 N18.9
Z49.1 I13.2
Z49.2 I13.2
I47.1 I13.2
I13.2 Z49.1
I47.1 Z49.1
I13.2 Z49.2
I47.1 Z49.2
2014 I47.1
N18.9 I47.1
I13.2 I47.1
Z49.1 I47.1
Z49.2 I47.1
J98.4 2014
2014 J98.4
I50.1 2014
I50.1 I09.1
I10.X T82.0
I50.1 T82.0
I50.1 Z95.2
T82.0 I10.X
2014 I50.1
I09.1 I50.1
T82.0 I50.1
Z95.2 I50.1
K44.9 2014
K44.9 I25.8
K44.9 I24.8
K44.9 I70.9
K44.9 Y83.1
2014 K44.9
I25.8 K44.9
I24.8 K44.9
I70.9 K44.9
Y83.1 K44.9
R57.0 2014
R57.0 I34.0
2014 R57.0
I34.0 R57.0
R57.0 I11.0
I11.0 R57.0
R57.0 I49.8
I49.8 R57.0
I06.2 2014
2014 I06.2
I51.5 I06.2
R57.0 I06.2
I06.2 I51.5
R57.0 I51.5
I06.2 R57.0
I51.5 R57.0
I35.1 2014
2014 I35.1
I97.1 I35.1
R57.0 I35.1
R57.0 I36.1
I35.1 I97.1
I35.1 R57.0
I36.1 R57.0
I23.2 2014
2014 I23.2
Y83.1 I23.2
R57.0 I23.2
I23.2 Y83.1
I23.2 R57.0
Z95.4 2014
Z95.4 I35.0
2014 Z95.4
I35.0 Z95.4
R57.0 Z95.4
Z95.4 R57.0
R57.1 2014
T82.0 I42.0
R57.1 I42.0
I42.0 T82.0
R57.1 T82.0
R57.1 I10.X
2014 R57.1
I42.0 R57.1
T82.0 R57.1
I10.X R57.1
B18.2 2014
Z01.7 2014
B18.2 I10.X
B18.2 I50.9
B18.2 I49.8
2014 B18.2
I10.X B18.2
I50.9 B18.2
I49.8 B18.2
Z01.7 B18.2
2014 Z01.7
B18.2 Z01.7
N06.7 2014
T85.7 2014
D30.0 2014
N06.7 N18.9
D30.0 N18.9
2014 N06.7
N18.9 N06.7
T85.7 N06.7
D30.0 N06.7
Z01.7 N06.7
2014 T85.7
N06.7 T85.7
D30.0 T85.7
2014 D30.0
N18.9 D30.0
N06.7 D30.0
T85.7 D30.0
Z01.7 D30.0
N06.7 Z01.7
D30.0 Z01.7
E10.9 2014
E10.9 I50.9
2014 E10.9
I50.9 E10.9
Z01.7 E10.9
E10.9 Z01.7
I99.X 2014
D69.6 2014
2014 I99.X
I49.8 I99.X
D69.6 I99.X
E11.9 I99.X
I99.X I49.8
2014 D69.6
I99.X D69.6
E11.9 D69.6
Z01.7 D69.6
I99.X E11.9
D69.6 E11.9
D69.6 Z01.7
E87.1 2014
E22.2 2014
2014 E87.1
I10.X E87.1
E22.2 E87.1
E11.9 E87.1
E87.1 I10.X
E22.2 I10.X
2014 E22.2
E87.1 E22.2
I10.X E22.2
E11.9 E22.2
Z01.7 E22.2
E87.1 E11.9
E22.2 E11.9
E22.2 Z01.7
I44.1 2014
2014 I44.1
I50.9 I44.1
I10.X I44.1
I44.1 I50.9
I44.1 I10.X
N03.2 2014
N39.0 2014
2014 N03.2
N39.0 N03.2
2014 N39.0
N03.2 N39.0
E11.9 I70.9
I70.9 E11.9
E11.9 I64.X
I64.X E11.9
M31.7 2014
E11.4 2014
2014 M31.7
I10.X M31.7
I87.2 M31.7
E11.4 M31.7
Z01.7 M31.7
M31.7 I10.X
E11.4 I10.X
M31.7 I87.2
E11.4 I87.2
2014 E11.4
M31.7 E11.4
I10.X E11.4
I87.2 E11.4
M31.7 Z01.7
L92.8 2014
L92.8 I50.9
L92.8 I49.8
2014 L92.8
I50.9 L92.8
I49.8 L92.8
E11.9 L92.8
Z01.7 L92.8
L92.8 E11.9
L92.8 Z01.7
M79.6 2014
M79.6 I10.X
M79.6 I49.8
2014 M79.6
I10.X M79.6
I49.8 M79.6
E11.9 M79.6
Z01.7 M79.6
M79.6 E11.9
M79.6 Z01.7
R07.4 2014
R07.4 I11.0
2014 R07.4
I11.0 R07.4
E11.9 R07.4
R07.4 E11.9
N08.3 2014
2014 N08.3
Z49.2 N08.3
Z01.7 N08.3
N08.3 Z49.2
N08.3 Z01.7
E11.7 2014
Z49.1 T85.7
E11.7 T85.7
T85.7 Z49.1
2014 E11.7
T85.7 E11.7
I64.X N17.9
E22.2 N17.9
N17.9 I64.X
E22.2 I64.X
N17.9 E22.2
I64.X E22.2
E66.9 I42.0
I42.0 E66.9
I35.2 2014
2014 I35.2
E78.5 I35.2
I35.2 E78.5
M31.3 2014
E87.2 2014
M31.3 N17.9
2014 M31.3
N17.9 M31.3
Z49.1 M31.3
E87.2 M31.3
Z01.7 M31.3
M31.3 Z49.1
E87.2 Z49.1
2014 E87.2
M31.3 E87.2
Z49.1 E87.2
M31.3 Z01.7
I51.3 2014
2014 I51.3
I06.0 I51.3
I05.1 I51.3
I51.3 I06.0
I51.3 I05.1
I11.9 2014
I05.2 2014
2014 I11.9
I05.2 I11.9
I05.2 I26.0
2014 I05.2
I11.9 I05.2
I26.0 I05.2
I05.2 I05.0
I05.0 I05.2
I06.1 2014
2014 I06.1
I09.8 2014
2014 I09.8
I31.3 2014
J90.X 2014
C34.8 2014
2014 I31.3
J90.X I31.3
C34.8 I31.3
2014 J90.X
I31.3 J90.X
C34.8 J90.X
2014 C34.8
I31.3 C34.8
J90.X C34.8
I10.X C34.8
Z01.7 C34.8
C34.8 I10.X
C34.8 Z01.7
I51.1 2014
2014 I51.1
I27.0 I51.1
I10.X I51.1
I51.1 I27.0
I51.1 I10.X
I48.X I35.1
I35.1 I48.X
I27.2 2014
2014 I27.2
T82.1 2014
I10.X I44.2
2014 T82.1
I10.X T82.1
I44.2 I10.X
T82.1 I10.X
I49.5 2014
2014 I49.5
I50.9 I49.5
I49.5 I50.9
I51.7 2014
I51.7 I47.1
2014 I51.7
I47.1 I51.7
I10.X I51.7
I51.7 I10.X
I20.9 2014
2014 I20.9
T81.4 2014
T81.4 I25.8
2014 T81.4
I25.8 T81.4
I70.9 T81.4
T81.4 I70.9
J980.4 2014
J980.4 I11.0
J980.4 I27.9
2014 J980.4
I11.0 J980.4
I27.9 J980.4
I10.X J980.4
Z01.7 J980.4
J980.4 I10.X
J980.4 Z01.7
N05.7 2014
N05.7 N18.9
N05.7 D30.0
I10.X D30.0
2014 N05.7
N18.9 N05.7
D30.0 N05.7
I10.X N05.7
Z01.7 N05.7
D30.0 I10.X
N05.7 I10.X
N05.7 Z01.7
Q24.8 2014
Q23.1 2014
Q23.0 2014
2014 Q24.8
2014 Q23.1
2014 Q23.0
I65.2 2014
2014 I65.2
Y83.1 I65.2
I10.X I65.2
I65.2 Y83.1
I65.2 I10.X
Z45.0 2014
2014 Z45.0
Z45.9 2014
2014 Z45.9
Z95.5 2014
2014 Z95.5
Z95.5 Q24.8
Z95.5 Q23.1
Q24.8 Z95.5
Q23.1 Z95.5
I20.0 I26.0
I26.0 I20.0
I21.4 2014
2014 I21.4
I21.0 I26.0
I26.0 I21.0
I21.9 I21.0
I21.0 I21.9
I25.5 2014
I21.2 2014
2014 I25.5
I21.4 I25.5
I21.2 I25.5
I21.4 I21.9
I21.2 I21.9
I25.5 I21.4
I21.9 I21.4
2014 I21.2
I25.5 I21.2
I21.9 I21.2
I25.2 2014
2014 I25.2
I25.8 T85.7
T85.7 I25.8
I50.1 N18.9
I50.1 Z49.1
N18.9 I50.1
Z49.1 I50.1
J44.1 2014
2014 J44.1
J44.9 J44.1
I27.0 J44.1
J44.1 J44.9
J44.1 I27.0
I34.2 2014
2014 I34.2
Q22.5 2014
Q23.3 2014
2014 Q22.5
I27.0 Q22.5
2014 Q23.3
I27.0 Q23.3
Q22.5 I27.0
Q23.3 I27.0
I27.0 T82.0
T82.0 I27.0
I27.2 I06.2
I06.2 I27.2
I21.0 I36.1
I36.1 I21.0
I27.2 I21.0
I21.0 I27.2
I50.0 2014
2014 I50.0
I50.9 I50.0
I27.9 I50.0
I50.0 I50.9
I50.0 I27.9
Q25.0 2014
2014 Q25.0
Y83.1 Q25.0
I27.2 Q25.0
Q25.0 Y83.1
Q25.0 I27.2
B57.2 2014
2014 B57.2
I51.5 B57.2
B57.2 I51.5
I37.1 2014
I37.1 I51.5
I37.1 I35.1
2014 I37.1
I51.5 I37.1
I35.1 I37.1
I34.2 I27.9
J44.1 I11.0
I11.0 J44.1
I34.2 J44.1
I27.9 I34.2
J44.1 I34.2
I35.1 I49.5
I49.5 I35.1
I35.0 Q24.8
I34.0 Q24.8
I36.1 Q24.8
Q24.8 I35.0
Q24.8 I34.0
Q24.8 I36.1
I35.2 I25.5
I25.5 I35.2
I70.0 2014
I70.0 I71.2
I36.1 I71.2
2014 I70.0
I71.2 I70.0
I71.2 I36.1
I39.0 2014
I39.0 I09.1
I39.0 I51.5
I39.0 I48.X
2014 I39.0
I09.1 I39.0
I51.5 I39.0
I48.X I39.0
Z01.7 I39.0
I39.0 Z01.7
I42.0 E11.7
I42.0 Z49.2
E11.7 I42.0
Z49.2 I42.0
I44.0 2014
I44.0 I24.8
2014 I44.0
I24.8 I44.0
T81.0 2014
T81.0 I09.1
I44.0 I09.1
T81.0 I06.0
I44.0 I06.0
2014 T81.0
I09.1 T81.0
I06.0 T81.0
I44.0 T81.0
I09.1 I44.0
I06.0 I44.0
T81.0 I44.0
I44.2 I05.1
I05.1 I44.2
I44.7 2014
2014 I44.7
I44.7 I25.5
I44.7 I34.0
I44.7 I36.1
I25.5 I44.7
I34.0 I44.7
I36.1 I44.7
I44.0 I70.0
I44.1 I70.0
I70.0 I44.0
I70.0 I44.1
I51.5 I21.0
I21.0 I51.5
I20.8 2014
2014 I20.8
I44.7 I20.8
I44.7 Z95.5
I20.8 I44.7
Z95.5 I44.7
I44.1 T82.0
T82.0 I44.1
I27.1 2014
I45.1 2014
I27.1 I27.9
I44.0 I27.9
2014 I27.1
I27.9 I27.1
I44.0 I27.1
I45.1 I27.1
Z01.7 I27.1
I27.9 I44.0
I27.1 I44.0
2014 I45.1
I27.1 I45.1
I27.1 Z01.7
I44.4 2014
I44.4 I21.1
I45.1 I21.1
2014 I44.4
I21.1 I44.4
I21.1 I45.1
I45.0 2014
I45.9 2014
I45.0 I42.0
I45.9 I42.0
I45.0 I48.X
I45.9 I48.X
2014 I45.0
I42.0 I45.0
I48.X I45.0
I45.9 I45.0
2014 I45.9
I42.0 I45.9
I48.X I45.9
I45.0 I45.9
I48.X I51.7
I45.1 I51.7
I51.7 I48.X
I51.7 I45.1
I07.2 2014
2014 I07.2
I06.2 I07.2
I07.2 I06.2
I25.8 I11.9
I20.8 I11.9
I11.9 I25.8
I11.9 I20.8
I48.X I20.8
I20.8 I48.X
I34.0 I09.1
I09.1 I34.0
I48.X I51.3
I51.3 I48.X
Q21.1 2014
2014 Q21.1
T82.0 J90.X
J90.X T82.0
I49.0 2014
I49.0 I07.1
I49.0 I48.X
2014 I49.0
I07.1 I49.0
I48.X I49.0
I49.8 I06.2
I06.2 I49.8
I25.4 2014
I25.4 I35.0
2014 I25.4
I35.0 I25.4
I49.8 I25.4
I25.4 I49.8
I49.8 I25.2
I25.2 I49.8
I34.1 2014
2014 I34.1
I49.8 I34.1
I34.1 I49.8
I49.8 I25.1
I25.1 I49.8
I80.2 2014
2014 I80.2
I49.8 I80.2
I80.2 I49.8
I48.1 2014
I48.1 I09.1
2014 I48.1
I09.1 I48.1
Z95.2 I48.1
I49.8 I48.1
Z01.7 I48.1
I48.1 Z95.2
I48.1 I49.8
I48.1 Z01.7
I25.4 I20.9
I20.9 I25.4
I49.5 I25.4
I25.4 I49.5
I49.9 I42.0
I49.9 I34.0
I42.0 I49.9
I34.0 I49.9
G47.3 2014
G47.3 I10.X
2014 G47.3
I10.X G47.3
I50.9 G47.3
Z01.7 G47.3
G47.3 I50.9
G47.3 Z01.7
I50.1 I20.9
I20.9 I50.1
I44.6 2014
I44.6 I35.0
2014 I44.6
I35.0 I44.6
I10.X I44.6
I50.9 I44.6
I44.6 I10.X
I44.6 I50.9
I35.8 2014
2014 I35.8
I48.X I35.8
I35.8 I48.X
I10.X I51.3
I50.9 I51.3
I51.3 I10.X
I51.3 I50.9
I71.0 2014
2014 I71.0
I70.9 I71.0
I71.0 I70.9
I70.1 2014
2014 I70.1
I50.1 I70.1
I50.1 I13.2
I70.1 I50.1
I13.2 I50.1
I20.1 2014
I20.1 I20.0
2014 I20.1
I20.0 I20.1
I50.9 I21.1
I21.1 I50.9
C38.0 2014
2014 C38.0
I35.0 C38.0
I34.0 C38.0
I50.1 C38.0
C38.0 I35.0
C38.0 I34.0
C38.0 I50.1
J90.X I11.0
I11.0 J90.X
I50.1 J90.X
J90.X I50.1
I49.0 I11.0
I11.0 I49.0
I50.1 I49.0
I49.0 I50.1
I47.2 I11.9
I50.9 I11.9
I11.9 I47.2
I11.9 I50.9
Q25.7 2014
Q25.7 Q24.8
2014 Q25.7
Q24.8 Q25.7
I49.8 Q25.7
I50.9 Q25.7
Z01.7 Q25.7
Q25.7 I49.8
Q25.7 I50.9
Q25.7 Z01.7
I69.4 2014
I69.4 I34.0
I69.4 I48.X
2014 I69.4
I34.0 I69.4
I48.X I69.4
I50.9 I69.4
I69.4 I50.9
I10.X I40.1
I70.9 I40.1
I50.9 I40.1
Z01.7 I40.1
I40.1 I10.X
I40.1 I70.9
I40.1 I50.9
I40.1 Z01.7
I51.8 2014
I51.8 I25.8
I51.8 I21.1
I51.8 I34.0
2014 I51.8
I25.8 I51.8
I21.1 I51.8
I34.0 I51.8
I51.7 I05.0
I51.7 I06.2
I05.0 I51.7
I06.2 I51.7
I34.1 C38.0
I51.7 C38.0
C38.0 I34.1
I51.7 I34.1
C38.0 I51.7
I34.1 I51.7
I64.X I35.0
I35.0 I64.X
I67.4 2014
D47.1 2014
D47.1 I11.0
2014 I67.4
D47.1 I67.4
I70.9 I67.4
Z01.7 I67.4
2014 D47.1
I11.0 D47.1
I67.4 D47.1
I70.9 D47.1
Z01.7 D47.1
I67.4 I70.9
D47.1 I70.9
I67.4 Z01.7
D47.1 Z01.7
I25.1 I09.1
I09.1 I25.1
I73.9 2014
I73.9 I25.8
I73.9 I21.1
2014 I73.9
I25.8 I73.9
I21.1 I73.9
I72.0 2014
I72.0 I25.8
I71.2 I25.8
I72.0 I21.9
I71.2 I21.9
2014 I72.0
I25.8 I72.0
I21.9 I72.0
I71.2 I72.0
Z01.7 I72.0
I25.8 I71.2
I21.9 I71.2
I72.0 I71.2
I72.0 Z01.7
I87.2 I27.0
I87.2 I45.1
I27.0 I87.2
I45.1 I87.2
Q24.5 2014
Q24.5 Q24.8
I44.0 Q24.8
I99.X Q24.8
2014 Q24.5
Q24.8 Q24.5
I44.0 Q24.5
I99.X Q24.5
Z01.7 Q24.5
Q24.8 I44.0
Q24.5 I44.0
I99.X I44.0
Q24.8 I99.X
Q24.5 I99.X
I44.0 I99.X
Q24.5 Z01.7
J80.X 2014
J15.2 2014
J80.X I26.0
J15.2 I26.0
J18.9 I26.0
2014 J80.X
I26.0 J80.X
J15.2 J80.X
Z01.7 J80.X
2014 J15.2
I26.0 J15.2
J80.X J15.2
J18.9 J15.2
I26.0 J18.9
J15.2 J18.9
J80.X Z01.7
J18.9 I51.5
J18.9 I44.2
I51.5 J18.9
I44.2 J18.9
J22.X 2014
J22.X T82.0
J22.X Z95.2
2014 J22.X
T82.0 J22.X
Z95.2 J22.X
J84.9 2014
J84.9 I27.9
J84.9 I42.0
J84.9 I27.2
2014 J84.9
I27.9 J84.9
I42.0 J84.9
I27.2 J84.9
Z01.7 J84.9
J84.9 Z01.7
J85.3 2014
I71.2 I35.1
J85.3 I35.1
J85.3 I34.0
I35.1 I71.2
J85.3 I71.2
2014 J85.3
I35.1 J85.3
I34.0 J85.3
I71.2 J85.3
I37.1 I27.9
J90.X I27.9
I27.9 I37.1
J90.X I37.1
I27.9 J90.X
I37.1 J90.X
I51.3 I25.8
I51.3 I21.0
J90.X I21.0
I25.8 I51.3
I21.0 I51.3
J90.X I51.3
I21.0 J90.X
I51.3 J90.X
I51.7 I42.0
J98.4 I42.0
I42.0 I51.7
J98.4 I51.7
I42.0 J98.4
I51.7 J98.4
K29.1 2014
K29.1 I35.0
K44.9 I35.0
K29.1 I49.8
2014 K29.1
I35.0 K29.1
I49.8 K29.1
K44.9 K29.1
Z01.7 K29.1
I35.0 K44.9
K29.1 K44.9
Z01.7 K44.9
K29.1 Z01.7
K44.9 Z01.7
Y44.2 2014
K92.0 2014
K92.0 I09.1
K92.0 Z95.2
2014 Y44.2
K92.0 Y44.2
2014 K92.0
I09.1 K92.0
Z95.2 K92.0
Y44.2 K92.0
K92.1 2014
K92.1 I09.1
K92.1 I48.X
K92.1 Z95.2
2014 K92.1
I09.1 K92.1
I48.X K92.1
Z95.2 K92.1
Z01.7 K92.1
K92.1 Z01.7
I77.8 2014
I77.8 N18.9
M31.3 N18.9
I77.8 I70.1
M31.3 I70.1
2014 I77.8
N18.9 I77.8
I70.1 I77.8
M31.3 I77.8
Z01.7 I77.8
N18.9 M31.3
I70.1 M31.3
I77.8 M31.3
I77.8 Z01.7
M31.7 N18.9
M31.7 I70.1
M31.7 I77.8
N18.9 M31.7
I70.1 M31.7
I77.8 M31.7
M32.9 2014
M32.9 I27.0
M32.9 J44.1
M32.9 I10.X
2014 M32.9
I27.0 M32.9
J44.1 M32.9
I10.X M32.9
I73.0 2014
M34.1 2014
E78.9 2014
M34.9 2014
2014 I73.0
M34.1 I73.0
E78.9 I73.0
M34.9 I73.0
Z01.7 I73.0
2014 M34.1
I73.0 M34.1
E78.9 M34.1
M34.9 M34.1
Z01.7 M34.1
2014 E78.9
I73.0 E78.9
M34.1 E78.9
M34.9 E78.9
Z01.7 E78.9
2014 M34.9
I73.0 M34.9
M34.1 M34.9
E78.9 M34.9
I73.0 Z01.7
M34.1 Z01.7
E78.9 Z01.7
I44.0 I27.0
I27.0 I44.0
M34.9 I44.0
M34.9 I10.X
I44.0 M34.9
I10.X M34.9
N02.8 2014
N05.0 2014
N03.1 2014
N02.8 N18.9
N05.0 N18.9
N03.1 N18.9
2014 N02.8
N18.9 N02.8
N05.0 N02.8
N03.1 N02.8
2014 N05.0
N18.9 N05.0
N02.8 N05.0
N03.1 N05.0
2014 N03.1
N18.9 N03.1
N02.8 N03.1
N05.0 N03.1
N05.8 2014
J90.X N18.9
J80.X N18.9
N05.8 N18.9
N18.9 J90.X
J80.X J90.X
N05.8 J90.X
N18.9 J80.X
J90.X J80.X
N05.8 J80.X
2014 N05.8
N18.9 N05.8
J90.X N05.8
J80.X N05.8
Z01.7 N05.8
N05.8 Z01.7
N17.9 I27.0
I27.0 N17.9
Q22.8 2014
N17.9 Q24.8
2014 Q22.8
I27.2 Q22.8
N17.9 Q22.8
Q22.8 I27.2
Q24.8 N17.9
Q22.8 N17.9
N17.9 I45.1
I45.1 N17.9
N17.9 I07.1
I07.1 N17.9
I65.8 2014
I74.1 2014
N28.0 2014
I65.8 I70.1
I74.1 I70.1
N28.0 I70.1
2014 I65.8
I70.1 I65.8
I74.1 I65.8
N28.0 I65.8
Z01.7 I65.8
2014 I74.1
I70.1 I74.1
I65.8 I74.1
N28.0 I74.1
Z01.7 I74.1
2014 N28.0
I70.1 N28.0
I65.8 N28.0
I74.1 N28.0
I65.8 Z01.7
I74.1 Z01.7
N39.0 I25.1
N39.0 I35.0
I25.1 N39.0
I35.0 N39.0
N39.0 I35.1
N39.0 I34.0
I35.1 N39.0
I34.0 N39.0
I27.9 Q24.8
Q24.8 I27.9
Q21.1 I27.9
I27.9 Q21.1
I74.2 2014
I74.2 Q24.8
2014 I74.2
Q24.8 I74.2
I64.X I74.2
Q22.8 I74.2
I74.2 I64.X
Q22.8 I64.X
I74.2 Q22.8
I64.X Q22.8
R04.0 2014
R04.0 I09.1
R04.0 I48.X
R04.0 Y44.2
2014 R04.0
I09.1 R04.0
I48.X R04.0
Y44.2 R04.0
Z01.7 R04.0
R04.0 Z01.7
I42.1 2014
2014 I42.1
I50.9 I42.1
I49.8 I42.1
R07.4 I42.1
I42.1 I50.9
I42.1 I49.8
I42.1 R07.4
I49.8 I44.4
R07.4 I44.4
I44.4 I49.8
I44.4 R07.4
R07.4 I70.9
I70.9 R07.4
N05.5 2014
E10.X 2014
S37.0 2014
2014 N05.5
E11.2 N05.5
E10.X N05.5
S37.0 N05.5
Z01.7 N05.5
N05.5 E11.2
E10.X E11.2
2014 E10.X
N05.5 E10.X
E11.2 E10.X
S37.0 E10.X
Z01.7 E10.X
2014 S37.0
N05.5 S37.0
E10.X S37.0
N05.5 Z01.7
E10.X Z01.7
N01.7 2014
N01.7 N18.9
2014 N01.7
N18.9 N01.7
I77.8 N01.7
S37.0 N01.7
Z01.7 N01.7
N01.7 I77.8
S37.0 I77.8
N01.7 S37.0
I77.8 S37.0
N01.7 Z01.7
I48.X N02.8
Z95.2 N02.8
S37.0 N02.8
N02.8 I48.X
S37.0 I48.X
N02.8 Z95.2
S37.0 Z95.2
N02.8 S37.0
I48.X S37.0
Z95.2 S37.0
T81.0 I06.2
T81.0 I05.2
I06.2 T81.0
I05.2 T81.0
T81.0 I35.2
T81.0 I36.1
T81.0 I34.0
I35.2 T81.0
I36.1 T81.0
I34.0 T81.0
T85.8 2014
2014 T85.8
T82.0 T85.8
T85.8 T82.0
T82.8 2014
T82.8 I25.1
2014 T82.8
I25.1 T82.8
T82.8 I20.0
T82.8 I70.9
I20.0 T82.8
I70.9 T82.8
T82.8 I21.0
I21.0 T82.8
T82.7 I09.1
T82.7 I06.0
T82.7 I07.1
I09.1 T82.7
I06.0 T82.7
I07.1 T82.7
T82.1 I20.9
I20.9 T82.1
T82.1 I45.1
I45.1 T82.1
T82.1 I07.1
I07.1 T82.1
T82.7 I25.8
I73.9 I25.2
T82.7 I25.2
I25.2 I73.9
T82.7 I73.9
I25.8 T82.7
I25.2 T82.7
I73.9 T82.7
T85.8 I25.8
T85.8 I34.0
T85.8 I70.9
I25.8 T85.8
I34.0 T85.8
I70.9 T85.8
T85.6 2014
T85.6 N05.8
T85.7 N05.8
2014 T85.6
N05.8 T85.6
N05.8 T85.7
N28.1 2014
2014 N28.1
Z49.1 N28.1
N28.1 Z49.1
Y44.2 I05.0
Y44.2 I05.1
I05.0 Y44.2
I05.1 Y44.2
Y44.2 I07.1
I07.1 Y44.2
Y83.1 I44.0
I44.0 Y83.1
Y83.1 I44.2
I44.2 Y83.1
Y83.1 Q23.1
Y83.1 Q23.0
Q23.1 Y83.1
Q23.0 Y83.1
Z29.2 2014
E03.9 I77.8
Z29.2 I77.8
I77.8 E03.9
Z29.2 E03.9
2014 Z29.2
I77.8 Z29.2
E03.9 Z29.2
Z43.6 2014
Z43.6 T85.6
2014 Z43.6
T85.6 Z43.6
I44.1 I11.0
I11.0 I44.1
Z45.0 Q21.1
Q21.1 Z45.0
I51.3 B57.2
I51.3 I42.0
B57.2 I51.3
I42.0 I51.3
Z45.0 I51.3
I51.3 Z45.0
I44.1 I25.8
I25.8 I44.1
I70.9 I44.1
I44.1 I70.9
Z45.0 I70.9
I70.9 Z45.0
Z95.0 2014
2014 Z95.0
I51.5 C38.0
I44.2 C38.0
Z45.9 C38.0
C38.0 I51.5
C38.0 I44.2
C38.0 Z45.9
T82.1 Q24.8
Z45.9 Q24.8
Q24.8 T82.1
Q24.8 Z45.9
Z45.2 I65.2
Z45.2 I70.9
I65.2 Z45.2
I70.9 Z45.2
I71.4 2014
I74.0 2014
2014 I71.4
I74.0 I71.4
Z45.2 I71.4
2014 I74.0
I71.4 I74.0
I71.4 Z45.2
R55.X 2014
R55.X I48.X
2014 R55.X
I48.X R55.X
Z45.0 R55.X
Z45.9 R55.X
Z01.7 R55.X
R55.X Z45.0
R55.X Z45.9
R55.X Z01.7
E11.1 2014
E11.1 N17.9
E11.7 N17.9
Z49.2 N17.9
2014 E11.1
N17.9 E11.1
E11.7 E11.1
Z49.2 E11.1
Z01.7 E11.1
N17.9 E11.7
E11.1 E11.7
N17.9 Z49.2
E11.1 Z49.2
E11.1 Z01.7
N18.9 Q24.8
Z49.2 Q24.8
Q24.8 N18.9
Q24.8 Z49.2
Z49.2 I11.0
N18.9 J18.9
Z49.2 J18.9
J18.9 N18.9
I11.0 Z49.2
J18.9 Z49.2
I70.1 N17.9
N17.9 I70.1
N39.0 I70.1
I70.1 N39.0
T85.6 E11.2
E11.2 T85.6
Z49.1 T85.6
T85.6 Z49.1
T82.1 I69.4
Z95.0 I69.4
I69.4 T82.1
I69.4 Z95.0
Z95.5 I25.2
I25.2 Z95.5
T82.0 T82.8
Z95.4 T82.8
T82.8 T82.0
T82.8 Z95.4
Z01.7 Z95.4
Z95.4 Z01.7
T82.6 2014
T82.6 I09.1
T82.6 T82.0
2014 T82.6
I09.1 T82.6
T82.0 T82.6
Z95.2 T82.6
Z01.7 T82.6
T82.6 Z95.2
T82.6 Z01.7
Z99.2 2014
Z99.2 N06.7
Z99.2 D30.0
2014 Z99.2
N06.7 Z99.2
D30.0 Z99.2
Z01.7 Z99.2
Z99.2 Z01.7
A04.7 2014
A04.7 I27.0
A41.9 I27.0
A04.7 I50.0
2014 A04.7
I27.0 A04.7
I50.0 A04.7
A41.9 A04.7
I27.0 A41.9
A04.7 A41.9
A41.9 T82.0
T82.0 A41.9
C50.9 2014
C50.9 I11.0
C50.9 I49.8
2014 C50.9
I11.0 C50.9
I49.8 C50.9
N11.9 2014
C90.0 2014
2014 N11.9
I10.X N11.9
C90.0 N11.9
N11.9 I10.X
2014 C90.0
N11.9 C90.0
S37.0 N03.2
N03.2 S37.0
E11.9 S37.0
S37.0 E11.9
Z96.8 2014
2014 Z96.8
Z95.2 I25.8
I25.8 Z95.2
I45.6 2014
2014 I45.6
I21.9 2015
J90.X 2015
N17.9 2015
E87.1 2015
A41.9 2015
2015 I21.9
J90.X I21.9
N17.9 I21.9
E87.1 I21.9
2015 J90.X
I21.9 J90.X
N17.9 J90.X
E87.1 J90.X
2015 N17.9
I21.9 N17.9
J90.X N17.9
2015 E87.1
I21.9 E87.1
J90.X E87.1
A41.9 E87.1
2015 A41.9
E87.1 A41.9
N18.9 2015
K65.0 2015
E11.7 2015
I10.X 2015
2015 N18.9
2015 K65.0
E11.7 K65.0
I10.X K65.0
A41.9 K65.0
2015 E11.7
K65.0 E11.7
A41.9 E11.7
2015 I10.X
K65.0 I10.X
K65.0 A41.9
E11.7 A41.9
I25.5 2015
I25.4 2015
I34.0 2015
I25.2 2015
2015 I25.5
I25.4 I25.5
I25.2 I25.5
A41.9 I25.5
2015 I25.4
I25.5 I25.4
I34.0 I25.4
I25.2 I25.4
A41.9 I25.4
2015 I34.0
I25.4 I34.0
I25.2 I34.0
2015 I25.2
I25.5 I25.2
I25.4 I25.2
I34.0 I25.2
A41.9 I25.2
I25.5 A41.9
I25.4 A41.9
I25.2 A41.9
I25.8 2015
I25.1 2015
I21.1 2015
2015 I25.8
2015 I25.1
2015 I21.1
I09.1 2015
I05.0 2015
I07.0 2015
I48.X 2015
2015 I09.1
2015 I05.0
2015 I07.0
A41.9 I07.0
2015 I48.X
I07.0 A41.9
Z49.1 2015
2015 Z49.1
I48.X Z49.1
Z49.1 I48.X
I21.0 2015
I24.8 2015
I70.9 2015
2015 I21.0
2015 I24.8
2015 I70.9
I44.7 2015
I44.7 I25.2
2015 I44.7
I25.2 I44.7
I71.4 2015
I97.1 2015
2015 I71.4
I70.9 I71.4
I97.1 I71.4
A41.9 I71.4
I71.4 I70.9
I97.1 I70.9
I97.1 I10.X
2015 I97.1
I71.4 I97.1
I70.9 I97.1
I10.X I97.1
A41.9 I97.1
I71.4 A41.9
I97.1 A41.9
N17.9 I24.8
N17.9 I70.9
I24.8 N17.9
I70.9 N17.9
I07.1 2015
I45.1 2015
Z45.9 2015
2015 I07.1
I45.1 I07.1
Z45.9 I07.1
2015 I45.1
I07.1 I45.1
2015 Z45.9
I07.1 Z45.9
A41.9 Z45.9
Z45.9 A41.9
I42.0 2015
I44.2 2015
I51.5 2015
I36.1 2015
D69.5 2015
2015 I42.0
I44.2 I42.0
D69.5 I42.0
2015 I44.2
I42.0 I44.2
D69.5 I44.2
2015 I51.5
D69.5 I51.5
2015 I36.1
D69.5 I36.1
2015 D69.5
I42.0 D69.5
I44.2 D69.5
I51.5 D69.5
I36.1 D69.5
E87.2 2015
E87.8 2015
E02.X 2015
E87.2 N18.9
E87.8 N18.9
E02.X N18.9
E87.8 Z49.1
E02.X Z49.1
2015 E87.2
N18.9 E87.2
E87.8 E87.2
E02.X E87.2
2015 E87.8
N18.9 E87.8
Z49.1 E87.8
E87.2 E87.8
E02.X E87.8
2015 E02.X
N18.9 E02.X
Z49.1 E02.X
E87.2 E02.X
E87.8 E02.X
I70.0 2015
E78.2 2015
E78.2 I25.8
E78.2 I24.8
2015 I70.0
E78.2 I70.0
E78.2 I70.9
2015 E78.2
I25.8 E78.2
I24.8 E78.2
I70.0 E78.2
I70.9 E78.2
N00.1 2015
E03.9 2015
I46.1 2015
2015 N00.1
N18.9 N00.1
Z49.1 N00.1
E03.9 N00.1
I46.1 N00.1
N00.1 N18.9
N00.1 Z49.1
E03.9 Z49.1
2015 E03.9
N00.1 E03.9
Z49.1 E03.9
2015 I46.1
N00.1 I46.1
I05.1 2015
E11.9 2015
2015 I05.1
2015 E11.9
I06.0 2015
2015 I06.0
E78.0 2015
E78.0 I25.8
E78.0 I21.9
2015 E78.0
I25.8 E78.0
I21.9 E78.0
I21.1 I25.5
I48.X I25.5
I46.1 I25.5
I25.5 I21.1
I25.5 I48.X
I25.5 I46.1
I64.X 2015
Z95.2 2015
2015 I64.X
2015 Z95.2
I11.0 2015
I49.0 2015
I49.0 I25.8
2015 I11.0
I49.0 I64.X
2015 I49.0
I25.8 I49.0
I64.X I49.0
I46.1 I49.0
I49.0 I46.1
I49.8 2015
2015 I49.8
Q24.8 2015
Q23.0 2015
Q23.1 2015
I50.0 2015
2015 Q24.8
I46.1 Q24.8
2015 Q23.0
I50.0 Q23.0
I46.1 Q23.0
2015 Q23.1
I50.0 Q23.1
I46.1 Q23.1
2015 I50.0
Q23.0 I50.0
Q23.1 I50.0
Q24.8 I46.1
Q23.0 I46.1
Q23.1 I46.1
I31.9 2015
M06.1 2015
I50.9 2015
2015 I31.9
M06.1 I31.9
I46.1 I31.9
2015 M06.1
I31.9 M06.1
I50.9 M06.1
I46.1 M06.1
2015 I50.9
M06.1 I50.9
I31.9 I46.1
M06.1 I46.1
I31.3 2015
J18.9 2015
J80.X 2015
2015 I31.3
J18.9 I31.3
J80.X I31.3
I46.1 I31.3
J18.9 J90.X
2015 J18.9
I31.3 J18.9
J90.X J18.9
2015 J80.X
I31.3 J80.X
I31.3 I46.1
T85.7 2015
M31.3 2015
M31.7 2015
2015 T85.7
M31.3 T85.7
M31.7 T85.7
I46.1 T85.7
2015 M31.3
T85.7 M31.3
M31.7 M31.3
I46.1 M31.3
2015 M31.7
T85.7 M31.7
M31.3 M31.7
I46.1 M31.7
T85.7 I46.1
M31.3 I46.1
M31.7 I46.1
T82.0 2015
2015 T82.0
I47.1 2015
J96.0 2015
C34.9 2015
Y44.2 2015
2015 I47.1
J96.0 I47.1
C34.9 I47.1
Y44.2 I47.1
2015 J96.0
I47.1 J96.0
C34.9 J96.0
Y44.2 J96.0
I46.1 J96.0
2015 C34.9
I47.1 C34.9
J96.0 C34.9
Y44.2 C34.9
I46.1 C34.9
2015 Y44.2
I47.1 Y44.2
J96.0 Y44.2
C34.9 Y44.2
I46.1 Y44.2
J96.0 I46.1
C34.9 I46.1
Y44.2 I46.1
I25.4 I25.1
I25.1 I25.4
I24.8 I25.4
I25.4 I24.8
I35.0 2015
I45.2 2015
R07.1 2015
2015 I35.0
I45.2 I35.0
R07.1 I35.0
2015 I45.2
I35.0 I45.2
I45.1 I45.2
I44.7 I45.2
R07.1 I45.2
I45.2 I45.1
I44.7 I45.1
R07.1 I45.1
I45.2 I44.7
I45.1 I44.7
R07.1 I44.7
2015 R07.1
I35.0 R07.1
I45.2 R07.1
I45.1 R07.1
I44.7 R07.1
R57.0 2015
E11.9 Q23.0
Q23.0 E11.9
2015 R57.0
E85.4 2015
K57.3 2015
E85.4 I31.3
K57.3 I31.3
E78.2 I31.3
R57.0 I31.3
2015 E85.4
I31.3 E85.4
K57.3 E85.4
R57.0 E85.4
2015 K57.3
I31.3 K57.3
E85.4 K57.3
E78.2 K57.3
R57.0 K57.3
I31.3 E78.2
K57.3 E78.2
R57.0 E78.2
I31.3 R57.0
E85.4 R57.0
K57.3 R57.0
E78.2 R57.0
R57.0 E03.9
E03.9 R57.0
I20.0 2015
2015 I20.0
I33.0 2015
I35.1 2015
2015 I33.0
I35.1 I33.0
I64.X I33.0
I49.8 I33.0
R57.0 I33.0
2015 I35.1
I33.0 I35.1
I64.X I35.1
I33.0 I64.X
I35.1 I64.X
R57.0 I64.X
I33.0 I49.8
I33.0 R57.0
I64.X R57.0
Q20.3 2015
Q21.1 2015
Q22.2 2015
2015 Q20.3
Q21.1 Q20.3
Q22.2 Q20.3
R57.0 Q20.3
2015 Q21.1
Q20.3 Q21.1
R57.0 Q21.1
2015 Q22.2
Q20.3 Q22.2
R57.0 Q22.2
Q20.3 R57.0
Q21.1 R57.0
Q22.2 R57.0
Z95.5 2015
2015 Z95.5
R57.0 Z95.5
Z95.5 R57.0
R57.1 2015
R57.1 E11.9
2015 R57.1
E11.9 R57.1
I34.2 2015
I34.2 I42.0
2015 I34.2
I42.0 I34.2
I35.1 I34.2
R57.1 I34.2
R57.1 I36.1
I34.2 I35.1
R57.1 I35.1
I34.2 R57.1
I36.1 R57.1
I35.1 R57.1
I33.0 I25.8
R57.1 I25.8
I25.8 I33.0
I36.1 I33.0
R57.1 I33.0
R57.1 I34.0
I33.0 I36.1
I25.8 R57.1
I33.0 R57.1
I34.0 R57.1
Q23.3 2015
R57.1 Q23.1
Q23.3 Q23.0
R57.1 Q23.0
2015 Q23.3
Q23.0 Q23.3
R57.1 Q23.3
Q23.1 R57.1
Q23.0 R57.1
Q23.3 R57.1
T86.1 2015
A06.0 2015
Z01.7 2015
T86.1 N17.9
A06.0 N17.9
2015 T86.1
N17.9 T86.1
I25.8 T86.1
A06.0 T86.1
T86.1 I25.8
A06.0 I25.8
2015 A06.0
N17.9 A06.0
T86.1 A06.0
I25.8 A06.0
Z01.7 A06.0
2015 Z01.7
A06.0 Z01.7
A16.7 2015
A16.7 I35.0
A16.7 I34.0
A16.7 I36.1
2015 A16.7
I35.0 A16.7
I34.0 A16.7
I36.1 A16.7
Z01.7 A16.7
A16.7 Z01.7
C91.0 2015
C91.0 I10.X
C91.0 I50.9
C91.0 I49.8
2015 C91.0
I10.X C91.0
I50.9 C91.0
I49.8 C91.0
Z01.7 C91.0
C91.0 Z01.7
D25.9 2015
D25.9 I44.7
D25.9 I50.9
D25.9 I49.8
2015 D25.9
I44.7 D25.9
I50.9 D25.9
I49.8 D25.9
Z01.7 D25.9
D25.9 Z01.7
I50.1 2015
D39.0 2015
D39.0 I48.X
2015 I50.1
D39.0 I50.1
D39.0 I50.9
2015 D39.0
I48.X D39.0
I50.1 D39.0
I50.9 D39.0
Z01.7 D39.0
D39.0 Z01.7
D50.9 2015
2015 D50.9
Z01.7 D50.9
D50.9 Z01.7
I77.0 2015
D64.9 2015
D64.9 N18.9
2015 I77.0
D64.9 I77.0
D64.9 Z49.1
2015 D64.9
N18.9 D64.9
I77.0 D64.9
Z49.1 D64.9
E03.9 I11.0
I11.0 E03.9
I77.8 2015
Z29.2 2015
2015 I77.8
2015 Z29.2
N01.7 2015
2015 N01.7
Z29.2 N01.7
E03.9 N01.7
N01.7 Z29.2
N01.7 E03.9
I15.9 2015
E10.9 2015
E10.9 N18.9
I15.9 Z49.1
E10.9 Z49.1
2015 I15.9
Z49.1 I15.9
E10.9 I15.9
2015 E10.9
N18.9 E10.9
Z49.1 E10.9
I15.9 E10.9
I44.0 2015
2015 I44.0
E11.9 I44.0
I44.0 E11.9
Z49.2 2015
I13.2 2015
2015 Z49.2
2015 I13.2
I15.1 2015
I15.1 Z49.1
2015 I15.1
Z49.1 I15.1
E11.9 I15.1
I15.1 E11.9
I99.X 2015
2015 I99.X
I10.X I99.X
I99.X I10.X
E11.9 I31.3
I31.3 E11.9
Z45.0 2015
E11.2 2015
E11.2 I51.5
E11.2 I44.2
2015 Z45.0
2015 E11.2
I51.5 E11.2
I44.2 E11.2
Z49.1 I25.1
I25.1 Z49.1
E14.9 2015
E14.9 I31.3
E14.9 I50.9
E14.9 I49.8
2015 E14.9
I31.3 E14.9
I50.9 E14.9
I49.8 E14.9
M35.0 2015
S37.0 2015
E66.9 2015
2015 M35.0
M06.1 M35.0
E66.9 M35.0
M35.0 M06.1
S37.0 M06.1
E66.9 M06.1
2015 S37.0
M06.1 S37.0
E66.9 S37.0
2015 E66.9
M35.0 E66.9
M06.1 E66.9
S37.0 E66.9
E78.1 2015
E78.1 I51.5
E78.1 I48.X
E78.1 I10.X
2015 E78.1
I51.5 E78.1
I48.X E78.1
I10.X E78.1
Z01.7 E78.1
E78.1 Z01.7
E78.5 2015
2015 E78.5
R07.4 2015
E78.2 I50.9
2015 R07.4
E78.2 R07.4
I50.9 E78.2
R07.4 E78.2
E87.5 2015
E87.5 I10.X
E87.5 E11.2
2015 E87.5
I10.X E87.5
E11.2 E87.5
I63.9 2015
F41.2 2015
I63.9 I34.0
F41.2 I34.0
I63.9 I48.X
F41.2 I48.X
2015 I63.9
I34.0 I63.9
I48.X I63.9
F41.2 I63.9
Z01.7 I63.9
2015 F41.2
I34.0 F41.2
I48.X F41.2
I63.9 F41.2
Z01.7 F41.2
I63.9 Z01.7
F41.2 Z01.7
G45.9 2015
G45.9 I05.0
G45.9 I48.X
2015 G45.9
I05.0 G45.9
I48.X G45.9
I06.1 2015
2015 I06.1
I05.2 2015
2015 I05.2
I09.8 2015
I09.8 I05.1
2015 I09.8
I05.1 I09.8
I21.0 I25.5
I09.1 I25.5
I25.5 I21.0
I25.5 I09.1
T82.7 2015
I10.0 2015
T82.7 I11.0
I10.0 I11.0
I10.0 I51.5
2015 T82.7
I11.0 T82.7
I10.0 T82.7
2015 I10.0
I11.0 I10.0
I51.5 I10.0
T82.7 I10.0
Z01.7 I10.0
I10.0 Z01.7
I27.9 2015
I27.0 2015
2015 I27.9
2015 I27.0
I35.2 2015
2015 I35.2
I10.X I07.1
I07.1 I10.X
R04.8 2015
R04.8 I34.2
2015 R04.8
I34.2 R04.8
I48.X R04.8
I10.X R04.8
Z01.7 R04.8
R04.8 I48.X
R04.8 I10.X
R04.8 Z01.7
I49.4 2015
I49.4 I42.0
I49.4 I34.0
2015 I49.4
I42.0 I49.4
I34.0 I49.4
I10.X I49.4
I49.4 I10.X
I44.1 2015
2015 I44.1
I51.7 2015
I51.7 I51.5
2015 I51.7
I51.5 I51.7
I20.9 2015
2015 I20.9
I73.9 2015
I73.9 I24.8
2015 I73.9
I24.8 I73.9
N05.5 2015
N05.5 N17.9
2015 N05.5
N17.9 N05.5
Z49.1 N05.5
I10.X N05.5
N05.5 Z49.1
N05.5 I10.X
I27.2 2015
I27.2 I25.8
I27.2 I20.0
2015 I27.2
I25.8 I27.2
I20.0 I27.2
I27.2 I27.0
I27.0 I27.2
I13.2 I09.1
I13.2 I07.1
I13.2 I48.X
I09.1 I13.2
I07.1 I13.2
I48.X I13.2
I20.8 2015
I20.8 I11.0
I20.8 I35.0
2015 I20.8
I11.0 I20.8
I35.0 I20.8
I25.8 I05.2
I21.0 I05.2
I05.2 I25.8
I05.2 I21.0
I24.0 2015
I24.0 I25.8
I24.0 I25.1
I24.0 I21.0
2015 I24.0
I25.8 I24.0
I25.1 I24.0
I21.0 I24.0
I22.1 2015
2015 I22.1
I24.8 I22.1
I22.1 I24.8
I42.1 2015
2015 I42.1
I35.0 I42.1
I24.8 I42.1
I42.1 I35.0
I42.1 I24.8
T82.8 2015
T82.8 N18.9
2015 T82.8
N18.9 T82.8
I25.3 2015
I25.3 I25.8
I25.3 I34.0
I25.3 I24.8
2015 I25.3
I25.8 I25.3
I34.0 I25.3
I24.8 I25.3
Z01.7 I25.3
I25.3 Z01.7
I25.4 I20.0
I20.0 I25.4
I25.2 I21.1
I21.1 I25.2
I25.3 I25.1
I25.1 I25.3
I25.4 I42.0
I25.4 I36.1
I42.0 I25.4
I36.1 I25.4
I67.8 2015
2015 I67.8
I49.8 I67.8
I50.9 I67.8
I25.1 I67.8
Z01.7 I67.8
I67.8 I49.8
I67.8 I50.9
I67.8 I25.1
I67.8 Z01.7
I26.0 2015
I26.0 I31.3
2015 I26.0
I31.3 I26.0
I34.0 I34.2
I34.2 I34.0
I27.0 I20.8
I20.8 I27.0
Q22.8 2015
2015 Q22.8
I27.2 I06.1
I06.1 I27.2
J44.9 2015
2015 J44.9
Q21.0 2015
Q21.0 Q24.8
Q21.0 Q21.1
2015 Q21.0
Q24.8 Q21.0
Q21.1 Q21.0
I27.2 Q21.0
Z01.7 Q21.0
Q21.0 I27.2
Q21.0 Z01.7
I31.3 I21.9
I21.9 I31.3
I33.0 Q24.8
I33.0 Q23.1
I33.0 Q23.0
Q24.8 I33.0
Q23.1 I33.0
Q23.0 I33.0
I34.1 2015
I34.1 I34.2
2015 I34.1
I34.2 I34.1
I35.8 2015
I35.8 I36.1
2015 I35.8
I36.1 I35.8
I35.2 I25.8
I35.2 I24.8
I25.8 I35.2
I24.8 I35.2
I42.2 2015
I42.2 I11.0
2015 I42.2
I11.0 I42.2
I36.1 I42.2
I42.2 I36.1
I49.5 2015
2015 I49.5
I42.0 I20.9
I20.9 I42.0
I44.0 I05.2
I05.2 I44.0
I44.0 I25.5
I44.0 I25.2
I25.5 I44.0
I25.2 I44.0
M32.9 2015
M34.9 2015
2015 M32.9
M34.9 M32.9
I44.0 M32.9
2015 M34.9
M32.9 M34.9
M32.9 I44.0
Q21.8 2015
Q21.8 Q24.8
Q21.8 I27.2
I44.0 I27.2
2015 Q21.8
Q24.8 Q21.8
I27.2 Q21.8
I44.0 Q21.8
Z01.7 Q21.8
I27.2 I44.0
Q21.8 I44.0
Q21.8 Z01.7
I37.1 2015
2015 I37.1
I44.7 I37.1
I37.1 I44.7
Y83.1 2015
I44.4 2015
I45.1 I26.0
I44.4 I26.0
2015 Y83.1
I44.4 Y83.1
I26.0 I45.1
2015 I44.4
I26.0 I44.4
Y83.1 I44.4
B57.2 2015
2015 B57.2
I44.2 B57.2
B57.2 I44.2
I51.3 2015
I51.3 I11.0
I51.3 I24.8
2015 I51.3
I11.0 I51.3
I24.8 I51.3
I44.7 I51.3
I51.3 I44.7
I82.9 2015
I82.9 I51.5
I45.2 I51.5
I82.9 I44.7
2015 I82.9
I51.5 I82.9
I44.7 I82.9
I45.2 I82.9
Z01.7 I82.9
I51.5 I45.2
I82.9 I45.2
I82.9 Z01.7
I45.1 T82.0
T82.0 I45.1
I48.X I09.8
I09.8 I48.X
I07.2 2015
2015 I07.2
I05.2 I07.2
I07.2 I05.2
I42.4 2015
I42.4 I09.1
2015 I42.4
I09.1 I42.4
I10.X I42.4
I48.X I42.4
I42.4 I10.X
I42.4 I48.X
I25.1 I05.1
I05.1 I25.1
I67.9 2015
I67.9 I09.1
I67.9 I05.2
2015 I67.9
I09.1 I67.9
I05.2 I67.9
I48.X I67.9
Z01.7 I67.9
I67.9 I48.X
I67.9 Z01.7
I65.8 2015
I71.2 2015
I65.8 I34.0
2015 I65.8
I34.0 I65.8
I71.2 I65.8
I48.X I65.8
2015 I71.2
I65.8 I71.2
I48.X I71.2
I65.8 I48.X
I71.2 I48.X
J18.9 Q24.8
J18.9 I27.2
Q24.8 J18.9
I27.2 J18.9
I49.8 I07.1
I07.1 I49.8
I06.2 2015
I08.1 2015
2015 I06.2
I08.1 I06.2
2015 I08.1
I06.2 I08.1
I20.1 2015
2015 I20.1
I20.8 I20.1
I20.1 I20.8
I20.8 I25.5
I49.8 I25.5
I25.5 I20.8
I25.5 I49.8
Z01.1 2015
I31.3 Q24.8
Z01.1 Q24.8
I31.3 Q21.1
Z01.1 Q21.1
Q24.8 I31.3
Q21.1 I31.3
Z01.1 I31.3
Z01.1 I49.8
2015 Z01.1
Q24.8 Z01.1
Q21.1 Z01.1
I31.3 Z01.1
I49.8 Z01.1
I11.9 2015
2015 I11.9
I49.5 I11.9
I11.9 I49.5
I48.X Q23.3
I49.8 Q23.3
Q23.3 I48.X
Q23.3 I49.8
I50.0 M34.9
I49.8 M34.9
M34.9 I50.0
M34.9 I49.8
M34.9 I27.2
I50.0 I27.2
I27.2 M34.9
I27.2 I50.0
I49.8 I71.4
I71.4 I49.8
I40.9 2015
2015 I40.9
I70.9 I40.9
I40.9 I70.9
I87.2 2015
I87.2 I11.0
2015 I87.2
I11.0 I87.2
J18.9 I35.1
I35.1 J18.9
I49.8 J44.9
J44.9 I49.8
J98.4 2015
2015 J98.4
M35.1 2015
M35.1 I27.2
2015 M35.1
I27.2 M35.1
I50.9 M35.1
I49.8 M35.1
Z01.7 M35.1
M35.1 I50.9
M35.1 I49.8
M35.1 Z01.7
I82.8 2015
I31.9 I26.0
I26.0 I31.9
I82.8 I31.9
2015 I82.8
I31.9 I82.8
I49.8 I82.8
I82.8 I49.8
I77.6 2015
K72.9 2015
2015 I77.6
M32.9 I77.6
K72.9 I77.6
I49.8 I77.6
Z01.7 I77.6
I77.6 M32.9
K72.9 M32.9
I49.8 M32.9
2015 K72.9
I77.6 K72.9
M32.9 K72.9
I49.8 K72.9
Z01.7 K72.9
I77.6 I49.8
M32.9 I49.8
K72.9 I49.8
I77.6 Z01.7
K72.9 Z01.7
Z95.0 2015
2015 Z95.0
I49.5 I08.1
I08.1 I49.5
I49.9 2015
I49.9 I25.8
I49.9 I24.8
I49.9 Y83.1
2015 I49.9
I25.8 I49.9
I24.8 I49.9
Y83.1 I49.9
I50.0 I31.3
I31.3 I50.0
I42.1 Q24.8
Q24.8 I42.1
J44.1 2015
2015 J44.1
I50.9 J44.1
J44.1 I50.9
I11.4 2015
I11.4 I51.5
I11.4 I35.0
2015 I11.4
I51.5 I11.4
I35.0 I11.4
I50.9 I11.4
Z01.7 I11.4
I11.4 I50.9
I11.4 Z01.7
I08.0 2015
2015 I08.0
I08.3 2015
2015 I08.3
I50.9 I08.3
I08.3 I50.9
J84.1 2015
J84.1 I11.9
2015 J84.1
I11.9 J84.1
I80.2 2015
2015 I80.2
I50.9 I80.2
I80.2 I50.9
I84.9 2015
I84.9 I11.0
I84.9 I70.9
2015 I84.9
I11.0 I84.9
I70.9 I84.9
I50.9 I84.9
I84.9 I50.9
J15.2 2015
J15.2 I10.X
J15.2 N18.9
2015 J15.2
I10.X J15.2
N18.9 J15.2
I51.8 2015
2015 I51.8
I51.7 I27.9
I27.9 I51.7
I51.5 I20.0
I20.0 I51.5
I63.9 I09.1
I33.0 I06.2
I63.9 I06.2
I06.2 I33.0
I63.9 I33.0
I09.1 I63.9
I06.2 I63.9
I33.0 I63.9
J40.X 2015
J40.X I11.0
J40.X I45.1
2015 J40.X
I11.0 J40.X
I45.1 J40.X
I64.X J40.X
Z01.7 J40.X
J40.X I64.X
J40.X Z01.7
I64.X I27.9
I64.X J44.9
I27.9 I64.X
J44.9 I64.X
I71.0 2015
I73.1 2015
2015 I71.0
I73.1 I71.0
Y83.1 I71.0
I64.X I71.0
2015 I73.1
I71.0 I73.1
Y83.1 I73.1
I64.X I73.1
Z01.7 I73.1
I71.0 Y83.1
I73.1 Y83.1
I64.X Y83.1
I71.0 I64.X
I73.1 I64.X
Y83.1 I64.X
I73.1 Z01.7
I80.1 2015
I80.1 I26.0
2015 I80.1
I26.0 I80.1
Y83.1 I80.1
I64.X I80.1
I80.1 Y83.1
I80.1 I64.X
N28.0 2015
N28.0 N18.9
2015 N28.0
N18.9 N28.0
Z49.2 N28.0
I64.X N28.0
N28.0 Z49.2
I64.X Z49.2
N28.0 I64.X
Z49.2 I64.X
I69.4 2015
I69.4 B57.2
I69.4 I42.0
2015 I69.4
B57.2 I69.4
I42.0 I69.4
G37.8 2015
G37.8 I25.8
G37.8 I64.X
2015 G37.8
I25.8 G37.8
I64.X G37.8
I70.9 G37.8
Z01.7 G37.8
G37.8 I70.9
G37.8 Z01.7
I20.8 I20.0
I20.0 I20.8
I23.2 2015
2015 I23.2
I70.9 I23.2
I23.2 I70.9
I25.4 I21.0
I21.0 I25.4
I70.9 I25.4
I25.4 I70.9
I74.0 2015
2015 I74.0
R07.2 2015
R07.2 I44.7
2015 R07.2
I44.7 R07.2
I72.4 2015
I72.4 I25.1
2015 I72.4
I25.1 I72.4
I71.6 2015
I67.1 2015
I72.1 2015
I71.6 I71.2
I67.1 I71.2
I72.1 I71.2
2015 I71.6
I71.2 I71.6
I67.1 I71.6
I72.1 I71.6
2015 I67.1
I71.2 I67.1
I71.6 I67.1
I72.1 I67.1
Z01.7 I67.1
2015 I72.1
I71.2 I72.1
I71.6 I72.1
I67.1 I72.1
Z01.7 I72.1
I67.1 Z01.7
I72.1 Z01.7
I64.X I51.7
I73.9 I51.7
I51.7 I64.X
I73.9 I64.X
I51.7 I73.9
I64.X I73.9
T81.0 2015
I74.2 2015
T81.0 I35.0
I74.2 I35.0
2015 T81.0
I35.0 T81.0
I48.X T81.0
I74.2 T81.0
T81.0 I48.X
2015 I74.2
I35.0 I74.2
T81.0 I74.2
I77.1 2015
I77.1 I05.2
2015 I77.1
I05.2 I77.1
I80.2 I09.1
I80.2 I05.2
I80.2 I07.1
I09.1 I80.2
I05.2 I80.2
I07.1 I80.2
I80.1 I27.9
I80.1 I27.2
I80.1 I80.2
I27.9 I80.1
I27.2 I80.1
I80.2 I80.1
I34.0 I26.0
I26.0 I34.0
I45.6 2015
2015 I45.6
I70.9 I45.6
I87.2 I45.6
I45.6 I70.9
I87.2 I70.9
I45.6 I87.2
I70.9 I87.2
J18.9 N17.9
N17.9 J18.9
J18.9 Q23.3
J18.9 Q22.8
Q23.3 J18.9
Q22.8 J18.9
J32.4 2015
J32.4 N18.9
M31.7 Z49.1
J32.4 Z49.1
Z49.1 M31.7
J32.4 M31.7
2015 J32.4
N18.9 J32.4
Z49.1 J32.4
M31.7 J32.4
Z01.7 J32.4
J32.4 Z01.7
J44.9 I20.9
I20.9 J44.9
J44.9 I21.0
I21.0 J44.9
J84.8 2015
J84.8 I35.0
J84.8 I49.8
J84.8 I50.9
2015 J84.8
I35.0 J84.8
I49.8 J84.8
I50.9 J84.8
I51.5 I71.2
I44.2 I71.2
J98.4 I71.2
I71.2 I51.5
J98.4 I51.5
I71.2 I44.2
J98.4 I44.2
I71.2 J98.4
I51.5 J98.4
I44.2 J98.4
I51.7 I50.0
J98.4 I50.0
I50.0 I51.7
I50.0 J98.4
K74.6 2015
K74.6 I31.3
K74.6 I48.X
K74.6 I49.8
2015 K74.6
I31.3 K74.6
I48.X K74.6
I49.8 K74.6
K92.0 2015
2015 K92.0
M13.1 2015
M13.1 I27.9
M13.1 I27.2
M13.1 I49.8
2015 M13.1
I27.9 M13.1
I27.2 M13.1
I49.8 M13.1
Z01.7 M13.1
M13.1 Z01.7
M35.0 I27.0
M35.0 Q21.1
M32.9 Q21.1
I27.0 M35.0
Q21.1 M35.0
M32.9 M35.0
Q21.1 M32.9
M35.0 M32.9
M35.0 I27.2
M35.0 J44.9
I27.2 M35.0
J44.9 M35.0
M9260/ 2015
M9260/ I09.1
M9260/ I05.2
M9260/ I49.8
2015 M9260/
I09.1 M9260/
I05.2 M9260/
I49.8 M9260/
Z01.7 M9260/
M9260/ Z01.7
I08.2 2015
2015 I08.2
N18.9 I08.2
I08.2 N18.9
N18.9 I44.7
I44.7 N18.9
N39.0 2015
N39.0 I09.1
N39.0 I05.0
N39.0 I07.1
2015 N39.0
I09.1 N39.0
I05.0 N39.0
I07.1 N39.0
N39.0 I27.0
I31.3 J44.1
J44.1 I31.3
I27.0 N39.0
I70.1 2015
2015 I70.1
Q24.8 J44.9
Q22.8 J44.9
Q21.1 J44.9
J44.9 Q24.8
J44.9 Q22.8
J44.9 Q21.1
R07.1 I10.X
R07.1 I49.8
R07.1 R07.4
I10.X R07.1
I49.8 R07.1
R07.4 R07.1
Z01.7 R07.1
R07.1 Z01.7
R10.4 2015
R10.4 I09.1
R10.4 I48.X
R10.4 Y44.2
2015 R10.4
I09.1 R10.4
I48.X R10.4
Y44.2 R10.4
Z01.7 R10.4
R10.4 Z01.7
I10.X I77.8
I77.8 I10.X
I10.X M31.3
S37.0 M31.3
M31.3 I10.X
M31.3 S37.0
M32.1 2015
2015 M32.1
T85.8 2015
T50.9 2015
T85.8 Q24.8
T82.0 Q24.8
T50.9 Q24.8
2015 T85.8
Q24.8 T85.8
T50.9 T85.8
Q24.8 T82.0
T50.9 T82.0
2015 T50.9
Q24.8 T50.9
T85.8 T50.9
T82.0 T50.9
Z01.7 T50.9
T50.9 Z01.7
T81.0 I07.1
I07.1 T81.0
T82.0 I51.5
T82.0 I44.2
T82.0 Z45.9
I51.5 T82.0
I44.2 T82.0
Z45.9 T82.0
T82.8 I25.5
T82.8 I24.8
I25.5 T82.8
I24.8 T82.8
T82.1 2015
2015 T82.1
T82.7 I44.1
I44.1 T82.7
Y44.2 J44.9
Y44.2 J18.9
J44.9 Y44.2
J18.9 Y44.2
Y44.2 T82.0
T82.0 Y44.2
Y60.6 2015
Y60.6 I51.5
Y60.6 Z45.0
Y60.6 Z45.9
2015 Y60.6
I51.5 Y60.6
Z45.0 Y60.6
Z45.9 Y60.6
Z01.7 Y60.6
Y60.6 Z01.7
Y83.1 I20.8
I20.8 Y83.1
Y83.1 I25.5
I25.5 Y83.1
I70.1 I70.0
I70.1 I74.2
Y83.1 I74.2
I70.0 I70.1
I74.2 I70.1
Y83.1 I70.1
I74.2 Y83.1
I70.1 Y83.1
I72.3 2015
I72.3 I25.8
I72.3 I20.0
2015 I72.3
I25.8 I72.3
I20.0 I72.3
Y83.1 I72.3
Z01.7 I72.3
I72.3 Y83.1
I72.3 Z01.7
I72.4 I26.0
I72.4 I80.2
I26.0 I72.4
I80.2 I72.4
Z45.0 I24.8
I24.8 Z45.0
Z45.0 I27.2
I27.2 Z45.0
Z45.0 T82.7
T82.7 Z45.0
I44.3 2015
2015 I44.3
I47.2 2015
2015 I47.2
N20.0 2015
N13.3 2015
Z46.6 2015
2015 N20.0
N13.3 N20.0
E87.8 N20.0
Z46.6 N20.0
Z01.7 N20.0
2015 N13.3
N20.0 N13.3
E87.8 N13.3
Z46.6 N13.3
Z01.7 N13.3
N20.0 E87.8
N13.3 E87.8
Z46.6 E87.8
2015 Z46.6
N20.0 Z46.6
N13.3 Z46.6
E87.8 Z46.6
Z01.7 Z46.6
N20.0 Z01.7
N13.3 Z01.7
Z46.6 Z01.7
I15.9 M31.3
Z49.2 M31.3
M31.3 I15.9
Z49.2 I15.9
M31.3 Z49.2
I15.9 Z49.2
Z49.1 J18.9
J18.9 Z49.1
Z94.0 2015
Z52.4 2015
2015 Z94.0
N18.9 Z94.0
N28.0 Z94.0
Z52.4 Z94.0
Z01.7 Z94.0
Z94.0 N18.9
Z52.4 N18.9
Z94.0 N28.0
Z52.4 N28.0
2015 Z52.4
Z94.0 Z52.4
N18.9 Z52.4
N28.0 Z52.4
Z01.7 Z52.4
Z94.0 Z01.7
Z52.4 Z01.7
Z95.4 2015
Z95.4 I48.X
Z95.4 I10.X
2015 Z95.4
I48.X Z95.4
I10.X Z95.4
Z95.1 2015
Z95.1 I25.8
Z95.1 I51.5
Z95.1 I70.9
2015 Z95.1
I25.8 Z95.1
I51.5 Z95.1
I70.9 Z95.1
Z01.7 Z95.1
Z95.1 Z01.7
Z95.4 I34.0
Z95.4 T85.8
I34.0 Z95.4
T85.8 Z95.4
Z02.4 2015
Z02.4 I11.0
Z02.4 I34.0
Z02.4 I36.1
Z02.4 I10.X
2015 Z02.4
I11.0 Z02.4
I34.0 Z02.4
I36.1 Z02.4
I10.X Z02.4
I73.9 I21.0
I21.0 I73.9
R57.0 I73.9
I73.9 R57.0
A41.9 M31.3
M31.3 A41.9
Z01.7 A41.9
A41.9 Z01.7
C18.3 2015
C18.3 N17.9
2015 C18.3
N17.9 C18.3
E11.7 C18.3
Z01.7 C18.3
C18.3 E11.7
C18.3 Z01.7
E21.1 2015
E21.1 N18.9
E21.1 Z49.1
2015 E21.1
N18.9 E21.1
Z49.1 E21.1
Z01.7 E21.1
E21.1 Z01.7
C25.9 2015
E43.X 2015
C25.9 E87.1
E43.X E87.1
2015 C25.9
E87.1 C25.9
E43.X C25.9
Z01.7 C25.9
2015 E43.X
E87.1 E43.X
C25.9 E43.X
Z01.7 E43.X
C25.9 Z01.7
E43.X Z01.7
I82.9 N18.9
I82.9 Z49.1
N18.9 I82.9
Z49.1 I82.9
N26.X 2015
N05.9 2015
2015 N26.X
N05.9 N26.X
S37.0 N26.X
2015 N05.9
N26.X N05.9
S37.0 N05.9
N26.X S37.0
N05.9 S37.0
Z45.9 I25.5
I25.5 Z45.9
Z49.2 I77.8
Z49.1 I77.8
I77.8 Z49.2
I77.8 Z49.1
I35.2 2016
I35.0 2016
I10.X 2016
E11.9 2016
A41.9 2016
2016 I35.2
I35.0 I35.2
2016 I35.0
I35.2 I35.0
2016 I10.X
2016 E11.9
2016 A41.9
I21.0 2016
I25.8 2016
I70.9 2016
2016 I21.0
2016 I25.8
2016 I70.9
I42.0 2016
I48.X 2016
I87.2 2016
2016 I42.0
2016 I48.X
2016 I87.2
A41.9 I87.2
I87.2 A41.9
J15.2 2016
J80.X 2016
J11.0 2016
I49.8 2016
2016 J15.2
J11.0 J15.2
I49.8 J15.2
2016 J80.X
J11.0 J80.X
I49.8 J80.X
A41.9 J80.X
2016 J11.0
J15.2 J11.0
J80.X J11.0
I49.8 J11.0
A41.9 J11.0
2016 I49.8
J15.2 I49.8
J80.X I49.8
J11.0 I49.8
J80.X A41.9
J11.0 A41.9
Q24.8 2016
Q23.0 2016
Z95.2 2016
2016 Q24.8
2016 Q23.0
A41.9 Q23.0
2016 Z95.2
Q23.0 A41.9
I09.1 2016
I05.0 2016
T82.0 2016
N76.8 2016
2016 I09.1
N76.8 I09.1
2016 I05.0
N76.8 I05.0
2016 T82.0
N76.8 T82.0
2016 N76.8
I09.1 N76.8
I05.0 N76.8
T82.0 N76.8
A41.9 N76.8
N76.8 A41.9
I36.1 2016
I34.0 2016
I47.1 2016
2016 I36.1
2016 I34.0
I47.1 I34.0
2016 I47.1
I34.0 I47.1
T82.0 I47.1
A41.9 I47.1
I47.1 T82.0
I47.1 A41.9
I21.1 2016
I35.1 2016
2016 I21.1
2016 I35.1
I26.0 2016
I80.2 2016
E03.9 2016
I46.1 2016
2016 I26.0
2016 I80.2
E03.9 I80.2
I46.1 I80.2
2016 E03.9
I80.2 E03.9
2016 I46.1
I80.2 I46.1
J90.X 2016
2016 J90.X
E11.9 J90.X
J90.X E11.9
I07.1 2016
2016 I07.1
I25.4 2016
I13.2 2016
I35.0 I26.0
I25.4 I26.0
I13.2 I26.0
I26.0 I35.0
I13.2 I35.0
2016 I25.4
I26.0 I25.4
I13.2 I25.4
I46.1 I25.4
2016 I13.2
I26.0 I13.2
I35.0 I13.2
I25.4 I13.2
I46.1 I13.2
I25.4 I46.1
I13.2 I46.1
I21.9 2016
I25.1 2016
I24.8 2016
2016 I21.9
2016 I25.1
2016 I24.8
I20.8 2016
2016 I20.8
I46.1 I20.8
I20.8 I46.1
I27.9 2016
I27.2 2016
2016 I27.9
2016 I27.2
I46.1 I27.2
I27.2 I46.1
I44.7 2016
I35.2 I21.9
I21.9 I35.2
I44.7 I35.2
I46.1 I35.2
2016 I44.7
I35.2 I44.7
I35.2 I46.1
I71.0 2016
I70.0 2016
2016 I71.0
I35.2 I71.0
I46.1 I71.0
2016 I70.0
I46.1 I70.0
I71.0 I35.2
I71.0 I46.1
I70.0 I46.1
I74.0 2016
I97.1 2016
I50.9 2016
I97.1 I71.0
2016 I74.0
I97.1 I74.0
I50.9 I74.0
I46.1 I74.0
2016 I97.1
I71.0 I97.1
I74.0 I97.1
2016 I50.9
I74.0 I50.9
I74.0 I46.1
N18.9 2016
J18.9 2016
Z49.2 2016
2016 N18.9
2016 J18.9
2016 Z49.2
I50.9 Z49.2
I46.1 Z49.2
Z49.2 I50.9
Z49.2 I46.1
I25.2 2016
J39.8 2016
J39.8 I25.8
J39.8 I25.1
2016 I25.2
J39.8 I25.2
I46.1 I25.2
2016 J39.8
I25.8 J39.8
I25.1 J39.8
I25.2 J39.8
I46.1 J39.8
I25.2 I46.1
J39.8 I46.1
J44.9 2016
2016 J44.9
I71.4 2016
2016 I71.4
I46.1 I71.4
I71.4 I46.1
J84.8 2016
N17.9 2016
2016 J84.8
I10.X J84.8
N17.9 J84.8
J80.X J84.8
J84.8 I10.X
2016 N17.9
J84.8 N17.9
J80.X N17.9
J84.8 J80.X
N17.9 J80.X
I49.2 2016
I49.2 I35.0
2016 I49.2
I35.0 I49.2
I49.8 I49.2
N17.9 I49.2
I46.1 I49.2
I49.2 I49.8
I49.2 N17.9
I49.2 I46.1
Q21.1 2016
Q21.1 I34.0
Q21.1 I36.1
Q21.1 I35.1
2016 Q21.1
I34.0 Q21.1
I36.1 Q21.1
I35.1 Q21.1
I46.1 Q21.1
Q21.1 I46.1
I44.2 2016
Z45.0 2016
Z45.9 2016
2016 I44.2
2016 Z45.0
I46.1 Z45.0
2016 Z45.9
I46.1 Z45.9
Z45.0 I46.1
Z45.9 I46.1
I05.2 2016
I06.2 2016
2016 I05.2
2016 I06.2
I50.9 I06.2
I06.2 I50.9
I11.9 2016
I67.8 2016
I63.9 2016
2016 I11.9
I67.8 I11.9
I63.9 I11.9
I70.9 I11.9
2016 I67.8
I11.9 I67.8
I63.9 I67.8
I70.9 I67.8
2016 I63.9
I11.9 I63.9
I67.8 I63.9
I49.8 I63.9
I70.9 I63.9
I63.9 I49.8
I11.9 I70.9
I67.8 I70.9
I63.9 I70.9
R09.2 2016
R09.2 I25.8
I67.8 I24.8
R09.2 I24.8
I67.8 I21.1
R09.2 I21.1
I24.8 I67.8
I21.1 I67.8
R09.2 I67.8
2016 R09.2
I25.8 R09.2
I24.8 R09.2
I21.1 R09.2
I67.8 R09.2
I34.1 2016
R57.0 2016
2016 I34.1
R57.0 I34.1
2016 R57.0
I34.1 R57.0
T82.0 I24.8
I24.8 T82.0
R57.0 I13.2
I13.2 R57.0
Q23.1 2016
Q23.1 I35.0
2016 Q23.1
I35.0 Q23.1
I25.8 Q23.1
Q23.1 I25.8
I51.3 2016
I51.3 I35.2
R57.0 I35.2
2016 I51.3
I35.2 I51.3
R57.0 I51.3
I35.2 R57.0
I51.3 R57.0
R57.0 I46.1
I46.1 R57.0
I34.0 I20.8
R57.0 I20.8
I20.8 I34.0
I20.8 R57.0
I42.8 2016
I64.X 2016
I42.8 I09.1
2016 I42.8
I09.1 I42.8
I48.X I42.8
I64.X I42.8
R57.0 I42.8
I42.8 I48.X
2016 I64.X
I42.8 I64.X
I42.8 R57.0
I82.8 2016
I80.1 2016
K57.9 2016
K57.9 I26.0
2016 I82.8
I80.1 I82.8
K57.9 I82.8
R57.0 I82.8
2016 I80.1
I82.8 I80.1
K57.9 I80.1
R57.0 I80.1
2016 K57.9
I26.0 K57.9
I82.8 K57.9
I80.1 K57.9
R57.0 K57.9
I82.8 R57.0
I80.1 R57.0
K57.9 R57.0
I34.2 2016
T82.0 I35.2
2016 I34.2
T82.0 I34.2
R57.0 I34.2
I35.2 T82.0
I34.2 T82.0
I34.2 R57.0
Y83.1 2016
2016 Y83.1
Z95.5 2016
2016 Z95.5
Z95.4 2016
2016 Z95.4
R57.1 2016
R57.1 I05.2
2016 R57.1
I05.2 R57.1
I21.2 2016
R57.2 2016
2016 I21.2
R57.2 I21.2
R57.2 I25.1
R57.2 I25.8
R57.2 I70.9
2016 R57.2
I21.2 R57.2
I25.1 R57.2
I25.8 R57.2
I70.9 R57.2
T82.0 I51.3
Z95.2 I51.3
R57.1 I51.3
I51.3 T82.0
I51.3 Z95.2
R57.1 Z95.2
I51.3 R57.1
Z95.2 R57.1
I44.1 2016
X04.X 2016
I44.1 I48.X
X04.X I48.X
2016 I44.1
I48.X I44.1
X04.X I44.1
X04.X I44.2
X04.X I10.X
2016 X04.X
I48.X X04.X
I44.1 X04.X
I44.2 X04.X
I10.X X04.X
Z49.1 2016
T86.1 2016
D64.9 2016
Z01.7 2016
2016 Z49.1
2016 T86.1
D64.9 T86.1
2016 D64.9
T86.1 D64.9
2016 Z01.7
I11.0 2016
2016 I11.0
E03.9 N17.9
N17.9 E03.9
D50.9 2016
E61.1 2016
E10.4 2016
E10.4 N18.9
2016 D50.9
E61.1 D50.9
E10.4 D50.9
2016 E61.1
D50.9 E61.1
E10.4 E61.1
2016 E10.4
N18.9 E10.4
D50.9 E10.4
E61.1 E10.4
Z01.7 E10.4
E10.4 Z01.7
I20.0 2016
E11.0 2016
E11.0 I25.8
2016 I20.0
E11.0 I20.0
E11.0 I70.9
2016 E11.0
I25.8 E11.0
I20.0 E11.0
I70.9 E11.0
I88.9 2016
2016 I88.9
I50.9 I88.9
I49.8 I88.9
E11.9 I88.9
Z01.7 I88.9
I88.9 I50.9
I88.9 I49.8
I88.9 E11.9
I88.9 Z01.7
R07.4 2016
2016 R07.4
E12.6 2016
E12.6 N18.9
E12.6 Z49.1
E12.6 I10.X
2016 E12.6
N18.9 E12.6
Z49.1 E12.6
I10.X E12.6
Z01.7 E12.6
E12.6 Z01.7
E16.0 2016
E16.0 N18.9
E16.0 Z49.1
E16.0 I10.X
2016 E16.0
N18.9 E16.0
Z49.1 E16.0
I10.X E16.0
Z01.7 E16.0
E16.0 Z01.7
I06.0 2016
E66.9 2016
E66.9 I09.1
2016 I06.0
E66.9 I06.0
2016 E66.9
I09.1 E66.9
I06.0 E66.9
E14.2 2016
2016 E14.2
E66.9 E14.2
E14.2 E66.9
E78.2 2016
E78.2 I35.0
E78.2 I10.X
2016 E78.2
I35.0 E78.2
I10.X E78.2
E78.5 2016
2016 E78.5
E87.5 2016
E87.1 2016
E87.5 I48.X
2016 E87.5
I48.X E87.5
E87.1 E87.5
2016 E87.1
E87.5 E87.1
I06.1 2016
Z01.4 2016
Z01.4 I09.1
I06.1 I06.0
Z01.4 I06.0
2016 I06.1
I06.0 I06.1
Z01.4 I06.1
Z01.4 I05.0
2016 Z01.4
I09.1 Z01.4
I06.0 Z01.4
I06.1 Z01.4
I05.0 Z01.4
I09.1 I20.0
I05.0 I20.0
I20.0 I09.1
I20.0 I05.0
I07.2 2016
I05.1 2016
2016 I07.2
I05.1 I07.2
I06.1 I07.2
2016 I05.1
I07.2 I05.1
I07.2 I06.1
I08.0 2016
I08.0 I05.2
2016 I08.0
I05.2 I08.0
I06.2 I08.0
I08.0 I06.2
T85.8 2016
I07.0 2016
2016 T85.8
I07.0 T85.8
2016 I07.0
T85.8 I07.0
I31.3 2016
J98.4 2016
E04.1 2016
2016 I31.3
J98.4 I31.3
E04.1 I31.3
2016 J98.4
I31.3 J98.4
E04.1 J98.4
2016 E04.1
I31.3 E04.1
J98.4 E04.1
I10.X E04.1
E04.1 I10.X
I09.8 2016
2016 I09.8
I10.X I09.8
I09.8 I10.X
I20.8 I21.9
I21.9 I20.8
I27.0 2016
2016 I27.0
I33.0 2016
2016 I33.0
I71.2 2016
I44.0 2016
I44.4 2016
2016 I71.2
I44.0 I71.2
I44.4 I71.2
2016 I44.0
I71.2 I44.0
I44.4 I44.0
2016 I44.4
I71.2 I44.4
I44.0 I44.4
I45.1 2016
2016 I45.1
I51.5 2016
2016 I51.5
I25.5 2016
2016 I25.5
I50.9 I25.5
I25.5 I50.9
M31.4 2016
2016 M31.4
J44.9 M31.4
M31.4 J44.9
N27.0 2016
N27.0 I48.X
N27.0 Z95.2
2016 N27.0
I48.X N27.0
Z95.2 N27.0
I10.X N27.0
Z01.7 N27.0
N27.0 I10.X
N27.0 Z01.7
Q23.3 2016
Q22.8 2016
2016 Q23.3
I10.X Q23.3
2016 Q22.8
I10.X Q22.8
Q23.3 I10.X
Q22.8 I10.X
I65.8 2016
2016 I65.8
I87.2 I65.8
Y83.1 I65.8
I10.X I65.8
I65.8 I87.2
I65.8 Y83.1
I65.8 I10.X
I49.5 2016
2016 I49.5
Z95.5 I27.2
I27.2 Z95.5
I20.0 I25.5
I25.5 I20.0
I21.4 2016
2016 I21.4
I25.8 I27.9
I21.9 I27.9
I24.8 I27.9
I27.9 I25.8
I27.9 I21.9
I27.9 I24.8
I24.8 I21.2
I21.2 I24.8
I67.1 2016
Z95.8 2016
I67.1 I71.0
Z95.8 I71.0
2016 I67.1
I71.0 I67.1
Z95.8 I67.1
I25.8 I67.1
2016 Z95.8
I71.0 Z95.8
I67.1 Z95.8
I67.1 I25.8
I15.9 2016
I25.9 2016
I25.9 N18.9
I25.9 Z49.1
2016 I15.9
I25.9 I15.9
2016 I25.9
N18.9 I25.9
Z49.1 I25.9
I15.9 I25.9
I25.2 I21.9
I21.9 I25.2
M32.9 2016
M32.9 Q24.8
2016 M32.9
Q24.8 M32.9
I27.0 Q23.1
Q23.1 I27.0
I27.2 I05.1
I05.1 I27.2
I25.1 I71.2
I27.2 I71.2
I25.1 I35.1
I71.2 I25.1
I35.1 I25.1
I27.2 I25.1
I71.2 I27.2
I25.1 I27.2
I33.0 I06.0
I06.0 I33.0
I20.9 2016
2016 I20.9
I35.1 I20.8
I20.8 I35.1
I34.0 N18.9
I35.1 N18.9
I35.1 E87.1
N18.9 I34.0
N18.9 I35.1
E87.1 I35.1
B57.2 2016
2016 B57.2
I36.1 I21.9
I21.9 I36.1
J84.9 2016
I37.1 2016
2016 J84.9
I36.1 J84.9
I37.1 J84.9
J84.9 I36.1
2016 I37.1
J84.9 I37.1
I42.2 2016
I42.2 I25.8
I42.2 I21.1
I42.2 I25.4
2016 I42.2
I25.8 I42.2
I21.1 I42.2
I25.4 I42.2
I25.4 I51.5
I51.5 I25.4
I44.7 I25.4
I44.0 I25.4
I25.4 I44.7
I25.4 I44.0
I44.7 T82.0
I44.0 T82.0
T82.0 I44.7
T82.0 I44.0
I44.7 I07.1
I07.1 I44.7
I49.9 2016
I49.9 I48.X
I49.9 I45.1
2016 I49.9
I48.X I49.9
I45.1 I49.9
I45.2 2016
Y83.1 I35.1
I45.2 I35.1
I35.1 Y83.1
I45.2 Y83.1
2016 I45.2
I35.1 I45.2
Y83.1 I45.2
I47.9 2016
I47.9 I11.0
I47.9 I51.5
I47.9 I49.5
2016 I47.9
I11.0 I47.9
I51.5 I47.9
I49.5 I47.9
Z01.7 I47.9
I47.9 Z01.7
I61.9 2016
I61.9 I09.1
2016 I61.9
I09.1 I61.9
I64.X I61.9
I61.9 I64.X
I08.2 2016
I67.9 2016
2016 I08.2
I67.9 I08.2
2016 I67.9
I08.2 I67.9
I72.2 2016
I72.4 2016
I72.2 I35.2
I72.4 I35.2
2016 I72.2
I35.2 I72.2
I72.4 I72.2
I48.X I72.2
Z01.7 I72.2
2016 I72.4
I35.2 I72.4
I72.2 I72.4
I48.X I72.4
I72.2 I48.X
I72.4 I48.X
I72.2 Z01.7
J40.X 2016
J43.9 2016
J40.X I27.9
J43.9 I27.9
2016 J40.X
I27.9 J40.X
J43.9 J40.X
I48.X J40.X
2016 J43.9
I27.9 J43.9
J40.X J43.9
I48.X J43.9
J40.X I48.X
J43.9 I48.X
I51.5 I42.8
J44.9 I42.8
I42.8 I51.5
I42.8 J44.9
Q25.7 2016
Q25.7 I27.2
2016 Q25.7
I27.2 Q25.7
J98.4 Q25.7
I48.X Q25.7
Q25.7 J98.4
Q25.7 I48.X
I48.X Z49.2
Z49.2 I48.X
I49.0 2016
I49.0 I05.0
2016 I49.0
I05.0 I49.0
I31.9 2016
I31.9 I27.9
I49.0 I27.9
2016 I31.9
I27.9 I31.9
I49.0 I31.9
I27.9 I49.0
I31.9 I49.0
J22.X 2016
2016 J22.X
I10.X J22.X
I49.8 J22.X
J22.X I10.X
J22.X I49.8
I49.8 I21.2
I21.2 I49.8
I21.1 I51.5
I51.5 I21.1
I44.1 I21.1
I21.1 I44.1
I49.5 I05.2
I05.2 I49.5
I49.5 T82.0
T82.0 I49.5
I50.0 2016
2016 I50.0
I50.0 I82.8
I82.8 I50.0
I20.8 I47.1
I47.1 I20.8
I25.1 I42.0
I42.0 I25.1
I31.9 I47.1
I47.1 I31.9
I10.X I31.9
I31.9 I10.X
I20.1 2016
2016 I20.1
I70.9 I20.1
I20.1 I70.9
J44.1 2016
2016 J44.1
J45.9 2016
J45.9 J98.4
2016 J45.9
J98.4 J45.9
I10.X J45.9
I50.9 J45.9
J45.9 I10.X
J45.9 I50.9
I44.1 I11.9
I11.9 I44.1
I47.2 2016
2016 I47.2
I30.8 2016
2016 I30.8
I31.3 I30.8
I48.X I30.8
I50.9 I30.8
Z01.7 I30.8
I30.8 I31.3
I30.8 I48.X
I30.8 I50.9
I30.8 Z01.7
I50.1 2016
2016 I50.1
I51.7 2016
2016 I51.7
I82.8 I27.0
I27.0 I82.8
I50.9 I82.8
I82.8 I50.9
M34.9 2016
2016 M34.9
I50.9 M34.9
M34.9 I50.9
I77.8 2016
I77.8 I71.0
2016 I77.8
I71.0 I77.8
Y83.1 I77.8
I50.9 I77.8
I77.8 Y83.1
I77.8 I50.9
I77.1 2016
I77.1 I34.0
I77.1 I36.1
2016 I77.1
I34.0 I77.1
I36.1 I77.1
I51.3 I77.1
I77.1 I51.3
G45.9 2016
G45.9 I07.1
2016 G45.9
I07.1 G45.9
I64.X G45.9
G45.9 I64.X
G45.9 I42.0
G45.9 I44.7
I64.X I44.7
I42.0 G45.9
I44.7 G45.9
I44.7 I64.X
I64.X I34.2
I34.2 I64.X
I70.0 I35.1
I35.1 I70.0
I70.0 I87.2
I87.2 I70.0
I44.2 I34.2
I70.9 I34.2
I34.2 I44.2
I34.2 I70.9
Z01.2 2016
Z01.2 I25.5
Z01.2 I25.1
Z01.2 I20.8
Z01.2 I70.9
2016 Z01.2
I25.5 Z01.2
I25.1 Z01.2
I20.8 Z01.2
I70.9 Z01.2
Z01.2 I25.8
Z01.2 I24.8
I25.8 Z01.2
I24.8 Z01.2
I25.2 I21.0
I21.0 I25.2
I25.2 I64.X
I64.X I25.2
I70.9 I35.1
I35.1 I70.9
I70.9 I51.3
I51.3 I70.9
I82.8 J18.9
I82.8 I45.1
J18.9 I82.8
I45.1 I82.8
I49.9 I34.2
I82.8 I34.2
I82.8 I48.X
I34.2 I49.9
I82.8 I49.9
I34.2 I82.8
I48.X I82.8
I49.9 I82.8
T82.8 2016
I87.1 2016
T82.8 I27.9
I87.1 I27.9
T82.8 J44.1
I87.1 J44.1
2016 T82.8
I27.9 T82.8
J44.1 T82.8
I87.1 T82.8
2016 I87.1
I27.9 I87.1
J44.1 I87.1
T82.8 I87.1
Z01.7 I87.1
I87.1 Z01.7
I20.8 I25.4
J18.9 I25.4
I25.4 I20.8
J18.9 I20.8
I25.4 J18.9
I20.8 J18.9
J18.9 I27.0
I27.0 J18.9
J12.9 2016
J12.9 Q24.8
J40.X Q24.8
J22.X Q24.8
2016 J12.9
Q24.8 J12.9
J40.X J12.9
J22.X J12.9
Z01.7 J12.9
Q24.8 J40.X
J12.9 J40.X
J22.X J40.X
Q24.8 J22.X
J12.9 J22.X
J40.X J22.X
J12.9 Z01.7
J44.9 I35.1
I35.1 J44.9
D47.9 2016
D47.9 I31.3
D47.9 I10.X
2016 D47.9
I31.3 D47.9
I10.X D47.9
J98.4 D47.9
Z01.7 D47.9
D47.9 J98.4
D47.9 Z01.7
J98.4 I35.2
I35.2 J98.4
K46.0 2016
K40.X 2016
K46.0 N18.9
K40.X N18.9
K46.0 Z49.1
K40.X Z49.1
2016 K46.0
N18.9 K46.0
Z49.1 K46.0
K40.X K46.0
Z01.7 K46.0
2016 K40.X
N18.9 K40.X
Z49.1 K40.X
K46.0 K40.X
Z01.7 K40.X
K46.0 Z01.7
K40.X Z01.7
K42.9 2016
K42.9 N18.9
K42.9 Z49.1
K42.9 Z49.2
2016 K42.9
N18.9 K42.9
Z49.1 K42.9
Z49.2 K42.9
Z01.7 K42.9
K42.9 Z01.7
M35.0 2016
M35.0 I35.1
M35.0 I34.0
2016 M35.0
I35.1 M35.0
I34.0 M35.0
N17.9 I44.7
I44.7 N17.9
N27.0 I35.0
I35.0 N27.0
N18.9 N27.0
N27.0 N18.9
I27.9 Q23.1
Q23.1 I27.9
Q23.0 I27.9
I27.9 Q23.0
R00.1 2016
R00.1 I35.0
2016 R00.1
I35.0 R00.1
R07.1 2016
R07.1 I34.0
R07.1 I50.9
2016 R07.1
I34.0 R07.1
I50.9 R07.1
R55.X 2016
R55.X I49.5
2016 R55.X
I49.5 R55.X
N08.3 2016
S37.0 2016
2016 N08.3
I10.X N08.3
S37.0 N08.3
N08.3 I10.X
2016 S37.0
N08.3 S37.0
M31.3 2016
M05.2 2016
M05.2 N18.9
2016 M31.3
M05.2 M31.3
2016 M05.2
N18.9 M05.2
M31.3 M05.2
S37.0 M05.2
Z01.7 M05.2
M05.2 S37.0
M05.2 Z01.7
M32.9 N18.9
N18.9 M32.9
S37.0 M32.9
M32.9 S37.0
N05.1 2016
M32.1 2016
N05.1 N18.9
2016 N05.1
N18.9 N05.1
M32.1 N05.1
S37.0 N05.1
Z01.7 N05.1
2016 M32.1
N05.1 M32.1
N05.1 S37.0
N05.1 Z01.7
T82.0 I06.2
I06.2 T82.0
I35.3 2016
2016 I35.3
I36.1 I35.3
I71.2 I35.3
T82.0 I35.3
Z01.7 I35.3
I35.3 I36.1
I35.3 I71.2
I35.3 T82.0
I35.3 Z01.7
T82.8 I27.2
T82.8 J44.9
I27.2 T82.8
J44.9 T82.8
T82.7 2016
T82.7 I48.X
T82.7 I10.X
2016 T82.7
I48.X T82.7
I10.X T82.7
T82.1 2016
2016 T82.1
I70.0 I49.5
I49.5 I70.0
T82.1 I70.0
I70.0 T82.1
I65.8 I09.1
I09.1 I65.8
I51.3 I65.8
I65.8 I51.3
I73.9 2016
2016 I73.9
Z95.1 2016
Z95.1 I25.2
2016 Z95.1
I25.2 Z95.1
Y83.1 Z95.1
Z95.1 Y83.1
R04.8 2016
Z29.2 2016
R04.8 N18.9
R04.8 Z49.2
Z29.2 Z49.2
2016 R04.8
N18.9 R04.8
Z49.2 R04.8
Z29.2 R04.8
2016 Z29.2
Z49.2 Z29.2
R04.8 Z29.2
K65.0 2016
Z43.6 2016
2016 K65.0
Z49.1 K65.0
Z43.6 K65.0
K65.0 Z49.1
Z43.6 Z49.1
2016 Z43.6
K65.0 Z43.6
Z49.1 Z43.6
Z45.0 I36.1
I36.1 Z45.0
Z45.0 I05.0
I05.0 Z45.0
T82.1 I49.9
Z45.0 I49.9
I49.9 T82.1
I49.9 Z45.0
I27.2 I44.1
I44.1 I27.2
Z45.9 I27.2
I27.2 Z45.9
Z45.2 2016
Z45.2 I09.1
Z45.2 I07.1
Z45.2 I48.X
2016 Z45.2
I09.1 Z45.2
I07.1 Z45.2
I48.X Z45.2
Z45.9 I25.4
Z45.9 I70.9
I25.4 Z45.9
I70.9 Z45.9
N39.0 2016
N39.0 I42.2
Z45.9 I42.2
Z45.9 I34.0
2016 N39.0
I42.2 N39.0
Z45.9 N39.0
I42.2 Z45.9
I34.0 Z45.9
N39.0 Z45.9
Z45.9 T82.7
T82.7 Z45.9
I45.5 2016
I45.5 I51.5
2016 I45.5
I51.5 I45.5
Z45.0 I45.5
Z45.9 I45.5
I45.5 Z45.0
I45.5 Z45.9
Z45.0 I34.2
Z45.9 I34.2
I34.2 Z45.0
I34.2 Z45.9
C38.0 2016
2016 C38.0
I49.5 C38.0
Z45.0 C38.0
C38.0 I49.5
C38.0 Z45.0
Z45.9 Y83.1
Y83.1 Z45.9
Z49.2 I70.9
I70.9 Z49.2
Z95.8 I82.8
Z95.8 I45.1
I82.8 Z95.8
I45.1 Z95.8
I71.0 I71.4
Z95.8 I71.4
I71.4 I71.0
I71.4 Z95.8
Z95.4 I64.X
I64.X Z95.4
I21.2 I09.1
I09.1 I21.2
Z95.2 I21.2
Z95.2 I70.9
I21.2 Z95.2
I70.9 Z95.2
Z95.1 I21.9
I21.9 Z95.1
I70.9 I71.2
Z95.1 I71.2
Z95.1 I35.1
I71.2 I70.9
I71.2 Z95.1
I35.1 Z95.1
T82.0 I34.1
Z95.4 I34.1
I34.1 T82.0
I34.1 Z95.4
Z99.2 2016
M34.9 N18.9
Z99.2 I27.0
N18.9 M34.9
Z99.2 M34.9
2016 Z99.2
I27.0 Z99.2
M34.9 Z99.2
E43.X 2016
E10.7 2016
E43.X N18.9
E10.7 N18.9
2016 E43.X
N18.9 E43.X
E10.7 E43.X
I46.1 E43.X
2016 E10.7
N18.9 E10.7
E43.X E10.7
I46.1 E10.7
E43.X I46.1
E10.7 I46.1
I50.1 I05.1
I05.1 I50.1
N15.9 2016
N15.9 N18.9
2016 N15.9
N18.9 N15.9
D64.9 N15.9
Z01.7 N15.9
N15.9 D64.9
N15.9 Z01.7
I45.9 2016
K74.6 2016
2016 I45.9
K74.6 I45.9
2016 K74.6
I45.9 K74.6
E87.5 K74.6
K74.6 E87.5
I15.0 2016
I15.0 N18.9
I15.0 Z49.1
2016 I15.0
N18.9 I15.0
Z49.1 I15.0
Z01.7 I15.0
I15.0 Z01.7
N00.2 2016
2016 N00.2
M32.1 N00.2
S37.0 N00.2
Z01.7 N00.2
N00.2 M32.1
N00.2 S37.0
N00.2 Z01.7
N11.9 2016
N11.9 N18.9
2016 N11.9
N18.9 N11.9
Z49.2 N11.9
N11.9 Z49.2
T85.6 2016
2016 T85.6
I45.6 2016
2016 I45.6
K51.3 2016
K51.3 N18.9
2016 K51.3
N18.9 K51.3
Z01.7 K51.3
K51.3 Z01.7
N17.2 2016
2016 N17.2
Z49.1 N17.2
Z01.7 N17.2
N17.2 Z49.1
N17.2 Z01.7
C34.9 2017
M8000/ 2017
I27.2 2017
I09.1 2017
A41.9 2017
2017 C34.9
M8000/ C34.9
I27.2 C34.9
I09.1 C34.9
A41.9 C34.9
2017 M8000/
C34.9 M8000/
I27.2 M8000/
I09.1 M8000/
A41.9 M8000/
2017 I27.2
C34.9 I27.2
M8000/ I27.2
A41.9 I27.2
2017 I09.1
C34.9 I09.1
M8000/ I09.1
2017 A41.9
C34.9 A41.9
M8000/ A41.9
I27.2 A41.9
I25.5 2017
I25.1 2017
I24.8 2017
I34.0 2017
2017 I25.5
2017 I25.1
2017 I24.8
2017 I34.0
I60.9 2017
I31.3 2017
I36.1 2017
2017 I60.9
I31.3 I60.9
I24.8 I60.9
I36.1 I60.9
A41.9 I60.9
2017 I31.3
I60.9 I31.3
I24.8 I31.3
A41.9 I31.3
I60.9 I24.8
I31.3 I24.8
2017 I36.1
I60.9 I36.1
I60.9 A41.9
I31.3 A41.9
I21.9 2017
I25.8 2017
I70.9 2017
2017 I21.9
2017 I25.8
2017 I70.9
I48.X 2017
Z95.2 2017
J18.9 2017
2017 I48.X
2017 Z95.2
J18.9 Z95.2
2017 J18.9
Z95.2 J18.9
I35.0 2017
I34.2 2017
N17.9 2017
2017 I35.0
2017 I34.2
J18.9 I34.2
N17.9 I34.2
I34.2 J18.9
2017 N17.9
I34.2 N17.9
I05.0 2017
I07.0 2017
T82.0 2017
2017 I05.0
2017 I07.0
2017 T82.0
I11.0 2017
Z95.5 2017
2017 I11.0
2017 Z95.5
D48.7 2017
I46.1 2017
D48.7 I35.0
D48.7 I25.1
D48.7 I70.9
2017 D48.7
I35.0 D48.7
I25.1 D48.7
I70.9 D48.7
I46.1 D48.7
2017 I46.1
D48.7 I46.1
I13.2 2017
I64.X 2017
E87.1 2017
2017 I13.2
I64.X I13.2
I70.9 I13.2
2017 I64.X
I13.2 I64.X
E87.1 I64.X
I13.2 I70.9
E87.1 I70.9
2017 E87.1
I64.X E87.1
I70.9 E87.1
I46.1 E87.1
E87.1 I46.1
I05.2 2017
I07.1 2017
2017 I05.2
2017 I07.1
I21.0 2017
I49.0 2017
I10.X 2017
2017 I21.0
I49.0 I21.0
2017 I49.0
I21.0 I49.0
I10.X I49.0
2017 I10.X
I49.0 I10.X
I22.9 2017
2017 I22.9
I46.1 I22.9
I22.9 I46.1
I35.0 I25.5
I25.5 I35.0
I47.2 2017
I47.2 I07.1
I47.2 I27.2
2017 I47.2
I07.1 I47.2
I27.2 I47.2
Q24.8 2017
Q21.1 2017
2017 Q24.8
2017 Q21.1
I51.3 2017
I51.3 I05.2
I51.3 I07.1
2017 I51.3
I05.2 I51.3
I07.1 I51.3
I46.1 I51.3
I51.3 I46.1
I49.5 2017
I49.5 I21.9
I49.0 I21.9
2017 I49.5
I21.9 I49.5
I49.0 I49.5
I46.1 I49.5
I21.9 I49.0
I49.5 I49.0
I49.5 I46.1
I21.9 I13.2
I24.8 I13.2
I13.2 I21.9
I13.2 I24.8
I27.9 2017
J44.9 2017
2017 I27.9
2017 J44.9
I51.5 2017
I45.1 2017
J15.1 2017
J84.1 2017
2017 I51.5
J15.1 I51.5
J84.1 I51.5
2017 I45.1
J15.1 I45.1
J84.1 I45.1
I46.1 I45.1
2017 J15.1
I51.5 J15.1
I45.1 J15.1
J84.1 J15.1
I46.1 J15.1
2017 J84.1
I51.5 J84.1
I45.1 J84.1
J15.1 J84.1
I46.1 J84.1
I45.1 I46.1
J15.1 I46.1
J84.1 I46.1
I44.2 2017
I31.2 2017
I44.7 2017
Z45.0 2017
2017 I44.2
I31.2 I44.2
2017 I31.2
I44.2 I31.2
I44.7 I31.2
Z45.0 I31.2
I46.1 I31.2
2017 I44.7
I31.2 I44.7
2017 Z45.0
I31.2 Z45.0
I31.2 I46.1
I20.0 2017
I49.8 2017
2017 I20.0
2017 I49.8
I35.2 2017
E03.9 2017
R57.0 2017
2017 I35.2
I31.3 I35.2
I35.2 I31.3
2017 E03.9
2017 R57.0
I06.1 2017
2017 I06.1
I21.1 2017
I25.5 N17.9
N17.9 I25.5
R57.0 I25.5
2017 I21.1
I25.5 R57.0
I42.0 2017
B57.2 2017
I41.2 2017
I25.4 2017
2017 I42.0
I41.2 I42.0
2017 B57.2
I41.2 B57.2
I25.4 B57.2
R57.0 B57.2
2017 I41.2
I42.0 I41.2
B57.2 I41.2
I25.4 I41.2
R57.0 I41.2
2017 I25.4
B57.2 I25.4
I41.2 I25.4
R57.0 I25.4
B57.2 R57.0
I41.2 R57.0
I25.4 R57.0
Y83.1 2017
2017 Y83.1
I50.9 2017
2017 I50.9
I25.2 2017
2017 I25.2
R57.0 I25.2
I25.2 R57.0
K72.1 2017
K72.1 I35.0
K72.1 I24.8
K72.1 Y83.1
2017 K72.1
I35.0 K72.1
I24.8 K72.1
Y83.1 K72.1
R57.0 K72.1
K72.1 R57.0
I26.0 2017
I87.2 2017
2017 I26.0
2017 I87.2
N17.9 I87.2
R57.0 I87.2
I87.2 N17.9
I87.2 R57.0
I06.2 2017
2017 I06.2
I50.0 2017
R57.8 2017
I50.0 I25.5
E03.9 I25.5
R57.8 I25.5
2017 I50.0
I25.5 I50.0
I70.9 I50.0
E03.9 I50.0
R57.8 I50.0
I50.0 I70.9
E03.9 I70.9
R57.8 I70.9
I25.5 E03.9
I50.0 E03.9
I70.9 E03.9
R57.8 E03.9
2017 R57.8
I25.5 R57.8
I50.0 R57.8
I70.9 R57.8
E03.9 R57.8
N18.9 2017
E11.2 2017
Z49.1 2017
A04.7 2017
Z01.7 2017
2017 N18.9
A04.7 N18.9
2017 E11.2
A04.7 E11.2
2017 Z49.1
A04.7 Z49.1
2017 A04.7
N18.9 A04.7
E11.2 A04.7
Z49.1 A04.7
Z01.7 A04.7
2017 Z01.7
A04.7 Z01.7
C64.X 2017
C64.X I09.1
C64.X I48.X
C64.X N17.9
2017 C64.X
I09.1 C64.X
I48.X C64.X
N17.9 C64.X
Z01.7 C64.X
C64.X Z01.7
I42.1 2017
C76.2 2017
2017 I42.1
C76.2 I42.1
C76.2 I34.0
C76.2 I49.8
2017 C76.2
I42.1 C76.2
I34.0 C76.2
I49.8 C76.2
Z01.7 C76.2
C76.2 Z01.7
N01.8 2017
N00.3 2017
C90.0 2017
N01.8 N18.9
N00.3 N18.9
2017 N01.8
N18.9 N01.8
N00.3 N01.8
C90.0 N01.8
Z01.7 N01.8
2017 N00.3
N18.9 N00.3
N01.8 N00.3
C90.0 N00.3
Z01.7 N00.3
2017 C90.0
N01.8 C90.0
N00.3 C90.0
N01.8 Z01.7
N00.3 Z01.7
D50.9 2017
D50.9 Z49.1
2017 D50.9
Z49.1 D50.9
J90.X 2017
E04.1 2017
2017 J90.X
E04.1 J90.X
2017 E04.1
J90.X E04.1
I22.1 2017
E11.9 2017
I22.1 I21.9
E11.9 I21.9
2017 I22.1
I21.9 I22.1
I31.3 I22.1
E11.9 I22.1
I22.1 I31.3
2017 E11.9
I21.9 E11.9
I22.1 E11.9
I47.1 2017
2017 I47.1
Z45.9 2017
E11.2 I42.0
2017 Z45.9
I42.0 E11.2
T82.4 2017
T82.4 N18.9
2017 T82.4
N18.9 T82.4
Z49.1 T82.4
E11.9 T82.4
Z01.7 T82.4
T82.4 Z49.1
T82.4 E11.9
T82.4 Z01.7
T85.7 2017
E14.9 2017
E14.9 N18.9
2017 T85.7
E14.9 T85.7
E14.9 Z49.1
2017 E14.9
N18.9 E14.9
T85.7 E14.9
Z49.1 E14.9
E87.8 2017
E83.5 2017
E87.8 I35.0
E83.5 I35.0
E87.8 I10.X
E83.5 I10.X
2017 E87.8
I35.0 E87.8
I10.X E87.8
E83.5 E87.8
2017 E83.5
I35.0 E83.5
I10.X E83.5
E87.8 E83.5
Z01.7 E83.5
E83.5 Z01.7
I05.1 2017
2017 I05.1
B57.2 I09.1
I09.1 B57.2
I07.1 B57.2
B57.2 I07.1
I06.0 2017
2017 I06.0
Z01.7 C34.9
Z01.7 M8000/
C34.9 Z01.7
M8000/ Z01.7
I45.3 2017
I45.3 B57.2
I45.3 I42.0
2017 I45.3
B57.2 I45.3
I42.0 I45.3
I09.1 I45.3
I45.3 I09.1
I07.2 2017
2017 I07.2
I06.0 I07.2
I10.X I07.2
I07.2 I06.0
I07.2 I10.X
I20.1 2017
I20.1 I21.9
2017 I20.1
I21.9 I20.1
I44.1 2017
2017 I44.1
I44.7 I44.1
I44.1 I44.7
I72.4 2017
I72.4 Q24.8
2017 I72.4
Q24.8 I72.4
I10.X I72.4
I72.4 I10.X
C38.0 2017
2017 C38.0
J44.1 2017
J44.1 I36.1
2017 J44.1
I36.1 J44.1
C50.9 2017
C50.9 I27.9
M8000/ I27.9
2017 C50.9
I27.9 C50.9
M8000/ C50.9
I27.9 M8000/
C50.9 M8000/
I10.X M8000/
M8000/ I10.X
Q23.1 2017
T81.4 2017
2017 Q23.1
2017 T81.4
Z49.2 2017
2017 Z49.2
I20.8 2017
2017 I20.8
I21.2 2017
2017 I21.2
I20.0 I21.2
I21.2 I20.0
I25.2 I11.0
I11.0 I25.2
I20.9 2017
2017 I20.9
I25.1 I36.1
I36.1 I25.1
I64.X I06.0
I25.1 I06.0
I06.0 I64.X
I06.0 I25.1
I27.0 2017
2017 I27.0
Q22.8 2017
2017 Q22.8
I35.1 2017
2017 I35.1
I27.2 I34.2
I34.2 I27.2
I08.0 2017
I31.3 I09.1
2017 I08.0
I07.1 I08.0
I31.3 I08.0
I08.0 I07.1
I31.3 I07.1
I09.1 I31.3
I08.0 I31.3
I07.1 I31.3
I31.3 I06.0
I31.3 I51.3
I06.0 I31.3
I51.3 I31.3
I34.0 I20.1
I20.1 I34.0
I34.2 I31.3
I34.2 J90.X
I31.3 I34.2
J90.X I34.2
M8000/ C64.X
N18.9 C64.X
I35.0 C64.X
C64.X M8000/
N18.9 M8000/
I35.0 M8000/
C64.X N18.9
M8000/ N18.9
C64.X I35.0
M8000/ I35.0
I71.0 2017
I71.4 2017
2017 I71.0
I27.9 I71.0
2017 I71.4
I27.9 I71.4
I35.1 I71.4
I71.0 I27.9
I71.4 I27.9
I35.1 I27.9
I71.4 I35.1
I27.9 I35.1
I33.0 2017
T85.8 2017
I36.0 2017
2017 I33.0
T85.8 I33.0
I36.0 I33.0
2017 T85.8
I33.0 T85.8
I36.0 T85.8
I36.0 T82.0
2017 I36.0
I33.0 I36.0
T85.8 I36.0
T82.0 I36.0
Z01.7 I36.0
I36.0 Z01.7
I42.2 2017
I42.2 I27.0
2017 I42.2
I27.0 I42.2
I42.8 2017
2017 I42.8
Q21.1 I42.8
I42.8 Q21.1
I69.4 2017
I69.4 I64.X
2017 I69.4
I64.X I69.4
I34.2 I69.4
I36.1 I69.4
I69.4 I34.2
I69.4 I36.1
I82.8 2017
I37.1 2017
I37.1 I27.2
2017 I82.8
I37.1 I82.8
2017 I37.1
I27.2 I37.1
I82.8 I37.1
I44.3 2017
I44.3 I05.0
I44.3 I07.1
2017 I44.3
I05.0 I44.3
I07.1 I44.3
I44.7 I13.2
I13.2 I44.7
I44.9 2017
I44.9 I35.0
I44.9 I36.1
I44.9 I34.0
2017 I44.9
I35.0 I44.9
I36.1 I44.9
I34.0 I44.9
I44.6 2017
I45.1 I25.1
I44.6 I25.1
I25.1 I45.1
I44.6 I45.1
2017 I44.6
I25.1 I44.6
I45.1 I44.6
I44.2 I20.0
I20.0 I44.2
I51.7 2017
I25.4 I42.1
I51.7 I42.1
I45.1 I42.1
I42.1 I25.4
I51.7 I25.4
I45.1 I25.4
2017 I51.7
I42.1 I51.7
I25.4 I51.7
I42.1 I45.1
I25.4 I45.1
Q23.3 2017
2017 Q23.3
I45.1 Q23.3
Q23.3 I45.1
I31.9 2017
I31.9 I31.3
I47.2 I31.3
2017 I31.9
I31.3 I31.9
I47.2 I31.9
I31.3 I47.2
I31.9 I47.2
I49.4 2017
I47.2 I34.0
I49.4 I44.7
I47.2 I44.7
2017 I49.4
I44.7 I49.4
I47.2 I49.4
I34.0 I47.2
I44.7 I47.2
I49.4 I47.2
I07.8 2017
I07.8 I09.1
I07.8 I05.2
2017 I07.8
I09.1 I07.8
I05.2 I07.8
I48.X I07.8
Z01.7 I07.8
I07.8 I48.X
I07.8 Z01.7
I35.2 I42.0
I42.0 I35.2
I35.1 I09.1
I09.1 I35.1
I80.1 2017
2017 I80.1
I36.1 I80.1
I80.1 I36.1
J44.9 I05.0
I05.0 J44.9
I48.X Q22.8
Q22.8 I48.X
I48.X T85.8
T85.8 I48.X
Q25.0 2017
2017 Q25.0
I48.X Q25.0
Q25.0 I48.X
J85.3 2017
J85.3 Q24.8
2017 J85.3
Q24.8 J85.3
Z95.2 J85.3
I48.X J85.3
J85.3 Z95.2
J85.3 I48.X
I82.9 2017
G47.3 2017
I82.9 I27.0
G47.3 I27.0
2017 I82.9
I27.0 I82.9
G47.3 I82.9
I49.8 I82.9
2017 G47.3
I27.0 G47.3
I82.9 G47.3
I49.8 G47.3
I82.9 I49.8
G47.3 I49.8
I49.8 I34.2
I34.2 I49.8
I11.9 2017
I44.0 2017
2017 I11.9
I44.3 I11.9
I44.0 I11.9
I11.9 I44.3
2017 I44.0
I11.9 I44.0
I49.8 I44.0
I44.0 I49.8
I35.2 I11.9
I44.7 I11.9
I11.9 I35.2
I11.9 I44.7
I64.X I31.3
I64.X I31.9
I31.3 I64.X
I31.9 I64.X
I49.8 Q25.0
Q25.0 I49.8
I49.1 2017
I49.1 I25.8
I49.1 I21.0
I49.1 I34.0
2017 I49.1
I25.8 I49.1
I21.0 I49.1
I34.0 I49.1
M8000/ C38.0
C38.0 M8000/
I48.X M8000/
I49.5 M8000/
M8000/ I48.X
M8000/ I49.5
Q22.5 2017
2017 Q22.5
I49.5 Q22.8
Q22.8 I49.5
G47.3 I35.0
I35.0 G47.3
I99.X 2017
I99.X I25.8
2017 I99.X
I25.8 I99.X
I50.9 I99.X
I99.X I50.9
I50.9 I21.9
I21.9 I50.9
I35.2 I44.2
I44.2 I35.2
I67.8 2017
I67.8 I34.2
2017 I67.8
I34.2 I67.8
I71.2 2017
I71.2 I35.2
2017 I71.2
I35.2 I71.2
J44.9 I44.7
I44.7 J44.9
J84.8 2017
2017 J84.8
K25.0 2017
K25.0 I10.X
2017 K25.0
I10.X K25.0
N18.9 K25.0
I50.9 K25.0
Z01.7 K25.0
K25.0 N18.9
K25.0 I50.9
K25.0 Z01.7
Q23.0 2017
2017 Q23.0
I51.7 I34.2
I34.2 I51.7
I51.5 I47.1
I47.1 I51.5
I60.9 I25.8
I60.9 I21.9
I25.8 I60.9
I21.9 I60.9
Z01.7 I60.9
I60.9 Z01.7
T82.1 2017
2017 T82.1
I64.X T82.1
T82.1 I64.X
I64.X I20.1
I64.X I20.0
I20.1 I64.X
I20.0 I64.X
I44.0 I82.8
I64.X I82.8
I82.8 I44.0
I64.X I44.0
I82.8 I64.X
I44.0 I64.X
I70.0 2017
2017 I70.0
I13.2 I11.0
I11.0 I13.2
I70.9 I22.9
I22.9 I70.9
I70.1 2017
I25.4 I11.0
I70.1 I25.1
I11.0 I25.4
I70.1 I25.4
2017 I70.1
I25.1 I70.1
I25.4 I70.1
I70.4 2017
I70.4 I25.8
I70.4 I25.2
I70.4 I25.1
2017 I70.4
I25.8 I70.4
I25.2 I70.4
I25.1 I70.4
Z01.7 I70.4
I70.4 Z01.7
I49.4 I25.8
I49.4 I21.0
I25.8 I49.4
I21.0 I49.4
I70.9 I49.4
I49.4 I70.9
I72.4 I25.2
I25.2 I72.4
I73.9 2017
I13.2 I25.8
I25.8 I13.2
I73.9 I13.2
2017 I73.9
I13.2 I73.9
J15.9 2017
J15.9 I27.2
J15.9 J44.1
2017 J15.9
I27.2 J15.9
J44.1 J15.9
J18.9 J15.9
Z01.7 J15.9
J15.9 J18.9
J15.9 Z01.7
J22.X 2017
J22.X I27.2
2017 J22.X
I27.2 J22.X
J18.9 J22.X
J22.X J18.9
J44.9 I21.1
I21.1 J44.9
J44.9 I25.5
I25.5 J44.9
I31.1 2017
2017 I31.1
I27.9 I31.1
I27.0 I31.1
J84.1 I31.1
Z01.7 I31.1
I31.1 I27.9
I31.1 I27.0
J84.1 I27.0
I31.1 J84.1
I27.0 J84.1
I31.1 Z01.7
J98.4 2017
I24.8 I27.0
I25.4 I27.0
I27.0 I24.8
I27.0 I25.4
J98.4 I25.4
2017 J98.4
I25.4 J98.4
J98.4 I71.4
I71.4 J98.4
J46.X 2017
J98.9 2017
J46.X I35.0
J98.9 I35.0
J46.X Z95.2
J98.9 Z95.2
2017 J46.X
I35.0 J46.X
Z95.2 J46.X
J98.9 J46.X
Z01.7 J46.X
2017 J98.9
I35.0 J98.9
Z95.2 J98.9
J46.X J98.9
Z01.7 J98.9
J46.X Z01.7
J98.9 Z01.7
J20.8 2017
K31.8 2017
J20.8 I50.9
K31.8 I50.9
2017 J20.8
I50.9 J20.8
I49.8 J20.8
K31.8 J20.8
Z01.7 J20.8
J20.8 I49.8
K31.8 I49.8
2017 K31.8
I50.9 K31.8
J20.8 K31.8
I49.8 K31.8
Z01.7 K31.8
J20.8 Z01.7
K31.8 Z01.7
M9732/ 2017
K42.9 2017
M9732/ N18.9
M9732/ C90.0
K42.9 C90.0
2017 M9732/
N18.9 M9732/
C90.0 M9732/
K42.9 M9732/
Z01.7 M9732/
2017 K42.9
C90.0 K42.9
M9732/ K42.9
M9732/ Z01.7
M06.1 2017
M06.1 I35.0
2017 M06.1
I35.0 M06.1
M32.8 2017
M32.8 I25.8
M32.8 I20.0
M32.8 I70.9
2017 M32.8
I25.8 M32.8
I20.0 M32.8
I70.9 M32.8
C90.0 I42.0
M9732/ I42.0
C90.0 N17.9
M9732/ N17.9
I42.0 C90.0
N17.9 C90.0
I42.0 M9732/
N17.9 M9732/
N00.9 2017
N00.9 I35.2
N00.9 I49.8
N00.9 I10.X
2017 N00.9
I35.2 N00.9
I49.8 N00.9
I10.X N00.9
Z01.7 N00.9
N00.9 Z01.7
N08.3 2017
N08.3 Z49.1
N08.3 E11.2
2017 N08.3
Z49.1 N08.3
E11.2 N08.3
N17.9 I13.2
I13.2 N17.9
N39.0 2017
2017 N39.0
Q23.1 I25.5
I25.5 Q23.1
N17.9 Q23.1
Q23.1 N17.9
M32.9 2017
M35.0 2017
M31.1 2017
2017 M32.9
M31.1 M32.9
2017 M35.0
2017 M31.1
M32.9 M31.1
Q21.1 I35.2
Q21.1 I34.2
I35.2 Q21.1
I34.2 Q21.1
Q25.3 2017
Q25.3 Q24.8
2017 Q25.3
Q24.8 Q25.3
Q23.3 Q25.3
Q22.8 Q25.3
Z01.7 Q25.3
Q25.3 Q23.3
Q25.3 Q22.8
Q25.3 Z01.7
Q26.8 2017
Q24.0 2017
Q26.8 Q24.8
Q24.0 Q24.8
Q26.8 I33.0
Q24.0 I33.0
2017 Q26.8
Q24.8 Q26.8
I33.0 Q26.8
Q24.0 Q26.8
Z01.7 Q26.8
2017 Q24.0
Q24.8 Q24.0
I33.0 Q24.0
Q26.8 Q24.0
Z01.7 Q24.0
Q26.8 Z01.7
Q24.0 Z01.7
R06.0 2017
R06.0 I10.X
R06.0 I50.9
R06.0 I49.8
2017 R06.0
I10.X R06.0
I50.9 R06.0
I49.8 R06.0
Z01.7 R06.0
R06.0 Z01.7
M32.1 2017
S37.0 2017
N00.9 N18.9
N18.9 N00.9
M32.1 N00.9
S37.0 N00.9
2017 M32.1
N00.9 M32.1
2017 S37.0
N00.9 S37.0
M35.9 2017
M35.9 N18.9
M35.9 M32.9
2017 M35.9
N18.9 M35.9
M32.9 M35.9
S37.0 M35.9
M35.9 S37.0
I01.8 2017
I01.8 I09.1
2017 I01.8
I09.1 I01.8
I05.1 I01.8
T82.0 I01.8
Z01.7 I01.8
I01.8 I05.1
T82.0 I05.1
I01.8 T82.0
I05.1 T82.0
I01.8 Z01.7
T82.0 I21.9
I21.9 T82.0
Z45.2 2017
T82.0 I71.0
T82.0 Y83.1
2017 Z45.2
T82.0 Z45.2
I71.0 T82.0
Y83.1 T82.0
Z45.2 T82.0
I49.5 I20.8
T82.1 I20.8
I20.8 I49.5
I20.8 T82.1
I49.5 I44.7
I44.7 I49.5
I60.9 I09.1
I09.1 I60.9
I49.5 I60.9
T82.1 I60.9
I60.9 I49.5
I60.9 T82.1
T85.8 I05.2
I05.2 T85.8
Y83.1 N18.9
N18.9 Y83.1
C73.X 2017
2017 C73.X
M8000/ C73.X
Y83.1 C73.X
C73.X M8000/
Y83.1 M8000/
C73.X Y83.1
M8000/ Y83.1
I44.0 I44.2
I44.2 I44.0
I45.3 I51.5
I45.3 I44.2
I51.5 I45.3
I44.2 I45.3
Z45.0 I45.3
I45.3 Z45.0
I51.7 I44.1
I44.1 I51.7
Z45.0 I51.7
I51.7 Z45.0
Z45.0 I70.0
I70.0 Z45.0
T82.1 I34.0
I34.0 T82.1
Q89.3 2017
2017 Q89.3
T82.1 Q89.3
Z45.0 Q89.3
Q89.3 T82.1
Q89.3 Z45.0
Z49.1 I44.2
I44.2 Z49.1
Z45.0 Z49.1
Z49.1 Z45.0
Z95.0 2017
2017 Z95.0
Z45.9 I07.2
I07.2 Z45.9
T82.7 2017
2017 T82.7
I42.5 2017
2017 I42.5
I31.3 I42.5
Z45.0 I42.5
Z45.9 I42.5
I42.5 I31.3
Z45.9 I31.3
I42.5 Z45.0
I42.5 Z45.9
I31.3 Z45.9
I44.2 I35.0
I35.0 I44.2
Z45.9 I47.1
I47.1 Z45.9
Z95.0 I50.9
I50.9 Z95.0
I25.2 I09.1
I09.1 I25.2
I48.X I25.2
Z95.2 I25.2
I25.2 I48.X
I25.2 Z95.2
Z95.1 2017
Z95.1 I20.8
2017 Z95.1
I20.8 Z95.1
J18.1 2017
J18.1 I09.1
J18.1 I48.X
2017 J18.1
I09.1 J18.1
I48.X J18.1
Z95.2 J18.1
J18.1 Z95.2
T82.0 I06.0
I06.0 T82.0
Z95.4 2017
Z95.4 I06.0
2017 Z95.4
I06.0 Z95.4
T86.1 2017
Z96.8 2017
2017 T86.1
I10.X T86.1
T86.1 I10.X
2017 Z96.8
I67.9 2017
I67.9 I35.0
I67.9 I35.2
2017 I67.9
I35.0 I67.9
I35.2 I67.9
I44.2 I67.9
I67.9 I44.2
D64.9 2017
D64.9 Z49.2
2017 D64.9
Z49.2 D64.9
E10.2 2017
E10.2 N18.9
E10.2 Z49.1
2017 E10.2
N18.9 E10.2
Z49.1 E10.2
Z01.7 E10.2
E10.2 Z01.7
E12.2 2017
E12.2 N18.9
E12.2 E87.8
2017 E12.2
N18.9 E12.2
E87.8 E12.2
Z01.7 E12.2
E12.2 Z01.7
E66.9 2017
2017 E66.9
E14.3 2017
E14.3 N18.9
2017 E14.3
N18.9 E14.3
I44.2 E14.3
Z01.7 E14.3
E14.3 I44.2
E14.3 Z01.7
I47.1 Q21.1
Q21.1 I47.1
I50.9 I36.0
I49.8 I36.0
I36.0 I50.9
I36.0 I49.8
M32.1 Z49.2
Z49.2 M32.1
E87.5 2017
E87.5 N18.9
2017 E87.5
N18.9 E87.5
Z49.1 E87.5
E87.5 Z49.1
I33.0 N18.9
N18.9 I33.0
Z49.1 I33.0
I33.0 Z49.1
E05.9 2017
E05.9 I48.X
2017 E05.9
I48.X E05.9
I25.8 2018
I09.1 2018
I05.2 2018
I07.1 2018
Z01.7 2018
2018 I25.8
I07.1 I25.8
2018 I09.1
2018 I05.2
2018 I07.1
I25.8 I07.1
2018 Z01.7
I64.X 2018
I67.9 2018
I48.X 2018
I44.2 2018
2018 I64.X
I67.9 I64.X
I44.2 I64.X
2018 I67.9
I64.X I67.9
2018 I48.X
2018 I44.2
I64.X I44.2
I36.1 2018
I35.1 2018
2018 I36.1
2018 I35.1
I44.2 I35.1
I35.1 I44.2
I21.1 2018
I34.0 2018
I46.1 2018
2018 I21.1
2018 I34.0
2018 I46.1
I60.9 2018
I60.9 I34.0
I60.9 I48.X
2018 I60.9
I34.0 I60.9
I48.X I60.9
I21.0 2018
I70.9 2018
J98.4 2018
2018 I21.0
2018 I70.9
J98.4 I70.9
2018 J98.4
I70.9 J98.4
Z45.0 2018
Z45.9 2018
2018 Z45.0
2018 Z45.9
I05.0 2018
2018 I05.0
I49.5 2018
2018 I49.5
I27.9 2018
I82.8 2018
I87.2 2018
K76.8 2018
2018 I27.9
K76.8 I27.9
2018 I82.8
K76.8 I82.8
2018 I87.2
K76.8 I87.2
2018 K76.8
I27.9 K76.8
I82.8 K76.8
I87.2 K76.8
Z01.7 K76.8
K76.8 Z01.7
I25.1 2018
I64.X I21.0
2018 I25.1
I21.0 I64.X
I61.5 2018
I06.0 2018
2018 I61.5
I09.1 I61.5
I05.0 I61.5
I06.0 I61.5
I46.1 I61.5
I61.5 I09.1
I61.5 I05.0
2018 I06.0
I61.5 I06.0
I61.5 I46.1
I21.9 2018
I51.5 2018
2018 I21.9
I51.5 I21.9
2018 I51.5
I21.9 I51.5
I67.1 2018
I67.1 I44.2
2018 I67.1
I44.2 I67.1
Z45.0 I67.1
Z45.9 I67.1
I67.1 Z45.0
I67.1 Z45.9
I27.0 2018
I10.X 2018
2018 I27.0
2018 I10.X
I35.0 2018
I72.4 2018
I50.9 2018
I49.8 2018
2018 I35.0
2018 I72.4
I50.9 I72.4
I49.8 I72.4
2018 I50.9
I72.4 I50.9
2018 I49.8
I72.4 I49.8
I44.0 2018
2018 I44.0
I11.0 2018
J90.X 2018
2018 I11.0
2018 J90.X
J84.9 2018
J84.9 I27.0
2018 J84.9
I27.0 J84.9
I49.8 J84.9
I46.1 J84.9
J84.9 I49.8
J84.9 I46.1
I44.5 2018
I44.5 I27.9
I44.5 J98.4
2018 I44.5
I27.9 I44.5
J98.4 I44.5
I10.X I44.5
I44.5 I10.X
I26.0 2018
I45.1 2018
J44.9 2018
2018 I26.0
2018 I45.1
J44.9 I45.1
2018 J44.9
I45.1 J44.9
J18.9 2018
I35.1 I27.0
I27.0 I35.1
2018 J18.9
M35.0 2018
M35.0 I25.8
2018 M35.0
I25.8 M35.0
I70.9 M35.0
M35.0 I70.9
I27.2 2018
2018 I27.2
I45.1 I27.2
I27.2 I45.1
J15.2 2018
G20.X 2018
J15.2 I27.9
G20.X I27.9
2018 J15.2
I27.9 J15.2
G20.X J15.2
G20.X I10.X
2018 G20.X
I27.9 G20.X
J15.2 G20.X
I10.X G20.X
Z01.7 G20.X
G20.X Z01.7
I45.0 2018
I73.9 2018
M32.9 2018
K83.0 2018
2018 I45.0
I73.9 I45.0
M32.9 I45.0
K83.0 I45.0
2018 I73.9
I45.0 I73.9
M32.9 I73.9
K83.0 I73.9
2018 M32.9
I45.0 M32.9
I73.9 M32.9
K83.0 M32.9
2018 K83.0
I45.0 K83.0
I73.9 K83.0
M32.9 K83.0
Z01.7 K83.0
K83.0 Z01.7
T82.1 2018
2018 T82.1
I25.2 2018
Y83.1 2018
2018 I25.2
2018 Y83.1
I47.1 2018
2018 I47.1
I20.8 2018
2018 I20.8
N18.9 2018
T82.4 2018
Z49.2 2018
K42.9 2018
2018 N18.9
2018 T82.4
Z49.2 T82.4
K42.9 T82.4
2018 Z49.2
T82.4 Z49.2
2018 K42.9
T82.4 K42.9
N17.9 2018
Z49.1 2018
J96.0 2018
2018 N17.9
J96.0 N17.9
J96.0 Z49.2
2018 Z49.1
J96.0 Z49.1
2018 J96.0
N17.9 J96.0
Z49.2 J96.0
Z49.1 J96.0
Z01.7 J96.0
J96.0 Z01.7
I20.0 2018
2018 I20.0
D15.1 2018
M8000/ 2018
I42.2 2018
2018 D15.1
M8000/ D15.1
I64.X D15.1
I42.2 D15.1
Z01.7 D15.1
2018 M8000/
D15.1 M8000/
I64.X M8000/
I42.2 M8000/
D15.1 I64.X
M8000/ I64.X
I42.2 I64.X
2018 I42.2
D15.1 I42.2
M8000/ I42.2
I64.X I42.2
D15.1 Z01.7
I42.0 2018
I25.3 2018
2018 I42.0
I25.2 I42.0
I25.3 I42.0
I42.0 I25.2
I25.3 I25.2
2018 I25.3
I42.0 I25.3
I25.2 I25.3
I70.9 I25.3
I25.3 I70.9
E78.2 2018
2018 E78.2
I44.2 I05.0
I05.0 I44.2
I47.2 2018
I47.2 I35.0
2018 I47.2
I35.0 I47.2
T82.0 2018
T81.0 2018
2018 T82.0
T81.0 T82.0
I64.X T82.0
2018 T81.0
T82.0 T81.0
I64.X T81.0
T82.0 I64.X
T81.0 I64.X
I24.8 2018
2018 I24.8
Z95.2 2018
D59.1 2018
D59.1 I10.X
2018 Z95.2
D59.1 Z95.2
D59.1 I49.8
2018 D59.1
I10.X D59.1
Z95.2 D59.1
I49.8 D59.1
Z01.7 D59.1
D59.1 Z01.7
I35.2 2018
2018 I35.2
I49.9 2018
I49.4 2018
I47.2 I42.2
I49.9 I42.2
I49.4 I42.2
I42.2 I47.2
2018 I49.9
I42.2 I49.9
I49.4 I49.9
2018 I49.4
I42.2 I49.4
I49.9 I49.4
I13.2 2018
2018 I13.2
I34.2 2018
2018 I34.2
C38.0 2018
2018 C38.0
I21.0 C38.0
I25.8 C38.0
I21.0 M8000/
I25.8 M8000/
C38.0 I21.0
M8000/ I21.0
C38.0 I25.8
M8000/ I25.8
Q24.8 2018
I15.9 2018
I15.9 I27.9
2018 Q24.8
I15.9 Q24.8
2018 I15.9
I27.9 I15.9
Q24.8 I15.9
I10.X I15.9
I15.9 I10.X
J84.1 2018
J84.1 I25.8
J84.9 I25.8
2018 J84.1
I25.8 J84.1
J84.9 J84.1
J18.9 J84.1
I25.8 J84.9
J84.1 J84.9
J18.9 J84.9
J84.1 J18.9
J84.9 J18.9
T85.8 2018
T85.8 I27.0
2018 T85.8
I27.0 T85.8
D59.8 2018
D59.8 I50.9
2018 D59.8
I50.9 D59.8
I49.8 D59.8
Z01.7 D59.8
D59.8 I49.8
D59.8 Z01.7
E14.9 2018
E14.9 I47.2
E14.9 I10.X
2018 E14.9
I47.2 E14.9
I10.X E14.9
T85.7 2018
2018 T85.7
T85.6 2018
Z45.2 2018
2018 T85.6
Z45.2 T85.6
2018 Z45.2
T85.6 Z45.2
I33.0 2018
A41.9 2018
I33.0 I13.2
T85.7 I13.2
A41.9 I13.2
2018 I33.0
I13.2 I33.0
T85.7 I33.0
I13.2 T85.7
I33.0 T85.7
A41.9 T85.7
2018 A41.9
I13.2 A41.9
T85.7 A41.9
I06.2 2018
2018 I06.2
I07.2 2018
2018 I07.2
I87.2 I07.2
T82.0 I07.2
I07.2 I87.2
T82.0 I87.2
I07.2 T82.0
I87.2 T82.0
I44.1 2018
2018 I44.1
J11.0 2018
J11.0 I25.8
J11.0 I20.8
J11.0 I70.9
2018 J11.0
I25.8 J11.0
I20.8 J11.0
I70.9 J11.0
Z01.7 J11.0
J11.0 Z01.7
R00.1 2018
R00.1 I48.X
2018 R00.1
I48.X R00.1
Y83. 2018
Y83. I25.8
Y83. I21.1
Y83. I70.9
2018 Y83.
I25.8 Y83.
I21.1 Y83.
I70.9 Y83.
Z01.7 Y83.
Y83. Z01.7
I20.1 2018
R07.4 2018
2018 I20.1
I49.4 I20.1
R07.4 I20.1
I20.1 I49.4
R07.4 I49.4
2018 R07.4
I20.1 R07.4
I49.4 R07.4
I05.1 2018
2018 I05.1
I34.1 2018
2018 I34.1
I48.X I33.0
Z45.0 I33.0
I33.0 I48.X
I33.0 Z45.0
I71.4 2018
2018 I71.4
I50.9 J84.9
J84.9 I50.9
I49.0 2018
I49.0 I27.0
2018 I49.0
I27.0 I49.0
I44.7 2018
2018 I44.7
I42.8 2018
C82.9 2018
I42.8 I11.0
C82.9 I11.0
2018 I42.8
I11.0 I42.8
Z45.9 I42.8
C82.9 I42.8
I42.8 Z45.9
C82.9 Z45.9
2018 C82.9
I11.0 C82.9
I42.8 C82.9
Z45.9 C82.9
Z01.7 C82.9
C82.9 Z01.7
Z96.8 2018
Z96.8 I13.2
2018 Z96.8
I13.2 Z96.8
I46.1 I34.2
I34.2 I46.1
I97.1 2018
K92.0 2018
R57.0 2018
I97.1 I47.1
K92.0 I47.1
R57.0 I47.1
2018 I97.1
I47.1 I97.1
K92.0 I97.1
2018 K92.0
I47.1 K92.0
I97.1 K92.0
R57.0 K92.0
2018 R57.0
I47.1 R57.0
K92.0 R57.0
I77.0 2018
2018 I77.0
I48.X I77.0
I10.X I77.0
I50.9 I77.0
I77.0 I48.X
I77.0 I10.X
I77.0 I50.9
I21.2 2018
2018 I21.2
I25.2 I21.2
I21.2 I25.2
D59.8 I35.0
Z95.2 I34.2
D59.8 I34.2
D59.8 T82.0
I34.2 Z95.2
D59.8 Z95.2
I35.0 D59.8
I34.2 D59.8
T82.0 D59.8
Z95.2 D59.8
Q96.9 2018
Q96.9 Q24.8
Q96.9 I27.0
Q96.9 I10.X
2018 Q96.9
Q24.8 Q96.9
I27.0 Q96.9
I10.X Q96.9
Z01.7 Q96.9
Q96.9 Z01.7
E11.9 2018
D64.9 2018
D64.9 I21.9
2018 E11.9
D64.9 E11.9
2018 D64.9
I21.9 D64.9
E11.9 D64.9
I24.8 I51.5
I35.1 I35.2
I35.2 I35.1
I24.8 I35.1
I51.5 I24.8
I35.1 I24.8
Z95.0 2018
2018 Z95.0
I70.1 2018
I50.1 2018
2018 I70.1
I48.X I70.1
2018 I50.1
I70.1 I48.X
I25.5 2018
2018 I25.5
I49.8 I21.9
I21.9 I49.8
I26.0 I25.5
I26.0 I21.9
I25.5 I26.0
I21.9 I26.0
Z01.0 2018
Z01.0 I09.1
Z01.0 I07.1
Z01.0 I44.2
Z01.0 I48.X
2018 Z01.0
I09.1 Z01.0
I07.1 Z01.0
I44.2 Z01.0
I48.X Z01.0
I80.9 2018
I80.9 I26.0
I80.9 I27.0
I80.9 I10.X
2018 I80.9
I26.0 I80.9
I27.0 I80.9
I10.X I80.9
Z01.7 I80.9
I80.9 Z01.7
I71.2 2018
I74.0 2018
I71.2 I27.9
I74.0 I27.9
2018 I71.2
I27.9 I71.2
I74.0 I71.2
J44.9 I71.2
2018 I74.0
I27.9 I74.0
I71.2 I74.0
J44.9 I74.0
I71.2 J44.9
I74.0 J44.9
I25.1 I26.0
I70.9 I26.0
I25.1 I82.8
I70.9 I82.8
I26.0 I25.1
I82.8 I25.1
I26.0 I70.9
I82.8 I70.9
I11.9 2018
R00.0 2018
2018 I11.9
I35.1 I11.9
R00.0 I11.9
I11.9 I35.1
R00.0 I35.1
R00.0 I50.9
2018 R00.0
I11.9 R00.0
I35.1 R00.0
I50.9 R00.0
Z01.7 R00.0
R00.0 Z01.7
E11.9 I27.2
I27.2 E11.9
I45.3 2018
2018 I45.3
I05.2 I45.3
I07.1 I45.3
I45.3 I05.2
I45.3 I07.1
I50.9 I42.8
I42.8 I50.9
N06.9 2018
M34.8 2018
M34.8 N18.9
2018 N06.9
M34.8 N06.9
M34.8 I10.X
2018 M34.8
N18.9 M34.8
N06.9 M34.8
I10.X M34.8
Z01.7 M34.8
M34.8 Z01.7
Z95.4 2018
2018 Z95.4
I21.9 I48.X
I48.X I21.9
J85.3 2018
J85.3 I35.0
J85.3 I49.8
J85.3 I50.9
2018 J85.3
I35.0 J85.3
I49.8 J85.3
I50.9 J85.3
I25.4 2018
2018 I25.4
I48.X I25.4
I25.4 I48.X
I80.1 2018
I80.1 I25.5
I80.1 I25.2
I80.1 I70.9
2018 I80.1
I25.5 I80.1
I25.2 I80.1
I70.9 I80.1
Z45.0 T82.0
T82.0 Z45.0
Q21.0 2018
2018 Q21.0
I10.X Q21.0
I64.X Q21.0
Q21.0 I10.X
Q21.0 I64.X
N18.9 I71.2
I10.X I74.0
N18.9 I74.0
I74.0 I10.X
I71.2 N18.9
I74.0 N18.9
Z45.0 I07.1
I07.1 Z45.0
N17.9 Q21.0
Q21.0 N17.9
C64.X 2018
C64.X I10.X
2018 C64.X
I10.X C64.X
T82.1 I27.2
I27.2 T82.1
I51.3 2018
2018 I51.3
I50.1 I64.X
I64.X I50.1
Q23.1 2018
Q22.2 2018
Q22.2 I27.0
2018 Q23.1
Q22.2 Q23.1
2018 Q22.2
I27.0 Q22.2
Q23.1 Q22.2
I11.0 Q24.8
Q24.8 I11.0
M34.9 2018
I50.9 M32.9
2018 M34.9
M32.9 I50.9
I50.0 2018
I50.0 I36.1
2018 I50.0
I36.1 I50.0
I10.0 2018
I10.0 I25.8
I10.0 I20.8
2018 I10.0
I25.8 I10.0
I20.8 I10.0
I70.9 I10.0
I10.0 I70.9
Q21.1 2018
2018 Q21.1
I44.3 2018
2018 I44.3
N04.2 2018
M32.1 2018
R60.1 2018
2018 N04.2
M32.1 N04.2
I27.9 N04.2
R60.1 N04.2
Z01.7 N04.2
2018 M32.1
N04.2 M32.1
I27.9 M32.1
R60.1 M32.1
N04.2 I27.9
M32.1 I27.9
R60.1 I27.9
2018 R60.1
N04.2 R60.1
M32.1 R60.1
I27.9 R60.1
Z01.7 R60.1
N04.2 Z01.7
R60.1 Z01.7
R57.1 2018
2018 R57.1
I07.0 2018
I06.1 2018
I07.0 I60.9
I06.1 I60.9
2018 I07.0
I60.9 I07.0
I06.1 I07.0
2018 I06.1
I60.9 I06.1
I07.0 I06.1
I44.0 I35.2
I35.2 I44.0
I50.9 I44.0
I44.0 I50.9
R80.X 2018
R80.X I27.9
R80.X I10.X
R80.X N17.9
2018 R80.X
I27.9 R80.X
I10.X R80.X
N17.9 R80.X
I46.1 R80.X
R80.X I46.1
E03.9 2018
2018 E03.9
Q23.3 2018
K72.1 2018
K72.1 Q24.8
2018 Q23.3
K72.1 Q23.3
Z45.9 Q23.3
2018 K72.1
Q24.8 K72.1
Q23.3 K72.1
Z45.9 K72.1
Z01.7 K72.1
Q23.3 Z45.9
K72.1 Z45.9
K72.1 Z01.7
B57.2 2018
2018 B57.2
I05.2 B57.2
B57.2 I05.2
I49.1 2018
2018 I49.1
Q22.8 2018
2018 Q22.8
I35.8 2018
I34.8 2018
I35.8 I25.8
I34.8 I25.8
I35.8 I20.8
I34.8 I20.8
2018 I35.8
I25.8 I35.8
I20.8 I35.8
I34.8 I35.8
2018 I34.8
I25.8 I34.8
I20.8 I34.8
I35.8 I34.8
I51.7 2018
I51.7 I21.0
I51.7 I20.8
2018 I51.7
I21.0 I51.7
I20.8 I51.7
J47.X 2018
I50.7 2018
I50.7 I27.2
J47.X I82.8
I50.7 I82.8
2018 J47.X
I82.8 J47.X
I50.7 J47.X
2018 I50.7
I27.2 I50.7
I82.8 I50.7
J47.X I50.7
Z01.7 I50.7
I50.7 Z01.7
B57.0 2018
2018 B57.0
I42.0 B57.0
I47.2 B57.0
T82.1 B57.0
Z01.7 B57.0
B57.0 I42.0
B57.0 I47.2
B57.0 T82.1
B57.0 Z01.7
I44.7 I48.X
I48.X I44.7
I25.2 I35.1
I25.2 I36.1
I35.1 I25.2
I36.1 I25.2
I37.1 2018
I28.1 2018
E02.X 2018
I37.1 I27.0
I28.1 I27.0
E02.X I27.0
2018 I37.1
I27.0 I37.1
I28.1 I37.1
J98.4 I37.1
E02.X I37.1
2018 I28.1
I27.0 I28.1
I37.1 I28.1
J98.4 I28.1
E02.X I28.1
I37.1 J98.4
I28.1 J98.4
E02.X J98.4
2018 E02.X
I27.0 E02.X
I37.1 E02.X
I28.1 E02.X
J98.4 E02.X
M06.1 2018
M06.1 I34.0
2018 M06.1
I34.0 M06.1
A41.9 M06.1
M06.1 A41.9
I73.0 2018
I73.0 I42.2
I73.0 I34.0
I73.0 I36.1
2018 I73.0
I42.2 I73.0
I34.0 I73.0
I36.1 I73.0
M9989/ 2018
M9989/ I51.5
M9989/ I44.2
M9989/ Z45.0
M9989/ Z45.9
2018 M9989/
I51.5 M9989/
I44.2 M9989/
Z45.0 M9989/
Z45.9 M9989/
R57.0 I27.0
I27.0 R57.0
I27.0 I05.1
I05.1 I27.0
Y44.2 2018
2018 Y44.2
E11.9 Y44.2
Y44.2 E11.9
I25.1 I33.0
I70.9 I33.0
I33.0 I25.1
I33.0 I70.9
A41.9 Z95.4
Z95.4 A41.9
T82.0 I27.2
I27.2 T82.0
T81.4 2018
T81.4 I09.1
2018 T81.4
I09.1 T81.4
I44.0 T81.4
T81.4 I44.0
Z95.2 I44.0
I44.0 Z95.2
T82.8 2018
T82.8 I48.X
2018 T82.8
I48.X T82.8
I09.8 2018
2018 I09.8
I50.0 I34.0
I34.0 I50.0
I13.2 I25.5
I25.5 I13.2
I50.0 I13.2
I13.2 I50.0
G45.9 2018
G93.0 2018
G45.9 I25.8
G93.0 I25.8
G45.9 I10.X
G93.0 I10.X
2018 G45.9
I25.8 G45.9
I10.X G45.9
G93.0 G45.9
2018 G93.0
I25.8 G93.0
I10.X G93.0
G45.9 G93.0
I09.1 I21.1
Z95.2 I21.1
I21.1 I09.1
I21.1 Z95.2
Z95.5 2018
2018 Z95.5
J98.4 I25.1
I25.1 J98.4
Q25.7 2018
Q25.7 I27.9
Q25.7 I36.1
2018 Q25.7
I27.9 Q25.7
I36.1 Q25.7
I45.2 2018
I44.6 2018
2018 I45.2
I44.6 I45.2
2018 I44.6
I45.2 I44.6
I42.0 I61.5
I34.0 I61.5
I36.1 I61.5
I61.5 I42.0
I61.5 I34.0
I61.5 I36.1
I27.0 I25.2
I25.2 I27.0
Q23.0 2018
2018 Q23.0
Q22.8 Q23.0
Q23.0 Q22.8
N39.0 2018
2018 N39.0
Z95.4 N39.0
N39.0 Z95.4
R57.0 Q23.3
R57.0 Q22.8
Q23.3 R57.0
Q22.8 R57.0
I31.3 2018
2018 I31.3
I70.X 2018
I70.X I44.2
I70.X I49.8
I70.X I50.9
2018 I70.X
I44.2 I70.X
I49.8 I70.X
I50.9 I70.X
Z01.7 I70.X
I70.X Z01.7
I50.9 Q23.3
Q23.3 I50.9
D69.1 2018
M35.0 I35.0
D69.1 I35.0
M35.0 J98.4
D69.1 J98.4
I35.0 M35.0
J98.4 M35.0
D69.1 M35.0
2018 D69.1
I35.0 D69.1
J98.4 D69.1
M35.0 D69.1
Z01.7 D69.1
D69.1 Z01.7
E12.2 2018
E12.2 M32.1
2018 E12.2
M32.1 E12.2
I22.1 2018
2018 I22.1
I70.9 I22.1
I22.1 I70.9
I70.0 2018
2018 I70.0
I51.6 2018
I51.6 I35.0
2018 I51.6
I35.0 I51.6
I49.8 I51.6
I50.9 I51.6
Z01.7 I51.6
I51.6 I49.8
I51.6 I50.9
I51.6 Z01.7
Q22.5 2018
2018 Q22.5
I23.5 2018
I23.5 I21.1
2018 I23.5
I21.1 I23.5
I25.8 I23.5
I34.0 I23.5
R57.0 I23.5
I23.5 I25.8
I23.5 I34.0
I23.5 R57.0
J69.0 2018
J69.0 I64.X
J69.0 I21.9
2018 J69.0
I64.X J69.0
I21.9 J69.0
I25.8 J69.0
I46.1 J69.0
J69.0 I25.8
J69.0 I46.1
L92.8 2018
L92.8 I35.0
L92.8 Z95.2
2018 L92.8
I35.0 L92.8
Z95.2 L92.8
I63.9 2018
2018 I63.9
I64.X I63.9
I63.9 I64.X
I05.1 I33.0
I33.0 I05.1
N39.0 I26.0
G20.X I26.0
I26.0 N39.0
G20.X N39.0
I26.0 G20.X
N39.0 G20.X
J84.8 2018
Z95.8 2018
2018 J84.8
I82.8 J84.8
Z95.8 J84.8
J84.8 I82.8
2018 Z95.8
J84.8 Z95.8
N18.9 I34.2
I34.2 N18.9
I45.6 2018
2018 I45.6
I70.0 I44.2
I44.2 I70.0
E10.9 2018
E10.9 Z49.2
2018 E10.9
Z49.2 E10.9
N04.9 2018
N04.9 N18.9
2018 N04.9
N18.9 N04.9
Z49.1 N04.9
Y83.1 N04.9
Z01.7 N04.9
N04.9 Z49.1
Y83.1 Z49.1
N04.9 Y83.1
Z49.1 Y83.1
N04.9 Z01.7
N18.9 I36.1
I36.1 N18.9
T81.4 Q22.5
Q22.5 T81.4
E78.1 2018
E78.1 I31.3
2018 E78.1
I31.3 E78.1
I49.8 E78.1
E78.1 I49.8
I49.5 I25.1
Z45.0 I25.1
I25.1 I49.5
I25.1 Z45.0
N18.9 I71.4
I71.4 N18.9
I44.2 Q21.1
Q21.1 I44.2
I74.4 2018
I74.4 I25.8
I74.4 I21.0
I74.4 I25.1
2018 I74.4
I25.8 I74.4
I21.0 I74.4
I25.1 I74.4
Z01.7 I74.4
I74.4 Z01.7
N39.0 I27.2
I27.2 N39.0
I50.9 N39.0
N39.0 I50.9
I23.2 2018
2018 I23.2
I46.1 I23.2
I23.2 I46.1
I25.3 I21.0
I21.0 I25.3
J84.9 I44.2
J84.9 I10.X
I44.2 J84.9
I10.X J84.9
B91.X 2018
B91.X I47.1
B91.X I49.8
2018 B91.X
I47.1 B91.X
I49.8 B91.X
I99.X 2018
2018 I99.X
I24.8 I99.X
I70.9 I99.X
I99.X I24.8
I99.X I70.9
Z45.0 I05.1
I05.1 Z45.0
D89.1 2018
B18.2 2018
D89.1 N06.9
B18.2 N06.9
Z96.8 N06.9
2018 D89.1
N06.9 D89.1
B18.2 D89.1
Z96.8 D89.1
Z01.7 D89.1
2018 B18.2
N06.9 B18.2
D89.1 B18.2
Z96.8 B18.2
N06.9 Z96.8
D89.1 Z96.8
B18.2 Z96.8
D89.1 Z01.7
I34.1 I11.0
I49.4 I11.0
I11.0 I34.1
I49.4 I34.1
R07.4 I34.1
I11.0 I49.4
I34.1 I49.4
I34.1 R07.4
I65.2 2018
2018 I65.2
G47.3 2018
G47.3 I35.2
G47.3 I34.0
2018 G47.3
I35.2 G47.3
I34.0 G47.3
I71.0 2018
N28.0 2018
2018 I71.0
N28.0 I71.0
I21.9 I71.0
R57.0 I71.0
2018 N28.0
I71.0 N28.0
I21.9 N28.0
I49.8 N28.0
R57.0 N28.0
I71.0 I21.9
N28.0 I21.9
N28.0 I49.8
I71.0 R57.0
N28.0 R57.0
I06.1 I06.2
I06.2 I06.1
G40.9 2018
G40.9 I64.X
2018 G40.9
I64.X G40.9
I01.8 2018
2018 I01.8
I05.0 I01.8
I05.2 I01.8
I07.1 I01.8
R57.0 I01.8
I01.8 I05.0
I01.8 I05.2
R57.0 I05.2
I01.8 I07.1
I01.8 R57.0
I05.2 R57.0
N20.0 2018
N20.0 I25.8
N20.0 I21.1
N20.0 I70.9
2018 N20.0
I25.8 N20.0
I21.1 N20.0
I70.9 N20.0
R55.X 2018
L93.0 2018
R55.X I50.9
L93.0 I50.9
R55.X I49.8
L93.0 I49.8
2018 R55.X
I50.9 R55.X
I49.8 R55.X
L93.0 R55.X
2018 L93.0
I50.9 L93.0
I49.8 L93.0
R55.X L93.0
Z01.7 L93.0
L93.0 Z01.7
T82.6 2018
Z95.3 2018
T82.6 I33.0
Z95.3 I33.0
2018 T82.6
I33.0 T82.6
Z95.3 T82.6
I10.X T82.6
2018 Z95.3
I33.0 Z95.3
T82.6 Z95.3
I10.X Z95.3
Z01.7 Z95.3
T82.6 I10.X
Z95.3 I10.X
Z95.3 Z01.7
Q25.4 2018
Q87.4 2018
Q87.4 Q24.8
I71.4 Q24.8
2018 Q25.4
Q87.4 Q25.4
I71.4 Q25.4
2018 Q87.4
Q24.8 Q87.4
Q25.4 Q87.4
I71.4 Q87.4
Z01.7 Q87.4
Q24.8 I71.4
Q25.4 I71.4
Q87.4 I71.4
Q87.4 Z01.7
I36.1 M34.9
M34.9 I36.1
Z01.6 2018
Z01.6 I27.0
Z01.6 I10.X
Z01.6 I50.9
Z01.6 I49.8
2018 Z01.6
I27.0 Z01.6
I10.X Z01.6
I50.9 Z01.6
I49.8 Z01.6
Z45.9 Z49.1
Z49.1 Z45.9
C48.0 2018
N13.5 2018
C48.0 N18.9
N13.5 N18.9
2018 C48.0
N18.9 C48.0
M8000/ C48.0
N13.5 C48.0
Z01.7 C48.0
C48.0 M8000/
N13.5 M8000/
2018 N13.5
N18.9 N13.5
C48.0 N13.5
M8000/ N13.5
Z01.7 N13.5
C48.0 Z01.7
N13.5 Z01.7
Y83.1 T85.8
T85.8 Y83.1
I31.3 I21.0
I21.0 I31.3
I70.9 I31.3
I31.3 I70.9
I25.4 I09.1
I09.1 I25.4
I27.0 I44.7
I44.7 I27.0
I69.4 2018
I69.4 I10.X
2018 I69.4
I10.X I69.4
I42.1 2018
2018 I42.1
I51.7 I31.3
I31.3 I51.7
R57.2 2018
N39.0 I13.2
E11.9 I13.2
R57.2 I13.2
I13.2 N39.0
R57.2 N39.0
I13.2 E11.9
R57.2 E11.9
2018 R57.2
I13.2 R57.2
N39.0 R57.2
E11.9 R57.2
I77.8 2018
R04.8 2018
R57.2 N18.9
R04.8 Z49.1
R57.2 Z49.1
2018 I77.8
R04.8 I77.8
R57.2 I77.8
2018 R04.8
Z49.1 R04.8
I77.8 R04.8
R57.2 R04.8
N18.9 R57.2
Z49.1 R57.2
I77.8 R57.2
R04.8 R57.2
I31.3 C38.0
I46.1 C38.0
I31.3 M8000/
I46.1 M8000/
C38.0 I31.3
M8000/ I31.3
C38.0 I46.1
M8000/ I46.1
Z96.0 2018
Z96.0 I09.1
Z96.0 T82.0
2018 Z96.0
I09.1 Z96.0
T82.0 Z96.0
Z95.2 Z96.0
R57.0 Z96.0
Z96.0 Z95.2
Z96.0 R57.0
I51.3 I34.2
I34.2 I51.3
I42.9 2018
2018 I42.9
I34.0 I42.9
I36.1 I42.9
I48.X I42.9
I42.9 I34.0
I42.9 I36.1
I42.9 I48.X
I27.9 I13.2
I27.2 I13.2
I49.5 I13.2
I13.2 I27.9
I13.2 I27.2
I13.2 I49.5
I61.9 2018
I61.9 Q24.8
G40.9 Q24.8
2018 I61.9
Q24.8 I61.9
G40.9 I61.9
I46.1 I61.9
Q24.8 G40.9
I61.9 G40.9
I61.9 I46.1
I72.9 2018
I72.9 I25.8
I72.9 I25.5
I72.9 I24.8
2018 I72.9
I25.8 I72.9
I25.5 I72.9
I24.8 I72.9
Z01.7 I72.9
I72.9 Z01.7
I70.9 I47.1
I47.1 I70.9
I42.5 2018
2018 I42.5
J18.9 I42.5
I50.9 I42.5
I42.5 J18.9
I42.5 I50.9
K29.1 2018
B37.8 2018
B37.8 I35.0
B37.8 I49.8
2018 K29.1
B37.8 K29.1
2018 B37.8
I35.0 B37.8
I49.8 B37.8
K29.1 B37.8
Z01.7 B37.8
B37.8 Z01.7
Z95.5 Q21.1
Z95.5 I27.0
Q21.1 Z95.5
I27.0 Z95.5
Q24.5 2018
Q24.5 I09.1
Q24.5 I05.1
Q24.5 I05.0
2018 Q24.5
I09.1 Q24.5
I05.1 Q24.5
I05.0 Q24.5
I08.2 2018
I05.2 I63.9
I08.2 I63.9
I63.9 I05.2
2018 I08.2
I63.9 I08.2
I70.2 2018
I70.2 I73.9
I49.8 I73.9
2018 I70.2
I73.9 I70.2
Y83.1 I70.2
I49.8 I70.2
I70.2 Y83.1
I73.9 I49.8
I70.2 I49.8
I44.7 I20.0
I20.0 I44.7
I20.1 I11.9
I11.9 I20.1
I70.9 I34.1
I34.1 I70.9
I51.1 2018
2018 I51.1
I49.8 I51.1
I51.1 I49.8
I35.0 2019
I25.8 2019
I36.1 2019
I34.0 2019
R57.0 2019
2019 I35.0
2019 I25.8
2019 I36.1
2019 I34.0
2019 R57.0
I51.5 2019
I44.2 2019
Z45.0 2019
Z45.9 2019
Z01.7 2019
2019 I51.5
2019 I44.2
2019 Z45.0
2019 Z45.9
2019 Z01.7
I09.1 2019
I07.1 2019
I06.0 2019
I48.X 2019
2019 I09.1
2019 I07.1
2019 I06.0
R57.0 I06.0
2019 I48.X
I06.0 R57.0
I10.X 2019
I50.9 2019
I49.8 2019
G47.3 2019
2019 I10.X
2019 I50.9
2019 I49.8
2019 G47.3
I35.1 2019
2019 I35.1
Z45.0 I35.1
I35.1 Z45.0
I42.2 2019
I24.8 2019
2019 I42.2
I24.8 I42.2
2019 I24.8
I42.2 I24.8
R04.2 2019
I47. 2019
R04.2 I09.1
I47. I09.1
R04.2 I07.1
I47. I07.1
R04.2 I10.X
I47. I10.X
2019 R04.2
I09.1 R04.2
I07.1 R04.2
I10.X R04.2
I47. R04.2
2019 I47.
I09.1 I47.
I07.1 I47.
I10.X I47.
R04.2 I47.
I13.2 2019
N17.9 2019
Z49.1 2019
R57.2 2019
2019 I13.2
I51.5 I13.2
2019 N17.9
I51.5 N17.9
R57.2 N17.9
I13.2 I51.5
N17.9 I51.5
Z49.1 I51.5
R57.2 I51.5
2019 Z49.1
I51.5 Z49.1
2019 R57.2
N17.9 R57.2
I51.5 R57.2
I06.1 2019
I05.0 2019
E87.1 2019
2019 I06.1
I51.5 I06.1
E87.1 I06.1
2019 I05.0
E87.1 I05.0
I06.1 I51.5
E87.1 I51.5
2019 E87.1
I06.1 E87.1
I05.0 E87.1
I51.5 E87.1
I09.8 2019
2019 I09.8
R57.0 I09.8
I09.8 R57.0
I70.9 2019
Y83.1 2019
2019 I70.9
2019 Y83.1
I44.7 2019
2019 I44.7
I30.8 2019
R73.0 2019
2019 I30.8
I10.X I30.8
I49.8 I30.8
R73.0 I30.8
I30.8 I10.X
R73.0 I10.X
I30.8 I49.8
R73.0 I49.8
2019 R73.0
I30.8 R73.0
I10.X R73.0
I49.8 R73.0
Z01.7 R73.0
R73.0 Z01.7
I21.1 2019
2019 I21.1
I49.5 2019
I47.1 2019
2019 I49.5
2019 I47.1
I34.2 2019
I27.0 2019
2019 I34.2
2019 I27.0
I11.0 2019
I25.2 2019
2019 I11.0
2019 I25.2
I05.2 2019
2019 I05.2
I31.3 2019
J44.9 2019
2019 I31.3
J44.9 I31.3
2019 J44.9
I31.3 J44.9
I71.3 2019
E11.9 2019
E78.2 2019
2019 I71.3
I49.8 I71.3
E11.9 I71.3
E78.2 I71.3
Z01.7 I71.3
I71.3 I49.8
2019 E11.9
I71.3 E11.9
E78.2 E11.9
2019 E78.2
I71.3 E78.2
E11.9 E78.2
I71.3 Z01.7
I21.0 2019
I25.1 2019
2019 I21.0
2019 I25.1
I35.2 2019
J98.4 2019
2019 I35.2
2019 J98.4
T82.0 2019
2019 T82.0
I42.0 2019
I11.0 I09.1
2019 I42.0
I09.1 I11.0
I07.1 I11.0
I11.0 I07.1
I27.9 2019
J44.1 2019
I44.5 2019
2019 I27.9
2019 J44.1
I44.5 J44.1
2019 I44.5
J44.1 I44.5
Q24.8 2019
Q21.1 2019
Q22.8 2019
I46.1 2019
2019 Q24.8
2019 Q21.1
2019 Q22.8
I31.3 Q22.8
I46.1 Q22.8
Q22.8 I31.3
2019 I46.1
Q22.8 I46.1
I20.1 2019
2019 I20.1
T82.1 2019
2019 T82.1
Z95.2 2019
2019 Z95.2
I44.1 2019
I44.1 Q24.8
2019 I44.1
Q24.8 I44.1
N18.9 2019
J15.2 2019
2019 N18.9
J15.2 Z49.1
2019 J15.2
Z49.1 J15.2
N13.9 2019
Z96.0 2019
Z93.6 2019
N13.9 N17.9
Z96.0 N17.9
Z93.6 N17.9
2019 N13.9
N17.9 N13.9
Z96.0 N13.9
Z93.6 N13.9
Z01.7 N13.9
2019 Z96.0
N17.9 Z96.0
N13.9 Z96.0
Z93.6 Z96.0
Z01.7 Z96.0
2019 Z93.6
N17.9 Z93.6
N13.9 Z93.6
Z96.0 Z93.6
Z01.7 Z93.6
N13.9 Z01.7
Z96.0 Z01.7
Z93.6 Z01.7
I71.1 2019
Z95.4 2019
E03.9 2019
2019 I71.1
Z95.4 I71.1
Z95.2 I71.1
E03.9 I71.1
R57.0 I71.1
2019 Z95.4
I71.1 Z95.4
E03.9 Z95.4
I71.1 Z95.2
2019 E03.9
I71.1 E03.9
Z95.4 E03.9
I71.1 R57.0
I51.3 2019
2019 I51.3
I33.0 2019
T82.6 2019
T85.8 2019
2019 I33.0
2019 T82.6
T85.8 T82.6
R57.0 T82.6
2019 T85.8
T82.6 T85.8
R57.0 T85.8
T82.6 R57.0
T85.8 R57.0
I31.9 2019
I31.9 I09.1
R57.2 I09.1
I31.9 I05.0
R57.2 I05.0
I31.9 I07.1
R57.2 I07.1
2019 I31.9
I09.1 I31.9
I05.0 I31.9
I07.1 I31.9
R57.2 I31.9
I09.1 R57.2
I05.0 R57.2
I07.1 R57.2
I31.9 R57.2
T82.6 I49.5
I49.5 T82.6
I35.2 I21.0
I21.0 I35.2
Z95.5 2019
2019 Z95.5
I42.9 2019
2019 I42.9
Q23.1 2019
Q23.0 2019
Q23.3 2019
2019 Q23.1
2019 Q23.0
2019 Q23.3
I82.8 2019
R73.0 I27.9
2019 I82.8
R73.0 I82.8
I27.9 R73.0
I82.8 R73.0
I74.3 2019
2019 I74.3
Y83.1 I74.3
I74.3 Y83.1
M8000/ 2019
I42.0 Q24.8
M8000/ Q24.8
I42.0 Q21.1
M8000/ Q21.1
Q24.8 I42.0
Q21.1 I42.0
M8000/ I42.0
2019 M8000/
Q24.8 M8000/
Q21.1 M8000/
I42.0 M8000/
E66.9 2019
E66.9 N17.9
2019 E66.9
N17.9 E66.9
R57.0 E66.9
E66.9 R57.0
I61.9 2019
I61.9 I06.1
I46.1 I06.1
I61.9 I05.0
2019 I61.9
I06.1 I61.9
I05.0 I61.9
I06.1 I46.1
I21.2 2019
2019 I21.2
I50.9 I21.2
I21.2 I50.9
I21.9 2019
2019 I21.9
I20.0 2019
2019 I20.0
I26.0 2019
I45.6 2019
J80.X 2019
2019 I26.0
I45.6 I26.0
2019 I45.6
I26.0 I45.6
J15.2 I45.6
J80.X I45.6
I45.6 J15.2
2019 J80.X
I45.6 J80.X
J18.9 2019
J84.9 2019
M06.1 2019
2019 J18.9
2019 J84.9
M06.1 J84.9
2019 M06.1
J84.9 M06.1
I27.2 2019
2019 I27.2
I20.8 2019
I65.2 2019
2019 I20.8
I65.2 I20.8
2019 I65.2
I20.8 I65.2
B57.2 2019
2019 B57.2
I25.1 I05.0
I25.1 I07.1
I05.0 I25.1
I07.1 I25.1
Z45.9 I36.1
I36.1 Z45.9
I34.1 2019
I44.0 2019
I49.4 2019
2019 I34.1
I44.0 I34.1
2019 I44.0
I34.1 I44.0
I49.4 I44.0
2019 I49.4
I44.0 I49.4
Z49.2 2019
2019 Z49.2
E11.2 2019
E66.8 2019
E66.8 N18.9
2019 E11.2
E66.8 E11.2
E66.8 Z49.1
2019 E66.8
N18.9 E66.8
E11.2 E66.8
Z49.1 E66.8
Z01.7 E66.8
E66.8 Z01.7
Z43.6 2019
K46.0 2019
E46.X 2019
E46.X N18.9
2019 Z43.6
K46.0 Z43.6
E46.X Z43.6
2019 K46.0
Z43.6 K46.0
E46.X K46.0
2019 E46.X
N18.9 E46.X
Z43.6 E46.X
K46.0 E46.X
Z01.7 E46.X
E46.X Z01.7
J98.6 2019
J98.6 Q24.8
J98.6 Q23.1
2019 J98.6
Q24.8 J98.6
Q23.1 J98.6
I10.X J98.6
Z01.7 J98.6
J98.6 I10.X
J98.6 Z01.7
J84.8 2019
J84.8 J98.4
2019 J84.8
J98.4 J84.8
T81.4 2019
2019 T81.4
I05.1 2019
2019 I05.1
I69.4 2019
2019 I69.4
I34.2 I25.2
I25.2 I34.2
I42.1 2019
2019 I42.1
Q23.3 I42.1
I42.1 Q23.3
I45.0 2019
I45.0 I44.2
2019 I45.0
I44.2 I45.0
I10.X I45.0
I45.0 I10.X
I48.0 2019
2019 I48.0
Z45.0 I48.0
Z45.9 I48.0
T82.1 I48.0
Z01.7 I48.0
I48.0 Z45.0
I48.0 Z45.9
I48.0 T82.1
I48.0 Z01.7
I71.4 2019
I72.2 2019
I74.0 2019
2019 I71.4
I72.2 I71.4
2019 I72.2
I71.4 I72.2
I74.0 I72.2
Y83.1 I72.2
2019 I74.0
I72.2 I74.0
I72.2 Y83.1
I62.9 2019
G40.9 2019
F01.9 2019
2019 I62.9
I49.8 I62.9
G40.9 I62.9
F01.9 I62.9
Z01.7 I62.9
I62.9 I49.8
F01.9 I49.8
2019 G40.9
I62.9 G40.9
F01.9 G40.9
2019 F01.9
I62.9 F01.9
I49.8 F01.9
G40.9 F01.9
Z01.7 F01.9
I62.9 Z01.7
F01.9 Z01.7
J38.0 2019
J38.0 I09.1
J38.0 I05.0
J38.0 I07.1
2019 J38.0
I09.1 J38.0
I05.0 J38.0
I07.1 J38.0
Z01.7 J38.0
J38.0 Z01.7
I25.5 2019
2019 I25.5
N18.9 I25.5
I25.5 N18.9
I48.0 I35.0
I48.0 I34.0
I48.0 I36.1
I35.0 I48.0
I34.0 I48.0
I36.1 I48.0
J85.3 2019
2019 J85.3
T81.4 J85.3
J85.3 T81.4
I31.3 I21.1
I21.1 I31.3
O51.7 2019
O51.7 I42.0
O51.7 I36.1
O51.7 I34.0
2019 O51.7
I42.0 O51.7
I36.1 O51.7
I34.0 O51.7
R57.0 O51.7
O51.7 R57.0
I48.9 2019
2019 I48.9
I10.X I48.9
T82.1 I48.9
Z45.0 I48.9
Z01.7 I48.9
I48.9 I10.X
I48.9 T82.1
I48.9 Z45.0
I48.9 Z01.7
I48.9 I09.1
I48.9 I06.0
I48.9 I05.0
I09.1 I48.9
I06.0 I48.9
I05.0 I48.9
I25.4 2019
2019 I25.4
I50.9 I25.4
I25.4 I50.9
E03.9 I27.9
E66.9 I27.9
I27.9 E03.9
E66.9 E03.9
I27.9 E66.9
E03.9 E66.9
I46.1 E66.9
E66.9 I46.1
I25.8 I06.0
I06.0 I25.8
I07.0 2019
2019 I07.0
I48.9 I07.0
I07.0 I48.9
E03.9 I48.9
I48.9 E03.9
I70.1 2019
Z95.8 2019
Z95.8 I11.0
2019 I70.1
Z95.8 I70.1
2019 Z95.8
I11.0 Z95.8
I70.1 Z95.8
I21.0 Q24.8
I21.0 Q23.1
I21.0 Q23.0
Q24.8 I21.0
Q23.1 I21.0
Q23.0 I21.0
I48.0 I44.2
I44.2 I48.0
C50.9 2019
C50.9 I35.0
2019 C50.9
I35.0 C50.9
I47.2 2019
I48.0 I09.1
I48.0 I24.8
I09.1 I48.0
I24.8 I48.0
I47.2 I48.0
2019 I47.2
I48.0 I47.2
J84.1 2019
J43.9 2019
J43.9 I27.0
J84.1 J84.8
J43.9 J84.8
2019 J84.1
J84.8 J84.1
J43.9 J84.1
2019 J43.9
I27.0 J43.9
J84.8 J43.9
J84.1 J43.9
I20.9 2019
I20.9 I21.9
2019 I20.9
I21.9 I20.9
T82.1 I27.0
I27.0 T82.1
I74.3 I25.2
I25.2 I74.3
I70.9 I74.3
I74.3 I70.9
Y83.1 I35.2
I49.5 I35.2
I35.2 Y83.1
I35.2 I49.5
I37.1 2019
I64.X 2019
2019 I37.1
I64.X I37.1
2019 I64.X
I37.1 I64.X
K56.6 2019
C18.2 2019
K56.6 I10.X
C18.2 I10.X
K56.6 I50.9
C18.2 I50.9
2019 K56.6
I10.X K56.6
I50.9 K56.6
C18.2 K56.6
Z01.7 K56.6
2019 C18.2
I10.X C18.2
I50.9 C18.2
K56.6 C18.2
Z01.7 C18.2
K56.6 Z01.7
C18.2 Z01.7
Z95.2 I35.2
I35.2 Z95.2
N39.0 2019
I10.X I48.0
N39.0 I48.0
I70.1 I48.0
I48.0 I10.X
2019 N39.0
I48.0 N39.0
I48.0 I70.1
N03.1 2019
M31.7 2019
D72.1 2019
2019 N03.1
Z49.1 N03.1
M31.7 N03.1
D72.1 N03.1
N03.1 Z49.1
D72.1 Z49.1
2019 M31.7
N03.1 M31.7
D72.1 M31.7
2019 D72.1
N03.1 D72.1
Z49.1 D72.1
M31.7 D72.1
Z01.7 D72.1
D72.1 Z01.7
I48.9 I35.0
I48.9 I36.1
I48.9 I34.0
I35.0 I48.9
I36.1 I48.9
I34.0 I48.9
Z95.5 I71.4
Z95.5 I74.0
I71.4 Z95.5
I74.0 Z95.5
N18.5 2019
R31.X 2019
2019 N18.5
N39.0 N18.5
R31.X N18.5
Z49.1 N18.5
Z01.7 N18.5
N18.5 N39.0
R31.X N39.0
2019 R31.X
N18.5 R31.X
N39.0 R31.X
Z49.1 R31.X
Z01.7 R31.X
N18.5 Z49.1
R31.X Z49.1
N18.5 Z01.7
R31.X Z01.7
N04.9 2019
N27.0 2019
2019 N04.9
N27.0 N04.9
I10.X N04.9
2019 N27.0
N04.9 N27.0
N04.9 I10.X
Z95.4 I50.9
I50.9 Z95.4
I13.2 I61.9
Z49.1 I61.9
N39.0 I61.9
I61.9 I13.2
I61.9 Z49.1
I61.9 N39.0
I46.1 N39.0
N39.0 I46.1
R07.4 2019
2019 R07.4
J90.X 2019
N18.9 I31.3
2019 J90.X
I31.3 N18.9
I50.0 2019
2019 I50.0
I49.5 I48.9
I48.9 I49.5
N08.3 2019
Z49.2 N18.5
E11.2 N18.5
N08.3 N18.5
N18.5 Z49.2
N18.5 E11.2
2019 N08.3
N18.5 N08.3
I5107 2019
I5107 I25.8
I5107 I21.0
I5107 I70.9
2019 I5107
I25.8 I5107
I21.0 I5107
I70.9 I5107
Z01.7 I5107
I5107 Z01.7
M34.9 2019
M34.9 I27.9
R57.2 I27.9
2019 M34.9
I27.9 M34.9
J18.9 M34.9
R57.2 M34.9
M34.9 J18.9
R57.2 J18.9
I27.9 R57.2
M34.9 R57.2
J18.9 R57.2
I80.2 2019
2019 I80.2
I20.8 I25.2
I25.2 I20.8
I32.4 2019
2019 I32.4
I36.1 I32.4
I48.9 I32.4
I50.9 I32.4
Z01.7 I32.4
I32.4 I36.1
I32.4 I48.9
I50.9 I48.9
I32.4 I50.9
I48.9 I50.9
I32.4 Z01.7
I61.6 2019
2019 I61.6
I09.1 I61.6
I05.2 I61.6
I06.0 I61.6
I46.1 I61.6
I61.6 I09.1
I61.6 I05.2
I61.6 I06.0
I61.6 I46.1
T82.0 I48.9
Z95.2 I48.9
I48.9 T82.0
I48.9 Z95.2
Y44.2 2019
2019 Y44.2
Y83.1 I07.1
I07.1 Y83.1
I48.9 I47.2
R57.0 I47.2
I47.2 I48.9
R57.0 I48.9
I47.2 R57.0
I48.9 R57.0
I49.9 2019
I49.9 I70.9
2019 I49.9
I70.9 I49.9
I74.5 2019
I74.5 I25.8
I74.5 I71.4
2019 I74.5
I25.8 I74.5
I71.4 I74.5
I70.9 I74.5
I74.5 I70.9
I25.3 2019
I48.0 I25.8
2019 I25.3
I48.0 I25.3
I25.8 I48.0
I25.3 I48.0
K92.0 2019
I50.9 I48.0
K92.0 I48.0
K92.0 I10.X
I48.0 I50.9
2019 K92.0
I48.0 K92.0
I10.X K92.0
M34.9 I82.8
I82.8 M34.9
I71.1 I34.0
I71.1 I48.0
R57.0 I48.0
I34.0 I71.1
I48.0 I71.1
I50.9 I71.1
I71.1 I50.9
I48.0 R57.0
Q21.2 2019
Q21.2 Q24.8
I48.9 Q24.8
2019 Q21.2
Q24.8 Q21.2
I48.9 Q21.2
I27.0 Q21.2
Z01.7 Q21.2
Q24.8 I48.9
Q21.2 I48.9
I27.0 I48.9
Q21.2 I27.0
I48.9 I27.0
Q21.2 Z01.7
I31.9 I21.1
I31.9 I21.0
I21.1 I31.9
I21.0 I31.9
E66.9 Y83.1
Y83.1 E66.9
M05.2 2019
I77.8 2019
E78.0 2019
M05.2 N18.5
I77.8 N18.5
E78.0 N18.5
2019 M05.2
N18.5 M05.2
I77.8 M05.2
E78.0 M05.2
2019 I77.8
N18.5 I77.8
M05.2 I77.8
E78.0 I77.8
2019 E78.0
N18.5 E78.0
M05.2 E78.0
I77.8 E78.0
I48.9 I34.2
I34.2 I48.9
I51.7 2019
I51.7 I49.5
I51.7 I48.9
Z45.9 I48.9
2019 I51.7
I49.5 I51.7
I48.9 I51.7
Z45.9 I51.7
I48.9 Z45.9
I51.7 Z45.9
C44.9 2019
C44.9 I44.2
C44.9 Z45.0
C44.9 Z45.9
2019 C44.9
I44.2 C44.9
Z45.0 C44.9
Z45.9 C44.9
Z01.7 C44.9
C44.9 Z01.7
N28.0 2019
D73.5 2019
N28.0 I09.1
D73.5 I09.1
N28.0 I05.0
D73.5 I05.0
2019 N28.0
I09.1 N28.0
I05.0 N28.0
D73.5 N28.0
2019 D73.5
I09.1 D73.5
I05.0 D73.5
N28.0 D73.5
Z01.7 D73.5
D73.5 Z01.7
R00.1 2019
R00.1 I35.2
R00.1 I36.1
2019 R00.1
I35.2 R00.1
I36.1 R00.1
J15.9 2019
F20.9 2019
J15.9 I35.0
F20.9 I35.0
J15.9 J90.X
F20.9 J90.X
2019 J15.9
I35.0 J15.9
J90.X J15.9
F20.9 J15.9
I46.1 J15.9
2019 F20.9
I35.0 F20.9
J90.X F20.9
J15.9 F20.9
I46.1 F20.9
J15.9 I46.1
F20.9 I46.1
T82.6 I34.0
T82.6 I34.1
T82.6 I36.1
I34.0 T82.6
I34.1 T82.6
I36.1 T82.6
I48.9 I05.2
I48.9 I07.1
I05.2 I48.9
I07.1 I48.9
I25.2 I05.0
I05.0 I25.2
G45.9 2019
G45.9 I21.9
2019 G45.9
I21.9 G45.9
I70.9 G45.9
G45.9 I70.9
N01.9 2019
M31.3 2019
E79.0 2019
D64.9 2019
2019 N01.9
M31.3 N01.9
E79.0 N01.9
D64.9 N01.9
Z01.7 N01.9
2019 M31.3
N01.9 M31.3
E79.0 M31.3
D64.9 M31.3
2019 E79.0
N01.9 E79.0
M31.3 E79.0
D64.9 E79.0
2019 D64.9
N01.9 D64.9
M31.3 D64.9
E79.0 D64.9
N01.9 Z01.7
I69.4 I44.2
I44.2 I69.4
Z45.0 I69.4
I69.4 Z45.0
I06.2 2019
2019 I06.2
T81.0 2019
T82.6 I35.2
I33.0 I35.2
I35.2 T82.6
T81.0 T82.6
I35.2 I33.0
T81.0 I33.0
2019 T81.0
T82.6 T81.0
I33.0 T81.0
T85.8 I35.0
I35.0 T85.8
M79.7 2019
M79.7 I49.5
M79.7 I10.X
2019 M79.7
I49.5 M79.7
I10.X M79.7
Z01.7 M79.7
M79.7 Z01.7
I48.9 I42.0
I42.0 I48.9
I48.1 2019
I48.1 I35.0
I48.1 I34.0
I48.1 I36.1
2019 I48.1
I35.0 I48.1
I34.0 I48.1
I36.1 I48.1
R57.2 I36.1
R57.2 I34.0
R57.2 I10.X
I36.1 R57.2
I34.0 R57.2
I10.X R57.2
I62.0 2019
I62.0 I09.1
I62.0 I48.X
I62.0 I10.X
2019 I62.0
I09.1 I62.0
I48.X I62.0
I10.X I62.0
Z01.7 I62.0
I62.0 Z01.7
I80.2 N18.5
D64.9 N18.5
I80.2 Z49.1
N18.5 I80.2
Z49.1 I80.2
D64.9 I80.2
N18.5 D64.9
I80.2 D64.9
I48.9 I44.2
I44.2 I48.9
