# Supplementary material for: Comorbidity patterns in cardiovascular diseases: the role of life-stage and socioeconomic status
Source: Front Cardiovasc Med. 2024 Feb 13;11:1215458. doi: 10.3389/fcvm.2024.1215458 (PMC10897012; doi:10.3389/fcvm.2024.1215458)
Supplement: Supplementary file 1 [file Datasheet1.zip › Supplementary/Supplementary_Female_networks/CoNet_TotFemale_41_60_lowSEL_clean.txt]

Z95.2 I09.1
T82.0 I09.1
I27.0 I09.1
A41.9 I09.1
I09.1 Z95.2
T82.0 Z95.2
I27.0 Z95.2
A41.9 Z95.2
I09.1 T82.0
Z95.2 T82.0
I27.0 T82.0
A41.9 T82.0
I09.1 I27.0
Z95.2 I27.0
T82.0 I27.0
A41.9 I27.0
I09.1 A41.9
Z95.2 A41.9
T82.0 A41.9
I27.0 A41.9
I05.0 I09.1
I07.2 I09.1
I48.X I09.1
I09.1 I05.0
I07.2 I05.0
I48.X I05.0
A41.9 I05.0
I09.1 I07.2
I05.0 I07.2
I48.X I07.2
A41.9 I07.2
I09.1 I48.X
I05.0 I48.X
I07.2 I48.X
A41.9 I48.X
I05.0 A41.9
I07.2 A41.9
I48.X A41.9
Q23.0 Q23.1
I26.0 Q23.1
I50.9 Q23.1
A41.9 Q23.1
Q23.1 Q23.0
I26.0 Q23.0
I50.9 Q23.0
A41.9 Q23.0
Q23.1 I26.0
Q23.0 I26.0
I50.9 I26.0
A41.9 I26.0
Q23.1 I50.9
Q23.0 I50.9
I26.0 I50.9
A41.9 I50.9
Q23.1 A41.9
Q23.0 A41.9
I26.0 A41.9
I50.9 A41.9
Q23.3 Q24.8
Q23.1 Q24.8
I50.9 Q24.8
A41.9 Q24.8
Q24.8 Q23.3
Q23.1 Q23.3
I50.9 Q23.3
A41.9 Q23.3
Q24.8 Q23.1
Q23.3 Q23.1
Q24.8 I50.9
Q23.3 I50.9
Q24.8 A41.9
Q23.3 A41.9
Q23.0 Q24.8
Q25.4 Q24.8
J98.5 Q24.8
Q24.8 Q23.0
Q25.4 Q23.0
J98.5 Q23.0
Q24.8 Q25.4
Q23.0 Q25.4
J98.5 Q25.4
A41.9 Q25.4
Q24.8 J98.5
Q23.0 J98.5
Q25.4 J98.5
A41.9 J98.5
Q25.4 A41.9
J98.5 A41.9
I05.2 I09.1
I07.1 I09.1
D50.8 I09.1
I09.1 I05.2
I07.1 I05.2
I27.0 I05.2
D50.8 I05.2
I09.1 I07.1
I05.2 I07.1
I27.0 I07.1
D50.8 I07.1
I05.2 I27.0
I07.1 I27.0
D50.8 I27.0
I09.1 D50.8
I05.2 D50.8
I07.1 D50.8
I27.0 D50.8
E11.2 N18.9
I25.1 N18.9
I51.7 N18.9
D50.9 N18.9
N18.9 E11.2
I25.1 E11.2
I51.7 E11.2
D50.9 E11.2
N18.9 I25.1
E11.2 I25.1
I51.7 I25.1
D50.9 I25.1
N18.9 I51.7
E11.2 I51.7
I25.1 I51.7
D50.9 I51.7
N18.9 D50.9
E11.2 D50.9
I25.1 D50.9
I51.7 D50.9
I70.0 I47.1
I50.9 I47.1
I49.8 I47.1
E02.X I47.1
I47.1 I70.0
I50.9 I70.0
I49.8 I70.0
E02.X I70.0
I47.1 I50.9
I70.0 I50.9
I49.8 I50.9
E02.X I50.9
I47.1 I49.8
I70.0 I49.8
I50.9 I49.8
E02.X I49.8
I47.1 E02.X
I70.0 E02.X
I50.9 E02.X
I49.8 E02.X
Q21.1 Q24.8
E66.2 Q24.8
I87.2 Q24.8
E03.9 Q24.8
Q24.8 Q21.1
E66.2 Q21.1
I87.2 Q21.1
E03.9 Q21.1
Q24.8 E66.2
Q21.1 E66.2
I87.2 E66.2
E03.9 E66.2
Q24.8 I87.2
Q21.1 I87.2
E66.2 I87.2
E03.9 I87.2
Q24.8 E03.9
Q21.1 E03.9
E66.2 E03.9
I87.2 E03.9
I26.0 I42.0
I80.1 I42.0
I49.8 I42.0
E04.2 I42.0
I42.0 I26.0
I80.1 I26.0
I49.8 I26.0
E04.2 I26.0
I42.0 I80.1
I26.0 I80.1
I49.8 I80.1
E04.2 I80.1
I42.0 I49.8
I26.0 I49.8
I80.1 I49.8
E04.2 I49.8
I42.0 E04.2
I26.0 E04.2
I80.1 E04.2
I49.8 E04.2
I51.3 I09.1
E05.9 I09.1
I07.1 I05.0
I51.3 I05.0
E05.9 I05.0
I05.0 I07.1
I51.3 I07.1
E05.9 I07.1
I09.1 I51.3
I05.0 I51.3
I07.1 I51.3
E05.9 I51.3
I09.1 E05.9
I05.0 E05.9
I07.1 E05.9
I51.3 E05.9
I25.2 I25.8
I70.9 I25.8
I10.X I25.8
E11.9 I25.8
I25.8 I25.2
I70.9 I25.2
I10.X I25.2
E11.9 I25.2
I25.8 I70.9
I25.2 I70.9
I10.X I70.9
E11.9 I70.9
I25.8 I10.X
I25.2 I10.X
I70.9 I10.X
E11.9 I10.X
I25.8 E11.9
I25.2 E11.9
I70.9 E11.9
I10.X E11.9
I24.8 I25.8
Y83.1 I25.8
I25.8 I24.8
Y83.1 I24.8
I10.X I24.8
E11.9 I24.8
I25.8 Y83.1
I24.8 Y83.1
I10.X Y83.1
E11.9 Y83.1
I24.8 I10.X
Y83.1 I10.X
I24.8 E11.9
Y83.1 E11.9
E11.9 I09.1
I48.X I05.2
E11.9 I05.2
I48.X I07.1
E11.9 I07.1
I05.2 I48.X
I07.1 I48.X
E11.9 I48.X
I09.1 E11.9
I05.2 E11.9
I07.1 E11.9
I48.X E11.9
I34.0 I35.0
I36.1 I35.0
I49.8 I35.0
E11.9 I35.0
I35.0 I34.0
I36.1 I34.0
I49.8 I34.0
E11.9 I34.0
I35.0 I36.1
I34.0 I36.1
I49.8 I36.1
E11.9 I36.1
I35.0 I49.8
I34.0 I49.8
I36.1 I49.8
E11.9 I49.8
I35.0 E11.9
I34.0 E11.9
I36.1 E11.9
I49.8 E11.9
I06.2 I09.1
I67.8 I09.1
I09.1 I06.2
I07.1 I06.2
I67.8 I06.2
E11.9 I06.2
I06.2 I07.1
I67.8 I07.1
I09.1 I67.8
I06.2 I67.8
I07.1 I67.8
E11.9 I67.8
I06.2 E11.9
I67.8 E11.9
I20.9 I25.8
E14.9 I25.8
I25.8 I20.9
I70.9 I20.9
Y83.1 I20.9
E14.9 I20.9
I20.9 I70.9
Y83.1 I70.9
E14.9 I70.9
I20.9 Y83.1
I70.9 Y83.1
E14.9 Y83.1
I25.8 E14.9
I20.9 E14.9
I70.9 E14.9
Y83.1 E14.9
I49.8 I09.1
I50.9 I09.1
E66.9 I09.1
I49.8 I05.2
I50.9 I05.2
E66.9 I05.2
I09.1 I49.8
I05.2 I49.8
E66.9 I49.8
I09.1 I50.9
I05.2 I50.9
E66.9 I50.9
I09.1 E66.9
I05.2 E66.9
I49.8 E66.9
I50.9 E66.9
T82.1 I51.5
Z95.0 I51.5
Z45.9 I51.5
E78.0 I51.5
I51.5 T82.1
Z95.0 T82.1
Z45.9 T82.1
E78.0 T82.1
I51.5 Z95.0
T82.1 Z95.0
Z45.9 Z95.0
E78.0 Z95.0
I51.5 Z45.9
T82.1 Z45.9
Z95.0 Z45.9
E78.0 Z45.9
I51.5 E78.0
T82.1 E78.0
Z95.0 E78.0
Z45.9 E78.0
N04.X N18.9
I15.8 N18.9
D64.9 N18.9
E78.5 N18.9
N18.9 N04.X
I15.8 N04.X
D64.9 N04.X
E78.5 N04.X
N18.9 I15.8
N04.X I15.8
D64.9 I15.8
E78.5 I15.8
N18.9 D64.9
N04.X D64.9
I15.8 D64.9
E78.5 D64.9
N18.9 E78.5
N04.X E78.5
I15.8 E78.5
D64.9 E78.5
I10.X I35.0
E78.5 I35.0
I10.X I49.8
E78.5 I49.8
I35.0 I10.X
I49.8 I10.X
E78.5 I10.X
E78.5 E11.9
I35.0 E78.5
I49.8 E78.5
I10.X E78.5
E11.9 E78.5
I50.9 I35.0
I35.0 I50.9
E11.9 I50.9
E78.5 I50.9
I50.9 E11.9
I50.9 E78.5
I49.8 I25.8
E78.5 I25.8
I49.8 I24.8
E78.5 I24.8
I25.8 I49.8
I24.8 I49.8
I25.8 E78.5
I24.8 E78.5
I21.0 I25.8
I50.9 I25.8
E78.2 I25.8
I25.8 I21.0
I49.8 I21.0
I50.9 I21.0
E78.2 I21.0
I21.0 I49.8
E78.2 I49.8
I25.8 I50.9
I21.0 I50.9
E78.2 I50.9
I25.8 E78.2
I21.0 E78.2
I49.8 E78.2
I50.9 E78.2
M32.1 N18.9
M35.0 N18.9
I10.X N18.9
F41.2 N18.9
N18.9 M32.1
M35.0 M32.1
I10.X M32.1
F41.2 M32.1
N18.9 M35.0
M32.1 M35.0
I10.X M35.0
F41.2 M35.0
N18.9 I10.X
M32.1 I10.X
M35.0 I10.X
F41.2 I10.X
N18.9 F41.2
M32.1 F41.2
M35.0 F41.2
I10.X F41.2
I50.9 I27.0
I49.8 I27.0
G90.9 I27.0
G40.9 I27.0
I27.0 I50.9
G90.9 I50.9
G40.9 I50.9
I27.0 I49.8
G90.9 I49.8
G40.9 I49.8
I27.0 G90.9
I50.9 G90.9
I49.8 G90.9
G40.9 G90.9
I27.0 G40.9
I50.9 G40.9
I49.8 G40.9
G90.9 G40.9
I21.1 I25.8
H81.0 I25.8
I25.8 I21.1
I49.8 I21.1
I50.9 I21.1
H81.0 I21.1
I21.1 I49.8
H81.0 I49.8
I21.1 I50.9
H81.0 I50.9
I25.8 H81.0
I21.1 H81.0
I49.8 H81.0
I50.9 H81.0
J44.9 I09.1
I10.0 I09.1
J44.9 I05.0
I10.0 I05.0
J44.9 I48.X
I10.0 I48.X
I09.1 J44.9
I05.0 J44.9
I48.X J44.9
I10.0 J44.9
I09.1 I10.0
I05.0 I10.0
I48.X I10.0
J44.9 I10.0
I06.1 I09.1
I10.X I09.1
I06.1 I05.2
I10.X I05.2
I06.1 I07.1
I10.X I07.1
I09.1 I06.1
I05.2 I06.1
I07.1 I06.1
I10.X I06.1
I09.1 I10.X
I05.2 I10.X
I07.1 I10.X
I06.1 I10.X
I34.0 I42.0
I36.0 I42.0
I48.X I42.0
I10.X I42.0
I42.0 I34.0
I36.0 I34.0
I48.X I34.0
I10.X I34.0
I42.0 I36.0
I34.0 I36.0
I48.X I36.0
I10.X I36.0
I42.0 I48.X
I34.0 I48.X
I36.0 I48.X
I10.X I48.X
I42.0 I10.X
I34.0 I10.X
I36.0 I10.X
I48.X I10.X
J84.1 I11.9
I49.8 I11.9
I50.9 I11.9
I10.X I11.9
I11.9 J84.1
I49.8 J84.1
I50.9 J84.1
I10.X J84.1
I11.9 I49.8
J84.1 I49.8
I11.9 I50.9
J84.1 I50.9
I10.X I50.9
I11.9 I10.X
J84.1 I10.X
I50.9 I10.X
I25.8 N18.9
I42.1 N18.9
H35.0 N18.9
I20.8 N18.9
N18.9 I25.8
I42.1 I25.8
H35.0 I25.8
I20.8 I25.8
N18.9 I42.1
I25.8 I42.1
H35.0 I42.1
I20.8 I42.1
N18.9 H35.0
I25.8 H35.0
I42.1 H35.0
I20.8 H35.0
N18.9 I20.8
I25.8 I20.8
I42.1 I20.8
H35.0 I20.8
I07.9 I09.1
I07.9 I05.0
I27.0 I05.0
I09.1 I07.9
I05.0 I07.9
I48.X I07.9
I27.0 I07.9
I07.9 I48.X
I27.0 I48.X
I05.0 I27.0
I07.9 I27.0
I48.X I27.0
I11.9 I61.9
E11.9 I61.9
E03.9 I61.9
I46.1 I61.9
I61.9 I11.9
E11.9 I11.9
E03.9 I11.9
I46.1 I11.9
I61.9 E11.9
I11.9 E11.9
E03.9 E11.9
I46.1 E11.9
I61.9 E03.9
I11.9 E03.9
E11.9 E03.9
I46.1 E03.9
I61.9 I46.1
I11.9 I46.1
E11.9 I46.1
E03.9 I46.1
I07.0 I09.1
I46.1 I09.1
I06.1 I05.0
I07.0 I05.0
I46.1 I05.0
I05.0 I06.1
I07.0 I06.1
I46.1 I06.1
I09.1 I07.0
I05.0 I07.0
I06.1 I07.0
I46.1 I07.0
I09.1 I46.1
I05.0 I46.1
I06.1 I46.1
I07.0 I46.1
N08.3 N18.9
I21.1 N18.9
I46.1 N18.9
N18.9 N08.3
I21.1 N08.3
I10.X N08.3
I46.1 N08.3
N18.9 I21.1
N08.3 I21.1
I10.X I21.1
I46.1 I21.1
N08.3 I10.X
I21.1 I10.X
I46.1 I10.X
N18.9 I46.1
N08.3 I46.1
I21.1 I46.1
I10.X I46.1
I46.1 I48.X
I46.1 I27.0
I48.X I46.1
I27.0 I46.1
I08.1 I09.1
I09.1 I08.1
Z95.2 I08.1
I48.X I08.1
I46.1 I08.1
I08.1 Z95.2
I48.X Z95.2
I46.1 Z95.2
I08.1 I48.X
Z95.2 I48.X
I08.1 I46.1
Z95.2 I46.1
I50.9 I34.0
I46.1 I34.0
I50.9 I48.X
I34.0 I50.9
I48.X I50.9
I46.1 I50.9
I34.0 I46.1
I50.9 I46.1
M32.9 N17.9
L88.X N17.9
I83.2 N17.9
I46.1 N17.9
N17.9 M32.9
L88.X M32.9
I83.2 M32.9
I46.1 M32.9
N17.9 L88.X
M32.9 L88.X
I83.2 L88.X
I46.1 L88.X
N17.9 I83.2
M32.9 I83.2
L88.X I83.2
I46.1 I83.2
N17.9 I46.1
M32.9 I46.1
L88.X I46.1
I83.2 I46.1
T82.0 I48.X
I48.X T82.0
I46.1 T82.0
T82.0 I46.1
I31.9 I30.9
I47.2 I30.9
Y83.1 I30.9
I46.1 I30.9
I30.9 I31.9
I47.2 I31.9
Y83.1 I31.9
I46.1 I31.9
I30.9 I47.2
I31.9 I47.2
Y83.1 I47.2
I46.1 I47.2
I30.9 Y83.1
I31.9 Y83.1
I47.2 Y83.1
I46.1 Y83.1
I30.9 I46.1
I31.9 I46.1
I47.2 I46.1
Y83.1 I46.1
I08.0 I09.1
R57.0 I09.1
I49.0 I09.1
I09.1 I08.0
R57.0 I08.0
A41.9 I08.0
I49.0 I08.0
I09.1 R57.0
I08.0 R57.0
A41.9 R57.0
I49.0 R57.0
I08.0 A41.9
R57.0 A41.9
I49.0 A41.9
I09.1 I49.0
I08.0 I49.0
R57.0 I49.0
A41.9 I49.0
Y83.1 Q21.1
I27.0 Q21.1
I50.9 Q21.1
I49.8 Q21.1
Q21.1 Y83.1
I27.0 Y83.1
I50.9 Y83.1
I49.8 Y83.1
Q21.1 I27.0
Y83.1 I27.0
Q21.1 I50.9
Y83.1 I50.9
Q21.1 I49.8
Y83.1 I49.8
T82.1 I49.5
Z45.9 I49.5
Z45.0 I49.5
I49.8 I49.5
I49.5 T82.1
Z45.0 T82.1
I49.8 T82.1
I49.5 Z45.9
Z45.0 Z45.9
I49.8 Z45.9
I49.5 Z45.0
T82.1 Z45.0
Z45.9 Z45.0
I49.8 Z45.0
I49.5 I49.8
T82.1 I49.8
Z45.9 I49.8
Z45.0 I49.8
Z45.0 Q24.8
Z95.0 Q24.8
I49.8 Q24.8
Z45.0 Q21.1
Z95.0 Q21.1
Q24.8 Z45.0
Q21.1 Z45.0
Z95.0 Z45.0
Q24.8 Z95.0
Q21.1 Z95.0
Z45.0 Z95.0
I49.8 Z95.0
Q24.8 I49.8
Z95.0 I49.8
Q25.0 Q24.8
I27.2 Q24.8
I10.X Q24.8
Q24.8 Q25.0
I27.2 Q25.0
I10.X Q25.0
I50.9 Q25.0
Q24.8 I27.2
Q25.0 I27.2
I10.X I27.2
I50.9 I27.2
Q24.8 I10.X
Q25.0 I10.X
I27.2 I10.X
Q25.0 I50.9
I27.2 I50.9
I26.0 I09.1
I26.0 I05.2
I26.0 I07.1
I50.9 I07.1
I09.1 I26.0
I05.2 I26.0
I07.1 I26.0
I07.1 I50.9
I49.5 I44.1
Z95.0 I44.1
Z45.0 I44.1
I50.9 I44.1
I44.1 I49.5
Z95.0 I49.5
I50.9 I49.5
I44.1 Z95.0
I49.5 Z95.0
I50.9 Z95.0
I44.1 Z45.0
I50.9 Z45.0
I44.1 I50.9
I49.5 I50.9
Z95.0 I50.9
Z45.0 I50.9
I45.2 I27.0
I51.7 I27.0
I27.0 I45.2
I49.8 I45.2
I50.9 I45.2
I51.7 I45.2
I45.2 I49.8
I51.7 I49.8
I45.2 I50.9
I51.7 I50.9
I27.0 I51.7
I45.2 I51.7
I49.8 I51.7
I50.9 I51.7
I45.1 Q23.1
I49.8 Q23.1
Z95.5 Q23.1
I70.0 Q23.1
Q23.1 I45.1
I49.8 I45.1
Z95.5 I45.1
I70.0 I45.1
Q23.1 I49.8
I45.1 I49.8
Z95.5 I49.8
Q23.1 Z95.5
I45.1 Z95.5
I49.8 Z95.5
I70.0 Z95.5
Q23.1 I70.0
I45.1 I70.0
Z95.5 I70.0
Y83.1 I21.0
I70.9 I21.0
I21.0 Y83.1
I70.9 I49.8
I21.0 I70.9
I49.8 I70.9
I70.9 I21.1
I70.9 I50.9
I21.1 I70.9
I50.9 I70.9
I67.8 I34.2
I48.X I34.2
I50.9 I34.2
J18.9 I34.2
I34.2 I67.8
I48.X I67.8
I50.9 I67.8
J18.9 I67.8
I34.2 I48.X
I67.8 I48.X
J18.9 I48.X
I34.2 I50.9
I67.8 I50.9
J18.9 I50.9
I34.2 J18.9
I67.8 J18.9
I48.X J18.9
I50.9 J18.9
I42.0 I09.1
J22.X I09.1
I09.1 I42.0
I07.1 I42.0
J22.X I42.0
I42.0 I07.1
J22.X I07.1
J22.X I48.X
I09.1 J22.X
I42.0 J22.X
I07.1 J22.X
I48.X J22.X
I49.8 I42.8
I50.9 I42.8
I10.X I42.8
K27.0 I42.8
I42.8 I49.8
K27.0 I49.8
I42.8 I50.9
K27.0 I50.9
I42.8 I10.X
K27.0 I10.X
I42.8 K27.0
I49.8 K27.0
I50.9 K27.0
I10.X K27.0
E10.3 N18.9
I15.2 N18.9
K29.1 N18.9
E10.3 N08.3
I15.2 N08.3
K29.1 N08.3
N18.9 E10.3
N08.3 E10.3
I15.2 E10.3
K29.1 E10.3
N18.9 I15.2
N08.3 I15.2
E10.3 I15.2
K29.1 I15.2
N18.9 K29.1
N08.3 K29.1
E10.3 K29.1
I15.2 K29.1
R57.0 I10.X
K72.0 I10.X
R57.0 I21.1
E11.9 I21.1
K72.0 I21.1
I10.X R57.0
I21.1 R57.0
E11.9 R57.0
K72.0 R57.0
I21.1 E11.9
R57.0 E11.9
K72.0 E11.9
I10.X K72.0
I21.1 K72.0
R57.0 K72.0
E11.9 K72.0
I69.4 I25.5
K92.0 I25.5
E11.9 I25.5
R57.0 I25.5
I25.5 I69.4
K92.0 I69.4
E11.9 I69.4
R57.0 I69.4
I25.5 K92.0
I69.4 K92.0
E11.9 K92.0
R57.0 K92.0
I25.5 E11.9
I69.4 E11.9
K92.0 E11.9
I25.5 R57.0
I69.4 R57.0
K92.0 R57.0
I25.1 I25.5
I21.9 I25.5
I22.9 I25.5
I25.5 I25.1
I21.9 I25.1
I22.9 I25.1
R57.0 I25.1
I25.5 I21.9
I25.1 I21.9
I22.9 I21.9
R57.0 I21.9
I25.5 I22.9
I25.1 I22.9
I21.9 I22.9
R57.0 I22.9
I25.1 R57.0
I21.9 R57.0
I22.9 R57.0
I36.1 C38.0
I10.X C38.0
I27.2 C38.0
R57.0 C38.0
C38.0 I36.1
I10.X I36.1
I27.2 I36.1
R57.0 I36.1
C38.0 I10.X
I36.1 I10.X
C38.0 I27.2
I36.1 I27.2
R57.0 I27.2
C38.0 R57.0
I36.1 R57.0
I27.2 R57.0
R57.0 I25.8
I24.8 I21.0
R57.0 I21.0
I21.0 I24.8
I70.9 I24.8
R57.0 I24.8
I24.8 I70.9
R57.0 I70.9
I25.8 R57.0
I21.0 R57.0
I24.8 R57.0
I70.9 R57.0
Z95.2 I07.1
T82.0 I07.1
R57.0 I07.1
I07.1 Z95.2
R57.0 Z95.2
I07.1 T82.0
R57.0 T82.0
I07.1 R57.0
Z95.2 R57.0
T82.0 R57.0
R57.0 I48.X
I48.X R57.0
I80.2 I26.0
Y83.1 I26.0
I10.X I26.0
T65.8 I26.0
I26.0 I80.2
Y83.1 I80.2
I10.X I80.2
T65.8 I80.2
I26.0 Y83.1
I80.2 Y83.1
T65.8 Y83.1
I26.0 I10.X
I80.2 I10.X
T65.8 I10.X
I26.0 T65.8
I80.2 T65.8
Y83.1 T65.8
I10.X T65.8
T65.8 I25.8
I20.8 I24.8
T65.8 I24.8
I24.8 I20.8
I70.9 I20.8
T65.8 I20.8
I20.8 I70.9
T65.8 I70.9
I25.8 T65.8
I24.8 T65.8
I20.8 T65.8
I70.9 T65.8
I12.0 N18.9
Z49.2 N18.9
Y44.0 N18.9
I12.0 N08.3
Z49.2 N08.3
Y44.0 N08.3
N18.9 I12.0
N08.3 I12.0
Z49.2 I12.0
Y44.0 I12.0
N18.9 Z49.2
N08.3 Z49.2
I12.0 Z49.2
Y44.0 Z49.2
N18.9 Y44.0
N08.3 Y44.0
I12.0 Y44.0
Z49.2 Y44.0
N28.1 N18.9
Z01.7 N18.9
Z01.8 N18.9
N18.9 N28.1
D64.9 N28.1
Z01.7 N28.1
Z01.8 N28.1
N28.1 D64.9
Z01.7 D64.9
Z01.8 D64.9
N18.9 Z01.7
N28.1 Z01.7
D64.9 Z01.7
Z01.8 Z01.7
N18.9 Z01.8
N28.1 Z01.8
D64.9 Z01.8
Z01.7 Z01.8
E78.9 M32.9
M93.9 M32.9
B02.8 M32.9
Z01.7 M32.9
M32.9 E78.9
M93.9 E78.9
B02.8 E78.9
Z01.7 E78.9
M32.9 M93.9
E78.9 M93.9
B02.8 M93.9
Z01.7 M93.9
M32.9 B02.8
E78.9 B02.8
M93.9 B02.8
Z01.7 B02.8
M32.9 Z01.7
E78.9 Z01.7
M93.9 Z01.7
B02.8 Z01.7
I49.8 M32.9
E87.8 M32.9
B37.0 M32.9
M32.9 I49.8
E87.8 I49.8
B37.0 I49.8
Z01.7 I49.8
M32.9 E87.8
I49.8 E87.8
B37.0 E87.8
Z01.7 E87.8
M32.9 B37.0
I49.8 B37.0
E87.8 B37.0
Z01.7 B37.0
I49.8 Z01.7
E87.8 Z01.7
B37.0 Z01.7
Z45.9 Q24.8
D50.9 Q24.8
D25.9 Q24.8
Z01.7 Q24.8
Q24.8 Z45.9
D50.9 Z45.9
D25.9 Z45.9
Z01.7 Z45.9
Q24.8 D50.9
Z45.9 D50.9
D25.9 D50.9
Z01.7 D50.9
Q24.8 D25.9
Z45.9 D25.9
D50.9 D25.9
Z01.7 D25.9
Q24.8 Z01.7
Z45.9 Z01.7
D50.9 Z01.7
D25.9 Z01.7
D25.9 I09.1
Z01.7 I09.1
D25.9 I05.0
Z01.7 I05.0
D25.9 I48.X
Z01.7 I48.X
I09.1 D25.9
I05.0 D25.9
I48.X D25.9
I09.1 Z01.7
I05.0 Z01.7
I48.X Z01.7
D46.4 I09.1
D46.4 I48.X
D46.4 I50.9
Z01.7 I50.9
I09.1 D46.4
I48.X D46.4
I50.9 D46.4
Z01.7 D46.4
I50.9 Z01.7
D46.4 Z01.7
N18.9 Z52.4
I15.1 Z52.4
D59.4 Z52.4
Z01.7 Z52.4
Z52.4 N18.9
I15.1 N18.9
D59.4 N18.9
Z52.4 I15.1
N18.9 I15.1
D59.4 I15.1
Z01.7 I15.1
Z52.4 D59.4
N18.9 D59.4
I15.1 D59.4
Z01.7 D59.4
Z52.4 Z01.7
I15.1 Z01.7
D59.4 Z01.7
D69.3 I27.0
Z01.7 I27.0
D69.3 I50.9
D69.3 I49.8
I27.0 D69.3
I50.9 D69.3
I49.8 D69.3
Z01.7 D69.3
I27.0 Z01.7
D69.3 Z01.7
L02.2 I10.X
D69.6 I10.X
Z01.7 I10.X
L02.2 I49.8
D69.6 I49.8
I10.X L02.2
I49.8 L02.2
D69.6 L02.2
Z01.7 L02.2
I10.X D69.6
I49.8 D69.6
L02.2 D69.6
Z01.7 D69.6
I10.X Z01.7
L02.2 Z01.7
D69.6 Z01.7
Q24.8 N18.9
Q21.8 N18.9
D69.6 N18.9
N18.9 Q24.8
Q21.8 Q24.8
D69.6 Q24.8
N18.9 Q21.8
Q24.8 Q21.8
D69.6 Q21.8
Z01.7 Q21.8
N18.9 D69.6
Q24.8 D69.6
Q21.8 D69.6
Q21.8 Z01.7
I50.9 I31.9
I49.8 I31.9
D75.2 I31.9
Z01.7 I31.9
I31.9 I50.9
D75.2 I50.9
I31.9 I49.8
D75.2 I49.8
I31.9 D75.2
I50.9 D75.2
I49.8 D75.2
Z01.7 D75.2
I31.9 Z01.7
D75.2 Z01.7
E02.X I35.0
Z01.7 I35.0
I35.0 E02.X
Z01.7 E02.X
I35.0 Z01.7
E02.X Z01.7
Z95.2 I35.0
T81.4 I35.0
I35.0 Z95.2
T81.4 Z95.2
E02.X Z95.2
Z01.7 Z95.2
I35.0 T81.4
Z95.2 T81.4
E02.X T81.4
Z01.7 T81.4
Z95.2 E02.X
T81.4 E02.X
Z95.2 Z01.7
T81.4 Z01.7
E03.9 I25.8
Z01.7 I25.8
E11.9 I20.9
E03.9 I20.9
Z01.7 I20.9
I20.9 E11.9
Z01.7 E11.9
I25.8 E03.9
I20.9 E03.9
Z01.7 E03.9
I25.8 Z01.7
I20.9 Z01.7
E11.9 Z01.7
E03.9 Z01.7
I10.X R07.4
I50.9 R07.4
E03.9 R07.4
Z01.7 R07.4
R07.4 I10.X
E03.9 I10.X
R07.4 I50.9
E03.9 I50.9
R07.4 E03.9
I10.X E03.9
I50.9 E03.9
R07.4 Z01.7
E11.3 N18.9
E11.4 N18.9
E11.3 E11.2
E11.4 E11.2
Z01.7 E11.2
N18.9 E11.3
E11.2 E11.3
E11.4 E11.3
Z01.7 E11.3
N18.9 E11.4
E11.2 E11.4
E11.3 E11.4
Z01.7 E11.4
E11.2 Z01.7
E11.3 Z01.7
E11.4 Z01.7
Z01.7 I05.2
I05.2 Z01.7
I49.8 I27.2
E11.9 I27.2
Z01.7 I27.2
I27.2 I49.8
I27.2 E11.9
I27.2 Z01.7
E66.9 I10.X
I10.X E66.9
Z01.7 E66.9
E66.9 Z01.7
E66.9 I35.0
I35.0 E66.9
I50.9 I82.8
I49.8 I82.8
E66.9 I82.8
Z01.7 I82.8
I82.8 I50.9
I82.8 I49.8
I82.8 E66.9
I82.8 Z01.7
K85.1 N17.9
M32.1 N17.9
E78.9 N17.9
Z01.7 N17.9
N17.9 K85.1
M32.1 K85.1
E78.9 K85.1
Z01.7 K85.1
N17.9 M32.1
K85.1 M32.1
E78.9 M32.1
Z01.7 M32.1
N17.9 E78.9
K85.1 E78.9
M32.1 E78.9
N17.9 Z01.7
K85.1 Z01.7
M32.1 Z01.7
E83.1 I09.1
E83.1 I07.1
Z01.7 I07.1
E83.1 I48.X
I09.1 E83.1
I07.1 E83.1
I48.X E83.1
Z01.7 E83.1
I07.1 Z01.7
E83.1 Z01.7
N03.1 N18.9
E87.5 N18.9
E87.1 N18.9
N18.9 N03.1
E87.5 N03.1
E87.1 N03.1
Z01.7 N03.1
N18.9 E87.5
N03.1 E87.5
E87.1 E87.5
Z01.7 E87.5
N18.9 E87.1
N03.1 E87.1
E87.5 E87.1
Z01.7 E87.1
N03.1 Z01.7
E87.5 Z01.7
E87.1 Z01.7
Z01.7 G40.9
G40.9 Z01.7
I69.4 I09.1
G40.9 I09.1
I69.4 I48.X
G40.9 I48.X
I09.1 I69.4
I48.X I69.4
G40.9 I69.4
Z01.7 I69.4
I09.1 G40.9
I48.X G40.9
I69.4 G40.9
I69.4 Z01.7
J18.9 N18.9
G40.9 N18.9
J18.9 N03.1
G40.9 N03.1
N18.9 J18.9
N03.1 J18.9
G40.9 J18.9
Z01.7 J18.9
N18.9 G40.9
N03.1 G40.9
J18.9 G40.9
J18.9 Z01.7
J98.5 I35.0
J18.9 I35.0
G93.1 I35.0
I35.0 J98.5
J18.9 J98.5
G93.1 J98.5
Z01.7 J98.5
I35.0 J18.9
J98.5 J18.9
G93.1 J18.9
I35.0 G93.1
J98.5 G93.1
J18.9 G93.1
Z01.7 G93.1
J98.5 Z01.7
G93.1 Z01.7
I05.1 I09.1
I07.0 I06.2
I05.1 I06.2
Z01.7 I06.2
I06.2 I07.0
I05.1 I07.0
Z01.7 I07.0
I09.1 I05.1
I06.2 I05.1
I07.0 I05.1
Z01.7 I05.1
I06.2 Z01.7
I07.0 Z01.7
I05.1 Z01.7
Q23.1 I09.1
I06.0 I09.1
Q23.1 I07.1
I06.0 I07.1
I09.1 Q23.1
I07.1 Q23.1
I06.0 Q23.1
Z01.7 Q23.1
I09.1 I06.0
I07.1 I06.0
Q23.1 I06.0
Z01.7 I06.0
Q23.1 Z01.7
I06.0 Z01.7
I05.0 I06.0
I06.0 I05.0
I05.2 I06.0
I06.0 I05.2
I05.2 I06.2
I06.2 I05.2
Z01.7 I06.1
I06.1 Z01.7
I34.0 N18.9
I08.0 N18.9
I34.0 D50.9
I08.0 D50.9
N18.9 I34.0
D50.9 I34.0
I08.0 I34.0
Z01.7 I34.0
N18.9 I08.0
D50.9 I08.0
I34.0 I08.0
Z01.7 I08.0
I34.0 Z01.7
I08.0 Z01.7
I08.2 I09.1
I08.2 I05.0
I08.2 I06.0
I09.1 I08.2
I05.0 I08.2
I06.0 I08.2
Z01.7 I08.2
I08.2 Z01.7
N18.9 Z94.0
E11.7 Z94.0
I10.X Z94.0
Z01.7 Z94.0
Z94.0 N18.9
E11.7 N18.9
Z94.0 E11.7
N18.9 E11.7
I10.X E11.7
Z01.7 E11.7
Z94.0 I10.X
E11.7 I10.X
Z94.0 Z01.7
E11.7 Z01.7
I10.X I05.0
I10.X I06.0
I05.0 I10.X
I06.0 I10.X
I34.0 I35.2
I27.2 I35.2
I10.X I35.2
Z01.7 I35.2
I35.2 I34.0
I27.2 I34.0
I35.2 I27.2
I34.0 I27.2
I35.2 I10.X
I35.2 Z01.7
I50.9 C38.8
I27.2 C38.8
I10.X C38.8
Z01.7 C38.8
C38.8 I50.9
C38.8 I27.2
C38.8 I10.X
C38.8 Z01.7
I31.3 I27.0
I36.1 I27.0
I10.X I27.0
I27.0 I31.3
I36.1 I31.3
I10.X I31.3
Z01.7 I31.3
I27.0 I36.1
I31.3 I36.1
Z01.7 I36.1
I27.0 I10.X
I31.3 I10.X
I31.3 Z01.7
I36.1 Z01.7
I36.1 I35.2
I35.2 I36.1
I45.1 I25.8
I45.1 I20.9
I10.X I20.9
I25.8 I45.1
I20.9 I45.1
I10.X I45.1
Z01.7 I45.1
I20.9 I10.X
I45.1 I10.X
I45.1 Z01.7
I45.6 I25.8
I45.6 I24.8
Z01.7 I24.8
I25.8 I45.6
I24.8 I45.6
I10.X I45.6
Z01.7 I45.6
I45.6 I10.X
I24.8 Z01.7
I45.6 Z01.7
Z01.7 I42.0
I42.0 Z01.7
I61.9 I09.1
I09.1 I61.9
I48.X I61.9
I10.X I61.9
Z01.7 I61.9
I61.9 I48.X
I61.9 I10.X
I61.9 Z01.7
I48.X C38.0
I64.X C38.0
Z01.7 C38.0
C38.0 I48.X
I64.X I48.X
C38.0 I64.X
I48.X I64.X
I10.X I64.X
Z01.7 I64.X
I64.X I10.X
C38.0 Z01.7
I64.X Z01.7
I10.X I21.0
Z01.7 I21.0
Z01.7 I70.9
I21.0 I10.X
I21.0 Z01.7
I70.9 Z01.7
Z01.7 I21.1
I21.1 Z01.7
I25.1 I25.8
I25.8 I25.1
I70.9 I25.1
I10.X I25.1
Z01.7 I25.1
I25.1 I70.9
I25.1 I10.X
I25.1 Z01.7
Z01.7 I25.2
I25.2 Z01.7
I60.7 I25.8
I25.8 I60.7
I70.9 I60.7
I10.X I60.7
Z01.7 I60.7
I60.7 I70.9
I60.7 I10.X
I60.7 Z01.7
Z01.7 M35.0
M35.0 Z01.7
N39.0 N18.9
N39.0 N28.1
I10.X N28.1
N18.9 N39.0
N28.1 N39.0
I10.X N39.0
Z01.7 N39.0
N28.1 I10.X
N39.0 I10.X
N39.0 Z01.7
Q25.4 Q23.1
I10.X Q23.1
Q23.1 Q25.4
I10.X Q25.4
Z01.7 Q25.4
Q23.1 I10.X
Q25.4 I10.X
Q25.4 Z01.7
Z95.5 I25.8
Z95.5 I70.9
I25.8 Z95.5
I70.9 Z95.5
I10.X Z95.5
Z01.7 Z95.5
Z95.5 I10.X
Z95.5 Z01.7
I20.0 I25.8
I25.1 I21.0
I20.0 I21.0
I21.0 I25.1
I20.0 I25.1
I25.8 I20.0
I21.0 I20.0
I25.1 I20.0
Z01.7 I20.0
I20.0 Z01.7
I25.1 I21.1
I20.0 I21.1
I21.1 I25.1
I21.1 I20.0
I20.9 I21.1
I20.9 I25.1
I21.1 I20.9
I25.1 I20.9
I21.1 I09.1
Z95.2 I06.0
I21.1 I06.0
I06.0 Z95.2
I21.1 Z95.2
I09.1 I21.1
I06.0 I21.1
Z95.2 I21.1
I23.0 I09.1
I23.0 I05.0
I23.0 I51.3
Z01.7 I51.3
I09.1 I23.0
I05.0 I23.0
I51.3 I23.0
Z01.7 I23.0
I51.3 Z01.7
I23.0 Z01.7
I21.1 I21.0
I21.0 I21.1
I24.8 I21.1
I21.1 I24.8
I21.0 I25.5
I21.1 I25.5
I24.8 I25.5
Z01.7 I25.5
I25.5 I21.0
I25.5 I21.1
I25.5 I24.8
I25.5 Z01.7
I13.2 N06.9
E11.7 N06.9
I25.5 N06.9
Z01.7 N06.9
N06.9 I13.2
E11.7 I13.2
I25.5 I13.2
Z01.7 I13.2
N06.9 E11.7
I13.2 E11.7
I25.5 E11.7
N06.9 I25.5
I13.2 I25.5
E11.7 I25.5
N06.9 Z01.7
I13.2 Z01.7
Z01.7 I26.0
I26.0 Z01.7
I34.0 I34.2
I36.1 I34.2
I26.9 I34.2
Z01.7 I34.2
I34.2 I34.0
I26.9 I34.0
I34.2 I36.1
I26.9 I36.1
I34.2 I26.9
I34.0 I26.9
I36.1 I26.9
Z01.7 I26.9
I34.2 Z01.7
I26.9 Z01.7
I08.1 I05.0
I05.0 I08.1
I27.0 I08.1
Z01.7 I08.1
I08.1 I27.0
I08.1 Z01.7
I08.2 I05.2
I05.2 I08.2
I27.0 I08.2
I08.2 I27.0
I27.0 N18.9
I27.0 M32.1
N18.9 I27.0
M32.1 I27.0
I48.X I42.5
I45.1 I42.5
I27.0 I42.5
Z01.7 I42.5
I42.5 I48.X
I45.1 I48.X
I42.5 I45.1
I48.X I45.1
I27.0 I45.1
I42.5 I27.0
I45.1 I27.0
I42.5 Z01.7
D48.7 I36.1
I48.X I36.1
I36.1 D48.7
I48.X D48.7
I27.0 D48.7
Z01.7 D48.7
I36.1 I48.X
D48.7 I48.X
D48.7 I27.0
D48.7 Z01.7
I08.8 I50.0
I48.X I50.0
I27.0 I50.0
Z01.7 I50.0
I50.0 I08.8
I48.X I08.8
I27.0 I08.8
Z01.7 I08.8
I50.0 I48.X
I08.8 I48.X
I50.0 I27.0
I08.8 I27.0
I50.0 Z01.7
I08.8 Z01.7
I31.3 I34.0
J98.4 I34.0
I27.0 I34.0
I34.0 I31.3
J98.4 I31.3
I34.0 J98.4
I31.3 J98.4
I27.0 J98.4
Z01.7 J98.4
I34.0 I27.0
J98.4 I27.0
J98.4 Z01.7
Z01.7 T82.0
T82.0 Z01.7
I27.2 I09.1
I27.2 I05.2
I27.2 I07.1
I09.1 I27.2
I05.2 I27.2
I07.1 I27.2
I08.2 I05.1
I27.2 I05.1
I05.1 I08.2
I27.2 I08.2
I05.1 I27.2
I08.2 I27.2
I35.1 I34.0
I35.1 I36.1
I34.0 I35.1
I36.1 I35.1
I27.2 I35.1
Z01.7 I35.1
I35.1 I27.2
I35.1 Z01.7
I35.0 I34.2
I27.2 I34.2
I34.2 I35.0
I27.2 I35.0
I34.2 I27.2
I35.0 I27.2
I37.1 I27.0
I27.9 I27.0
I37.1 I36.1
I27.9 I36.1
I27.0 I37.1
I36.1 I37.1
I27.9 I37.1
Z01.7 I37.1
I27.0 I27.9
I36.1 I27.9
I37.1 I27.9
Z01.7 I27.9
I37.1 Z01.7
I27.9 Z01.7
J22.X Q24.8
J98.4 Q24.8
Q24.8 J22.X
J98.4 J22.X
I27.2 J22.X
Z01.7 J22.X
Q24.8 J98.4
J22.X J98.4
I27.2 J98.4
J22.X I27.2
J98.4 I27.2
J22.X Z01.7
I31.9 I34.0
I31.9 I36.1
I31.9 I31.3
I34.0 I31.9
I36.1 I31.9
I31.3 I31.9
Q22.5 Q24.8
I51.3 Q24.8
I31.3 Q24.8
Q24.8 Q22.5
I51.3 Q22.5
I31.3 Q22.5
Z01.7 Q22.5
Q24.8 I51.3
Q22.5 I51.3
I31.3 I51.3
Q24.8 I31.3
Q22.5 I31.3
I51.3 I31.3
Q22.5 Z01.7
J90.X I09.1
I31.3 I09.1
J90.X Z95.2
I31.3 Z95.2
I09.1 J90.X
Z95.2 J90.X
I31.3 J90.X
Z01.7 J90.X
I09.1 I31.3
Z95.2 I31.3
J90.X I31.3
J90.X Z01.7
I42.3 I64.X
I51.3 I64.X
I34.0 I64.X
I64.X I42.3
I51.3 I42.3
I34.0 I42.3
Z01.7 I42.3
I64.X I51.3
I42.3 I51.3
I34.0 I51.3
I64.X I34.0
I42.3 I34.0
I51.3 I34.0
I42.3 Z01.7
J67.2 J84.8
I27.8 J84.8
I36.1 J84.8
Z01.7 J84.8
J84.8 J67.2
I27.8 J67.2
I36.1 J67.2
Z01.7 J67.2
J84.8 I27.8
J67.2 I27.8
I36.1 I27.8
Z01.7 I27.8
J84.8 I36.1
J67.2 I36.1
I27.8 I36.1
J84.8 Z01.7
J67.2 Z01.7
I27.8 Z01.7
I35.0 I42.9
I34.0 I42.9
I36.1 I42.9
Z01.7 I42.9
I42.9 I35.0
I42.9 I34.0
I42.9 I36.1
I42.9 Z01.7
I35.1 I42.0
I36.1 I42.0
I42.0 I35.1
I42.0 I36.1
I37.1 I35.1
I35.1 I37.1
I34.0 I37.1
I37.1 I34.0
I42.0 B57.2
I34.0 B57.2
I36.1 B57.2
Z01.7 B57.2
B57.2 I42.0
B57.2 I34.0
B57.2 I36.1
B57.2 Z01.7
I28.1 I27.0
I27.0 I28.1
I36.1 I28.1
I37.1 I28.1
Z01.7 I28.1
I28.1 I36.1
I28.1 I37.1
I28.1 Z01.7
S37.0 N18.9
I42.0 N18.9
S37.0 N03.1
I42.0 N03.1
N18.9 S37.0
N03.1 S37.0
I42.0 S37.0
Z01.7 S37.0
N18.9 I42.0
N03.1 I42.0
S37.0 I42.0
S37.0 Z01.7
I44.0 I09.1
I44.0 I05.0
I44.0 I07.1
I09.1 I44.0
I05.0 I44.0
I07.1 I44.0
Z01.7 I44.0
I44.0 Z01.7
I44.0 I27.0
I44.0 I36.1
I44.0 I31.3
I27.0 I44.0
I36.1 I44.0
I31.3 I44.0
I74.2 I09.1
I09.1 I74.2
I51.3 I74.2
I44.0 I74.2
Z01.7 I74.2
I74.2 I51.3
I44.0 I51.3
I74.2 I44.0
I51.3 I44.0
I74.2 Z01.7
I44.3 I09.1
I05.1 I06.0
I44.3 I06.0
I06.0 I05.1
I44.3 I05.1
I09.1 I44.3
I06.0 I44.3
I05.1 I44.3
Z01.7 I44.3
I44.3 Z01.7
I44.2 I09.1
I44.2 I05.0
I44.2 I07.1
I09.1 I44.2
I05.0 I44.2
I07.1 I44.2
Z01.7 I44.2
I44.2 Z01.7
I44.7 I25.8
I44.7 I21.1
I44.7 I21.0
I25.8 I44.7
I21.1 I44.7
I21.0 I44.7
Z01.7 I44.7
I44.7 Z01.7
I45.8 I25.8
I45.8 I24.8
I45.8 I70.9
I25.8 I45.8
I24.8 I45.8
I70.9 I45.8
Z01.7 I45.8
I45.8 Z01.7
I45.1 I09.1
I45.1 I05.2
I45.1 I07.1
I09.1 I45.1
I05.2 I45.1
I07.1 I45.1
I21.4 I25.8
I25.8 I21.4
I21.1 I21.4
I45.1 I21.4
Z01.7 I21.4
I21.4 I21.1
I45.1 I21.1
I21.4 I45.1
I21.1 I45.1
I21.4 Z01.7
I45.1 I27.9
I45.1 I36.1
I27.9 I45.1
I36.1 I45.1
I47.1 I42.0
I45.1 I42.0
I47.1 I34.0
I45.1 I34.0
I42.0 I47.1
I34.0 I47.1
I45.1 I47.1
Z01.7 I47.1
I42.0 I45.1
I34.0 I45.1
I47.1 I45.1
I47.1 Z01.7
I47.1 J98.4
I27.0 J22.X
I47.1 J22.X
J22.X I27.0
I47.1 I27.0
J98.4 I47.1
J22.X I47.1
I27.0 I47.1
I05.0 I06.2
I48.X I06.2
I06.2 I05.0
I06.2 I48.X
I05.1 I05.0
I05.0 I05.1
I48.X I05.1
I05.1 I48.X
I48.X I06.0
I06.0 I48.X
I48.X I06.1
I06.1 I48.X
I07.1 I05.1
I05.1 I07.1
I48.X I08.2
I08.2 I48.X
I05.2 I11.0
I08.2 I11.0
I48.X I11.0
Z01.7 I11.0
I11.0 I05.2
I11.0 I08.2
I11.0 I48.X
I11.0 Z01.7
I27.0 I26.0
I36.1 I26.0
I48.X I26.0
I26.0 I27.0
I26.0 I36.1
I26.0 I48.X
I48.X I27.9
I27.9 I48.X
I45.1 I05.0
I05.0 I45.1
I47.2 Q23.3
I49.0 Q23.3
I48.X Q23.3
Z01.7 Q23.3
Q23.3 I47.2
I49.0 I47.2
I48.X I47.2
Z01.7 I47.2
Q23.3 I49.0
I47.2 I49.0
I48.X I49.0
Z01.7 I49.0
Q23.3 I48.X
I47.2 I48.X
I49.0 I48.X
Q23.3 Z01.7
I47.2 Z01.7
I49.0 Z01.7
I64.X I09.1
I64.X I05.0
I09.1 I64.X
I05.0 I64.X
I64.X I05.2
I05.2 I64.X
I97.1 I09.1
I97.1 I05.2
I09.1 I97.1
I05.2 I97.1
I48.X I97.1
Z01.7 I97.1
I97.1 I48.X
I97.1 Z01.7
I34.0 I25.8
J18.9 I25.8
I48.X I25.8
I25.8 I34.0
J18.9 I34.0
I25.8 J18.9
I34.0 J18.9
I25.8 I48.X
M35.0 I27.0
M35.0 I50.0
I27.0 M35.0
I50.0 M35.0
I48.X M35.0
M35.0 I48.X
Q21.1 I09.1
Q21.1 I05.0
I09.1 Q21.1
I05.0 Q21.1
I48.X Q21.1
Z01.7 Q21.1
Q21.1 I48.X
Q21.1 Z01.7
Q22.8 Q24.8
I48.X Q24.8
Q22.8 Q21.1
Q24.8 Q22.8
Q21.1 Q22.8
I48.X Q22.8
Z01.7 Q22.8
Q24.8 I48.X
Q22.8 I48.X
Q22.8 Z01.7
Q23.2 Q24.8
Y44.2 Q24.8
Q24.8 Q23.2
Y44.2 Q23.2
I48.X Q23.2
Z01.7 Q23.2
Q24.8 Y44.2
Q23.2 Y44.2
I48.X Y44.2
Z01.7 Y44.2
Q23.2 I48.X
Y44.2 I48.X
Q23.2 Z01.7
Y44.2 Z01.7
Y83.1 I09.1
Z01.3 I09.1
Y83.1 I05.2
Z01.3 I05.2
I09.1 Y83.1
I05.2 Y83.1
I48.X Y83.1
Z01.3 Y83.1
Y83.1 I48.X
Z01.3 I48.X
I09.1 Z01.3
I05.2 Z01.3
Y83.1 Z01.3
I48.X Z01.3
I49.5 I51.5
I48.X I51.5
Z01.7 I51.5
I51.5 I49.5
I48.X I49.5
Z01.7 I49.5
I48.X Z45.9
I51.5 I48.X
I49.5 I48.X
Z45.9 I48.X
I51.5 Z01.7
I49.5 Z01.7
Z95.2 Q24.8
Z95.2 Q23.1
I48.X Q23.1
Q24.8 Z95.2
Q23.1 Z95.2
Q23.1 I48.X
I31.3 I49.5
B18.2 I49.5
I49.5 I31.3
B18.2 I31.3
I49.8 I31.3
I49.5 B18.2
I31.3 B18.2
I49.8 B18.2
Z01.7 B18.2
I31.3 I49.8
B18.2 I49.8
B18.2 Z01.7
I26.0 C38.0
I49.8 C38.0
C38.0 I26.0
C38.0 I49.8
I34.0 C38.0
I45.1 C38.0
C38.0 I34.0
C38.0 I45.1
C07.X M35.0
I50.9 M35.0
I49.8 M35.0
M35.0 C07.X
I50.9 C07.X
I49.8 C07.X
Z01.7 C07.X
M35.0 I50.9
C07.X I50.9
M35.0 I49.8
C07.X I49.8
C07.X Z01.7
I09.1 I25.8
I25.8 I09.1
I50.9 C38.0
C38.0 I50.9
I10.X R07.2
I50.9 R07.2
I49.8 R07.2
Z01.7 R07.2
R07.2 I10.X
R07.2 I50.9
R07.2 I49.8
R07.2 Z01.7
I50.9 I36.1
I36.1 I50.9
I50.9 I42.0
I50.9 I45.1
I42.0 I50.9
I45.1 I50.9
I49.3 I09.1
I09.1 I49.3
I50.9 I49.3
I49.8 I49.3
Z01.7 I49.3
I49.3 I50.9
I49.3 I49.8
I49.3 Z01.7
I50.9 I80.2
I49.8 I80.2
Z01.7 I80.2
I80.2 I50.9
I80.2 I49.8
I80.2 Z01.7
I80.2 I26.9
I50.9 I26.9
I49.8 I26.9
I26.9 I80.2
I26.9 I50.9
I26.9 I49.8
J22.X J84.1
Z01.7 J84.1
J84.1 J22.X
I50.9 J22.X
I49.8 J22.X
J22.X I50.9
J22.X I49.8
J84.1 Z01.7
Q24.4 Q23.1
Q23.1 Q24.4
I50.9 Q24.4
I49.8 Q24.4
Z01.7 Q24.4
Q24.4 I50.9
Q24.4 I49.8
Q24.4 Z01.7
I50.9 Z95.2
I49.8 Z95.2
Z95.2 I50.9
Z95.2 I49.8
I87.2 I09.1
I87.2 I05.0
I49.8 I05.0
I09.1 I87.2
I05.0 I87.2
I49.8 I87.2
Z01.7 I87.2
I05.0 I49.8
I87.2 I49.8
I87.2 Z01.7
Z95.8 I35.1
Y83.1 I35.1
I49.8 I35.1
I35.1 Z95.8
Y83.1 Z95.8
I49.8 Z95.8
Z01.7 Z95.8
I35.1 Y83.1
Z95.8 Y83.1
Z01.7 Y83.1
I35.1 I49.8
Z95.8 I49.8
Z95.8 Z01.7
Y83.1 Z01.7
I49.1 I27.0
I49.1 I45.1
I50.0 I45.1
I27.0 I49.1
I45.1 I49.1
I50.0 I49.1
Z01.7 I49.1
I45.1 I50.0
I49.1 I50.0
I49.1 Z01.7
I50.9 I06.0
I50.9 I05.1
I06.0 I50.9
I05.1 I50.9
I50.9 I06.2
I06.2 I50.9
I50.9 I05.0
I50.9 I08.2
I05.0 I50.9
I08.2 I50.9
I50.9 I08.1
I08.1 I50.9
I50.9 I20.9
I20.9 I50.9
I27.2 I27.9
I10.X I27.9
I50.9 I27.9
I27.9 I27.2
I27.9 I10.X
I27.9 I50.9
I44.3 I42.0
I42.0 I44.3
I10.X I44.3
I50.9 I44.3
I44.3 I10.X
I44.3 I50.9
I82.9 I26.0
I26.0 I82.9
I10.X I82.9
I50.9 I82.9
Z01.7 I82.9
I82.9 I10.X
I82.9 I50.9
I82.9 Z01.7
I13.2 N18.9
I50.1 N18.9
I50.1 E11.7
N18.9 I13.2
I50.1 I13.2
N18.9 I50.1
E11.7 I50.1
I13.2 I50.1
Z01.7 I50.1
I50.1 Z01.7
I27.0 Q24.8
Q24.8 I27.0
I27.2 Q21.1
Q21.1 I27.2
I31.2 I34.0
I34.0 I31.2
I48.X I31.2
I50.9 I31.2
Z01.7 I31.2
I31.2 I48.X
I31.2 I50.9
I31.2 Z01.7
I50.9 I64.X
I64.X I50.9
I10.X I42.5
I51.8 I42.5
I50.9 I42.5
I42.5 I10.X
I51.8 I10.X
I42.5 I51.8
I10.X I51.8
I50.9 I51.8
Z01.7 I51.8
I42.5 I50.9
I51.8 I50.9
I51.8 Z01.7
I64.X Q21.1
I64.X Y83.1
Q21.1 I64.X
Y83.1 I64.X
I50.9 I20.8
Z01.7 I20.8
I20.8 I50.9
I20.8 Z01.7
I47.2 B57.2
I72.4 B57.2
I50.9 B57.2
B57.2 I47.2
I72.4 I47.2
I50.9 I47.2
B57.2 I72.4
I47.2 I72.4
I50.9 I72.4
Z01.7 I72.4
B57.2 I50.9
I47.2 I50.9
I72.4 I50.9
I72.4 Z01.7
Z01.7 Q23.0
Q23.0 Z01.7
I50.9 Q25.4
Q25.4 I50.9
Q26.3 Q24.8
Q26.3 Q21.1
Q24.8 Q26.3
Q21.1 Q26.3
I50.9 Q26.3
Z01.7 Q26.3
Q26.3 I50.9
Q26.3 Z01.7
I10.X J84.8
S27.3 J84.8
I50.9 J84.8
J84.8 I10.X
S27.3 I10.X
J84.8 S27.3
I10.X S27.3
I50.9 S27.3
Z01.7 S27.3
J84.8 I50.9
S27.3 I50.9
S27.3 Z01.7
I50.9 T82.0
T82.0 I50.9
I10.X I51.7
Y83.1 I51.7
Z01.7 I51.7
I51.7 I10.X
I51.7 Y83.1
I51.7 Z01.7
I50.9 Z45.9
Z45.9 I50.9
Z45.0 I44.2
Z45.9 I44.2
I50.9 I44.2
I44.2 Z45.0
Z01.7 Z45.0
I44.2 Z45.9
I44.2 I50.9
Z45.0 Z01.7
Z45.0 I47.2
Z45.9 I47.2
I47.2 Z45.0
I47.2 Z45.9
I51.3 I08.2
I08.2 I51.3
I44.1 I51.5
I42.0 I51.5
I51.7 I51.5
I51.5 I44.1
I42.0 I44.1
I51.7 I44.1
Z01.7 I44.1
I51.5 I42.0
I44.1 I42.0
I51.7 I42.0
I51.5 I51.7
I44.1 I51.7
I42.0 I51.7
I44.1 Z01.7
I51.7 I09.1
I51.7 I05.0
I51.7 I64.X
I09.1 I51.7
I05.0 I51.7
I64.X I51.7
I51.3 Z95.2
I51.3 T82.0
Z95.2 I51.3
T82.0 I51.3
T82.7 I51.5
I51.4 I51.5
I51.5 T82.7
Z95.0 T82.7
I51.4 T82.7
Z01.7 T82.7
T82.7 Z95.0
I51.4 Z95.0
Z01.7 Z95.0
I51.5 I51.4
T82.7 I51.4
Z95.0 I51.4
Z01.7 I51.4
T82.7 Z01.7
Z95.0 Z01.7
I51.4 Z01.7
I60.9 I09.1
I60.9 I05.0
I60.9 I07.1
I09.1 I60.9
I05.0 I60.9
I07.1 I60.9
Z01.7 I60.9
I60.9 Z01.7
I60.7 Q24.8
I60.7 Q25.4
I60.7 Q23.1
Q24.8 I60.7
Q25.4 I60.7
Q23.1 I60.7
I13.2 I09.1
I09.1 I13.2
Z95.2 I13.2
I60.9 I13.2
I13.2 Z95.2
I60.9 Z95.2
I13.2 I60.9
Z95.2 I60.9
I61.9 Z95.2
I61.9 T82.0
Z95.2 I61.9
T82.0 I61.9
I64.X I07.1
I07.1 I64.X
I69.4 I25.8
I70.9 I48.X
I48.X I70.9
I69.4 I70.9
I25.8 I69.4
I70.9 I69.4
I70.9 I20.0
I20.0 I70.9
I20.9 I21.0
I21.0 I20.9
I22.0 I25.8
I22.0 I21.0
I25.8 I22.0
I21.0 I22.0
I70.9 I22.0
Z01.7 I22.0
I22.0 I70.9
I22.0 Z01.7
I24.8 I25.1
I25.1 I24.8
I25.4 I25.8
I25.4 I21.1
I25.8 I25.4
I21.1 I25.4
I70.9 I25.4
Z01.7 I25.4
I25.4 I70.9
I25.4 Z01.7
I31.3 I25.8
I31.3 I21.0
I25.8 I31.3
I21.0 I31.3
I70.9 I31.3
I31.3 I70.9
I34.0 I20.0
I20.0 I34.0
I70.9 I34.0
I34.0 I70.9
I35.0 I25.8
I35.0 I20.9
I25.8 I35.0
I20.9 I35.0
I70.9 I35.0
I35.0 I70.9
I35.0 I21.1
I21.1 I35.0
I35.2 I71.0
I48.X I71.0
I70.9 I71.0
Z01.7 I71.0
I71.0 I35.2
I48.X I35.2
I70.9 I35.2
I71.0 I48.X
I35.2 I48.X
I71.0 I70.9
I35.2 I70.9
I71.0 Z01.7
I87.2 I25.8
I87.2 I24.8
I25.8 I87.2
I24.8 I87.2
I70.9 I87.2
I87.2 I70.9
I33.0 I25.8
I97.1 I25.8
I25.8 I33.0
I97.1 I33.0
I70.9 I33.0
Z01.7 I33.0
I25.8 I97.1
I33.0 I97.1
I70.9 I97.1
I33.0 I70.9
I97.1 I70.9
I33.0 Z01.7
I99.X I25.8
I99.X I25.2
I25.8 I99.X
I25.2 I99.X
I70.9 I99.X
Z01.7 I99.X
I99.X I70.9
I99.X Z01.7
I47.2 I49.5
I70.9 I49.5
I49.5 I47.2
I70.9 I47.2
I70.9 Z45.9
I49.5 I70.9
I47.2 I70.9
Z45.9 I70.9
I74.3 I09.1
I74.3 I05.0
I74.3 I07.1
I09.1 I74.3
I05.0 I74.3
I07.1 I74.3
Z01.7 I74.3
I74.3 Z01.7
I74.4 C38.0
I74.4 I36.1
I74.4 I34.0
C38.0 I74.4
I36.1 I74.4
I34.0 I74.4
Z01.7 I74.4
I74.4 Z01.7
I20.9 I24.8
I24.8 I20.9
I87.2 I20.9
I20.9 I87.2
I08.1 I27.9
I87.2 I27.9
I27.9 I08.1
I87.2 I08.1
I87.2 I48.X
I27.9 I87.2
I08.1 I87.2
I48.X I87.2
K66.0 N18.9
K56.6 N18.9
I89.8 N18.9
N18.9 K66.0
K56.6 K66.0
I89.8 K66.0
Z01.7 K66.0
N18.9 K56.6
K66.0 K56.6
I89.8 K56.6
Z01.7 K56.6
N18.9 I89.8
K66.0 I89.8
K56.6 I89.8
Z01.7 I89.8
K66.0 Z01.7
K56.6 Z01.7
I89.8 Z01.7
I99.X I21.0
I99.X I21.1
I21.0 I99.X
I21.1 I99.X
Y44.2 I09.1
J06.9 I09.1
J06.9 I48.X
I09.1 Y44.2
J06.9 Y44.2
I09.1 J06.9
I48.X J06.9
Y44.2 J06.9
Z01.7 J06.9
J06.9 Z01.7
I50.0 I09.1
J18.9 I09.1
I09.1 I50.0
J18.9 I50.0
I09.1 J18.9
I50.0 J18.9
J18.9 Q24.8
J18.9 Q21.1
J18.9 Q26.3
Q24.8 J18.9
Q21.1 J18.9
Q26.3 J18.9
J67.9 Q21.1
J84.1 Q21.1
J22.X Q21.1
Q21.1 J67.9
J84.1 J67.9
J22.X J67.9
Z01.7 J67.9
Q21.1 J84.1
J67.9 J84.1
Q21.1 J22.X
J67.9 J22.X
J67.9 Z01.7
I64.X N18.9
J32.0 N18.9
I64.X N03.1
J32.0 N03.1
N18.9 I64.X
N03.1 I64.X
J32.0 I64.X
N18.9 J32.0
N03.1 J32.0
I64.X J32.0
Z01.7 J32.0
J32.0 Z01.7
I10.X I45.9
I49.9 I45.9
J67.9 I45.9
Z01.7 I45.9
I45.9 I10.X
I49.9 I10.X
J67.9 I10.X
I45.9 I49.9
I10.X I49.9
J67.9 I49.9
Z01.7 I49.9
I45.9 J67.9
I10.X J67.9
I49.9 J67.9
I45.9 Z01.7
I49.9 Z01.7
J90.X I42.0
J90.X I07.1
I42.0 J90.X
I07.1 J90.X
J96.0 I09.1
J18.9 I05.0
J96.0 I05.0
I05.0 J18.9
J96.0 J18.9
I09.1 J96.0
I05.0 J96.0
J18.9 J96.0
Z01.7 J96.0
J96.0 Z01.7
J98.4 I09.1
J98.4 I05.2
J98.4 I07.1
I09.1 J98.4
I05.2 J98.4
I07.1 J98.4
Z49.5 N18.9
K31.8 N18.9
Z49.5 N39.0
K31.8 N39.0
N18.9 Z49.5
N39.0 Z49.5
K31.8 Z49.5
Z01.7 Z49.5
N18.9 K31.8
N39.0 K31.8
Z49.5 K31.8
Z01.7 K31.8
Z49.5 Z01.7
K31.8 Z01.7
Z49.2 N39.0
N39.0 Z49.2
K31.8 Z49.2
Z01.7 Z49.2
Z49.2 K31.8
Z49.2 Z01.7
I50.9 I35.2
I49.8 I35.2
M08.0 I35.2
I35.2 I50.9
M08.0 I50.9
I35.2 I49.8
M08.0 I49.8
I35.2 M08.0
I50.9 M08.0
I49.8 M08.0
Z01.7 M08.0
M08.0 Z01.7
R80.X N39.0
R31.X N39.0
M32.9 N39.0
N39.0 R80.X
R31.X R80.X
M32.9 R80.X
Z01.7 R80.X
N39.0 R31.X
R80.X R31.X
M32.9 R31.X
Z01.7 R31.X
N39.0 M32.9
R80.X M32.9
R31.X M32.9
R80.X Z01.7
R31.X Z01.7
M79.7 I09.1
M79.7 Z95.2
M79.7 I50.9
I09.1 M79.7
Z95.2 M79.7
I50.9 M79.7
Z01.7 M79.7
M79.7 Z01.7
M81.9 I09.1
M81.9 I05.0
M81.9 I50.9
I09.1 M81.9
I05.0 M81.9
I50.9 M81.9
Z01.7 M81.9
M81.9 Z01.7
N03.7 N18.9
E14.2 N18.9
N05.8 N18.9
N18.9 N03.7
E14.2 N03.7
N05.8 N03.7
Z01.7 N03.7
N18.9 E14.2
N03.7 E14.2
N05.8 E14.2
Z01.7 E14.2
N18.9 N05.8
N03.7 N05.8
E14.2 N05.8
Z01.7 N05.8
N03.7 Z01.7
E14.2 Z01.7
N05.8 Z01.7
T86.1 N18.9
Z96.8 N18.9
N06.9 N18.9
N18.9 T86.1
Z96.8 T86.1
N06.9 T86.1
Z01.7 T86.1
N18.9 Z96.8
T86.1 Z96.8
N06.9 Z96.8
Z01.7 Z96.8
N18.9 N06.9
T86.1 N06.9
Z96.8 N06.9
T86.1 Z01.7
Z96.8 Z01.7
J90.X I36.1
N17.9 I36.1
I36.1 J90.X
I27.0 J90.X
N17.9 J90.X
J90.X I27.0
N17.9 I27.0
I36.1 N17.9
J90.X N17.9
I27.0 N17.9
T85.6 N18.9
K65.0 N18.9
N18.9 T85.6
K65.0 T85.6
N39.0 T85.6
Z01.7 T85.6
N18.9 K65.0
T85.6 K65.0
N39.0 K65.0
Z01.7 K65.0
T85.6 N39.0
K65.0 N39.0
T85.6 Z01.7
K65.0 Z01.7
M32.9 I12.9
N28.1 I12.9
N39.0 I12.9
Z01.7 I12.9
I12.9 M32.9
N28.1 M32.9
I12.9 N28.1
M32.9 N28.1
I12.9 N39.0
I12.9 Z01.7
Q20.1 Q24.8
Q22.1 Q24.8
Q21.0 Q24.8
Q24.8 Q20.1
Q22.1 Q20.1
Q21.0 Q20.1
Z01.7 Q20.1
Q24.8 Q22.1
Q20.1 Q22.1
Q21.0 Q22.1
Z01.7 Q22.1
Q24.8 Q21.0
Q20.1 Q21.0
Q22.1 Q21.0
Z01.7 Q21.0
Q20.1 Z01.7
Q22.1 Z01.7
Q21.0 Z01.7
Q20.3 Q24.8
Q24.8 Q20.3
Q22.5 Q20.3
Q22.8 Q20.3
Z01.7 Q20.3
Q20.3 Q22.5
Q22.8 Q22.5
Q20.3 Q22.8
Q22.5 Q22.8
Q20.3 Z01.7
Q22.8 Q23.1
Q22.8 Q23.3
Q23.1 Q22.8
Q23.3 Q22.8
I50.0 Q24.8
Q22.2 Q24.8
I50.0 Q21.1
Q22.2 Q21.1
Q24.8 I50.0
Q21.1 I50.0
Q22.2 I50.0
Q24.8 Q22.2
Q21.1 Q22.2
I50.0 Q22.2
Z01.7 Q22.2
Q22.2 Z01.7
I27.8 Q24.8
R04.2 Q24.8
Q24.8 I27.8
R04.2 I27.8
Q22.2 I27.8
Q24.8 R04.2
I27.8 R04.2
Q22.2 R04.2
Z01.7 R04.2
I27.8 Q22.2
R04.2 Q22.2
R04.2 Z01.7
Q25.1 Q24.8
Q25.1 Q23.1
Q25.1 Q23.0
Q24.8 Q25.1
Q23.1 Q25.1
Q23.0 Q25.1
Z01.7 Q25.1
Q25.1 Z01.7
Q26.4 Q24.8
Q26.1 Q24.8
Q26.4 Q21.1
Q26.1 Q21.1
Q24.8 Q26.4
Q21.1 Q26.4
Q26.1 Q26.4
Z01.7 Q26.4
Q24.8 Q26.1
Q21.1 Q26.1
Q26.4 Q26.1
Z01.7 Q26.1
Q26.4 Z01.7
Q26.1 Z01.7
I64.X I35.2
R00.1 I35.2
I35.2 I64.X
R00.1 I64.X
R00.1 I10.X
I35.2 R00.1
I64.X R00.1
I10.X R00.1
Z01.7 R00.1
R00.1 Z01.7
R07.4 I49.8
I49.8 R07.4
N12.X N05.9
R31.X N05.9
R80.X N05.9
Z01.7 N05.9
N05.9 N12.X
R31.X N12.X
R80.X N12.X
Z01.7 N12.X
N05.9 R31.X
N12.X R31.X
N05.9 R80.X
N12.X R80.X
N05.9 Z01.7
N12.X Z01.7
R59.0 M06.1
I10.X M06.1
S14.3 M06.1
Z01.7 M06.1
M06.1 R59.0
I10.X R59.0
S14.3 R59.0
Z01.7 R59.0
M06.1 I10.X
R59.0 I10.X
S14.3 I10.X
M06.1 S14.3
R59.0 S14.3
I10.X S14.3
Z01.7 S14.3
M06.1 Z01.7
R59.0 Z01.7
S14.3 Z01.7
S36.8 N18.9
Z49.2 M32.1
S36.8 M32.1
M32.1 Z49.2
S36.8 Z49.2
N18.9 S36.8
M32.1 S36.8
Z49.2 S36.8
Z01.7 S36.8
S36.8 Z01.7
Z49.2 E11.2
S36.8 E11.2
E11.2 Z49.2
E11.2 S36.8
E85.4 N06.9
C90.0 N06.9
S37.0 N06.9
N06.9 E85.4
C90.0 E85.4
S37.0 E85.4
Z01.7 E85.4
N06.9 C90.0
E85.4 C90.0
S37.0 C90.0
Z01.7 C90.0
N06.9 S37.0
E85.4 S37.0
C90.0 S37.0
E85.4 Z01.7
C90.0 Z01.7
M32.1 N19.X
E13.9 N19.X
S37.0 N19.X
Z01.7 N19.X
N19.X M32.1
E13.9 M32.1
S37.0 M32.1
N19.X E13.9
M32.1 E13.9
S37.0 E13.9
Z01.7 E13.9
N19.X S37.0
M32.1 S37.0
E13.9 S37.0
N19.X Z01.7
E13.9 Z01.7
E11.2 N06.9
I10.X N06.9
N06.9 E11.2
I10.X E11.2
S37.0 E11.2
N06.9 I10.X
E11.2 I10.X
S37.0 I10.X
E11.2 S37.0
I10.X S37.0
S37.0 E11.7
E11.7 S37.0
Z95.2 I07.2
T82.0 I07.2
Z01.7 I07.2
I07.2 Z95.2
I07.2 T82.0
I07.2 Z01.7
I44.1 B57.2
T82.1 B57.2
T82.1 I42.0
B57.2 I44.1
T82.1 I44.1
B57.2 T82.1
I42.0 T82.1
I44.1 T82.1
Z01.7 T82.1
T82.1 Z01.7
Z49.1 N18.9
T82.4 N18.9
T85.8 N18.9
N18.9 Z49.1
T82.4 Z49.1
T85.8 Z49.1
Z01.7 Z49.1
N18.9 T82.4
Z49.1 T82.4
T85.8 T82.4
Z01.7 T82.4
N18.9 T85.8
Z49.1 T85.8
T82.4 T85.8
Z01.7 T85.8
Z49.1 Z01.7
T82.4 Z01.7
T85.8 Z01.7
Y83.1 I05.0
Y83.1 I06.0
I05.0 Y83.1
I06.0 Y83.1
Y83.1 I08.2
I08.2 Y83.1
I25.2 I11.0
I20.9 I11.0
Y83.1 I11.0
I11.0 I25.2
I20.9 I25.2
Y83.1 I25.2
I11.0 I20.9
I25.2 I20.9
I11.0 Y83.1
I25.2 Y83.1
I21.2 I25.8
I25.8 I21.2
I25.1 I21.2
Y83.1 I21.2
Z01.7 I21.2
I21.2 I25.1
Y83.1 I25.1
I21.2 Y83.1
I25.1 Y83.1
I21.2 Z01.7
Y83.1 I21.1
I21.1 Y83.1
Y83.1 I22.0
I22.0 Y83.1
Q21.0 I25.8
Q21.0 I22.0
I25.8 Q21.0
I22.0 Q21.0
Y83.1 Q21.0
Q21.0 Y83.1
Z45.0 I42.2
Z45.9 I42.2
Y83.1 I42.2
Z01.7 I42.2
I42.2 Z45.0
Y83.1 Z45.0
I42.2 Z45.9
Y83.1 Z45.9
I42.2 Y83.1
Z45.0 Y83.1
Z45.9 Y83.1
I42.2 Z01.7
N39.0 Z94.0
Y84.6 Z94.0
Y84.6 N18.9
Z94.0 N39.0
Y84.6 N39.0
Z94.0 Y84.6
N18.9 Y84.6
N39.0 Y84.6
Z01.7 Y84.6
Y84.6 Z01.7
Z45.0 I09.1
Z45.0 Z95.2
Z45.0 I48.X
I09.1 Z45.0
Z95.2 Z45.0
I48.X Z45.0
Z45.0 I51.5
I51.5 Z45.0
I44.2 I51.5
I51.5 I44.2
I47.2 I42.0
Z45.0 I42.0
Z45.9 I42.0
I42.0 I47.2
I42.0 Z45.0
I42.0 Z45.9
I49.5 I44.2
I44.2 I49.5
Z49.1 E11.7
Z49.1 I10.X
E11.7 Z49.1
I10.X Z49.1
Z49.1 E11.2
E11.2 Z49.1
A18.1 N18.9
N18.9 A18.1
I15.1 A18.1
Z49.1 A18.1
Z01.7 A18.1
A18.1 I15.1
Z49.1 I15.1
A18.1 Z49.1
I15.1 Z49.1
A18.1 Z01.7
I33.0 Q24.8
L92.3 Q24.8
Q24.8 I33.0
L92.3 I33.0
Z95.0 I33.0
Q24.8 L92.3
I33.0 L92.3
Z95.0 L92.3
Z01.7 L92.3
I33.0 Z95.0
L92.3 Z95.0
L92.3 Z01.7
I44.2 I42.0
Z95.0 I42.0
I42.0 I44.2
T82.1 I44.2
Z95.0 I44.2
I44.2 T82.1
I42.0 Z95.0
I44.2 Z95.0
T82.1 I09.1
Z95.0 I09.1
T82.1 I48.X
Z95.0 I48.X
I09.1 T82.1
I48.X T82.1
I09.1 Z95.0
I48.X Z95.0
T82.1 Z95.2
Z95.0 Z95.2
Z95.2 T82.1
Z95.2 Z95.0
Z95.2 I06.1
I06.1 Z95.2
I70.0 I25.8
I70.0 I20.9
Z95.5 I20.9
I25.8 I70.0
I20.9 I70.0
Z01.7 I70.0
I20.9 Z95.5
I70.0 Z01.7
Z95.5 I21.0
I21.0 Z95.5
I25.6 I25.8
I25.8 I25.6
I70.9 I25.6
Z95.5 I25.6
Z01.7 I25.6
I25.6 I70.9
I25.6 Z95.5
I25.6 Z01.7
Z95.5 I25.1
I25.1 Z95.5
T82.0 I05.2
Z95.2 I05.2
I05.2 T82.0
I05.2 Z95.2
I33.0 I35.0
T82.0 I35.0
I35.0 I33.0
T82.0 I33.0
Z95.2 I33.0
I35.0 T82.0
I33.0 T82.0
I33.0 Z95.2
D59.4 E11.7
Z96.8 E11.7
E11.7 D59.4
Z96.8 D59.4
E11.7 Z96.8
D59.4 Z96.8
T86.1 M32.1
Z96.8 M32.1
M32.1 T86.1
M32.1 Z96.8
M32.9 N18.9
N18.9 M32.9
T86.1 M32.9
Z96.8 M32.9
M32.9 T86.1
M32.9 Z96.8
I65.0 I09.1
I65.2 I09.1
Z02.4 I09.1
I65.0 Z95.2
I65.2 Z95.2
Z02.4 Z95.2
I09.1 I65.0
Z95.2 I65.0
I65.2 I65.0
Z02.4 I65.0
I09.1 I65.2
Z95.2 I65.2
I65.0 I65.2
Z02.4 I65.2
I09.1 Z02.4
Z95.2 Z02.4
I65.0 Z02.4
I65.2 Z02.4
Z95.0 B57.2
Z45.9 B57.2
B57.2 Z95.0
B57.2 Z45.9
Z95.5 I09.1
Z95.5 I05.2
Z95.5 I06.1
Z95.5 I07.1
I09.1 Z95.5
I05.2 Z95.5
I06.1 Z95.5
I07.1 Z95.5
B01.8 M32.1
A41.9 M32.1
M32.1 B01.8
I10.X B01.8
A41.9 B01.8
B01.8 I10.X
A41.9 I10.X
M32.1 A41.9
B01.8 A41.9
I10.X A41.9
D50.9 I10.X
I10.X D50.9
Q24.8 N03.1
D50.9 N03.1
N03.1 Q24.8
N03.1 D50.9
E61.1 N18.9
I15.1 E11.2
E61.1 E11.2
E11.2 I15.1
E61.1 I15.1
N18.9 E61.1
E11.2 E61.1
I15.1 E61.1
E61.1 I51.7
I51.7 E61.1
I10.X I06.2
I06.2 I10.X
Q21.0 Q21.1
Q21.1 Q21.0
I27.0 Q21.0
Q21.0 I27.0
Q23.1 Q25.0
Q25.0 Q23.1
I27.2 Q23.1
Q23.1 I27.2
Q25.0 Q21.0
I27.2 Q21.0
Q21.0 Q25.0
Q21.0 I27.2
Q25.6 Q24.8
Y83.1 Q24.8
Q24.8 Q25.6
Y83.1 Q25.6
I49.8 Q25.6
Q24.8 Y83.1
Q25.6 Y83.1
Q25.6 I49.8
E03.9 I35.0
I35.0 E03.9
Q25.3 Q23.1
Q23.1 Q25.3
I49.8 Q25.3
I50.9 Q25.3
Q25.3 I49.8
Q25.3 I50.9
Q62.5 Q24.8
Q62.5 Q21.1
Q62.5 I27.0
Q24.8 Q62.5
Q21.1 Q62.5
I27.0 Q62.5
M34.8 I27.0
R57.0 I27.0
M34.8 I26.0
R57.0 I26.0
I27.0 M34.8
I26.0 M34.8
R57.0 M34.8
I27.0 R57.0
I26.0 R57.0
M34.8 R57.0
Z00.5 Z52.4
Z01.8 Z52.4
Z52.4 Z00.5
Z01.7 Z00.5
Z01.8 Z00.5
Z00.5 Z01.7
Z52.4 Z01.8
Z00.5 Z01.8
N93.8 N18.9
D62.X N18.9
N18.9 N93.8
D62.X N93.8
Z01.7 N93.8
N18.9 D62.X
N93.8 D62.X
Z01.7 D62.X
N93.8 Z01.7
D62.X Z01.7
E04.1 I27.0
E04.1 I50.9
I27.0 E04.1
I50.9 E04.1
Z01.7 E04.1
E04.1 Z01.7
I13.1 N17.9
E11.7 N17.9
N17.9 I13.1
E11.7 I13.1
Z01.7 I13.1
N17.9 E11.7
I13.1 E11.7
I13.1 Z01.7
Y83.1 Q25.0
I27.8 Q25.0
Z01.7 Q25.0
Q25.0 Y83.1
I27.8 Y83.1
Q25.0 I27.8
Y83.1 I27.8
Q25.0 Z01.7
I27.2 Y83.1
Y83.1 I27.2
C92.9 I11.0
I49.8 I11.0
I11.0 C92.9
I49.8 C92.9
Z01.7 C92.9
I11.0 I49.8
C92.9 I49.8
C92.9 Z01.7
I49.8 B57.2
I49.8 I47.2
B57.2 I49.8
I47.2 I49.8
I49.8 T82.0
T82.0 I49.8
I50.9 M32.9
M32.9 I50.9
Q27.2 Z52.4
Z52.4 Q27.2
Z00.5 Q27.2
Z01.7 Q27.2
Q27.2 Z00.5
Q27.2 Z01.7
I44.2 I44.1
Z45.9 I44.1
I44.1 I44.2
I44.1 Z45.9
I44.3 I49.5
I49.5 I44.3
Z45.0 I44.3
Z45.9 I44.3
I44.3 Z45.0
I44.3 Z45.9
Z53.8 Z52.4
Z53.8 Z00.5
Z53.8 Z01.7
Z52.4 Z53.8
Z00.5 Z53.8
Z01.7 Z53.8
N03.5 N18.9
N18.9 N03.5
E61.1 N03.5
N03.5 E61.1
E61.1 Z96.8
Z96.8 E61.1
E66.9 Z52.4
Z52.4 E66.9
I10.X I47.1
I47.1 I10.X
I27.8 Q21.1
Q21.1 I27.8
I47.1 I45.6
I49.8 I45.6
I45.6 I47.1
I45.6 I49.8
I48.X I47.1
I47.1 I48.X
I49.8 I48.X
I48.X I49.8
I49.9 I45.6
I45.6 I49.9
I49.8 I49.9
I49.9 I49.8
I49.8 I49.1
I49.1 I49.8
I49.8 R00.2
R00.2 I49.8
M34.9 I42.5
J18.9 I42.5
A41.9 I42.5
I42.5 M34.9
J18.9 M34.9
I10.X M34.9
A41.9 M34.9
I42.5 J18.9
M34.9 J18.9
I10.X J18.9
A41.9 J18.9
M34.9 I10.X
J18.9 I10.X
I42.5 A41.9
M34.9 A41.9
J18.9 A41.9
A41.9 I25.8
A41.9 I21.0
A41.9 I25.1
A41.9 I20.0
I25.8 A41.9
I21.0 A41.9
I25.1 A41.9
I20.0 A41.9
J18.9 I27.9
A41.9 I27.9
I27.9 J18.9
I36.1 J18.9
I45.1 J18.9
J18.9 I36.1
A41.9 I36.1
J18.9 I45.1
A41.9 I45.1
I27.9 A41.9
I36.1 A41.9
I45.1 A41.9
A41.9 N18.9
J18.9 M32.1
J18.9 M35.0
A41.9 M35.0
M32.1 J18.9
M35.0 J18.9
N18.9 A41.9
M35.0 A41.9
A41.9 Q21.1
Q22.8 Q26.3
A41.9 Q26.3
Q26.3 Q22.8
A41.9 Q22.8
Q21.1 A41.9
Q26.3 A41.9
Q22.8 A41.9
Z95.2 I05.0
T82.0 I05.0
I05.0 Z95.2
I05.0 T82.0
Z49.2 I25.8
Z49.2 I25.1
I25.8 Z49.2
I25.1 Z49.2
A41.9 Z49.2
Z49.2 A41.9
I42.3 I42.5
Z95.4 I42.5
M79.7 I42.5
B37.3 I42.5
I42.5 I42.3
Z95.4 I42.3
M79.7 I42.3
B37.3 I42.3
I42.5 Z95.4
I42.3 Z95.4
M79.7 Z95.4
B37.3 Z95.4
I42.5 M79.7
I42.3 M79.7
Z95.4 M79.7
B37.3 M79.7
I42.5 B37.3
I42.3 B37.3
Z95.4 B37.3
M79.7 B37.3
I45.1 Q24.8
I45.1 Q21.0
I49.8 Q21.0
D50.9 Q21.0
Q24.8 I45.1
Q21.0 I45.1
D50.9 I45.1
Q21.0 I49.8
D50.9 I49.8
Q21.0 D50.9
I45.1 D50.9
I49.8 D50.9
D64.9 I25.8
I25.1 I20.8
I70.0 I20.8
D64.9 I20.8
I20.8 I25.1
I70.0 I25.1
D64.9 I25.1
I20.8 I70.0
I25.1 I70.0
D64.9 I70.0
I25.8 D64.9
I20.8 D64.9
I25.1 D64.9
I70.0 D64.9
D69.6 I25.8
I50.9 I24.8
D69.6 I24.8
I24.8 I50.9
D69.6 I50.9
I25.8 D69.6
I24.8 D69.6
I50.9 D69.6
E03.9 I49.8
I49.8 E03.9
E03.9 I09.1
E03.9 I05.2
E03.9 I07.1
E03.9 I48.X
I09.1 E03.9
I05.2 E03.9
I07.1 E03.9
I48.X E03.9
E11.9 I20.8
E11.9 I25.1
I20.8 E11.9
I25.1 E11.9
I74.4 I34.2
I50.0 I34.2
E11.9 I34.2
I34.2 I74.4
I67.8 I74.4
I50.0 I74.4
E11.9 I74.4
I74.4 I67.8
I50.0 I67.8
I34.2 I50.0
I74.4 I50.0
I67.8 I50.0
E11.9 I50.0
I34.2 E11.9
I74.4 E11.9
I50.0 E11.9
I67.8 I05.0
E11.9 I05.0
I05.0 I67.8
I05.0 E11.9
Q25.3 Q24.8
E11.9 Q24.8
Q25.3 Q21.1
Q23.1 Q21.1
E11.9 Q21.1
Q24.8 Q25.3
Q21.1 Q25.3
E11.9 Q25.3
Q21.1 Q23.1
E11.9 Q23.1
Q24.8 E11.9
Q21.1 E11.9
Q25.3 E11.9
Q23.1 E11.9
E11.9 N18.9
D64.9 N08.3
E11.9 N08.3
N08.3 D64.9
Y44.0 D64.9
E11.9 D64.9
D64.9 Y44.0
E11.9 Y44.0
N18.9 E11.9
N08.3 E11.9
D64.9 E11.9
Y44.0 E11.9
I25.2 I21.0
E14.9 I21.0
I21.0 I25.2
E14.9 I25.2
I21.0 E14.9
I25.2 E14.9
D50.8 N18.9
D50.8 E11.2
D50.8 I51.7
N18.9 D50.8
E11.2 D50.8
I51.7 D50.8
E61.1 D50.8
D50.8 E61.1
G62.9 N18.9
G62.9 Z49.2
E61.1 Z49.2
G62.9 E11.2
N18.9 G62.9
Z49.2 G62.9
E11.2 G62.9
E61.1 G62.9
Z49.2 E61.1
G62.9 E61.1
Z99.2 N18.9
Z99.2 N03.1
I10.X N03.1
E61.1 N03.1
N18.9 Z99.2
N03.1 Z99.2
I10.X Z99.2
E61.1 Z99.2
N03.1 I10.X
Z99.2 I10.X
E61.1 I10.X
N03.1 E61.1
Z99.2 E61.1
I10.X E61.1
E66.9 I11.9
I11.9 E66.9
I35.1 I25.8
E66.9 I25.8
I34.0 I24.8
I35.1 I24.8
E66.9 I24.8
I24.8 I34.0
E66.9 I34.0
I25.8 I35.1
I24.8 I35.1
E66.9 I35.1
I25.8 E66.9
I24.8 E66.9
I34.0 E66.9
I35.1 E66.9
I47.1 Q24.8
E66.9 Q24.8
J18.9 Q23.0
I47.1 Q23.0
E66.9 Q23.0
Q23.0 J18.9
I47.1 J18.9
E66.9 J18.9
Q24.8 I47.1
Q23.0 I47.1
J18.9 I47.1
E66.9 I47.1
Q24.8 E66.9
Q23.0 E66.9
J18.9 E66.9
I47.1 E66.9
E66.9 I21.0
E66.9 Z95.5
I21.0 E66.9
Z95.5 E66.9
I15.1 N08.3
D59.4 N08.3
E78.5 N08.3
N08.3 I15.1
E78.5 I15.1
N08.3 D59.4
E78.5 D59.4
N08.3 E78.5
I15.1 E78.5
D59.4 E78.5
N26.X Z94.0
I25.8 Z94.0
E78.2 Z94.0
N26.X N18.9
E78.2 N18.9
Z94.0 N26.X
N18.9 N26.X
I25.8 N26.X
E78.2 N26.X
Z94.0 I25.8
N26.X I25.8
Z94.0 E78.2
N18.9 E78.2
N26.X E78.2
E78.5 I21.0
I21.0 E78.5
E78.5 I25.1
E78.5 I20.8
E78.5 I70.0
I25.1 E78.5
I20.8 E78.5
I70.0 E78.5
Q21.1 Q22.5
Z45.0 Q22.5
I48.X Q22.5
E79.0 Q22.5
Q22.5 Q21.1
E79.0 Q21.1
Q22.5 Z45.0
E79.0 Z45.0
Q22.5 I48.X
E79.0 I48.X
Q22.5 E79.0
Q21.1 E79.0
Z45.0 E79.0
I48.X E79.0
E87.0 I25.8
I34.0 I21.1
E87.0 I21.1
I34.0 I25.1
E87.0 I25.1
I21.1 I34.0
I25.1 I34.0
E87.0 I34.0
I25.8 E87.0
I21.1 E87.0
I25.1 E87.0
I34.0 E87.0
I34.0 I11.9
I48.X I11.9
G47.3 I11.9
I11.9 I34.0
G47.3 I34.0
I11.9 I48.X
G47.3 I48.X
G47.3 I49.8
I11.9 G47.3
I34.0 G47.3
I48.X G47.3
I49.8 G47.3
H50.1 Q24.8
I49.8 Q23.0
I10.X Q23.0
H50.1 Q23.0
Q23.0 I49.8
H50.1 I49.8
Q23.0 I10.X
H50.1 I10.X
Q24.8 H50.1
Q23.0 H50.1
I49.8 H50.1
I10.X H50.1
H90.0 Q24.8
H90.0 Q21.1
H90.0 I49.8
H90.0 I50.9
Q24.8 H90.0
Q21.1 H90.0
I49.8 H90.0
I50.9 H90.0
I47.1 Q23.1
I47.1 Q25.3
I10.X Q25.3
Q23.1 I47.1
Q25.3 I47.1
Q25.3 I10.X
I49.8 I25.1
I25.1 I49.8
Z95.8 I25.8
Z95.8 I20.0
I49.8 I20.0
I10.X I20.0
I25.8 Z95.8
I20.0 Z95.8
I10.X Z95.8
I20.0 I49.8
I20.0 I10.X
Z95.8 I10.X
I24.8 I20.0
Z95.5 I20.0
I20.0 I24.8
Z95.5 I24.8
I20.0 Z95.5
I24.8 Z95.5
I10.X Q21.1
Y83.1 Z95.0
I10.X Z95.0
Z95.0 Y83.1
Q21.1 I10.X
Z95.0 I10.X
I44.0 I51.5
I10.X I51.5
I51.5 I44.0
I44.1 I44.0
Z45.0 I44.0
I10.X I44.0
I44.0 I44.1
I10.X I44.1
I44.0 Z45.0
I10.X Z45.0
I51.5 I10.X
I44.0 I10.X
I44.1 I10.X
Z45.0 I10.X
I34.2 I27.9
I46.1 I27.9
I27.9 I34.2
I46.1 I34.2
I46.1 I36.1
I46.1 I27.2
I27.9 I46.1
I34.2 I46.1
I36.1 I46.1
I27.2 I46.1
I46.1 I25.8
I35.0 I21.0
I46.1 I21.0
I35.0 I25.1
I46.1 I25.1
I21.0 I35.0
I25.1 I35.0
I46.1 I35.0
I25.8 I46.1
I21.0 I46.1
I25.1 I46.1
I35.0 I46.1
E85.4 I42.5
I34.0 I42.5
I36.1 I42.5
I46.1 I42.5
I42.5 E85.4
I34.0 E85.4
I36.1 E85.4
I46.1 E85.4
I42.5 I34.0
E85.4 I34.0
I42.5 I36.1
E85.4 I36.1
I42.5 I46.1
E85.4 I46.1
M32.1 I26.0
M35.0 I26.0
I46.1 I26.0
I26.0 M32.1
I46.1 M32.1
I26.0 M35.0
I46.1 M35.0
I26.0 I46.1
M32.1 I46.1
M35.0 I46.1
I46.1 Q24.8
Q21.0 Q25.4
I46.1 Q25.4
Q21.0 Q23.0
I46.1 Q23.0
Q25.4 Q21.0
Q23.0 Q21.0
I46.1 Q21.0
Q24.8 I46.1
Q25.4 I46.1
Q23.0 I46.1
Q21.0 I46.1
Q87.4 Q24.8
Q87.4 Q23.1
I46.1 Q23.1
Q87.4 Q25.4
Q24.8 Q87.4
Q23.1 Q87.4
Q25.4 Q87.4
I46.1 Q87.4
Q23.1 I46.1
Q87.4 I46.1
Z45.9 I42.5
Y44.2 I42.5
Z45.9 I27.0
Y44.2 I27.0
I42.5 Z45.9
I27.0 Z45.9
Y44.2 Z45.9
I46.1 Z45.9
I42.5 Y44.2
I27.0 Y44.2
Z45.9 Y44.2
I46.1 Y44.2
Z45.9 I46.1
Y44.2 I46.1
I46.1 I07.1
I07.1 I46.1
Z95.5 I31.3
I46.1 I31.3
I31.3 Z95.5
I46.1 Z95.5
I31.3 I46.1
Z95.5 I46.1
I49.8 I07.1
I07.1 I49.8
Q23.3 Q21.1
Q21.1 Q23.3
I27.0 Q23.3
I49.8 Q23.3
Q23.3 I27.0
Q23.3 I49.8
Z95.2 I08.0
I48.X I08.0
I49.8 I08.0
I08.0 Z95.2
I08.0 I48.X
I08.0 I49.8
I31.3 I26.0
D38.1 I26.0
D38.1 I27.0
I26.0 I31.3
D38.1 I31.3
I50.9 I31.3
I26.0 D38.1
I27.0 D38.1
I31.3 D38.1
I50.9 D38.1
I31.3 I50.9
D38.1 I50.9
I45.9 I05.1
I49.8 I05.1
I45.9 I07.1
I05.1 I45.9
I07.1 I45.9
I49.8 I45.9
I50.9 I45.9
I05.1 I49.8
I45.9 I49.8
I45.9 I50.9
I50.9 I51.5
I51.5 I50.9
D50.9 Q23.1
I71.0 Q23.1
D50.9 Q23.0
I71.0 Q23.0
I71.0 I49.8
Q23.1 D50.9
Q23.0 D50.9
I71.0 D50.9
Q23.1 I71.0
Q23.0 I71.0
I49.8 I71.0
D50.9 I71.0
N08.5 N18.9
I77.0 N18.9
N18.9 N08.5
M32.9 N08.5
D59.4 N08.5
I77.0 N08.5
N08.5 M32.9
D59.4 M32.9
I77.0 M32.9
N08.5 D59.4
M32.9 D59.4
I77.0 D59.4
N18.9 I77.0
N08.5 I77.0
M32.9 I77.0
D59.4 I77.0
I87.2 I05.2
I87.2 I07.1
I05.2 I87.2
I07.1 I87.2
K29.1 I15.1
K29.1 D59.4
I15.1 K29.1
D59.4 K29.1
K72.1 I09.1
K72.1 I05.0
K72.1 I07.1
K72.1 I27.0
I09.1 K72.1
I05.0 K72.1
I07.1 K72.1
I27.0 K72.1
I82.8 I26.0
I34.0 I26.0
K76.8 I26.0
I82.8 I80.1
I34.0 I80.1
K76.8 I80.1
I26.0 I82.8
I80.1 I82.8
I34.0 I82.8
K76.8 I82.8
I26.0 I34.0
I80.1 I34.0
I82.8 I34.0
K76.8 I34.0
I26.0 K76.8
I80.1 K76.8
I82.8 K76.8
I34.0 K76.8
M06.9 I25.8
M06.9 I20.0
M06.9 I25.1
M06.9 I49.8
I25.8 M06.9
I20.0 M06.9
I25.1 M06.9
I49.8 M06.9
M06.1 I09.1
M06.1 I05.0
I50.9 I06.1
M06.1 I06.1
I06.1 I50.9
M06.1 I50.9
I09.1 M06.1
I05.0 M06.1
I06.1 M06.1
I50.9 M06.1
M79.7 Q24.8
Q22.2 Q25.0
Q22.8 Q25.0
M79.7 Q25.0
Q25.0 Q22.2
Q22.8 Q22.2
M79.7 Q22.2
Q25.0 Q22.8
Q22.2 Q22.8
M79.7 Q22.8
Q24.8 M79.7
Q25.0 M79.7
Q22.2 M79.7
Q22.8 M79.7
M35.0 I35.2
M89.4 I35.2
I35.2 M35.0
M89.4 M35.0
M89.4 I50.9
M89.4 I49.8
I35.2 M89.4
M35.0 M89.4
I50.9 M89.4
I49.8 M89.4
I20.0 I45.8
Z95.8 I45.8
I49.8 I45.8
N20.0 I45.8
I45.8 I20.0
N20.0 I20.0
I45.8 Z95.8
N20.0 Z95.8
I45.8 I49.8
N20.0 I49.8
I45.8 N20.0
I20.0 N20.0
Z95.8 N20.0
I49.8 N20.0
R09.2 N18.9
E11.9 Z49.1
R09.2 Z49.1
Z49.1 E11.9
R09.2 E11.9
R09.2 I10.X
N18.9 R09.2
Z49.1 R09.2
E11.9 R09.2
I10.X R09.2
R09.2 I25.8
R09.2 I21.0
R09.2 I70.9
R09.2 Y83.1
I25.8 R09.2
I21.0 R09.2
I70.9 R09.2
Y83.1 R09.2
I11.9 N18.9
R57.0 N18.9
I11.9 M32.9
I34.0 M32.9
R57.0 M32.9
N18.9 I11.9
M32.9 I11.9
R57.0 I11.9
M32.9 I34.0
R57.0 I34.0
N18.9 R57.0
M32.9 R57.0
I11.9 R57.0
I34.0 R57.0
R57.0 I31.3
I50.9 J90.X
I49.8 J90.X
R57.0 J90.X
J90.X I50.9
R57.0 I50.9
J90.X I49.8
R57.0 I49.8
I31.3 R57.0
J90.X R57.0
I50.9 R57.0
I49.8 R57.0
R57.0 Q24.8
R57.0 Q25.3
R57.0 Q23.1
Q24.8 R57.0
Q25.3 R57.0
Q23.1 R57.0
Z45.9 I09.1
Z45.9 Z95.2
Z45.9 T82.0
I09.1 Z45.9
Z95.2 Z45.9
T82.0 Z45.9
R57.0 Z45.9
Z45.9 R57.0
R57.8 I09.1
R57.8 I06.0
R57.8 I05.2
R57.8 Z95.2
I09.1 R57.8
I06.0 R57.8
I05.2 R57.8
Z95.2 R57.8
R68.8 I25.8
R68.8 I21.1
R68.8 I10.X
R68.8 E11.9
I25.8 R68.8
I21.1 R68.8
I10.X R68.8
E11.9 R68.8
T65.8 I09.1
I05.1 I05.2
T65.8 I05.2
I05.2 I05.1
T65.8 I05.1
T65.8 I48.X
I09.1 T65.8
I05.2 T65.8
I05.1 T65.8
I48.X T65.8
Y83.1 I20.0
T65.8 I20.0
I20.0 Y83.1
I20.0 T65.8
D50.9 N28.1
Z49.2 N28.1
E83.5 N28.1
Y44.0 N28.1
N28.1 D50.9
Z49.2 D50.9
E83.5 D50.9
Y44.0 D50.9
N28.1 Z49.2
D50.9 Z49.2
E83.5 Z49.2
N28.1 E83.5
D50.9 E83.5
Z49.2 E83.5
Y44.0 E83.5
N28.1 Y44.0
D50.9 Y44.0
E83.5 Y44.0
Z01.8 I35.0
Z01.8 I49.8
Z01.8 I50.9
I35.0 Z01.8
I49.8 Z01.8
I50.9 Z01.8
M35.0 N00.3
M08.3 N00.3
Z01.7 N00.3
Z01.8 N00.3
N00.3 M35.0
M08.3 M35.0
Z01.8 M35.0
N00.3 M08.3
M35.0 M08.3
Z01.7 M08.3
Z01.8 M08.3
N00.3 Z01.7
M08.3 Z01.7
N00.3 Z01.8
M35.0 Z01.8
M08.3 Z01.8
A06.0 N18.9
Z96.8 N03.5
A06.0 N03.5
Z01.7 N03.5
N03.5 Z96.8
A06.0 Z96.8
N18.9 A06.0
N03.5 A06.0
Z96.8 A06.0
Z01.7 A06.0
N03.5 Z01.7
A06.0 Z01.7
C50.9 I31.3
C50.9 J90.X
C50.9 I49.8
I31.3 C50.9
J90.X C50.9
I49.8 C50.9
Z01.7 C50.9
C50.9 Z01.7
J90.X I31.9
C50.9 I31.9
I31.9 J90.X
I31.9 C50.9
C53.9 N18.9
C53.9 E11.2
C53.9 Z49.2
N18.9 C53.9
E11.2 C53.9
Z49.2 C53.9
Z01.7 C53.9
C53.9 Z01.7
C54.1 I31.3
C54.1 J90.X
C54.1 I31.9
I31.3 C54.1
J90.X C54.1
I31.9 C54.1
Z01.7 C54.1
C54.1 Z01.7
Z01.7 D38.1
D38.1 Z01.7
I49.4 I26.0
I49.4 I49.8
D38.1 I49.8
I26.0 I49.4
I49.8 I49.4
D38.1 I49.4
Z01.7 I49.4
I49.8 D38.1
I49.4 D38.1
I49.4 Z01.7
Z49.1 Z94.0
D50.9 Z94.0
Z94.0 Z49.1
D50.9 Z49.1
Z94.0 D50.9
Z49.1 D50.9
E03.8 I35.0
E03.8 I50.9
E03.8 I49.8
I35.0 E03.8
I50.9 E03.8
I49.8 E03.8
Z01.7 E03.8
E03.8 Z01.7
I49.8 I27.9
E11.9 I27.9
E03.9 I27.9
I27.9 I49.8
I27.9 E11.9
I27.9 E03.9
I10.X N03.2
S37.0 N03.2
E03.9 N03.2
Z01.7 N03.2
N03.2 I10.X
N03.2 S37.0
E03.9 S37.0
N03.2 E03.9
S37.0 E03.9
N03.2 Z01.7
Z01.7 N08.3
E10.3 Z49.2
Z49.2 E10.3
Z01.7 E10.3
N08.3 Z01.7
E10.3 Z01.7
Z01.7 E78.5
E78.5 Z01.7
E11.9 I35.2
I35.2 E11.9
N17.9 Z94.0
N03.5 Z94.0
E20.9 Z94.0
Z94.0 N17.9
N03.5 N17.9
E20.9 N17.9
Z94.0 N03.5
N17.9 N03.5
E20.9 N03.5
Z94.0 E20.9
N17.9 E20.9
N03.5 E20.9
Z01.7 E20.9
E20.9 Z01.7
E66.9 I27.2
E66.8 I27.2
E66.8 I10.X
I27.2 E66.9
E66.8 E66.9
I27.2 E66.8
I10.X E66.8
E66.9 E66.8
Z01.7 E66.8
E66.8 Z01.7
I11.0 I42.2
I49.8 I42.2
E66.9 I42.2
I42.2 I11.0
E66.9 I11.0
I42.2 I49.8
I42.2 E66.9
I11.0 E66.9
I44.4 I35.0
I35.0 I44.4
I49.8 I44.4
E66.9 I44.4
Z01.7 I44.4
I44.4 I49.8
I44.4 E66.9
I44.4 Z01.7
I44.4 C38.0
C56.X C38.0
E73.9 C38.0
C38.0 I44.4
C56.X I44.4
E73.9 I44.4
C38.0 C56.X
I44.4 C56.X
E73.9 C56.X
Z01.7 C56.X
C38.0 E73.9
I44.4 E73.9
C56.X E73.9
Z01.7 E73.9
C56.X Z01.7
E73.9 Z01.7
E78.0 I35.2
E78.0 I10.X
E78.0 I49.8
I35.2 E78.0
I10.X E78.0
I49.8 E78.0
Z01.7 E78.0
E78.0 Z01.7
I71.0 I35.1
E78.0 I35.1
I35.1 I71.0
E78.0 I71.0
I35.1 E78.0
I71.0 E78.0
E78.5 E11.7
E11.7 E78.5
N08.8 N18.9
N18.9 N08.8
I25.8 N08.8
E78.2 N08.8
Z01.7 N08.8
N08.8 I25.8
N08.8 E78.2
Z01.7 E78.2
N08.8 Z01.7
E78.2 Z01.7
E02.X N18.9
E79.0 N18.9
E02.X I10.X
E79.0 I10.X
N18.9 E02.X
I10.X E02.X
E79.0 E02.X
N18.9 E79.0
I10.X E79.0
E02.X E79.0
Z01.7 E79.0
E79.0 Z01.7
D59.4 Z94.0
E87.5 Z94.0
Z94.0 D59.4
E87.5 D59.4
Z94.0 E87.5
D59.4 E87.5
E87.5 Z49.1
E87.5 I10.X
Z49.1 E87.5
I10.X E87.5
I05.2 I09.9
I08.1 I09.9
I06.1 I09.9
Z01.7 I09.9
I09.9 I05.2
I08.1 I05.2
I09.9 I08.1
I05.2 I08.1
I06.1 I08.1
I09.9 I06.1
I08.1 I06.1
I09.9 Z01.7
I07.2 I06.0
I07.2 I05.1
I06.0 I07.2
I05.1 I07.2
I07.1 I07.2
I07.2 I07.1
Z45.8 J90.X
C56.X J90.X
I10.X J90.X
J90.X Z45.8
C56.X Z45.8
I10.X Z45.8
Z01.7 Z45.8
J90.X C56.X
Z45.8 C56.X
I10.X C56.X
J90.X I10.X
Z45.8 I10.X
C56.X I10.X
Z45.8 Z01.7
D61.9 N18.9
D61.9 Z96.8
I10.X Z96.8
N18.9 D61.9
Z96.8 D61.9
I10.X D61.9
Z01.7 D61.9
Z96.8 I10.X
D61.9 I10.X
D61.9 Z01.7
E07.9 M35.9
E03.8 M35.9
I10.X M35.9
Z01.7 M35.9
M35.9 E07.9
E03.8 E07.9
I10.X E07.9
Z01.7 E07.9
M35.9 E03.8
E07.9 E03.8
I10.X E03.8
M35.9 I10.X
E07.9 I10.X
E03.8 I10.X
M35.9 Z01.7
E07.9 Z01.7
I10.X E11.3
E11.3 I10.X
E11.7 N05.9
E78.2 N05.9
I10.X N05.9
N05.9 E11.7
E78.2 E11.7
N05.9 E78.2
E11.7 E78.2
I10.X E78.2
N05.9 I10.X
E78.2 I10.X
I10.X I08.2
I08.2 I10.X
I24.8 I25.4
I10.X I25.4
I25.4 I24.8
I25.4 I10.X
I27.9 C34.8
I31.3 C34.8
I10.X C34.8
Z01.7 C34.8
C34.8 I27.9
I31.3 I27.9
C34.8 I31.3
I27.9 I31.3
C34.8 I10.X
C34.8 Z01.7
Q23.1 I35.0
I47.1 I35.0
I35.0 Q23.1
I35.0 I47.1
I49.8 R07.3
I50.9 R07.3
I10.X R07.3
Z01.7 R07.3
R07.3 I49.8
R07.3 I50.9
R07.3 I10.X
R07.3 Z01.7
I82.8 I27.9
I82.8 I27.2
I27.9 I82.8
I27.2 I82.8
I10.X I82.8
I82.8 I10.X
I87.2 I27.2
I87.2 I36.1
I27.2 I87.2
I36.1 I87.2
I10.X I87.2
I87.2 I10.X
N10.X N17.9
N00.9 N17.9
I10.X N17.9
N17.9 N10.X
N00.9 N10.X
I10.X N10.X
Z01.7 N10.X
N17.9 N00.9
N10.X N00.9
I10.X N00.9
Z01.7 N00.9
N17.9 I10.X
N10.X I10.X
N00.9 I10.X
N10.X Z01.7
N00.9 Z01.7
I10.X Q23.3
Q23.3 I10.X
I10.X Z49.2
Z49.2 I10.X
Z95.2 Q23.0
Q23.0 Z95.2
I10.X Z95.2
Z95.2 I10.X
I15.0 N18.9
I12.0 N03.1
I15.0 N03.1
N03.1 I12.0
I15.0 I12.0
Z01.7 I12.0
N18.9 I15.0
N03.1 I15.0
I12.0 I15.0
Z01.7 I15.0
I12.0 Z01.7
I15.0 Z01.7
I25.5 I42.0
I21.0 I42.0
I21.2 I42.0
I42.0 I25.5
I21.2 I25.5
I42.0 I21.0
I21.2 I21.0
I42.0 I21.2
I25.5 I21.2
I21.0 I21.2
I15.1 E10.3
I25.8 E10.3
E10.3 I15.1
I25.8 I15.1
E10.3 I25.8
I15.1 I25.8
I25.8 Q24.8
I25.8 Q23.1
I25.8 Z95.2
Q24.8 I25.8
Q23.1 I25.8
Z95.2 I25.8
I27.0 I07.0
I07.0 I27.0
J84.8 I27.9
I27.9 J84.8
I31.3 J84.8
I27.0 J84.8
J84.8 I31.3
J84.8 I27.0
T82.6 I33.0
I48.X I33.0
I27.0 I33.0
I33.0 T82.6
I48.X T82.6
I27.0 T82.6
Z01.7 T82.6
I33.0 I48.X
T82.6 I48.X
I33.0 I27.0
T82.6 I27.0
T82.6 Z01.7
Q23.3 Q21.0
Q21.0 Q23.3
J18.9 J44.1
I11.0 J44.1
I27.2 J44.1
Z01.7 J44.1
J44.1 J18.9
I11.0 J18.9
I27.2 J18.9
J44.1 I11.0
J18.9 I11.0
I27.2 I11.0
J44.1 I27.2
J18.9 I27.2
I11.0 I27.2
J44.1 Z01.7
Q21.1 I27.9
I27.8 I27.9
I27.9 Q21.1
I27.9 I27.8
I27.2 I27.8
I27.8 I27.2
I27.2 Q22.8
Q22.8 I27.2
I36.1 I80.2
Z95.8 I80.2
I27.2 I80.2
I80.2 I36.1
Z95.8 I36.1
I80.2 Z95.8
I36.1 Z95.8
I27.2 Z95.8
I80.2 I27.2
Z95.8 I27.2
I27.2 I48.X
I27.2 Z95.2
I48.X I27.2
Z95.2 I27.2
Z95.2 I35.1
T82.0 I35.1
I33.0 I35.1
I35.1 Z95.2
I35.1 T82.0
I35.1 I33.0
I36.1 I25.8
I36.1 I21.1
I36.1 I20.0
I25.8 I36.1
I21.1 I36.1
I20.0 I36.1
I27.9 I26.0
I50.1 I26.0
I26.0 I27.9
I50.1 I27.9
I26.0 I50.1
I27.9 I50.1
I36.1 I50.1
I50.1 I36.1
M35.0 I27.9
I27.9 M35.0
I36.1 M35.0
M35.0 I36.1
I37.1 I42.0
I42.0 I37.1
I25.8 N08.3
I42.0 N08.3
N08.3 I25.8
I42.0 I25.8
N08.3 I42.0
I25.8 I42.0
I44.0 I27.2
I44.0 I27.9
I27.2 I44.0
I27.9 I44.0
Q24.4 Q24.8
I44.0 Q24.8
Q24.8 Q24.4
I44.0 Q24.4
I44.0 Q23.1
Q24.8 I44.0
Q24.4 I44.0
Q23.1 I44.0
I44.3 I34.0
I44.3 I36.1
I34.0 I44.3
I36.1 I44.3
I48.X I25.5
I44.7 I25.5
I48.X I21.0
I25.5 I48.X
I21.0 I48.X
I44.7 I48.X
I25.5 I44.7
I48.X I44.7
I45.1 I44.0
I44.0 I45.1
I50.0 I27.2
I45.1 I27.2
I50.0 I36.1
I27.2 I50.0
I36.1 I50.0
I27.2 I45.1
I45.1 Q25.0
I45.1 Q22.8
Q25.0 I45.1
Q22.8 I45.1
I45.1 I21.0
I45.1 Y83.1
I21.0 I45.1
Y83.1 I45.1
I47.1 I09.1
I06.0 I06.2
I47.1 I06.2
I06.2 I06.0
I47.1 I06.0
I09.1 I47.1
I06.2 I47.1
I06.0 I47.1
I47.1 I25.8
I47.1 I21.1
I47.1 I70.9
I25.8 I47.1
I21.1 I47.1
I70.9 I47.1
I48.X B57.2
B57.2 I48.X
I34.0 I49.0
I34.0 I47.2
I49.0 I34.0
I47.2 I34.0
I34.0 I11.0
I36.1 I11.0
I11.0 I34.0
I11.0 I36.1
I34.0 I34.1
I36.1 I34.1
I48.X I34.1
Z01.7 I34.1
I34.1 I34.0
I34.1 I36.1
I34.1 I48.X
I34.1 Z01.7
J98.5 Q21.1
Q21.1 J98.5
I48.X J98.5
J98.5 I48.X
I42.5 Z94.1
I42.3 Z94.1
I49.8 Z94.1
Z01.7 Z94.1
Z94.1 I42.5
I49.8 I42.5
Z94.1 I42.3
I49.8 I42.3
Z94.1 I49.8
I42.5 I49.8
I42.3 I49.8
Z94.1 Z01.7
D48.7 I25.8
I25.8 D48.7
I50.9 D48.7
I49.8 D48.7
D48.7 I50.9
D48.7 I49.8
I10.X I40.9
I50.9 I40.9
I49.8 I40.9
Z01.7 I40.9
I40.9 I10.X
I40.9 I50.9
I40.9 I49.8
I40.9 Z01.7
I50.9 I25.1
I25.1 I50.9
I49.1 C38.0
C38.0 I49.1
I50.9 I49.1
I49.1 I50.9
I49.8 I64.X
I64.X I49.8
J98.4 I48.X
I48.X J98.4
I50.9 J98.4
I49.8 J98.4
J98.4 I50.9
J98.4 I49.8
M32.9 I31.9
I31.9 M32.9
Y83.1 T81.5
I50.9 T81.5
I49.8 T81.5
Z01.7 T81.5
T81.5 Y83.1
T81.5 I50.9
T81.5 I49.8
T81.5 Z01.7
I70.9 I51.7
I51.7 I70.9
I82.8 I09.1
I82.8 I08.1
I49.8 I08.1
I09.1 I82.8
I08.1 I82.8
I08.1 I49.8
Y60.0 D15.1
J18.9 D15.1
I49.8 D15.1
Z01.7 D15.1
D15.1 Y60.0
J18.9 Y60.0
I49.8 Y60.0
Z01.7 Y60.0
D15.1 J18.9
Y60.0 J18.9
I49.8 J18.9
D15.1 I49.8
Y60.0 I49.8
J18.9 I49.8
D15.1 Z01.7
Y60.0 Z01.7
I49.5 I09.1
I49.5 I06.1
I09.1 I49.5
I06.1 I49.5
I48.X I07.0
I49.5 I07.0
I07.0 I48.X
I07.0 I49.5
I45.1 M35.0
M35.0 I45.1
I31.3 I42.0
C92.0 I42.0
I42.0 I31.3
C92.0 I31.3
I42.0 C92.0
I31.3 C92.0
I50.9 C92.0
Z01.7 C92.0
C92.0 I50.9
C92.0 Z01.7
I50.1 I25.8
I50.1 I25.1
I50.1 I10.X
I25.8 I50.1
I25.1 I50.1
I10.X I50.1
I35.0 I51.5
I51.5 I35.0
I64.X I42.0
I42.0 I64.X
I50.9 I50.1
I50.9 N18.9
I50.1 I50.9
N18.9 I50.9
I11.0 I25.8
I11.0 I20.0
I50.1 I20.0
I25.8 I11.0
I20.0 I11.0
I50.1 I11.0
I20.0 I50.1
I11.0 I50.1
I27.0 I34.2
I34.2 I27.0
J98.4 I26.0
I26.0 J98.4
Q21.3 Q24.8
Q24.8 Q21.3
I27.0 Q21.3
I50.9 Q21.3
Z01.7 Q21.3
Q21.3 I27.0
Q21.3 I50.9
Q21.3 Z01.7
I45.1 I08.1
I08.1 I45.1
I45.1 Q21.1
Q21.1 I45.1
I82.8 I05.2
I05.2 I82.8
I31.3 C38.1
J90.X C38.1
I50.9 C38.1
Z01.7 C38.1
C38.1 I31.3
C38.1 J90.X
C38.1 I50.9
C38.1 Z01.7
T81.4 Q24.8
T81.4 I27.2
Q24.8 T81.4
I27.2 T81.4
I50.9 T81.4
T81.4 I50.9
Q24.5 I35.2
Y83.1 I35.2
I35.2 Q24.5
Y83.1 Q24.5
I50.9 Q24.5
Z01.7 Q24.5
I35.2 Y83.1
Q24.5 Y83.1
Q24.5 I50.9
Q24.5 Z01.7
N17.9 I31.1
Z49.1 I31.1
I50.9 I31.1
Z01.7 I31.1
I31.1 N17.9
Z49.1 N17.9
I50.9 N17.9
I31.1 Z49.1
N17.9 Z49.1
I50.9 Z49.1
I31.1 I50.9
N17.9 I50.9
Z49.1 I50.9
I31.1 Z01.7
Z95.8 I27.9
Z95.8 I27.0
I27.9 Z95.8
I27.0 Z95.8
I50.9 Z95.8
Z95.8 I50.9
I51.7 I25.8
I51.7 I21.1
I25.8 I51.7
I21.1 I51.7
I24.8 I21.2
I70.9 I21.2
I21.2 I24.8
I21.2 I70.9
I70.9 I44.7
I44.7 I70.9
I51.3 I25.8
I51.3 I21.0
I25.8 I51.3
I21.0 I51.3
I70.9 I51.3
I51.3 I70.9
I51.3 B57.2
I70.9 B57.2
I51.3 I42.0
I70.9 I42.0
B57.2 I51.3
I42.0 I51.3
B57.2 I70.9
I42.0 I70.9
Q24.5 I25.8
Q24.5 I21.1
I25.8 Q24.5
I21.1 Q24.5
I70.9 Q24.5
Q24.5 I70.9
I71.2 I42.0
I71.2 I21.0
I71.2 I21.2
I42.0 I71.2
I21.0 I71.2
I21.2 I71.2
Z01.7 I71.2
I71.2 Z01.7
I72.4 I09.1
I72.4 I05.2
I72.4 I07.1
I09.1 I72.4
I05.2 I72.4
I07.1 I72.4
I74.3 Q24.8
I74.4 Q24.8
I74.3 Q20.3
I74.4 Q20.3
Q24.8 I74.3
Q20.3 I74.3
I74.4 I74.3
Q24.8 I74.4
Q20.3 I74.4
I74.3 I74.4
Z01.7 N08.5
Z01.7 I77.0
N08.5 Z01.7
I77.0 Z01.7
M31.0 N18.9
I77.6 N18.9
M31.0 N03.7
I77.6 N03.7
N18.9 M31.0
N03.7 M31.0
I77.6 M31.0
Z01.7 M31.0
N18.9 I77.6
N03.7 I77.6
M31.0 I77.6
Z01.7 I77.6
M31.0 Z01.7
I77.6 Z01.7
Z45.2 I26.0
Z45.2 Y83.1
I26.0 Z45.2
Y83.1 Z45.2
I80.2 Z45.2
Z01.7 Z45.2
Z45.2 I80.2
Z45.2 Z01.7
T85.7 N18.9
I87.1 N18.9
N18.9 T85.7
Z49.1 T85.7
I87.1 T85.7
Z01.7 T85.7
T85.7 Z49.1
I87.1 Z49.1
N18.9 I87.1
T85.7 I87.1
Z49.1 I87.1
Z01.7 I87.1
T85.7 Z01.7
I87.1 Z01.7
I99.X N18.9
N39.0 N03.7
I99.X N03.7
N03.7 N39.0
I99.X N39.0
N18.9 I99.X
N03.7 I99.X
N39.0 I99.X
J06.9 Q24.8
J06.9 Q23.1
J06.9 Z95.2
Q24.8 J06.9
Q23.1 J06.9
Z95.2 J06.9
J11.1 I34.0
J11.1 I27.0
J11.1 J98.4
I34.0 J11.1
I27.0 J11.1
J98.4 J11.1
Z01.7 J11.1
J11.1 Z01.7
J18.9 I05.2
I05.2 J18.9
J22.X I05.0
I05.0 J22.X
J22.X I27.9
J22.X I36.1
I27.9 J22.X
I36.1 J22.X
I27.9 I11.0
J44.9 I11.0
I11.0 I27.9
J44.9 I27.9
J44.9 I27.2
I11.0 J44.9
I27.9 J44.9
I27.2 J44.9
Z01.7 J44.9
J44.9 Z01.7
J90.X I05.2
I05.2 J90.X
J90.X I34.0
I34.0 J90.X
Z95.2 I34.0
J98.6 I34.0
Z95.2 I36.1
J98.6 I36.1
I34.0 Z95.2
I36.1 Z95.2
J98.6 Z95.2
I34.0 J98.6
I36.1 J98.6
Z95.2 J98.6
Z01.7 J98.6
J98.6 Z01.7
K52.9 N18.9
K52.9 T86.1
K52.9 Z96.8
N18.9 K52.9
T86.1 K52.9
Z96.8 K52.9
Z01.7 K52.9
K52.9 Z01.7
Q61.2 N18.9
K70.0 N18.9
N18.9 Q61.2
Z49.2 Q61.2
K70.0 Q61.2
Z01.7 Q61.2
Q61.2 Z49.2
K70.0 Z49.2
N18.9 K70.0
Q61.2 K70.0
Z49.2 K70.0
Z01.7 K70.0
Q61.2 Z01.7
K70.0 Z01.7
K92.1 N18.9
N39.0 M32.1
K92.1 M32.1
M32.1 N39.0
K92.1 N39.0
N18.9 K92.1
M32.1 K92.1
N39.0 K92.1
Z01.7 K92.1
K92.1 Z01.7
M32.9 I09.1
M32.9 I05.2
M32.9 Z95.2
I09.1 M32.9
I05.2 M32.9
Z95.2 M32.9
N02.8 N18.9
N02.8 T86.1
N02.8 Z96.8
N18.9 N02.8
T86.1 N02.8
Z96.8 N02.8
Z01.7 N02.8
N02.8 Z01.7
N02.9 N18.9
N02.9 T86.1
N02.9 Z96.8
N18.9 N02.9
T86.1 N02.9
Z96.8 N02.9
Z01.7 N02.9
N02.9 Z01.7
N17.9 I25.8
Z95.8 I21.0
N17.9 I21.0
I21.0 Z95.8
N17.9 Z95.8
I25.8 N17.9
I21.0 N17.9
Z95.8 N17.9
N17.9 Q24.8
N17.9 Q23.1
N17.9 Z95.2
Q24.8 N17.9
Q23.1 N17.9
Z95.2 N17.9
I10.X J96.0
N39.0 J96.0
N25.8 J96.0
J96.0 I10.X
N25.8 I10.X
J96.0 N39.0
N25.8 N39.0
J96.0 N25.8
I10.X N25.8
N39.0 N25.8
Z01.7 N25.8
N25.8 Z01.7
N28.0 I09.1
Z95.2 I08.2
N28.0 I08.2
I08.2 Z95.2
N28.0 Z95.2
I09.1 N28.0
I08.2 N28.0
Z95.2 N28.0
Z01.7 N28.0
N28.0 Z01.7
I31.3 N18.9
N28.8 N18.9
N18.9 I31.3
N26.X I31.3
N28.8 I31.3
I31.3 N26.X
N28.8 N26.X
Z01.7 N26.X
N18.9 N28.8
I31.3 N28.8
N26.X N28.8
Z01.7 N28.8
N26.X Z01.7
N28.8 Z01.7
N39.0 I25.8
N39.0 I24.8
N39.0 I70.9
I25.8 N39.0
I24.8 N39.0
I70.9 N39.0
N93.9 I09.1
N93.9 Z95.2
N93.9 I49.8
I09.1 N93.9
Z95.2 N93.9
I49.8 N93.9
Z01.7 N93.9
N93.9 Z01.7
Q22.8 Q21.0
Q21.0 Q22.8
Q23.3 Q25.4
Q25.4 Q23.3
Q24.4 Q21.0
Q23.1 Q21.0
Q21.0 Q24.4
Q21.0 Q23.1
Q26.4 Q22.8
Q22.8 Q26.4
Z49.1 N03.7
M31.3 N03.7
R04.8 N03.7
N03.7 Z49.1
M31.3 Z49.1
R04.8 Z49.1
N03.7 M31.3
Z49.1 M31.3
R04.8 M31.3
Z01.7 M31.3
N03.7 R04.8
Z49.1 R04.8
M31.3 R04.8
Z01.7 R04.8
M31.3 Z01.7
R04.8 Z01.7
M32.9 I82.8
R07.4 I82.8
I82.8 M32.9
R07.4 M32.9
I82.8 R07.4
M32.9 R07.4
I99.X N26.X
S37.0 N26.X
N26.X I99.X
S37.0 I99.X
N26.X S37.0
I99.X S37.0
N26.X M32.1
M32.1 N26.X
N05.9 N18.9
N18.9 N05.9
N26.X N05.9
S37.0 N05.9
N05.9 N26.X
N05.9 S37.0
N28.9 N18.9
N28.9 Z96.8
S37.0 Z96.8
N18.9 N28.9
Z96.8 N28.9
S37.0 N28.9
Z01.7 N28.9
Z96.8 S37.0
N28.9 S37.0
N28.9 Z01.7
S37.0 T86.1
T86.1 S37.0
T02.9 I10.X
T02.9 I50.9
T02.9 I49.8
I10.X T02.9
I50.9 T02.9
I49.8 T02.9
Z01.7 T02.9
T02.9 Z01.7
M06.9 N18.9
T81.4 N18.9
N18.9 M06.9
I10.X M06.9
T81.4 M06.9
Z01.7 M06.9
M06.9 I10.X
T81.4 I10.X
N18.9 T81.4
M06.9 T81.4
I10.X T81.4
M06.9 Z01.7
Z95.2 I07.0
T82.0 I07.0
I07.0 Z95.2
I07.0 T82.0
I08.3 I09.1
I09.1 I08.3
Z95.2 I08.3
T82.0 I08.3
Z01.7 I08.3
I08.3 Z95.2
I08.3 T82.0
I08.3 Z01.7
T82.8 I09.1
T82.0 I08.2
T82.8 I08.2
I08.2 T82.0
T82.8 T82.0
I09.1 T82.8
I08.2 T82.8
T82.0 T82.8
Z01.7 T82.8
T82.8 Z01.7
Z95.2 I34.1
T82.0 I34.1
T82.8 I34.1
I34.1 Z95.2
T82.8 Z95.2
I34.1 T82.0
I34.1 T82.8
Z95.2 T82.8
T82.8 N18.9
Z49.1 M32.1
T82.8 M32.1
M32.1 Z49.1
T82.8 Z49.1
N18.9 T82.8
M32.1 T82.8
Z49.1 T82.8
T82.8 I05.0
I05.0 T82.8
Z95.2 I64.X
T82.8 I64.X
I64.X Z95.2
I64.X T82.8
T82.1 I34.0
T82.1 I36.1
I34.0 T82.1
I36.1 T82.1
T85.8 I09.1
T85.8 Z95.2
T85.8 T82.0
I09.1 T85.8
Z95.2 T85.8
T82.0 T85.8
Y44.2 I34.2
I34.2 Y44.2
T81.0 Q24.8
Y60.0 Q24.8
T81.0 Q23.1
Y60.0 Q23.1
Q24.8 T81.0
Q23.1 T81.0
Y60.0 T81.0
Z01.7 T81.0
Q24.8 Y60.0
Q23.1 Y60.0
T81.0 Y60.0
T81.0 Z01.7
I08.3 I05.0
I05.0 I08.3
Y83.1 I08.3
I08.3 Y83.1
I44.2 I35.0
I44.3 I35.0
Z45.0 I35.0
I35.0 I44.2
I44.3 I44.2
I35.0 I44.3
I44.2 I44.3
I35.0 Z45.0
I47.2 Q24.8
I47.2 Q25.0
Z45.0 Q25.0
Q24.8 I47.2
Q25.0 I47.2
Q25.0 Z45.0
I49.5 C38.0
Z45.0 C38.0
I49.5 I10.X
C38.0 I49.5
I10.X I49.5
C38.0 Z45.0
I49.5 B57.2
Z45.0 B57.2
I49.5 I42.0
B57.2 I49.5
I42.0 I49.5
B57.2 Z45.0
I49.5 Q24.8
Q24.8 I49.5
I74.1 I71.0
Y83.1 I71.0
Z45.2 I71.0
I71.0 I74.1
Y83.1 I74.1
Z45.2 I74.1
Z01.7 I74.1
I71.0 Y83.1
I74.1 Y83.1
I71.0 Z45.2
I74.1 Z45.2
I74.1 Z01.7
Z45.9 I35.0
I35.0 Z45.9
Z46.6 N18.9
Z46.6 N03.5
Z46.6 Z96.8
N18.9 Z46.6
N03.5 Z46.6
Z96.8 Z46.6
Z01.7 Z46.6
Z46.6 Z01.7
I13.2 N17.9
E87.5 N17.9
N17.9 I13.2
E87.5 I13.2
Z49.1 I13.2
N17.9 E87.5
I13.2 E87.5
I13.2 Z49.1
Z43.6 N18.9
Z43.6 Z49.2
Z49.1 Z49.2
N18.9 Z43.6
Z49.2 Z43.6
Z49.1 Z43.6
Z01.7 Z43.6
Z49.2 Z49.1
Z43.6 Z49.1
Z43.6 Z01.7
Z49.2 E11.7
E11.7 Z49.2
I27.0 C38.0
Z93.0 C38.0
Z93.0 I36.1
C38.0 I27.0
Z93.0 I27.0
C38.0 Z93.0
I36.1 Z93.0
I27.0 Z93.0
Z01.7 Z93.0
Z93.0 Z01.7
J98.5 C38.0
Z93.8 C38.0
J98.5 I26.0
Z93.8 I26.0
C38.0 J98.5
I26.0 J98.5
Z93.8 J98.5
C38.0 Z93.8
I26.0 Z93.8
J98.5 Z93.8
Z01.7 Z93.8
Z93.8 Z01.7
Z95.2 I42.0
I42.0 Z95.2
Z95.5 I21.1
I21.1 Z95.5
I51.3 I05.2
I05.2 I51.3
T82.0 I06.1
I06.1 T82.0
Z45.9 I45.1
Z95.2 I45.1
I45.1 Z45.9
I45.1 Z95.2
Z95.9 I51.5
Z95.9 T82.1
Z95.9 Z95.0
I51.5 Z95.9
T82.1 Z95.9
Z95.0 Z95.9
Z01.7 Z95.9
Z95.9 Z01.7
A09.X N18.9
A09.X N28.9
N18.9 A09.X
N28.9 A09.X
Z96.8 A09.X
Z01.7 A09.X
A09.X Z96.8
A09.X Z01.7
N81.1 N18.9
N81.1 N02.8
N18.9 N81.1
N02.8 N81.1
Z96.8 N81.1
Z01.7 N81.1
N81.1 Z96.8
N81.1 Z01.7
E03.9 N18.9
Z29.2 N18.9
E11.7 M32.1
E03.9 M32.1
Z29.2 M32.1
M32.1 E11.7
E03.9 E11.7
Z29.2 E11.7
N18.9 E03.9
M32.1 E03.9
E11.7 E03.9
Z29.2 E03.9
N18.9 Z29.2
M32.1 Z29.2
E11.7 Z29.2
E03.9 Z29.2
I25.5 B57.2
I64.X B57.2
B57.2 I25.5
I64.X I25.5
I70.9 I25.5
Z45.9 I25.5
B57.2 I64.X
I25.5 I64.X
I70.9 I64.X
Z45.9 I64.X
I25.5 I70.9
I64.X I70.9
I25.5 Z45.9
I64.X Z45.9
Z45.2 N18.9
Z45.2 E11.7
Z45.2 I10.X
Z45.2 S37.0
N18.9 Z45.2
E11.7 Z45.2
I10.X Z45.2
S37.0 Z45.2
T82.1 Q24.8
T82.1 Q21.1
Z45.9 Q21.1
Q24.8 T82.1
Q21.1 T82.1
Q21.1 Z45.9
I44.7 I11.9
Z53.8 I11.9
I11.9 I44.7
I49.8 I44.7
I50.9 I44.7
Z53.8 I44.7
I44.7 I49.8
Z53.8 I49.8
I44.7 I50.9
Z53.8 I50.9
I11.9 Z53.8
I44.7 Z53.8
I49.8 Z53.8
I50.9 Z53.8
Z95.2 I49.5
I49.5 Z95.2
N00.5 N18.9
N18.9 N00.5
K52.9 N00.5
E78.5 N00.5
N00.5 K52.9
E78.5 K52.9
N00.5 E78.5
K52.9 E78.5
I50.9 E66.2
I49.8 E66.2
G47.3 E66.2
E66.2 I50.9
G47.3 I50.9
E66.2 I49.8
E66.2 G47.3
I50.9 G47.3
I49.0 I35.2
I46.1 I35.2
I49.0 I50.9
I35.2 I49.0
I50.9 I49.0
I46.1 I49.0
I35.2 I46.1
I49.0 I46.1
I47.1 Q21.1
Q21.1 I47.1
I44.7 I45.6
I45.6 I44.7
I10.X I44.7
I44.7 I10.X
I49.8 Q25.0
Q25.0 I49.8
I50.0 I05.0
R57.0 I05.0
I05.0 I50.0
R57.0 I50.0
I05.0 R57.0
I50.0 R57.0
E66.9 N08.5
E66.9 M32.9
N08.5 E66.9
M32.9 E66.9
I10.X J98.4
J98.4 I10.X
I48.X I31.1
I45.1 I31.1
I31.1 I48.X
I31.1 I45.1
I49.8 I06.2
I06.2 I49.8
K52.9 E11.2
E11.2 K52.9
I50.9 I11.0
R00.0 I11.0
I11.0 I50.9
R00.0 I50.9
I11.0 R00.0
I50.9 R00.0
Z01.7 R00.0
R00.0 Z01.7
N06.9 N05.9
N05.9 N06.9
Z01.7 Z29.2
Z29.2 Z01.7
B25.9 I42.5
I42.5 B25.9
Z95.4 B25.9
Z01.7 B25.9
B25.9 Z95.4
Z01.7 Z95.4
B25.9 Z01.7
Z95.4 Z01.7
Z95.5 I42.0
I42.0 Z95.5
Z96.8 N39.0
N39.0 Z96.8
N05.9 M32.1
M32.1 N05.9
Z29.2 N05.9
N05.9 Z29.2
N15.1 N18.9
N18.9 N15.1
Z96.8 N15.1
Z46.6 N15.1
N15.1 Z96.8
N15.1 Z46.6
I49.4 I47.2
I47.2 I49.4
Y83.0 Q21.1
Y83.0 I27.0
Q21.1 Y83.0
I27.0 Y83.0
Z45.0 Q24.6
Z45.9 Q24.6
Q24.6 Z45.0
Q24.6 Z45.9
I33.0 N18.9
I33.0 I34.0
A41.9 I34.0
N18.9 I33.0
I34.0 I33.0
I10.X I33.0
A41.9 I33.0
I33.0 I10.X
I34.0 A41.9
I33.0 A41.9
L08.8 I09.1
L03.1 I09.1
L08.8 I05.1
L03.1 I05.1
A41.9 I05.1
I09.1 L08.8
I05.1 L08.8
L03.1 L08.8
A41.9 L08.8
I09.1 L03.1
I05.1 L03.1
L08.8 L03.1
A41.9 L03.1
I05.1 A41.9
L08.8 A41.9
L03.1 A41.9
N81.4 I27.9
N39.0 I27.9
N81.4 J18.9
N39.0 J18.9
I27.9 N81.4
J18.9 N81.4
N39.0 N81.4
A41.9 N81.4
I27.9 N39.0
J18.9 N39.0
N81.4 N39.0
A41.9 N39.0
N81.4 A41.9
N39.0 A41.9
Q24.8 C38.0
Q23.1 C38.0
Q23.0 C38.0
A41.9 C38.0
C38.0 Q24.8
C38.0 Q23.1
C38.0 Q23.0
C38.0 A41.9
N18.9 I09.1
T85.7 I09.1
T85.7 I08.0
I09.1 N18.9
I09.1 T85.7
I08.0 T85.7
A41.9 T85.7
T85.7 A41.9
T85.6 E11.2
T85.7 E11.2
A41.9 E11.2
E11.2 T85.6
T85.7 T85.6
A41.9 T85.6
E11.2 T85.7
T85.6 T85.7
E11.2 A41.9
T85.6 A41.9
T82.0 I08.1
A41.9 I08.1
I08.1 T82.0
I08.1 A41.9
I15.1 N05.9
H35.0 N05.9
D59.4 N05.9
I15.1 E11.7
H35.0 E11.7
N05.9 I15.1
E11.7 I15.1
H35.0 I15.1
N05.9 H35.0
E11.7 H35.0
I15.1 H35.0
D59.4 H35.0
N05.9 D59.4
H35.0 D59.4
D64.9 I09.1
N18.9 I48.X
D64.9 I48.X
D64.9 I27.0
I48.X N18.9
I09.1 D64.9
I48.X D64.9
I27.0 D64.9
I50.1 I42.0
E03.9 I42.0
I42.0 I50.1
T82.1 I50.1
Z95.0 I50.1
E03.9 I50.1
I50.1 T82.1
E03.9 T82.1
I50.1 Z95.0
E03.9 Z95.0
I42.0 E03.9
I50.1 E03.9
T82.1 E03.9
Z95.0 E03.9
E11.9 Z99.2
D50.9 Z99.2
Z99.2 E11.9
D50.9 E11.9
E61.1 E11.9
Z99.2 D50.9
E11.9 D50.9
E61.1 D50.9
E11.9 E61.1
D50.9 E61.1
I44.4 Q24.8
E66.8 Q24.8
I44.4 Q23.1
E66.8 Q23.1
I44.4 Q23.0
E66.8 Q23.0
Q24.8 I44.4
Q23.1 I44.4
Q23.0 I44.4
E66.8 I44.4
Q24.8 E66.8
Q23.1 E66.8
Q23.0 E66.8
I44.4 E66.8
I50.9 I45.6
E66.9 I45.6
I45.6 I50.9
I45.6 E66.9
E66.9 N18.9
E66.9 M32.1
Z29.2 I10.X
I10.X Z29.2
E66.9 Z29.2
N18.9 E66.9
M32.1 E66.9
Z29.2 E66.9
E66.9 I51.5
E66.9 Z45.0
E66.9 T82.1
E66.9 Z45.9
I51.5 E66.9
Z45.0 E66.9
T82.1 E66.9
Z45.9 E66.9
E78.5 M32.1
E78.5 I27.0
M32.1 E78.5
I27.0 E78.5
K52.9 I42.0
N17.9 I42.0
E87.2 I42.0
I46.1 I42.0
I42.0 K52.9
N17.9 K52.9
E87.2 K52.9
I46.1 K52.9
I42.0 N17.9
K52.9 N17.9
E87.2 N17.9
I42.0 E87.2
K52.9 E87.2
N17.9 E87.2
I46.1 E87.2
I42.0 I46.1
K52.9 I46.1
E87.2 I46.1
N18.9 I26.0
E11.9 I26.0
I26.0 N18.9
I26.0 E11.9
I46.1 I05.2
I05.2 I46.1
N39.0 I42.0
E11.9 I42.0
I27.0 I42.0
I42.0 N39.0
E11.9 N39.0
I27.0 N39.0
I46.1 N39.0
I42.0 E11.9
N39.0 E11.9
I27.0 E11.9
I42.0 I27.0
N39.0 I27.0
E11.9 I27.0
N39.0 I46.1
I27.2 C34.8
I46.1 C34.8
C34.8 I27.2
I31.3 I27.2
I27.2 I31.3
C34.8 I46.1
I42.4 Q24.8
I42.4 Q23.1
I50.0 Q23.1
Q24.8 I42.4
Q23.1 I42.4
I50.0 I42.4
I46.1 I42.4
Q23.1 I50.0
I42.4 I50.0
I46.1 I50.0
I42.4 I46.1
I50.0 I46.1
I46.1 I49.8
I49.8 I46.1
I10.X I71.0
I71.2 I71.0
I46.1 I71.0
I71.0 I10.X
I71.2 I10.X
I71.2 I49.8
I71.0 I71.2
I10.X I71.2
I49.8 I71.2
I46.1 I71.2
I71.0 I46.1
I71.2 I46.1
I27.2 J84.9
I10.X J84.9
J15.9 J84.9
I46.1 J84.9
J84.9 I27.2
J15.9 I27.2
J84.9 I10.X
J15.9 I10.X
J84.9 J15.9
I27.2 J15.9
I10.X J15.9
I46.1 J15.9
J84.9 I46.1
J15.9 I46.1
Y83.1 I07.1
I07.1 Y83.1
I44.2 I10.X
Z45.9 I10.X
I10.X I44.2
I46.1 I44.2
I10.X Z45.9
I44.2 I46.1
T82.1 I49.9
Z95.0 I49.9
Z45.0 I49.9
I49.9 T82.1
I49.9 Z95.0
I49.9 Z45.0
T82.1 I47.2
Z95.0 I47.2
I47.2 T82.1
I47.2 Z95.0
I72.1 I09.1
I72.1 I05.2
I72.1 I07.1
I09.1 I72.1
I05.2 I72.1
I07.1 I72.1
I50.9 I72.1
I72.1 I50.9
I44.7 B57.2
I44.7 I42.0
B57.2 I44.7
I42.0 I44.7
Z45.0 I44.7
I44.7 Z45.0
R57.0 I35.0
I35.0 R57.0
I21.0 I09.1
I21.0 I05.0
I21.0 I06.0
R57.0 I06.0
I09.1 I21.0
I05.0 I21.0
I06.0 I21.0
I06.0 R57.0
I21.9 I25.8
I25.8 I21.9
I34.0 I21.9
I21.9 I34.0
I44.2 I25.8
I44.2 I21.1
I25.8 I44.2
I21.1 I44.2
I45.1 I44.2
R57.0 I44.2
I44.2 I45.1
R57.0 I45.1
I44.2 R57.0
I45.1 R57.0
I97.1 T82.0
I97.1 T82.8
R57.0 T82.8
T82.0 I97.1
T82.8 I97.1
R57.0 I97.1
T82.8 R57.0
I97.1 R57.0
R57.0 Y83.1
Y83.1 R57.0
Z49.1 I25.8
Z49.1 I21.0
Z49.1 Y83.1
I25.8 Z49.1
I21.0 Z49.1
Y83.1 Z49.1
R57.0 Z49.1
Z49.1 R57.0
R57.0 Q23.0
Q23.0 R57.0
Z95.4 I09.1
Z95.4 I07.1
Z95.4 T82.0
I09.1 Z95.4
I07.1 Z95.4
T82.0 Z95.4
R57.0 Z95.4
Z95.4 R57.0
I80.2 I34.0
R57.8 I34.0
R57.8 I36.1
I34.0 I80.2
R57.8 I80.2
R57.8 I27.2
I34.0 R57.8
I36.1 R57.8
I80.2 R57.8
I27.2 R57.8
I44.2 Q24.8
R57.1 Q24.8
I44.2 Q23.1
R57.1 Q23.1
I44.2 Q23.0
R57.1 Q23.0
Q24.8 I44.2
Q23.1 I44.2
Q23.0 I44.2
R57.1 I44.2
Q24.8 R57.1
Q23.1 R57.1
Q23.0 R57.1
I44.2 R57.1
K92.0 N18.9
R57.1 N18.9
Z49.1 E11.3
K92.0 E11.3
R57.1 E11.3
E11.3 Z49.1
K92.0 Z49.1
R57.1 Z49.1
N18.9 K92.0
E11.3 K92.0
Z49.1 K92.0
R57.1 K92.0
N18.9 R57.1
E11.3 R57.1
Z49.1 R57.1
K92.0 R57.1
I31.9 N18.9
A16.2 N18.9
I31.9 M32.1
A16.2 M32.1
N18.9 I31.9
M32.1 I31.9
A16.2 I31.9
N18.9 A16.2
M32.1 A16.2
I31.9 A16.2
Z01.7 A16.2
A16.2 Z01.7
E87.0 N18.9
A18.8 N18.9
E87.0 M32.1
A18.8 M32.1
N18.9 E87.0
M32.1 E87.0
A18.8 E87.0
Z01.7 E87.0
N18.9 A18.8
M32.1 A18.8
E87.0 A18.8
Z01.7 A18.8
E87.0 Z01.7
A18.8 Z01.7
A41.9 Z49.1
A41.9 Z43.6
Z49.1 A41.9
Z43.6 A41.9
Z01.7 A41.9
A41.9 Z01.7
B37.0 N18.9
B37.0 Z49.1
B37.0 T85.7
N18.9 B37.0
Z49.1 B37.0
T85.7 B37.0
C25.9 I09.1
C25.9 I48.X
C25.9 Z95.2
I09.1 C25.9
I48.X C25.9
Z95.2 C25.9
Z01.7 C25.9
C25.9 Z01.7
J90.X I26.0
C34.9 I26.0
C34.9 I31.3
I26.0 J90.X
C34.9 J90.X
I26.0 C34.9
I31.3 C34.9
J90.X C34.9
Z01.7 C34.9
C34.9 Z01.7
O99.8 O99.2
E21.0 O99.2
D35.2 O99.2
Z01.7 O99.2
O99.2 O99.8
E21.0 O99.8
D35.2 O99.8
Z01.7 O99.8
O99.2 E21.0
O99.8 E21.0
D35.2 E21.0
Z01.7 E21.0
O99.2 D35.2
O99.8 D35.2
E21.0 D35.2
Z01.7 D35.2
O99.2 Z01.7
O99.8 Z01.7
E21.0 Z01.7
D35.2 Z01.7
E21.1 N18.9
E21.1 Z99.2
D64.9 Z99.2
Z01.7 Z99.2
N18.9 E21.1
Z99.2 E21.1
D64.9 E21.1
Z01.7 E21.1
Z99.2 D64.9
E21.1 D64.9
Z99.2 Z01.7
E21.1 Z01.7
D64.9 I10.X
I10.X D64.9
D64.9 Z96.8
D64.9 S37.0
Z96.8 D64.9
S37.0 D64.9
N20.0 N18.9
E83.5 N18.9
E00.9 N18.9
N18.9 N20.0
E83.5 N20.0
E00.9 N20.0
Z01.7 N20.0
N18.9 E83.5
N20.0 E83.5
E00.9 E83.5
Z01.7 E83.5
N18.9 E00.9
N20.0 E00.9
E83.5 E00.9
Z01.7 E00.9
N20.0 Z01.7
E83.5 Z01.7
E00.9 Z01.7
N05.5 N18.9
N18.9 N05.5
E21.1 N05.5
E03.9 N05.5
Z01.7 N05.5
N05.5 E21.1
E03.9 E21.1
N05.5 E03.9
E21.1 E03.9
N05.5 Z01.7
E03.9 Q23.0
Q23.0 E03.9
J98.4 I42.0
E05.2 I42.0
E05.2 I48.X
I42.0 J98.4
E05.2 J98.4
I42.0 E05.2
I48.X E05.2
J98.4 E05.2
Z01.7 E05.2
E05.2 Z01.7
E11.9 I51.5
E11.9 Z45.0
E11.9 Z45.9
I51.5 E11.9
Z45.0 E11.9
Z45.9 E11.9
E11.9 R07.4
E78.5 R07.4
R07.4 E11.9
R07.4 E78.5
E78.5 I35.2
I35.2 E78.5
K85.0 N18.9
E78.1 N18.9
K85.0 I15.0
E78.1 I15.0
N18.9 K85.0
I15.0 K85.0
E78.1 K85.0
Z01.7 K85.0
N18.9 E78.1
I15.0 E78.1
K85.0 E78.1
Z01.7 E78.1
K85.0 Z01.7
E78.1 Z01.7
E79.0 M32.1
E79.0 M35.0
M32.1 E79.0
M35.0 E79.0
E14.1 N18.9
E86.X N18.9
E14.1 T86.1
E86.X T86.1
N18.9 E14.1
T86.1 E14.1
E86.X E14.1
Z01.7 E14.1
N18.9 E86.X
T86.1 E86.X
E14.1 E86.X
Z01.7 E86.X
E14.1 Z01.7
E86.X Z01.7
E87.6 N18.9
E87.6 M32.1
N18.9 E87.6
M32.1 E87.6
Z01.7 E87.6
E87.6 Z01.7
G31.9 I71.0
G31.9 I35.1
G31.9 I49.8
I71.0 G31.9
I35.1 G31.9
I49.8 G31.9
Z01.7 G31.9
G31.9 Z01.7
G47.3 I31.3
I31.3 G47.3
Z01.7 G47.3
G47.3 Z01.7
I20.8 I11.0
I82.8 I11.0
I05.8 I11.0
I11.0 I20.8
I82.8 I20.8
I05.8 I20.8
I11.0 I82.8
I20.8 I82.8
I05.8 I82.8
I11.0 I05.8
I20.8 I05.8
I82.8 I05.8
Z01.7 I05.8
I05.8 Z01.7
I06.1 I07.2
I07.2 I06.1
I05.2 I42.0
I42.0 I05.2
I07.1 I25.8
I09.1 I24.8
I07.1 I24.8
I24.8 I09.1
I25.8 I07.1
I24.8 I07.1
I09.8 I09.1
I09.8 I05.2
I09.8 I07.1
I09.1 I09.8
I05.2 I09.8
I07.1 I09.8
Z01.7 I09.8
I09.8 Z01.7
N02.8 N17.9
J18.9 N17.9
I09.1 N17.9
N17.9 N02.8
J18.9 N02.8
I09.1 N02.8
N17.9 J18.9
N02.8 J18.9
N17.9 I09.1
N02.8 I09.1
E11.3 Z49.2
Z49.2 E11.3
G47.3 I27.2
G47.3 J44.9
I10.X J44.9
I27.2 G47.3
J44.9 G47.3
I10.X G47.3
J44.9 I10.X
G47.3 I10.X
I10.X I35.1
I35.1 I10.X
M32.1 N03.9
I42.8 N03.9
I10.X N03.9
Z01.7 N03.9
N03.9 M32.1
I42.8 M32.1
N03.9 I42.8
M32.1 I42.8
Z01.7 I42.8
N03.9 I10.X
N03.9 Z01.7
I42.8 Z01.7
I44.4 I25.8
I44.4 I24.8
I25.8 I44.4
I24.8 I44.4
I10.X I44.4
I44.4 I10.X
I45.1 I51.7
I51.7 I45.1
I10.X J06.9
J06.9 I10.X
I48.X J90.X
M32.9 J90.X
J90.X I48.X
M32.9 I48.X
J90.X M32.9
I48.X M32.9
I10.X M32.9
M32.9 I10.X
N03.1 M32.1
M32.1 N03.1
I48.X I35.0
N39.0 I35.0
I35.0 I48.X
N39.0 I48.X
I35.0 N39.0
I48.X N39.0
I10.X Q22.8
Q22.8 I10.X
I10.X Q24.4
Q24.4 I10.X
Y83.1 I80.1
I10.X I80.1
Z01.7 I80.1
I80.1 Y83.1
I80.1 I10.X
I80.1 Z01.7
I11.0 I21.0
I21.0 I11.0
I21.0 N18.9
N18.9 I21.0
I23.5 I25.8
I23.5 I21.1
I23.5 I34.0
I25.8 I23.5
I21.1 I23.5
I34.0 I23.5
Z01.7 I23.5
I23.5 Z01.7
I24.8 Q24.8
I24.8 Q23.1
Q24.8 I24.8
Q23.1 I24.8
I25.1 I09.1
I25.1 I05.2
I24.8 I05.2
I09.1 I25.1
I05.2 I25.1
I05.2 I24.8
I35.0 I20.0
I20.0 I35.0
I24.8 I35.0
I35.0 I24.8
I26.0 Q24.8
I26.0 Q21.1
I26.0 Q22.8
Q24.8 I26.0
Q21.1 I26.0
Q22.8 I26.0
I07.1 I35.0
I07.1 I34.2
I35.0 I07.1
I34.2 I07.1
I51.5 I34.0
I34.0 I51.5
I33.0 I51.5
I27.2 I51.5
I51.5 I33.0
I27.2 I33.0
I51.5 I27.2
I33.0 I27.2
I49.5 I11.0
I35.1 I11.0
I11.0 I49.5
I35.1 I49.5
I27.2 I49.5
I11.0 I35.1
I49.5 I35.1
I49.5 I27.2
J98.4 I27.9
J98.4 J84.8
I27.2 J84.8
I27.9 J98.4
J84.8 J98.4
J84.8 I27.2
I27.9 Q24.8
I27.9 Q22.8
Q24.8 I27.9
Q22.8 I27.9
I27.2 Q26.4
Q26.4 I27.2
I31.9 I09.1
I31.9 I05.0
I31.9 I07.1
I09.1 I31.9
I05.0 I31.9
I07.1 I31.9
I33.0 I09.1
I33.0 I07.1
I33.0 I06.1
I09.1 I33.0
I07.1 I33.0
I06.1 I33.0
I31.3 C38.0
I35.0 C38.0
C38.0 I31.3
I35.0 I31.3
C38.0 I35.0
I31.3 I35.0
I35.1 I25.1
I25.1 I35.1
I35.2 N17.9
I34.0 N17.9
I35.2 M32.1
I34.0 M32.1
N17.9 I35.2
M32.1 I35.2
N17.9 I34.0
M32.1 I34.0
I35.2 N18.9
N18.9 I35.2
I36.1 I42.3
I42.3 I36.1
I36.1 I25.1
I25.1 I36.1
I27.2 I08.3
I44.0 I08.3
I08.3 I27.2
I08.3 I44.0
I44.0 I42.0
I44.0 I34.0
I42.0 I44.0
I34.0 I44.0
I44.0 I48.X
I49.5 I47.1
I44.0 I47.1
I47.1 I49.5
I44.0 I49.5
I48.X I44.0
I47.1 I44.0
I49.5 I44.0
I44.0 T82.0
I44.0 Z95.2
T82.0 I44.0
Z95.2 I44.0
N18.9 I36.1
N26.X I36.1
I44.1 I36.1
I36.1 N18.9
I44.1 N18.9
I36.1 N26.X
I44.1 N26.X
I36.1 I44.1
N18.9 I44.1
N26.X I44.1
I44.7 Q24.5
Q24.5 I44.7
I44.5 Q24.8
I44.5 Q23.1
I44.5 Q24.4
Q24.8 I44.5
Q23.1 I44.5
Q24.4 I44.5
Z01.7 I44.5
I44.5 Z01.7
I45.1 I37.1
I37.1 I45.1
I45.1 I64.X
I64.X I45.1
I64.X Q24.8
Q24.8 I64.X
I42.3 I42.1
Z95.4 I42.1
I45.1 I42.1
Z01.7 I42.1
I42.1 I42.3
I45.1 I42.3
I42.1 Z95.4
I45.1 Z95.4
I42.1 I45.1
I42.3 I45.1
Z95.4 I45.1
I42.1 Z01.7
I47.1 I36.1
I36.1 I47.1
I06.1 I05.1
I05.1 I06.1
I08.8 I09.1
I08.8 I05.2
I09.1 I08.8
I05.2 I08.8
I27.2 I06.0
I06.0 I27.2
I27.9 Q21.8
I48.X Q21.8
Q21.8 I27.9
Q21.8 I48.X
I48.X I37.1
I37.1 I48.X
I50.0 N18.9
I50.0 Z49.1
I48.X Z49.1
N18.9 I50.0
Z49.1 I50.0
Z49.1 I48.X
I48.X I51.3
I51.3 I48.X
I74.3 I69.4
I69.4 I74.3
I48.X I74.3
I74.3 I48.X
Y83.1 I36.1
I36.1 Y83.1
Z95.5 I05.0
I05.0 Z95.5
I48.X Z95.5
Z95.5 I48.X
I49.0 Q24.8
I49.0 Q22.8
Q24.8 I49.0
Q22.8 I49.0
N18.9 I11.0
E11.3 I11.0
I11.0 N18.9
I49.8 N18.9
I11.0 E11.3
I49.8 E11.3
N18.9 I49.8
E11.3 I49.8
I50.9 C50.9
C50.9 I50.9
I44.1 I45.1
I45.1 I44.1
I49.8 I44.1
I44.1 I49.8
I50.9 I51.3
I49.8 I51.3
I51.3 I50.9
I51.3 I49.8
I70.9 R07.4
R07.4 I70.9
M32.9 I27.0
I27.0 M32.9
I50.9 M32.1
I49.8 M32.1
M32.1 I50.9
M32.1 I49.8
R07.4 I99.X
I50.9 I99.X
I49.8 I99.X
I99.X R07.4
I99.X I50.9
I99.X I49.8
T81.0 I35.0
I35.0 T81.0
I50.9 T81.0
I49.8 T81.0
T81.0 I50.9
T81.0 I49.8
I49.8 I20.9
I20.9 I49.8
Q22.1 Q21.1
Q21.1 Q22.1
I49.8 Q22.1
Q22.1 I49.8
R04.8 I71.2
R04.8 I10.X
I71.2 R04.8
I10.X R04.8
I49.8 R04.8
R04.8 I49.8
I44.2 B57.2
I44.2 I47.2
B57.2 I44.2
I47.2 I44.2
I50.0 I27.9
I50.0 I10.X
I27.9 I50.0
I10.X I50.0
I73.0 N18.9
I73.0 Z49.1
N18.9 I73.0
Z49.1 I73.0
I50.0 I73.0
Z01.7 I73.0
I73.0 I50.0
I73.0 Z01.7
I15.1 N05.7
E11.9 N05.7
I50.9 N05.7
Z01.7 N05.7
N05.7 I15.1
E11.9 I15.1
I50.9 I15.1
N05.7 E11.9
I15.1 E11.9
N05.7 I50.9
I15.1 I50.9
N05.7 Z01.7
I50.1 I09.1
I50.1 I05.0
I50.1 I07.1
I09.1 I50.1
I05.0 I50.1
I07.1 I50.1
I35.0 I11.0
I10.X I11.0
I11.0 I35.0
I11.0 I10.X
I45.1 I42.8
I42.8 I45.1
I27.0 I82.8
I82.8 I27.0
I34.0 I42.1
I35.1 I42.1
I50.9 I42.1
I42.1 I34.0
I42.1 I35.1
I50.9 I35.1
I42.1 I50.9
I35.1 I50.9
I50.9 I37.1
I37.1 I50.9
A18.8 I31.3
I48.X I31.3
I31.3 A18.8
I48.X A18.8
I50.9 A18.8
I31.3 I48.X
A18.8 I48.X
A18.8 I50.9
I48.X I08.3
I50.9 I08.3
I08.3 I48.X
I08.3 I50.9
I49.4 I09.1
I49.4 I05.2
I09.1 I49.4
I05.2 I49.4
I50.9 I49.4
I49.4 I50.9
I36.1 M31.4
I73.9 M31.4
I50.9 M31.4
Z01.7 M31.4
M31.4 I36.1
I73.9 I36.1
M31.4 I73.9
I36.1 I73.9
I50.9 I73.9
Z01.7 I73.9
M31.4 I50.9
I73.9 I50.9
M31.4 Z01.7
I73.9 Z01.7
I72.0 I71.2
M31.4 I71.2
I50.9 I71.2
I71.2 I72.0
M31.4 I72.0
I50.9 I72.0
Z01.7 I72.0
I71.2 M31.4
I72.0 M31.4
I71.2 I50.9
I72.0 I50.9
I72.0 Z01.7
I99.X I49.4
M35.0 I49.4
I49.4 I99.X
M35.0 I99.X
I49.4 M35.0
I99.X M35.0
J84.8 J84.9
N39.0 J84.9
I50.9 J84.9
Z01.7 J84.9
J84.9 J84.8
N39.0 J84.8
J84.9 N39.0
J84.8 N39.0
I50.9 N39.0
J84.9 I50.9
N39.0 I50.9
J84.9 Z01.7
J84.9 J18.9
J18.9 J84.9
Q23.0 Q24.4
Q24.4 Q23.0
I50.9 Q25.1
Q25.1 I50.9
Y83.1 M31.4
Y83.1 I73.9
M31.4 Y83.1
I73.9 Y83.1
Y83.1 Q25.1
Q25.1 Y83.1
I80.2 I27.9
I27.9 I80.2
I50.9 I42.3
I50.9 Z95.4
I42.3 I50.9
Z95.4 I50.9
N17.9 I45.1
I45.1 N17.9
Z95.4 N17.9
N17.9 Z95.4
I45.1 I35.0
I27.0 I35.0
I51.8 I35.0
I35.0 I45.1
I51.8 I45.1
I35.0 I27.0
I51.8 I27.0
I35.0 I51.8
I45.1 I51.8
I27.0 I51.8
I51.1 I09.1
I51.1 I05.0
I51.1 I05.1
I09.1 I51.1
I05.0 I51.1
I05.1 I51.1
Z01.7 I51.1
I51.1 Z01.7
I51.7 I11.0
I51.7 I34.0
I51.7 I36.1
I11.0 I51.7
I34.0 I51.7
I36.1 I51.7
I31.1 I42.0
I42.3 I42.0
I42.0 I31.1
I42.3 I31.1
I51.3 I31.1
I42.0 I42.3
I31.1 I42.3
I31.1 I51.3
I42.5 Q24.8
I51.4 Q24.8
I42.5 Q22.5
I51.4 Q22.5
Q24.8 I42.5
Q22.5 I42.5
I51.4 I42.5
Q24.8 I51.4
Q22.5 I51.4
I42.5 I51.4
I51.5 Q24.8
I51.5 Q22.5
I51.5 Q22.8
Q24.8 I51.5
Q22.5 I51.5
Q22.8 I51.5
I64.X I27.0
I27.0 I64.X
I45.1 I07.0
I64.X I07.0
I07.0 I45.1
I07.0 I64.X
I64.X I36.1
I36.1 I64.X
I80.2 I09.1
I80.2 I05.0
I09.1 I80.2
I05.0 I80.2
I64.X I80.2
I80.2 I64.X
Z99.2 E11.7
I64.X E11.7
E11.7 Z99.2
I64.X Z99.2
E11.7 I64.X
Z99.2 I64.X
I67.0 I09.1
I51.7 I05.2
I67.0 I05.2
I05.2 I51.7
I67.0 I51.7
I09.1 I67.0
I05.2 I67.0
I51.7 I67.0
Z01.7 I67.0
I67.0 Z01.7
I69.4 I06.1
I69.4 Z95.2
I06.1 I69.4
Z95.2 I69.4
I70.0 I21.0
I70.0 I11.0
I21.0 I70.0
I11.0 I70.0
I69.4 I25.9
I34.0 I25.9
I70.0 I25.9
Z01.7 I25.9
I25.9 I69.4
I34.0 I69.4
I70.0 I69.4
I25.9 I34.0
I69.4 I34.0
I70.0 I34.0
I25.9 I70.0
I69.4 I70.0
I34.0 I70.0
I25.9 Z01.7
I70.9 I11.0
I11.0 I70.9
I25.3 I31.9
I21.0 I31.9
I70.9 I31.9
I31.9 I25.3
I21.0 I25.3
I70.9 I25.3
Z01.7 I25.3
I31.9 I21.0
I25.3 I21.0
I31.9 I70.9
I25.3 I70.9
I25.3 Z01.7
I21.0 I35.1
I70.9 I35.1
I35.1 I21.0
I35.1 I70.9
I24.8 I21.9
I70.9 I21.9
Z01.7 I21.9
I21.9 I24.8
I21.9 I70.9
I21.9 Z01.7
I70.X I25.8
I70.X I21.1
I70.X I25.1
I25.8 I70.X
I21.1 I70.X
I25.1 I70.X
Z01.7 I70.X
I70.X Z01.7
I35.0 I21.9
I21.9 I35.0
I42.8 I25.8
I42.8 I20.9
I25.8 I42.8
I20.9 I42.8
I70.9 I42.8
I42.8 I70.9
I70.9 I45.1
I45.1 I70.9
I51.8 I25.8
I51.8 I21.1
I25.8 I51.8
I21.1 I51.8
I70.9 I51.8
I51.8 I70.9
I71.0 I25.8
I71.0 I25.1
I71.0 I35.0
I25.8 I71.0
I25.1 I71.0
I35.0 I71.0
I82.8 I05.0
I82.8 I07.1
I05.0 I82.8
I07.1 I82.8
J06.9 Q25.0
J06.9 Y83.1
Q25.0 J06.9
Y83.1 J06.9
I70.0 I74.3
I70.9 I74.3
J18.9 I74.3
I74.3 I70.0
I70.9 I70.0
J18.9 I70.0
I74.3 I70.9
I70.0 I70.9
J18.9 I70.9
I74.3 J18.9
I70.0 J18.9
I70.9 J18.9
J90.X I33.0
J18.9 I33.0
I33.0 J90.X
J18.9 J90.X
I33.0 J18.9
J90.X J18.9
Z95.5 I35.2
J18.9 I35.2
Z95.5 Q24.5
J18.9 Q24.5
I35.2 Z95.5
Q24.5 Z95.5
J18.9 Z95.5
I35.2 J18.9
Q24.5 J18.9
Z95.5 J18.9
J40.X J84.8
J98.4 J84.9
J40.X J84.9
J84.9 J98.4
J40.X J98.4
J84.8 J40.X
J84.9 J40.X
J98.4 J40.X
Z01.7 J40.X
J40.X Z01.7
I34.0 I42.7
I36.1 I42.7
J90.X I42.7
Z01.7 I42.7
I42.7 I34.0
I42.7 I36.1
I42.7 J90.X
I42.7 Z01.7
J90.X N18.9
J90.X M32.1
J90.X Z49.1
N18.9 J90.X
M32.1 J90.X
Z49.1 J90.X
J93.1 I42.0
J93.1 I34.0
J93.1 I36.1
I42.0 J93.1
I34.0 J93.1
I36.1 J93.1
Z01.7 J93.1
J93.1 Z01.7
J98.4 I05.0
J98.4 I06.0
I05.0 J98.4
I06.0 J98.4
Z44.1 Z94.0
K52.9 Z94.0
Z44.1 N18.9
Z94.0 Z44.1
N18.9 Z44.1
K52.9 Z44.1
Z01.7 Z44.1
Z94.0 K52.9
Z44.1 K52.9
Z44.1 Z01.7
N39.0 I35.2
J43.9 I35.2
K80.5 I35.2
I35.2 N39.0
J43.9 N39.0
K80.5 N39.0
I35.2 J43.9
N39.0 J43.9
K80.5 J43.9
Z01.7 J43.9
I35.2 K80.5
N39.0 K80.5
J43.9 K80.5
Z01.7 K80.5
J43.9 Z01.7
K80.5 Z01.7
L02.2 N18.9
L02.2 Z49.1
L02.2 M32.1
N18.9 L02.2
Z49.1 L02.2
M32.1 L02.2
M31.0 N39.0
N39.0 M31.0
I15.1 N03.7
Z29.2 N03.7
N03.7 I15.1
Z29.2 I15.1
M31.3 I15.1
N03.7 Z29.2
I15.1 Z29.2
M31.3 Z29.2
I15.1 M31.3
Z29.2 M31.3
J84.9 I27.9
M34.9 I27.9
J84.9 I36.1
M34.9 I36.1
I27.9 J84.9
I36.1 J84.9
M34.9 J84.9
I27.9 M34.9
I36.1 M34.9
J84.9 M34.9
Z01.7 M34.9
M34.9 Z01.7
M31.3 I26.0
N03.7 I26.0
M31.3 J90.X
N03.7 J90.X
I26.0 M31.3
J90.X M31.3
I26.0 N03.7
J90.X N03.7
N06.9 M32.1
N06.9 M35.0
M32.1 N06.9
M35.0 N06.9
N26.X I48.X
I48.X N26.X
N39.0 I26.0
N39.0 M31.3
I26.0 N39.0
M31.3 N39.0
N93.9 Q24.8
N93.9 I50.9
Q24.8 N93.9
I50.9 N93.9
N93.9 N18.9
I50.0 Z49.2
N93.9 Z49.2
Z49.2 I50.0
N93.9 I50.0
N18.9 N93.9
Z49.2 N93.9
I50.0 N93.9
Q23.3 Q22.5
Q22.5 Q23.3
Q89.3 Q24.8
Q24.8 Q89.3
Q21.0 Q89.3
Q25.0 Q89.3
Z01.7 Q89.3
Q89.3 Q21.0
Q89.3 Q25.0
Q89.3 Z01.7
J09.X I27.9
Q67.6 I27.9
I27.9 J09.X
J84.8 J09.X
Q67.6 J09.X
Z01.7 J09.X
J09.X J84.8
Q67.6 J84.8
I27.9 Q67.6
J09.X Q67.6
J84.8 Q67.6
Z01.7 Q67.6
J09.X Z01.7
Q67.6 Z01.7
Y83.1 I34.2
I10.X I34.2
Q82.8 I34.2
I34.2 Y83.1
Q82.8 Y83.1
I34.2 I10.X
Q82.8 I10.X
I34.2 Q82.8
Y83.1 Q82.8
I10.X Q82.8
Z01.7 Q82.8
Q82.8 Z01.7
M35.0 N25.8
I67.8 N25.8
Q89.3 N25.8
N25.8 M35.0
I67.8 M35.0
Q89.3 M35.0
N25.8 I67.8
M35.0 I67.8
Q89.3 I67.8
Z01.7 I67.8
N25.8 Q89.3
M35.0 Q89.3
I67.8 Q89.3
I67.8 Z01.7
R07.4 I48.X
R07.4 I47.2
I48.X R07.4
I47.2 R07.4
J30.4 I10.X
J30.4 I49.8
I10.X J30.4
I49.8 J30.4
R07.4 J30.4
Z01.7 J30.4
J30.4 R07.4
J30.4 Z01.7
M31.7 I15.1
M30.0 I15.1
S37.0 I15.1
I15.1 M31.7
M30.0 M31.7
S37.0 M31.7
Z01.7 M31.7
I15.1 M30.0
M31.7 M30.0
S37.0 M30.0
Z01.7 M30.0
I15.1 S37.0
M31.7 S37.0
M30.0 S37.0
M31.7 Z01.7
M30.0 Z01.7
S37.0 M32.9
M32.9 S37.0
M31.3 N18.9
N18.9 M31.3
N03.1 M31.3
S37.0 M31.3
M31.3 N03.1
M31.3 S37.0
N11.9 N18.9
N18.9 N11.9
N06.9 N11.9
S37.0 N11.9
Z01.7 N11.9
N11.9 N06.9
N11.9 S37.0
N11.9 Z01.7
S37.0 N39.0
N39.0 S37.0
Z29.2 N06.9
N06.9 Z29.2
S37.0 Z29.2
Z29.2 S37.0
Z96.8 E11.9
S37.0 E11.9
E11.9 Z96.8
E11.9 S37.0
E14.9 N18.9
T38.0 N18.9
E14.9 M32.1
T38.0 M32.1
N18.9 E14.9
M32.1 E14.9
T38.0 E14.9
Z01.7 E14.9
N18.9 T38.0
M32.1 T38.0
E14.9 T38.0
Z01.7 T38.0
E14.9 Z01.7
T38.0 Z01.7
T81.0 I09.1
T81.0 I05.0
T81.0 I51.3
I09.1 T81.0
I05.0 T81.0
I51.3 T81.0
T81.4 I09.1
T81.4 I05.0
I09.1 T81.4
I05.0 T81.4
T81.4 I34.0
I34.0 T81.4
T82.0 I05.1
I05.1 T82.0
T82.0 I06.0
I06.0 T82.0
T82.0 Q24.8
T82.0 Q23.1
Q24.8 T82.0
Q23.1 T82.0
K65.0 M32.1
T85.7 M32.1
M32.1 K65.0
T85.7 K65.0
M32.1 T85.7
K65.0 T85.7
K66.1 Q24.8
K66.1 Q23.0
Y44.2 Q23.0
Q24.8 K66.1
Q23.0 K66.1
Y44.2 K66.1
Z01.7 K66.1
Q23.0 Y44.2
K66.1 Y44.2
K66.1 Z01.7
Y83.1 N18.9
I15.0 N28.1
Y83.1 N28.1
N28.1 I15.0
Y83.1 I15.0
N18.9 Y83.1
N28.1 Y83.1
I15.0 Y83.1
Q25.0 I49.5
Y83.1 I49.5
Q25.0 I48.X
I49.5 Q25.0
I48.X Q25.0
I49.5 Y83.1
Q24.5 Q24.8
Q25.7 Q24.8
Q24.8 Q24.5
Q25.7 Q24.5
Q24.8 Q25.7
Q24.5 Q25.7
Y83.1 Q25.7
Z01.7 Q25.7
Q25.7 Y83.1
Q25.7 Z01.7
I27.9 I09.1
I09.1 I27.9
T82.0 I27.9
Y83.1 I27.9
I27.9 T82.0
Y83.1 T82.0
I27.9 Y83.1
T82.0 Y83.1
T82.8 I87.1
Y83.1 I87.1
I87.1 T82.8
Y83.1 T82.8
I87.1 Y83.1
T82.8 Y83.1
Q24.1 Z52.4
J06.0 Z52.4
Z52.4 Q24.1
J06.0 Q24.1
Z00.5 Q24.1
Z01.7 Q24.1
Z52.4 J06.0
Q24.1 J06.0
Z00.5 J06.0
Z01.7 J06.0
Q24.1 Z00.5
J06.0 Z00.5
Q24.1 Z01.7
J06.0 Z01.7
I42.0 M32.1
M32.1 I42.0
Z29.2 I42.0
I42.0 Z29.2
Z29.2 N26.X
N26.X Z29.2
Z45.0 I05.2
Z45.0 I07.1
I05.2 Z45.0
I07.1 Z45.0
I49.9 I47.9
I10.X I47.9
Z45.0 I47.9
Z01.7 I47.9
I47.9 I49.9
I47.9 I10.X
I47.9 Z45.0
I47.9 Z01.7
Z45.0 I34.0
Z45.0 I36.1
I34.0 Z45.0
I36.1 Z45.0
T82.1 I44.3
Z95.0 I44.3
I44.3 T82.1
I44.3 Z95.0
T82.1 O90.3
Z95.0 O90.3
Z45.0 O90.3
Z01.7 O90.3
O90.3 T82.1
O90.3 Z95.0
O90.3 Z45.0
O90.3 Z01.7
T82.1 Q24.6
Z95.0 Q24.6
Z01.7 Q24.6
Q24.6 T82.1
Q24.6 Z95.0
Q24.6 Z01.7
T81.3 I49.5
I49.5 T81.3
I10.X T81.3
Z45.9 T81.3
Z01.7 T81.3
T81.3 I10.X
T81.3 Z45.9
T81.3 Z01.7
I47.2 I49.9
Z45.9 I49.9
I49.9 I47.2
I49.9 Z45.9
I70.X I44.1
I44.1 I70.X
Z45.0 I70.X
Z45.9 I70.X
I70.X Z45.0
I70.X Z45.9
I70.1 N18.9
I70.1 E11.2
N18.9 I70.1
E11.2 I70.1
Z49.2 I70.1
Z01.7 I70.1
I70.1 Z49.2
I70.1 Z01.7
I12.9 N18.9
M31.4 N18.9
N18.9 I12.9
M31.4 I12.9
Z49.2 I12.9
N18.9 M31.4
I12.9 M31.4
Z49.2 M31.4
I12.9 Z49.2
M31.4 Z49.2
N02.0 N18.9
N18.9 N02.0
M31.3 N02.0
Z49.1 N02.0
Z01.7 N02.0
N02.0 M31.3
N02.0 Z49.1
N02.0 Z01.7
N18.9 N17.9
Z49.2 N17.9
N17.9 N18.9
N10.X N18.9
N18.9 N10.X
Z49.2 N10.X
N17.9 Z49.2
N10.X Z49.2
T85.6 M32.1
M32.1 T85.6
Z49.2 T85.6
T85.6 Z49.2
T85.7 N03.1
Z49.2 N03.1
N03.1 T85.7
Z49.2 T85.7
N03.1 Z49.2
T85.7 Z49.2
Z49.1 T85.6
T85.6 Z49.1
Z49.1 N03.1
N03.1 Z49.1
I02.8 I09.1
I09.1 I02.8
I07.1 I02.8
Z95.2 I02.8
Z01.7 I02.8
I02.8 I07.1
I02.8 Z95.2
I02.8 Z01.7
I70.9 I09.1
I70.9 I07.1
I09.1 I70.9
I07.1 I70.9
Z95.2 I70.9
I70.9 Z95.2
Z95.5 I25.2
I25.2 Z95.5
Z95.2 I87.2
I87.2 Z95.2
J90.X I35.0
I35.0 J90.X
Z95.2 Q25.4
Q25.4 Z95.2
T82.6 I09.1
T82.6 T82.0
I09.1 T82.6
T82.0 T82.6
Z95.2 T82.6
T82.6 Z95.2
I71.2 I11.0
Z95.5 I11.0
I11.0 I71.2
Y83.1 I71.2
Z95.5 I71.2
I71.2 Y83.1
Z95.5 Y83.1
I11.0 Z95.5
I71.2 Z95.5
Y83.1 Z95.5
Z95.4 I06.0
Z95.4 Z95.2
I06.0 Z95.4
Z95.2 Z95.4
Z95.4 I48.X
I48.X Z95.4
Z95.4 T82.6
T82.6 Z95.4
Z95.4 T85.8
T85.8 Z95.4
N03.2 N18.9
N03.2 N39.0
N18.9 N03.2
N39.0 N03.2
Z96.8 N03.2
N03.2 Z96.8
Z96.8 Z49.2
Z96.8 Z49.1
Z49.2 Z96.8
Z49.1 Z96.8
G40.9 I47.1
G40.9 I10.X
I47.1 G40.9
I10.X G40.9
I27.0 I25.8
I27.0 I21.9
I46.1 I21.9
I25.8 I27.0
I21.9 I27.0
I21.9 I46.1
K65.0 Z49.1
K65.0 Z43.6
Z49.1 K65.0
Z43.6 K65.0
E87.2 I47.2
I50.0 I47.2
R57.0 I47.2
I47.2 E87.2
I50.0 E87.2
R57.0 E87.2
I47.2 I50.0
E87.2 I50.0
I47.2 R57.0
E87.2 R57.0
C50.9 I26.0
I26.0 C50.9
Y83.1 C50.9
R57.0 C50.9
C50.9 Y83.1
C50.9 R57.0
E03.9 I31.3
I31.3 E03.9
E46.X N18.9
E46.X Z49.1
N18.9 E46.X
Z49.1 E46.X
Z01.7 E46.X
E46.X Z01.7
I10.X I74.4
I49.8 I74.4
I74.4 I10.X
I74.4 I49.8
I27.2 I26.0
I26.0 I27.2
I49.4 I42.0
I42.0 I49.4
K74.3 Z03.4
K75.4 Z03.4
Z01.7 Z03.4
Z03.4 K74.3
K75.4 K74.3
Z01.7 K74.3
Z03.4 K75.4
K74.3 K75.4
Z01.7 K75.4
Z03.4 Z01.7
K74.3 Z01.7
K75.4 Z01.7
Q21.2 Q24.8
Q21.2 Q21.1
Q24.8 Q21.2
Q21.1 Q21.2
Z01.7 Q21.2
Q21.2 Z01.7
R00.1 I49.5
R00.1 I50.9
I49.5 R00.1
I50.9 R00.1
I49.8 G45.9
R07.4 G45.9
Z01.7 G45.9
G45.9 I49.8
G45.9 R07.4
G45.9 Z01.7
S37.0 N03.9
N03.9 S37.0
N63.X Z52.4
Z52.4 N63.X
Z00.5 N63.X
Z01.7 N63.X
N63.X Z00.5
N63.X Z01.7
S37.0 C64.X
Z01.7 C64.X
C64.X S37.0
C64.X Z01.7
Z29.2 N05.8
N05.8 Z29.2
A41.9 I50.0
A41.9 I27.2
I50.0 A41.9
I27.2 A41.9
I26.0 I05.0
I05.0 I26.0
Z95.8 Q24.8
Z95.8 J22.X
A41.9 J22.X
Q24.8 Z95.8
J22.X Z95.8
I48.X Z95.8
A41.9 Z95.8
Z95.8 I48.X
J22.X A41.9
Z95.8 A41.9
I74.2 I25.8
I74.2 I24.8
A41.9 I24.8
I25.8 I74.2
I24.8 I74.2
A41.9 I74.2
I24.8 A41.9
I74.2 A41.9
Z49.1 Q24.8
Z49.1 Q21.1
Q24.8 Z49.1
Q21.1 Z49.1
J18.9 Z49.1
Z49.1 J18.9
A41.9 Z45.9
Z45.9 A41.9
I01.8 I09.1
I09.1 I01.8
I33.0 I01.8
Z95.2 I01.8
A41.9 I01.8
I01.8 I33.0
I01.8 Z95.2
I01.8 A41.9
I25.8 Z96.8
Z96.8 I25.8
E78.5 I20.9
E78.5 I70.9
I20.9 E78.5
I70.9 E78.5
N27.0 N18.9
N06.7 N18.9
H15.1 N18.9
N18.9 N27.0
N06.7 N27.0
I77.6 N27.0
H15.1 N27.0
N18.9 N06.7
N27.0 N06.7
I77.6 N06.7
H15.1 N06.7
N27.0 I77.6
N06.7 I77.6
H15.1 I77.6
N18.9 H15.1
N27.0 H15.1
N06.7 H15.1
I77.6 H15.1
I13.2 Q24.8
Q21.8 Q21.0
I13.2 Q21.0
Q21.0 Q21.8
I13.2 Q21.8
I46.1 Q21.8
Q24.8 I13.2
Q21.0 I13.2
Q21.8 I13.2
I46.1 I13.2
Q21.8 I46.1
I13.2 I46.1
I27.0 Q25.0
I46.1 Q25.0
I27.0 Q22.2
I46.1 Q22.2
Q25.0 I27.0
Q22.2 I27.0
Q25.0 I46.1
Q22.2 I46.1
K65.0 I13.2
I50.0 I13.2
I13.2 K65.0
I50.0 K65.0
I46.1 K65.0
I46.1 Z49.1
I13.2 I50.0
K65.0 I50.0
K65.0 I46.1
Z49.1 I46.1
J44.1 I27.9
J44.1 J84.8
I46.1 J84.8
J44.1 J98.4
I46.1 J98.4
I27.9 J44.1
J84.8 J44.1
J98.4 J44.1
I46.1 J44.1
J84.8 I46.1
J98.4 I46.1
J44.1 I46.1
I35.1 I34.2
J84.9 I34.2
I34.2 I35.1
J84.9 I35.1
I46.1 I35.1
I34.2 J84.9
I35.1 J84.9
I35.1 I46.1
I27.2 I25.8
J98.4 I25.8
I27.2 I24.8
J98.4 I24.8
I46.1 I24.8
I25.8 I27.2
I24.8 I27.2
I25.8 J98.4
I24.8 J98.4
I24.8 I46.1
I37.1 I27.2
I47.1 I27.2
I27.2 I37.1
I47.1 I37.1
I27.2 I47.1
I37.1 I47.1
J15.9 I27.0
J02.9 I27.0
J15.9 I26.0
J02.9 I26.0
J15.9 I49.8
J02.9 I49.8
I27.0 J15.9
I26.0 J15.9
I49.8 J15.9
J02.9 J15.9
I27.0 J02.9
I26.0 J02.9
I49.8 J02.9
J15.9 J02.9
I49.8 I44.2
R09.2 I44.2
I44.2 I49.8
R09.2 I49.8
R09.2 I50.9
I44.2 R09.2
I49.8 R09.2
I50.9 R09.2
E11.9 I21.0
I21.0 E11.9
E79.0 I27.9
R57.0 I27.9
E79.0 I27.2
I27.9 E79.0
I27.2 E79.0
I49.8 E79.0
R57.0 E79.0
E79.0 I49.8
I27.9 R57.0
E79.0 R57.0
T86.2 I45.1
I45.1 T86.2
Z95.4 T86.2
N17.9 T86.2
R57.0 T86.2
T86.2 Z95.4
T86.2 N17.9
R57.0 N17.9
T86.2 R57.0
N17.9 R57.0
T81.0 I07.1
I07.1 T81.0
R57.0 T81.0
T81.0 R57.0
T85.8 Q24.8
T85.8 Q23.1
Q24.8 T85.8
Q23.1 T85.8
R57.0 T85.8
T85.8 R57.0
T85.8 I07.1
T85.8 I05.1
R57.0 I05.1
I07.1 T85.8
I05.1 T85.8
I05.1 R57.0
Y83.1 C38.0
J22.X C38.0
R57.8 C38.0
Y83.1 I34.0
J22.X I34.0
C38.0 Y83.1
I34.0 Y83.1
J22.X Y83.1
R57.8 Y83.1
C38.0 J22.X
I34.0 J22.X
Y83.1 J22.X
R57.8 J22.X
C38.0 R57.8
Y83.1 R57.8
J22.X R57.8
R57.1 I09.1
R57.1 I07.1
R57.1 T82.0
R57.1 Z95.2
I09.1 R57.1
I07.1 R57.1
T82.0 R57.1
Z95.2 R57.1
X04.X I25.8
X04.X I21.0
X04.X I25.2
X04.X I70.9
I25.8 X04.X
I21.0 X04.X
I25.2 X04.X
I70.9 X04.X
A05.9 N18.9
I10.X T86.1
A05.9 T86.1
T86.1 I10.X
A05.9 I10.X
N18.9 A05.9
T86.1 A05.9
I10.X A05.9
Z01.7 A05.9
A05.9 Z01.7
B18.2 N18.9
B18.2 E11.2
B18.2 I10.X
N18.9 B18.2
E11.2 B18.2
I10.X B18.2
I10.X N17.0
Z96.8 N17.0
B25.9 N17.0
Z01.7 N17.0
N17.0 I10.X
B25.9 I10.X
N17.0 Z96.8
B25.9 Z96.8
N17.0 B25.9
I10.X B25.9
Z96.8 B25.9
N17.0 Z01.7
C53.9 I35.2
C53.9 I50.9
C53.9 I49.8
I35.2 C53.9
I50.9 C53.9
I49.8 C53.9
C49.4 C38.0
C49.3 C38.0
D48.6 C38.0
C38.0 C49.4
C49.3 C49.4
D48.6 C49.4
Z01.7 C49.4
C38.0 C49.3
C49.4 C49.3
D48.6 C49.3
Z01.7 C49.3
C38.0 D48.6
C49.4 D48.6
C49.3 D48.6
Z01.7 D48.6
C49.4 Z01.7
C49.3 Z01.7
D48.6 Z01.7
D72.8 D69.5
M93.9 D69.5
D50.0 D69.5
Z01.7 D69.5
D69.5 D72.8
M93.9 D72.8
D50.0 D72.8
Z01.7 D72.8
D69.5 M93.9
D72.8 M93.9
D50.0 M93.9
D69.5 D50.0
D72.8 D50.0
M93.9 D50.0
Z01.7 D50.0
D69.5 Z01.7
D72.8 Z01.7
D50.0 Z01.7
D64.9 T86.1
D64.9 A05.9
T86.1 D64.9
A05.9 D64.9
N27.0 N05.8
I77.6 N05.8
D64.9 N05.8
N05.8 N27.0
D64.9 N27.0
Z01.7 N27.0
N05.8 I77.6
D64.9 I77.6
N05.8 D64.9
N27.0 D64.9
I77.6 D64.9
N27.0 Z01.7
I77.8 N06.8
N27.0 N06.8
D64.9 N06.8
Z01.7 N06.8
N06.8 I77.8
N27.0 I77.8
D64.9 I77.8
Z01.7 I77.8
N06.8 N27.0
I77.8 N27.0
N06.8 D64.9
I77.8 D64.9
N06.8 Z01.7
I77.8 Z01.7
E85.9 N18.9
E85.9 I12.0
E11.9 I12.0
N18.9 E85.9
I12.0 E85.9
E11.9 E85.9
Z01.7 E85.9
I12.0 E11.9
E85.9 E11.9
E85.9 Z01.7
E11.9 I47.1
I47.1 E11.9
I50.9 Z03.4
I49.8 Z03.4
E11.9 Z03.4
Z03.4 I50.9
Z03.4 I49.8
Z03.4 E11.9
N39.0 T86.1
E11.7 T86.1
T86.1 N39.0
E11.7 N39.0
T86.1 E11.7
N39.0 E11.7
K92.2 N18.9
N18.9 K92.2
Z99.2 K92.2
E21.1 K92.2
Z01.7 K92.2
K92.2 Z99.2
K92.2 E21.1
K92.2 Z01.7
E51.2 N18.9
Z49.1 N02.8
E51.2 N02.8
N02.8 Z49.1
E51.2 Z49.1
N18.9 E51.2
N02.8 E51.2
Z49.1 E51.2
Z01.7 E51.2
E51.2 Z01.7
E66.0 Q24.8
E66.0 Q23.0
E66.0 I49.8
Q24.8 E66.0
Q23.0 E66.0
I49.8 E66.0
Z01.7 E66.0
E66.0 Z01.7
I10.X N27.0
E03.9 N27.0
E74.3 N27.0
N27.0 I10.X
E74.3 I10.X
N27.0 E03.9
E74.3 E03.9
N27.0 E74.3
I10.X E74.3
E03.9 E74.3
Z01.7 E74.3
E74.3 Z01.7
E78.9 N18.9
E78.9 I10.X
N18.9 E78.9
I10.X E78.9
E78.5 I31.3
I31.3 E78.5
E78.5 I11.0
I11.0 E78.5
E87.1 M32.1
E87.1 I10.X
M32.1 E87.1
I10.X E87.1
I64.X N05.8
G40.9 N05.8
N05.8 I64.X
G40.9 I64.X
N05.8 G40.9
I64.X G40.9
I77.8 N05.8
H15.1 N05.8
N05.8 I77.8
H15.1 I77.8
N05.8 H15.1
I77.8 H15.1
Z01.7 H15.1
H15.1 Z01.7
I05.0 I05.2
I05.2 I05.0
I05.0 I42.0
I42.0 I05.0
I07.2 I06.2
I06.2 I07.2
I09.8 I05.0
I05.0 I09.8
I10.X I05.1
I05.1 I10.X
I10.X T82.0
T82.0 I10.X
I25.8 N03.1
N03.1 I25.8
I10.X Q21.0
Q21.0 I10.X
I44.0 I35.0
I44.7 I35.0
I35.0 I44.0
I44.7 I44.0
I35.0 I44.7
I44.0 I44.7
I87.2 I26.0
I87.2 I80.2
I26.0 I87.2
I80.2 I87.2
I74.3 I26.0
I26.0 I74.3
Y83.1 I74.3
I10.X I74.3
I74.3 Y83.1
I74.3 I10.X
I10.X N05.8
N05.8 I10.X
I47.2 I40.1
Z45.9 I40.1
I10.X I40.1
Z01.7 I40.1
I40.1 I47.2
I10.X I47.2
I40.1 Z45.9
I40.1 I10.X
I47.2 I10.X
I40.1 Z01.7
T82.5 N18.9
N18.9 T82.5
Z49.1 T82.5
I10.X T82.5
Z01.7 T82.5
T82.5 Z49.1
T82.5 I10.X
T82.5 Z01.7
T81.4 I44.4
Z95.2 I44.4
I44.4 T81.4
I44.4 Z95.2
M31.4 Z94.0
I15.0 Z94.0
Z94.0 M31.4
I15.0 M31.4
Z94.0 I15.0
M31.4 I15.0
N03.1 E11.2
I15.0 E11.2
E11.2 N03.1
E11.2 I15.0
I15.0 T82.4
I15.0 Z49.1
T82.4 I15.0
Z49.1 I15.0
I15.1 T86.1
I15.1 A05.9
T86.1 I15.1
A05.9 I15.1
T85.6 I70.1
I15.1 I70.1
I70.1 T85.6
I15.1 T85.6
I70.1 I15.1
T85.6 I15.1
T86.1 N03.1
I15.1 N03.1
N03.1 T86.1
N03.1 I15.1
I25.4 I21.0
I21.0 I25.4
I20.0 I25.4
I25.4 I20.0
N84.0 N18.9
I20.0 N18.9
N84.0 N03.2
I20.0 N03.2
N18.9 N84.0
N03.2 N84.0
I20.0 N84.0
Z01.7 N84.0
N18.9 I20.0
N03.2 I20.0
N84.0 I20.0
N84.0 Z01.7
I20.9 N18.9
I15.0 Z49.2
I20.9 Z49.2
Z49.2 I15.0
I20.9 I15.0
N18.9 I20.9
Z49.2 I20.9
I15.0 I20.9
I20.1 I25.8
I25.8 I20.1
I70.9 I20.1
Z01.7 I20.1
I20.1 I70.9
I20.1 Z01.7
I51.5 I09.1
I51.5 I07.1
I09.1 I51.5
I07.1 I51.5
I25.8 I51.5
I51.5 I25.8
I25.8 Q23.0
Q23.0 I25.8
I25.8 Q25.1
Q25.1 I25.8
I25.2 I20.0
I25.2 I24.8
I20.0 I25.2
I24.8 I25.2
I34.0 I20.9
I20.9 I34.0
I25.2 I34.0
I34.0 I25.2
I25.2 I09.1
I25.2 I51.5
I09.1 I25.2
I51.5 I25.2
I27.0 I06.0
I06.0 I27.0
Q21.8 Q21.1
Q21.1 Q21.8
I27.0 Q21.8
Q21.8 I27.0
I27.8 Q21.8
Q21.8 I27.8
A41.9 N17.9
I27.2 N17.9
N17.9 A41.9
N17.9 I27.2
I27.2 I05.0
I05.0 I27.2
I30.1 Q24.8
I31.3 Q21.1
I30.1 Q21.1
Q21.1 I31.3
I30.1 I31.3
Q24.8 I30.1
Q21.1 I30.1
I31.3 I30.1
Z01.7 I30.1
I30.1 Z01.7
I31.3 I37.1
I37.1 I31.3
E24.8 N18.9
I35.0 N18.9
E24.8 M32.1
I35.0 M32.1
N18.9 E24.8
M32.1 E24.8
I35.0 E24.8
Z01.7 E24.8
N18.9 I35.0
M32.1 I35.0
E24.8 I35.0
E24.8 Z01.7
I36.1 I21.9
I21.9 I36.1
I37.1 N18.9
I36.1 Z49.1
I37.1 Z49.1
Z49.1 I36.1
N18.9 I37.1
Z49.1 I37.1
I44.0 I25.8
I20.1 I25.4
I44.0 I25.4
I25.4 I20.1
I44.0 I20.1
I25.8 I44.0
I25.4 I44.0
I20.1 I44.0
I44.0 Q21.1
I44.0 Y83.1
Q21.1 I44.0
Y83.1 I44.0
I44.2 I70.9
I70.9 I44.2
I45.2 Q24.8
I45.2 Q21.1
I45.2 I48.X
Q24.8 I45.2
Q21.1 I45.2
I48.X I45.2
Z01.7 I45.2
I45.2 Z01.7
I45.1 Q26.4
Q26.4 I45.1
I45.1 T82.0
T82.0 I45.1
I47.1 I05.0
I47.1 I07.1
I05.0 I47.1
I07.1 I47.1
I47.1 B57.2
B57.2 I47.1
I25.1 Q24.8
I25.1 Q21.1
Q24.8 I25.1
Q21.1 I25.1
I48.X I25.1
I25.1 I48.X
I48.X Q21.0
Q21.0 I48.X
I63.9 I09.1
I63.9 I05.0
I09.1 I63.9
I05.0 I63.9
I48.X I63.9
Z01.7 I63.9
I63.9 I48.X
I63.9 Z01.7
I69.4 I05.0
I05.0 I69.4
I48.X Q22.2
Q22.2 I48.X
I48.X Q26.3
Q26.3 I48.X
I48.X T82.8
T82.8 I48.X
Z95.2 I21.2
I48.X I21.2
I21.2 Z95.2
I21.2 I48.X
I99.X I87.2
I87.2 I99.X
I10.X I99.X
I99.X I10.X
Y83.1 I35.0
I35.0 Y83.1
I10.X I42.2
I50.9 I42.2
I42.2 I10.X
I42.2 I50.9
I50.9 I30.1
I49.8 I30.1
I30.1 I50.9
I30.1 I49.8
I49.8 I34.2
I34.2 I49.8
T81.4 I71.3
I50.9 I71.3
I49.8 I71.3
Z01.7 I71.3
I71.3 T81.4
I49.8 T81.4
I71.3 I50.9
I71.3 I49.8
T81.4 I49.8
I71.3 Z01.7
I64.X I35.0
I35.0 I64.X
I69.4 I51.3
I70.2 I51.3
I51.3 I69.4
I70.2 I69.4
I49.8 I69.4
I51.3 I70.2
I69.4 I70.2
I49.8 I70.2
Z01.7 I70.2
I69.4 I49.8
I70.2 I49.8
I70.2 Z01.7
I49.5 I05.0
I49.5 I07.1
I05.0 I49.5
I07.1 I49.5
I50.0 M32.1
M32.1 I50.0
I24.8 I42.2
I42.2 I24.8
I50.9 I44.4
I44.4 I50.9
I71.2 I35.0
I35.1 I35.0
I35.0 I71.2
I35.1 I71.2
I35.0 I35.1
I71.2 I35.1
I34.2 C38.0
C38.0 I34.2
I44.7 I35.1
I35.1 I44.7
I44.7 I11.0
I44.7 I50.1
I11.0 I44.7
I50.1 I44.7
J44.9 I99.X
I99.X J44.9
I50.9 J44.9
J44.9 I50.9
K52.9 I27.0
K52.9 I82.8
I27.0 K52.9
I82.8 K52.9
I50.9 K52.9
K52.9 I50.9
C77.0 C76.1
M35.0 C76.1
I50.9 C76.1
Z01.7 C76.1
C76.1 C77.0
M35.0 C77.0
I50.9 C77.0
Z01.7 C77.0
C76.1 M35.0
C77.0 M35.0
C76.1 I50.9
C77.0 I50.9
C76.1 Z01.7
C77.0 Z01.7
J85.3 I35.0
I35.0 J85.3
T81.4 J85.3
I50.9 J85.3
Z01.7 J85.3
J85.3 T81.4
J85.3 I50.9
J85.3 Z01.7
I51.8 I34.0
I34.0 I51.8
I51.3 I35.2
I51.3 I36.1
I35.2 I51.3
I36.1 I51.3
I69.4 N18.9
I10.X N05.5
I69.4 N05.5
N05.5 I10.X
I69.4 I10.X
N18.9 I69.4
N05.5 I69.4
I10.X I69.4
I21.2 I21.1
I21.1 I21.2
I70.1 I25.8
I70.1 I20.0
I70.1 I25.1
I25.8 I70.1
I20.0 I70.1
I25.1 I70.1
I27.0 I25.2
I25.2 I27.0
I70.9 I27.0
I27.0 I70.9
I34.0 I21.0
I21.0 I34.0
I35.1 I70.0
I70.0 I35.1
T82.0 I25.8
I25.8 T82.0
I70.9 T82.0
T82.0 I70.9
I71.2 I34.0
I71.2 I36.1
I34.0 I71.2
I36.1 I71.2
I74.4 I09.1
I74.4 I05.0
I74.4 I07.1
I09.1 I74.4
I05.0 I74.4
I07.1 I74.4
Z01.7 N06.7
N06.7 Z01.7
E14.3 N18.9
I82.8 N18.9
E14.3 N08.3
I82.8 N08.3
N18.9 E14.3
N08.3 E14.3
I82.8 E14.3
Z01.7 E14.3
N18.9 I82.8
N08.3 I82.8
E14.3 I82.8
E14.3 Z01.7
N39.0 I36.1
E16.0 I36.1
I36.1 N39.0
E16.0 N39.0
I87.2 N39.0
I36.1 E16.0
N39.0 E16.0
I87.2 E16.0
Z01.7 E16.0
N39.0 I87.2
E16.0 I87.2
E16.0 Z01.7
Q25.7 I47.1
Y83.1 I47.1
I87.2 I47.1
I47.1 Q25.7
I87.2 Q25.7
I47.1 Y83.1
I87.2 Y83.1
I47.1 I87.2
Q25.7 I87.2
Y83.1 I87.2
I99.X I20.9
I20.9 I99.X
I99.X N27.0
I99.X N05.8
N27.0 I99.X
N05.8 I99.X
J11.0 Q24.8
J22.X I50.0
J11.0 I50.0
I50.0 J22.X
J11.0 J22.X
Q24.8 J11.0
I50.0 J11.0
J22.X J11.0
Z01.7 J11.0
J11.0 Z01.7
J18.9 I37.1
I37.1 J18.9
J44.1 Q24.8
J44.1 Q21.0
J44.1 Q21.8
Q24.8 J44.1
Q21.0 J44.1
Q21.8 J44.1
J44.1 I50.0
J84.8 I50.0
I50.0 J44.1
I50.0 J84.8
J18.9 I27.0
J84.1 I27.0
I27.0 J18.9
J84.1 J18.9
J84.8 J18.9
I27.0 J84.1
J18.9 J84.1
J84.8 J84.1
J18.9 J84.8
J84.1 J84.8
J98.4 I35.2
I35.2 J98.4
K26.0 I26.0
K26.0 I80.2
K26.0 I49.8
I26.0 K26.0
I80.2 K26.0
I49.8 K26.0
Z01.7 K26.0
K26.0 Z01.7
K42.9 N18.9
K42.9 Z49.1
K42.9 I10.X
N18.9 K42.9
Z49.1 K42.9
I10.X K42.9
Z01.7 K42.9
K42.9 Z01.7
Y44.2 I42.0
K92.0 I42.0
K92.0 I48.X
I42.0 Y44.2
K92.0 Y44.2
I42.0 K92.0
I48.X K92.0
Y44.2 K92.0
Z01.7 K92.0
K92.0 Z01.7
L08.9 I25.8
L08.9 I48.X
L08.9 Z95.2
I25.8 L08.9
I48.X L08.9
Z95.2 L08.9
Z01.7 L08.9
L08.9 Z01.7
T82.7 I47.2
I33.0 I47.2
L92.3 I47.2
I47.2 T82.7
I33.0 T82.7
L92.3 T82.7
I47.2 I33.0
T82.7 I33.0
I47.2 L92.3
T82.7 L92.3
Z49.1 Z52.4
M31.4 Z52.4
Z52.4 Z49.1
M31.4 Z49.1
Z52.4 M31.4
Z49.1 M31.4
I42.0 I40.8
I31.3 I40.8
M32.1 I40.8
Z01.7 I40.8
I40.8 I42.0
I40.8 I31.3
M32.1 I31.3
I40.8 M32.1
I31.3 M32.1
I40.8 Z01.7
M32.9 T85.7
M32.9 Z49.1
T85.7 M32.9
Z49.1 M32.9
M34.9 I50.9
M34.9 I49.8
I50.9 M34.9
I49.8 M34.9
M34.9 I27.0
M32.9 M35.0
M34.9 M35.0
M35.0 M32.9
M34.9 M32.9
I27.0 M34.9
M35.0 M34.9
M32.9 M34.9
M35.0 J84.8
M35.0 I27.2
J84.8 M35.0
I27.2 M35.0
J70.3 I27.2
J84.1 I27.2
I27.2 J70.3
J84.1 J70.3
M35.0 J70.3
Z01.7 J70.3
I27.2 J84.1
J70.3 J84.1
M35.0 J84.1
J70.3 M35.0
J84.1 M35.0
J70.3 Z01.7
N93.9 I35.1
M35.0 I35.1
I35.1 N93.9
M35.0 N93.9
M35.0 Z95.2
I35.1 M35.0
N93.9 M35.0
Z95.2 M35.0
M79.7 N18.9
M79.7 M32.1
M79.7 Z29.2
N18.9 M79.7
M32.1 M79.7
Z29.2 M79.7
N05.8 T86.1
N05.8 S37.0
T86.1 N05.8
S37.0 N05.8
N31.9 N18.9
N31.9 N39.0
N11.9 N39.0
N18.9 N31.9
N39.0 N31.9
N11.9 N31.9
Z01.7 N31.9
N39.0 N11.9
N31.9 N11.9
N31.9 Z01.7
N14.1 N18.9
N28.0 N18.9
N14.1 T86.1
N28.0 T86.1
N18.9 N14.1
T86.1 N14.1
N28.0 N14.1
Z01.7 N14.1
N18.9 N28.0
T86.1 N28.0
N14.1 N28.0
N14.1 Z01.7
N39.0 I09.1
T82.0 I64.X
N39.0 I64.X
I64.X T82.0
N39.0 T82.0
I09.1 N39.0
I64.X N39.0
T82.0 N39.0
T86.1 Z94.0
N39.02 Z94.0
Z94.0 T86.1
N39.02 T86.1
N39.02 N18.9
Z94.0 N39.02
T86.1 N39.02
N18.9 N39.02
Z01.7 N39.02
N39.02 Z01.7
N93.9 M32.1
N93.9 Z29.2
M32.1 N93.9
Z29.2 N93.9
Q24.0 Q24.8
Q20.5 Q24.8
Q24.8 Q24.0
Q21.2 Q24.0
Q20.5 Q24.0
Z01.7 Q24.0
Q24.0 Q21.2
Q20.5 Q21.2
Q24.8 Q20.5
Q24.0 Q20.5
Q21.2 Q20.5
Z01.7 Q20.5
Q24.0 Z01.7
Q20.5 Z01.7
Q24.3 Q24.8
Q24.3 Q22.1
Q24.8 Q24.3
Q22.1 Q24.3
Q20.1 Q24.3
Z01.7 Q24.3
Q24.3 Q20.1
Q24.3 Z01.7
Q22.8 Q23.0
Q23.0 Q22.8
Q24.0 Q22.1
Q22.1 Q24.0
Q21.1 Q24.0
Q24.0 Q21.1
Q21.3 Q21.0
Q21.0 Q21.3
Q22.1 Q21.3
Q21.3 Q22.1
O82.9 O99.8
Q24.8 O99.8
Q22.1 O99.8
O99.8 O82.9
Q24.8 O82.9
Q22.1 O82.9
Z01.7 O82.9
O99.8 Q24.8
O82.9 Q24.8
O99.8 Q22.1
O82.9 Q22.1
O82.9 Z01.7
Q24.5 Q23.1
Q24.5 Q23.0
Q23.1 Q24.5
Q23.0 Q24.5
Q25.4 Q24.5
Q24.5 Q25.4
R07.4 I25.8
I10.X I20.1
R07.4 I20.1
I20.1 I10.X
I25.8 R07.4
I20.1 R07.4
I15.0 I70.1
S37.0 I70.1
I70.1 I15.0
S37.0 I15.0
I70.1 S37.0
I15.0 S37.0
S37.0 M35.0
M35.0 S37.0
Z96.8 M31.4
S37.0 M31.4
M31.4 Z96.8
M31.4 S37.0
J98.4 N18.9
T21.0 N18.9
T21.0 I27.0
N18.9 J98.4
T21.0 J98.4
N18.9 T21.0
I27.0 T21.0
J98.4 T21.0
Z01.7 T21.0
T21.0 Z01.7
Z01.6 I09.1
Z01.6 I05.0
T81.0 I27.0
Z01.6 I27.0
I27.0 T81.0
Z01.6 T81.0
I09.1 Z01.6
I05.0 Z01.6
I27.0 Z01.6
T81.0 Z01.6
I71.0 Q24.8
Q24.8 I71.0
T81.0 I71.0
I71.0 T81.0
T81.0 I48.X
T81.0 T82.0
I48.X T81.0
T82.0 T81.0
T81.4 I64.X
I64.X T81.4
T82.0 J90.X
J90.X T82.0
T85.8 I48.X
I48.X T85.8
T82.1 I05.0
I05.0 T82.1
Q22.9 I48.X
I48.X Q22.9
I50.0 Q22.9
T82.1 Q22.9
Z01.7 Q22.9
Q22.9 I50.0
T82.1 I50.0
Q22.9 T82.1
I50.0 T82.1
Q22.9 Z01.7
T82.4 M32.1
M32.1 T82.4
T85.8 I64.X
I64.X T85.8
T85.8 I35.1
T82.0 I34.0
T85.8 I34.0
I34.0 T82.0
I35.1 T85.8
I34.0 T85.8
Y83.1 I21.9
I21.9 Y83.1
I70.9 I34.2
I34.2 I70.9
I70.9 I27.9
I70.9 I80.2
I27.9 I70.9
I80.2 I70.9
I74.2 I35.1
M31.4 I35.1
I35.1 I74.2
M31.4 I74.2
Y83.1 I74.2
I35.1 M31.4
I74.2 M31.4
I74.2 Y83.1
Y83.1 Q23.1
Q23.1 Y83.1
I69.4 N05.8
N05.8 I69.4
Z29.2 I69.4
I69.4 Z29.2
Z43.6 E11.7
Z43.6 I10.X
E11.7 Z43.6
I10.X Z43.6
T85.7 I12.9
Z43.6 I12.9
I12.9 T85.7
Z43.6 T85.7
I12.9 Z43.6
T85.7 Z43.6
I36.1 I51.5
I51.5 I36.1
I44.2 I36.1
I36.1 I44.2
I45.5 Q24.8
I45.5 Q21.1
Q24.8 I45.5
Q21.1 I45.5
Z45.0 I45.5
Z01.7 I45.5
I45.5 Z45.0
I45.5 Z01.7
Z45.0 I45.1
I45.1 Z45.0
I48.X I42.2
I49.5 I42.2
I42.2 I48.X
I42.2 I49.5
I49.4 I49.0
Z45.0 I49.0
I49.0 I49.4
Z45.0 I49.4
I49.0 Z45.0
I49.4 Z45.0
I44.3 Q24.8
Q24.8 I44.3
Z45.1 I27.2
Z45.0 I27.2
Z45.1 I36.1
I27.2 Z45.1
I36.1 Z45.1
Z45.0 Z45.1
Z01.7 Z45.1
I27.2 Z45.0
Z45.1 Z45.0
Z45.1 Z01.7
I49.2 Q24.8
I49.2 I47.2
Q24.8 I49.2
I47.2 I49.2
Z45.9 I49.2
Z01.7 I49.2
I49.2 Z45.9
I49.2 Z01.7
Z45.9 I44.7
Z45.9 I50.1
I44.7 Z45.9
I50.1 Z45.9
T82.1 I40.1
I40.1 T82.1
Z45.2 M32.1
Z45.2 T82.4
M32.1 Z45.2
T82.4 Z45.2
E79.0 I12.9
Z49.1 I12.9
I12.9 E79.0
Z49.1 E79.0
I12.9 Z49.1
E79.0 Z49.1
I11.0 I70.1
I70.1 I11.0
Z49.2 I11.0
I11.0 Z49.2
I15.1 E11.3
E11.3 I15.1
I70.1 T85.7
T85.7 I70.1
Z49.1 I70.1
I70.1 Z49.1
N10.X N03.1
N03.1 N10.X
Z49.1 N10.X
N10.X Z49.1
Z49.2 N26.X
N26.X Z49.2
T82.4 N28.1
Z49.1 N28.1
N28.1 T82.4
N28.1 Z49.1
T82.4 T82.8
T82.8 T82.4
I51.7 I06.1
I06.1 I51.7
Z95.2 I51.7
I51.7 Z95.2
T81.4 I25.8
I25.8 T81.4
Z95.5 T81.4
Z95.5 Z95.2
T81.4 Z95.5
Z95.2 Z95.5
Z95.4 Q24.8
Q24.8 Z95.4
D72.9 N18.9
K63.3 N18.9
N18.9 D72.9
K63.3 D72.9
Z96.8 D72.9
Z01.7 D72.9
N18.9 K63.3
D72.9 K63.3
Z96.8 K63.3
Z01.7 K63.3
D72.9 Z96.8
K63.3 Z96.8
D72.9 Z01.7
K63.3 Z01.7
T50.9 N18.9
N18.9 T50.9
T86.1 T50.9
Z96.8 T50.9
Z01.7 T50.9
T50.9 T86.1
T50.9 Z96.8
T50.9 Z01.7
N85.0 I15.0
N83.2 I15.0
Z96.1 I15.0
I15.0 N85.0
N83.2 N85.0
Z96.1 N85.0
Z01.7 N85.0
I15.0 N83.2
N85.0 N83.2
Z96.1 N83.2
Z01.7 N83.2
I15.0 Z96.1
N85.0 Z96.1
N83.2 Z96.1
Z01.7 Z96.1
N85.0 Z01.7
N83.2 Z01.7
Z96.1 Z01.7
A09.X I27.0
I27.0 A09.X
I50.0 A09.X
A41.9 A09.X
A09.X I50.0
A09.X A41.9
B00.0 N18.9
B00.0 M32.1
B00.0 Z29.2
N18.9 B00.0
M32.1 B00.0
Z29.2 B00.0
R57.0 M35.0
M35.0 R57.0
I97.1 Q24.8
I97.1 Q23.0
Q24.8 I97.1
Q23.0 I97.1
R57.1 I97.1
I97.1 R57.1
E11.9 I11.0
I11.0 E11.9
D69.6 Z52.4
E74.3 Z52.4
Z52.4 D69.6
E74.3 D69.6
Z52.4 E74.3
D69.6 E74.3
I45.6 Q22.5
I49.8 Q22.5
Q22.5 I45.6
Q22.5 I49.8
I80.2 I47.1
I47.1 I80.2
K80.1 N18.9
K80.1 K85.0
N18.9 K80.1
K85.0 K80.1
Z01.7 K80.1
K80.1 Z01.7
T50.9 Q24.8
T50.9 I49.8
Q24.8 T50.9
I49.8 T50.9
M32.1 N04.8
Z29.2 N04.8
Z01.7 N04.8
N04.8 M32.1
N04.8 Z29.2
N04.8 Z01.7
D50.9 Z52.4
Z52.4 D50.9
Z01.7 I15.9
I15.9 Z01.7
E11.7 I25.8
I25.8 E11.7
A41.9 E11.7
E11.7 A41.9
A41.9 I06.0
A41.9 I07.1
I06.0 A41.9
I07.1 A41.9
I42.0 I13.2
I34.0 I13.2
I36.1 I13.2
A41.9 I13.2
I13.2 I42.0
A41.9 I42.0
I13.2 I34.0
I13.2 I36.1
I13.2 A41.9
I42.0 A41.9
A41.9 I07.0
I07.0 A41.9
T85.8 I06.1
A41.9 I06.1
I06.1 T85.8
A41.9 T85.8
I06.1 A41.9
T85.8 A41.9
T86.1 N17.9
K35.0 N17.9
Z93.0 N17.9
N17.9 T86.1
K35.0 T86.1
Z93.0 T86.1
A41.9 T86.1
N17.9 K35.0
T86.1 K35.0
Z93.0 K35.0
A41.9 K35.0
N17.9 Z93.0
T86.1 Z93.0
K35.0 Z93.0
A41.9 Z93.0
T86.1 A41.9
K35.0 A41.9
Z93.0 A41.9
Z95.2 I35.2
A41.9 I35.2
I35.2 Z95.2
I35.2 A41.9
A41.9 I70.9
A41.9 Z95.5
I70.9 A41.9
Z95.5 A41.9
A41.9 Z95.4
Z95.4 A41.9
C56.X I25.8
C56.X I24.8
C56.X I25.4
C56.X I70.9
I25.8 C56.X
I24.8 C56.X
I25.4 C56.X
I70.9 C56.X
I34.0 I20.8
I20.8 I34.0
E78.5 I34.0
I34.0 E78.5
I50.1 I35.0
E66.8 I35.0
I35.0 I50.1
E66.8 I50.1
I46.1 I50.1
I35.0 E66.8
I50.1 E66.8
I46.1 E66.8
I50.1 I46.1
E66.8 I46.1
I46.1 I05.1
I46.1 I06.0
I05.1 I46.1
I06.0 I46.1
N13.3 I09.1
N13.3 I05.0
N39.0 I05.0
I09.1 N13.3
I05.0 N13.3
N39.0 N13.3
I46.1 N13.3
I05.0 N39.0
N13.3 N39.0
N13.3 I46.1
T81.4 C38.0
I42.0 C38.0
Z95.2 C38.0
I46.1 C38.0
C38.0 T81.4
I42.0 T81.4
I46.1 T81.4
C38.0 I42.0
T81.4 I42.0
C38.0 Z95.2
C38.0 I46.1
T81.4 I46.1
I47.2 I09.1
I47.2 I05.0
I47.2 I27.2
I09.1 I47.2
I05.0 I47.2
I27.2 I47.2
K92.8 I09.1
K92.8 I05.2
K92.8 I08.2
K92.8 I48.X
I09.1 K92.8
I05.2 K92.8
I08.2 K92.8
I48.X K92.8
Q23.3 Q25.0
Q25.0 Q23.3
M79.7 Q23.3
Q23.3 M79.7
R57.0 I20.0
I20.0 R57.0
T85.8 I07.2
R57.0 I07.2
I07.2 T85.8
I07.2 R57.0
T85.8 I06.0
R57.8 I07.1
I06.0 T85.8
R57.8 T85.8
I07.1 R57.8
T85.8 R57.8
I97.1 I05.0
R57.1 I05.0
I97.1 I07.1
I05.0 I97.1
I07.1 I97.1
I05.0 R57.1
T81.0 Q23.0
Q23.0 T81.0
R57.1 T81.0
T81.0 R57.1
R68.8 I70.9
R68.8 Y83.1
I70.9 R68.8
Y83.1 R68.8
R68.8 I09.1
R68.8 I48.X
R68.8 Z95.2
R68.8 Z95.4
I09.1 R68.8
I48.X R68.8
Z95.2 R68.8
Z95.4 R68.8
Z46.6 J18.9
Z96.8 J18.9
S37.0 J18.9
J18.9 Z46.6
S37.0 Z46.6
J18.9 Z96.8
J18.9 S37.0
Z46.6 S37.0
G47.3 N18.9
J98.4 J18.9
G47.3 J18.9
Z01.8 J18.9
J18.9 J98.4
G47.3 J98.4
Z01.8 J98.4
N18.9 G47.3
J18.9 G47.3
J98.4 G47.3
Z01.8 G47.3
J18.9 Z01.8
J98.4 Z01.8
G47.3 Z01.8
A04.8 I31.3
A04.8 I50.9
A04.8 I49.8
I31.3 A04.8
I50.9 A04.8
I49.8 A04.8
Z01.7 A04.8
A04.8 Z01.7
I27.2 Q23.0
D25.9 Q23.0
Q23.0 I27.2
D25.9 I27.2
Q23.0 D25.9
I27.2 D25.9
D53.9 N18.9
D53.9 N39.0
D53.9 Z96.8
N18.9 D53.9
N39.0 D53.9
Z96.8 D53.9
Z01.7 D53.9
D53.9 Z01.7
Z93.6 N18.9
Z93.6 T86.1
N18.9 Z93.6
T86.1 Z93.6
D64.9 Z93.6
Z01.7 Z93.6
Z93.6 D64.9
Z93.6 Z01.7
N00.9 N18.9
N05.7 N18.9
N18.9 N00.9
N05.7 N00.9
E03.9 N00.9
N18.9 N05.7
N00.9 N05.7
E03.9 N05.7
N00.9 E03.9
N05.7 E03.9
E10.9 N18.9
E10.9 D50.9
E10.9 E61.1
Z01.7 E61.1
N18.9 E10.9
D50.9 E10.9
E61.1 E10.9
Z01.7 E10.9
E61.1 Z01.7
E10.9 Z01.7
E11.9 Z94.0
Z94.0 E11.9
I10.X T85.7
E11.9 T85.7
T85.7 I10.X
T85.7 E11.9
I10.X Z46.6
E11.9 Z46.6
Z46.6 I10.X
Z46.6 E11.9
I49.8 I50.1
E11.9 I50.1
I50.1 I49.8
I50.1 E11.9
E11.9 I49.5
I49.5 E11.9
Z96.8 T81.4
E11.7 T81.4
T81.4 Z96.8
T81.4 E11.7
E21.1 Z94.0
E14.9 Z94.0
Z94.0 E21.1
E14.9 E21.1
Z94.0 E14.9
E21.1 E14.9
E14.9 T86.1
E14.9 N39.0
T86.1 E14.9
N39.0 E14.9
E21.1 Z49.2
E21.1 M32.1
Z49.2 E21.1
M32.1 E21.1
E66.9 I27.0
I27.0 E66.9
E66.9 M31.3
E66.9 S37.0
M31.3 E66.9
S37.0 E66.9
E78.5 I27.9
I27.9 E78.5
E78.5 R07.2
R07.2 E78.5
E87.8 N18.9
N18.9 E87.8
E87.5 E87.8
E87.1 E87.8
E87.8 E87.5
E87.8 E87.1
E87.1 T86.1
E87.6 T86.1
T86.1 E87.1
E87.6 E87.1
T86.1 E87.6
E87.1 E87.6
E87.2 N18.9
Z49.2 N03.2
E87.2 N03.2
N03.2 Z49.2
E87.2 Z49.2
N18.9 E87.2
N03.2 E87.2
Z49.2 E87.2
Z01.7 E87.2
E87.2 Z01.7
G45.9 I09.1
G45.9 I05.2
G45.9 I48.X
I09.1 G45.9
I05.2 G45.9
I48.X G45.9
I07.0 I06.0
I06.0 I07.0
I10.X I20.8
I20.8 I10.X
I20.1 I20.8
I20.8 I20.1
I51.0 I34.0
I34.0 I51.0
I33.0 I51.0
I10.X I51.0
Z01.7 I51.0
I51.0 I33.0
I51.0 I10.X
I51.0 Z01.7
I48.X I24.8
I24.8 I48.X
I49.8 I51.5
I51.5 I49.8
I27.9 C38.0
I51.3 C38.0
C38.0 I27.9
I51.3 I27.9
C38.0 I51.3
I27.9 I51.3
I10.X I51.3
I51.3 I10.X
I99.X I24.8
I24.8 I99.X
N39.0 I47.2
N39.0 T82.7
I10.X T82.7
I47.2 N39.0
T82.7 N39.0
T82.7 I10.X
I72.4 I70.1
T81.4 I70.1
I10.X I70.1
I70.1 I72.4
T81.4 I72.4
I10.X I72.4
I70.1 T81.4
I72.4 T81.4
I70.1 I10.X
I72.4 I10.X
I10.X T85.8
T85.8 I10.X
I11.0 Q24.8
I11.0 Q25.0
Q24.8 I11.0
Q25.0 I11.0
I20.8 I21.0
I20.8 I21.1
I21.0 I20.8
I21.1 I20.8
I20.9 I20.0
I20.0 I20.9
I21.2 I51.5
I21.0 I51.5
I51.5 I21.2
I51.5 I21.0
I21.4 I25.1
I21.4 I21.0
I25.1 I21.4
I21.0 I21.4
I25.5 I25.8
I25.8 I25.5
I21.2 I21.4
I21.4 I21.2
I21.9 Q24.8
I21.9 Q23.1
I21.9 Q23.0
Q24.8 I21.9
Q23.1 I21.9
Q23.0 I21.9
I25.2 I25.1
I25.1 I25.2
I26.0 T86.1
T86.1 I26.0
I36.1 Q23.1
I27.0 Q23.1
Q23.1 I36.1
Q23.1 I27.0
I27.0 Q22.8
Q22.8 I27.0
Z95.2 I05.1
I27.0 I05.1
I05.1 Z95.2
I05.1 I27.0
I31.3 I25.5
I25.5 I31.3
I20.0 I25.5
I34.0 I25.5
I25.5 I20.0
I25.5 I34.0
I49.0 I42.0
I42.0 I49.0
I35.1 I25.2
I25.2 I35.1
O82.9 O99.4
Z35.2 O99.4
I35.1 O99.4
Z01.7 O99.4
O99.4 O82.9
Z35.2 O82.9
I35.1 O82.9
O99.4 Z35.2
O82.9 Z35.2
I35.1 Z35.2
Z01.7 Z35.2
O99.4 I35.1
O82.9 I35.1
Z35.2 I35.1
O99.4 Z01.7
Z35.2 Z01.7
I37.1 I11.0
I11.0 I37.1
I44.4 I35.1
I44.4 I71.0
I35.1 I44.4
I71.0 I44.4
I44.2 Q22.8
I44.2 I27.0
Q22.8 I44.2
I27.0 I44.2
I45.1 Q23.0
Q23.0 I45.1
I47.1 I27.9
I27.9 I47.1
I47.2 Q21.1
Q21.1 I47.2
I07.1 I08.0
I08.0 I07.1
I36.1 I51.4
I48.X I51.4
I51.4 I36.1
I51.4 I48.X
I63.4 I09.1
I09.1 I63.4
I61.9 I63.4
I48.X I63.4
Z01.7 I63.4
I63.4 I61.9
I63.4 I48.X
I63.4 Z01.7
I69.4 I34.2
I69.4 I36.1
I34.2 I69.4
I36.1 I69.4
I48.X Q23.0
Q23.0 I48.X
I48.X Q24.5
Q24.5 I48.X
I48.X Z49.2
Z49.2 I48.X
A16.2 A18.8
I10.X A18.8
I49.8 A18.8
A18.8 A16.2
I10.X A16.2
I49.8 A16.2
A18.8 I10.X
A16.2 I10.X
A18.8 I49.8
A16.2 I49.8
I50.0 I42.0
I42.0 I50.0
I49.8 I50.0
I50.0 I49.8
I27.8 Q21.0
Q21.0 I27.8
I49.8 I27.8
I27.8 I49.8
I50.0 I05.2
I05.2 I50.0
G62.8 I10.X
I10.X G62.8
I50.9 G62.8
I49.8 G62.8
Z01.7 G62.8
G62.8 I50.9
G62.8 I49.8
G62.8 Z01.7
I50.9 I20.1
I49.8 I20.1
I20.1 I50.9
I20.1 I49.8
I50.9 I28.1
I49.8 I28.1
I28.1 I50.9
I28.1 I49.8
I42.1 Q24.8
Q24.8 I42.1
I49.8 I42.1
I42.1 I49.8
N17.9 I11.0
I11.0 N17.9
I50.1 N17.9
I49.8 N17.9
N17.9 I50.1
N17.9 I49.8
N20.0 I51.4
I50.9 I51.4
I49.8 I51.4
I51.4 N20.0
I50.9 N20.0
I51.4 I50.9
N20.0 I50.9
I51.4 I49.8
I49.8 Q22.8
Q22.8 I49.8
Y83.1 I50.0
I50.0 Y83.1
I49.5 I27.0
I49.5 I36.1
I49.5 I37.1
I27.0 I49.5
I36.1 I49.5
I37.1 I49.5
Q90.9 Q24.8
Q90.9 I27.0
Q24.8 Q90.9
I27.0 Q90.9
I50.0 Q90.9
Z01.7 Q90.9
Q90.9 I50.0
Q90.9 Z01.7
I50.9 I33.0
I33.0 I50.9
I35.2 I35.0
I35.0 I35.2
I49.1 I47.2
I47.2 I49.1
I10.X I49.1
I49.1 I10.X
I51.7 I35.0
I35.0 I51.7
A18.1 N17.9
N17.9 A18.1
I25.8 A18.1
I50.9 A18.1
A18.1 I25.8
A18.1 I50.9
Q26.9 Q24.8
Q24.8 Q26.9
I27.2 Q26.9
I50.9 Q26.9
Z01.7 Q26.9
Q26.9 I27.2
Q26.9 I50.9
Q26.9 Z01.7
I27.2 I27.0
I27.0 I27.2
I45.2 Q23.1
Q23.1 I45.2
C71.9 C38.0
C38.0 C71.9
I48.X C71.9
I50.9 C71.9
Z01.7 C71.9
C71.9 I48.X
C71.9 I50.9
C71.9 Z01.7
I36.1 I40.9
I40.9 I36.1
Q26.2 Q24.8
Q24.8 Q26.2
I49.8 Q26.2
I50.9 Q26.2
Z01.7 Q26.2
Q26.2 I49.8
Q26.2 I50.9
Q26.2 Z01.7
I49.X I09.1
I49.X I05.0
I09.1 I49.X
I05.0 I49.X
I50.9 I49.X
Z01.7 I49.X
I49.X I50.9
I49.X Z01.7
I51.3 I06.1
I06.1 I51.3
I51.3 I05.1
I05.1 I51.3
I42.2 I25.8
I51.3 I24.8
I25.8 I42.2
I51.3 I42.2
I24.8 I51.3
I42.2 I51.3
I51.7 Q24.8
I51.7 Q25.0
Q24.8 I51.7
Q25.0 I51.7
I64.X Q23.1
I64.X Q23.0
Q23.1 I64.X
Q23.0 I64.X
I67.8 I05.2
I05.2 I67.8
I20.8 I25.5
I25.5 I20.8
I20.8 I35.0
I35.0 I20.8
I20.9 I25.5
I25.5 I20.9
I22.1 I25.8
I22.1 I21.1
I25.8 I22.1
I21.1 I22.1
I70.9 I22.1
Z01.7 I22.1
I22.1 I70.9
I22.1 Z01.7
I70.9 Q24.8
Q24.8 I70.9
I65.2 I25.8
I65.2 I25.1
I25.8 I65.2
I25.1 I65.2
I70.9 I65.2
Z01.7 I65.2
I65.2 I70.9
I65.2 Z01.7
I70.0 I24.8
I24.8 I70.0
I99.X I20.0
I20.0 I99.X
I78.0 I27.0
I78.0 I36.1
I78.0 I49.8
I27.0 I78.0
I36.1 I78.0
I49.8 I78.0
Z01.7 I78.0
I78.0 Z01.7
J18.9 Q21.0
Q21.0 J18.9
J18.1 I09.1
J18.1 I07.0
J18.1 I48.X
I09.1 J18.1
I07.0 J18.1
I48.X J18.1
Z01.7 J18.1
J18.1 Z01.7
J18.9 I07.2
J18.9 Z95.2
I07.2 J18.9
Z95.2 J18.9
J18.9 T82.0
T82.0 J18.9
J43.9 I42.0
J43.9 I34.0
J43.9 I36.1
I42.0 J43.9
I34.0 J43.9
I36.1 J43.9
J44.9 I06.2
J44.9 I07.1
I06.2 J44.9
I07.1 J44.9
I32.0 A18.8
J44.9 A18.8
A18.8 I32.0
I31.3 I32.0
J44.9 I32.0
Z01.7 I32.0
I32.0 I31.3
J44.9 I31.3
A18.8 J44.9
I32.0 J44.9
I31.3 J44.9
I32.0 Z01.7
J84.9 I49.5
J84.9 Z45.0
J84.9 Z45.9
I49.5 J84.9
Z45.0 J84.9
Z45.9 J84.9
J85.3 I09.1
J85.3 I05.0
J85.3 I07.1
I09.1 J85.3
I05.0 J85.3
I07.1 J85.3
I31.3 I71.0
I26.0 I71.0
J90.X I71.0
I71.0 I31.3
I71.0 I26.0
I71.0 J90.X
J48.X I09.1
J48.X I08.1
J90.X I08.1
I09.1 J48.X
I08.1 J48.X
J90.X J48.X
Z01.7 J48.X
I08.1 J90.X
J48.X J90.X
J48.X Z01.7
J98.4 I20.8
J98.4 I70.9
I20.8 J98.4
I70.9 J98.4
K52.9 Z49.1
K52.9 I10.X
Z49.1 K52.9
I10.X K52.9
Z96.8 I15.1
K80.1 I15.1
I15.1 Z96.8
K80.1 Z96.8
I15.1 K80.1
Z96.8 K80.1
I15.9 N18.9
I15.9 Z49.2
K92.2 Z49.2
N18.9 I15.9
Z49.2 I15.9
K92.2 I15.9
Z49.2 K92.2
I15.9 K92.2
M06.1 I40.9
M06.1 I49.8
I40.9 M06.1
I49.8 M06.1
M06.9 M35.0
M06.9 M32.1
M35.0 M06.9
M32.1 M06.9
M32.1 I25.8
M32.1 I35.1
M32.1 I21.0
I25.8 M32.1
I35.1 M32.1
I21.0 M32.1
M35.9 I27.0
M35.9 I27.2
M35.9 I27.9
I27.0 M35.9
I27.2 M35.9
I27.9 M35.9
N17.9 I48.X
I48.X N17.9
N17.9 I64.X
I64.X N17.9
I50.0 I11.0
I50.0 I34.0
I11.0 I50.0
I34.0 I50.0
N39.0 Q24.8
N39.0 Q22.2
N39.0 Q22.8
Q24.8 N39.0
Q22.2 N39.0
Q22.8 N39.0
Z96.0 N18.9
Z96.0 T86.1
N18.9 Z96.0
T86.1 Z96.0
N39.0 Z96.0
Z01.7 Z96.0
Z96.0 N39.0
Z96.0 Z01.7
I33.0 I36.1
Q21.0 I36.1
Q21.0 I34.0
I36.1 I33.0
Q21.0 I33.0
I36.1 Q21.0
I34.0 Q21.0
I33.0 Q21.0
Q22.8 Q25.4
Q25.4 Q22.8
Q21.1 I42.5
Q23.3 I42.5
I42.5 Q21.1
I42.5 Q23.3
Q24.8 I09.1
Q24.8 I07.1
I09.1 Q24.8
I07.1 Q24.8
Q24.5 Q26.3
Q24.5 Q21.1
Q26.3 Q24.5
Q21.1 Q24.5
Q24.4 Q25.4
Q25.4 Q24.4
R55.X G90.9
R00.1 G90.9
Z01.7 G90.9
R55.X I50.9
G90.9 R55.X
I50.9 R55.X
R00.1 R55.X
Z01.7 R55.X
G90.9 R00.1
R55.X R00.1
G90.9 Z01.7
R55.X Z01.7
R06.0 I48.X
R06.0 I45.1
R06.0 I50.9
I48.X R06.0
I45.1 R06.0
I50.9 R06.0
Z01.7 R06.0
R06.0 Z01.7
R07.2 R07.4
R07.4 R07.2
R07.1 I50.9
R07.1 I70.9
I50.9 R07.1
I70.9 R07.1
R07.4 R07.1
Z01.7 R07.1
R07.1 R07.4
R07.1 Z01.7
K65.0 I27.0
R18.X I27.0
K65.0 I36.1
R18.X I36.1
I27.0 K65.0
I36.1 K65.0
R18.X K65.0
I27.0 R18.X
I36.1 R18.X
K65.0 R18.X
Z01.7 R18.X
R18.X Z01.7
E10.2 N18.9
E10.2 I10.X
N18.9 E10.2
I10.X E10.2
S37.0 E10.2
Z01.7 E10.2
E10.2 S37.0
E10.2 Z01.7
M32.8 N18.9
M32.8 M32.1
N18.9 M32.8
M32.1 M32.8
S37.0 M32.8
Z01.7 M32.8
M32.8 S37.0
M32.8 Z01.7
T81.0 N18.9
T81.0 M32.1
N18.9 T81.0
M32.1 T81.0
S37.0 T81.0
T81.0 S37.0
Z49.1 N03.5
S37.0 N03.5
N03.5 Z49.1
S37.0 Z49.1
N03.5 S37.0
Z49.1 S37.0
S73.1 N18.9
D64.9 E87.5
S73.1 E87.5
E87.5 D64.9
S73.1 D64.9
N18.9 S73.1
E87.5 S73.1
D64.9 S73.1
Z01.7 S73.1
S73.1 Z01.7
T81.0 Q22.8
T81.0 I27.2
Q22.8 T81.0
I27.2 T81.0
T81.0 I35.1
T81.0 I34.0
I35.1 T81.0
I34.0 T81.0
T82.8 I07.1
T82.8 I06.1
I07.1 T82.8
I06.1 T82.8
T82.7 I09.1
T82.7 I48.X
T82.7 I49.5
I09.1 T82.7
I48.X T82.7
I49.5 T82.7
T82.0 Q22.5
T85.8 Q22.5
Q22.5 T82.0
Q22.5 T85.8
T85.8 I35.0
I35.0 T85.8
N28.1 Z94.0
Z94.0 N28.1
T86.1 N28.1
N28.1 T86.1
N13.7 N17.9
N39.0 N17.9
N17.9 N13.7
N39.0 N13.7
T86.1 N13.7
Z01.7 N13.7
N17.9 N39.0
N13.7 N39.0
N13.7 T86.1
N13.7 Z01.7
Y44.2 I36.1
Y44.2 I64.X
I36.1 Y44.2
I64.X Y44.2
Y60.0 I09.1
Y60.0 I07.2
Y60.0 T82.0
I09.1 Y60.0
I07.2 Y60.0
T82.0 Y60.0
Y83.1 B57.2
Y83.1 I42.0
B57.2 Y83.1
I42.0 Y83.1
I49.1 I25.8
I49.1 I21.0
I25.8 I49.1
I21.0 I49.1
Y83.1 I49.1
I49.1 Y83.1
I80.2 I80.1
I80.1 I80.2
E03.9 N05.9
N05.9 E03.9
E24.8 N00.9
Z29.2 N00.9
E24.8 I10.X
N00.9 E24.8
I10.X E24.8
Z29.2 E24.8
N00.9 Z29.2
E24.8 Z29.2
M31.3 N03.9
Z29.2 N03.9
N03.9 M31.3
I10.X M31.3
M31.3 I10.X
N03.9 Z29.2
N03.2 Z94.0
Z43.6 Z94.0
Z94.0 N03.2
Z43.6 N03.2
Z94.0 Z43.6
N03.2 Z43.6
Z45.0 I05.0
I05.0 Z45.0
I44.3 I25.8
Z45.0 I25.8
I44.3 I24.8
Z45.0 I24.8
I25.8 I44.3
I24.8 I44.3
I25.8 Z45.0
I24.8 Z45.0
I40.1 I45.1
I45.1 I40.1
I44.2 I40.1
Z45.0 I40.1
I40.1 I44.2
I40.1 Z45.0
Z45.9 I49.0
I49.0 Z45.9
Z45.2 Q24.8
Q24.8 Z45.2
T82.1 I45.1
I45.1 T82.1
T82.1 R00.1
Z45.0 R00.1
Z45.9 R00.1
R00.1 T82.1
R00.1 Z45.0
R00.1 Z45.9
Z46.5 N18.9
Z46.5 Z49.2
Z46.5 T85.6
N18.9 Z46.5
Z49.2 Z46.5
T85.6 Z46.5
Z01.7 Z46.5
Z46.5 Z01.7
Q60.5 N18.9
N18.9 Q60.5
Z49.1 Q60.5
Z46.5 Q60.5
Z01.7 Q60.5
Q60.5 Z49.1
Z46.5 Z49.1
Q60.5 Z46.5
Z49.1 Z46.5
Q60.5 Z01.7
E11.2 Z52.4
Z52.4 E11.2
Z49.1 N05.7
N05.7 Z49.1
N03.7 N02.8
N02.8 N03.7
T85.7 E11.7
E11.7 T85.7
Z45.2 T85.7
T85.7 Z45.2
Z49.1 Z45.2
Z45.2 Z49.1
Z95.2 I44.2
I44.2 Z95.2
I67.1 I09.1
I09.1 I67.1
I27.2 I67.1
Z95.2 I67.1
Z01.7 I67.1
I67.1 I27.2
I67.1 Z95.2
I67.1 Z01.7
J15.2 I09.1
J15.2 I07.1
I09.1 J15.2
I07.1 J15.2
Z95.4 J15.2
Z01.7 J15.2
J15.2 Z95.4
J15.2 Z01.7
Z95.5 T82.8
T82.8 Z95.5
Y83.1 Q22.8
Z95.2 Q22.8
Q22.8 Y83.1
Z95.2 Y83.1
Q22.8 Z95.2
Y83.1 Z95.2
E10.9 I15.1
Z96.0 I15.1
I15.1 E10.9
Z96.0 E10.9
I15.1 Z96.0
E10.9 Z96.0
Z96.8 E10.9
E10.9 Z96.8
I15.9 E14.2
Z96.8 E14.2
E14.2 I15.9
Z96.8 I15.9
E14.2 Z96.8
I15.9 Z96.8
Z49.2 K65.0
Z96.8 K65.0
K65.0 Z49.2
K65.0 Z96.8
D50.9 I15.9
E61.1 I15.9
I15.9 D50.9
Z96.8 D50.9
I15.9 E61.1
D50.9 Z96.8
Z29.2 N02.8
E03.9 N02.8
N02.8 Z29.2
N02.8 E03.9
E14.9 D50.9
E14.9 E61.1
D50.9 E14.9
E61.1 E14.9
E21.1 E87.2
E87.2 E21.1
I46.1 E21.1
E21.1 I46.1
I49.8 I25.5
I50.9 I25.5
I49.8 I20.8
I25.5 I49.8
I20.8 I49.8
I25.5 I50.9
C83.3 I50.9
C83.3 I49.8
I50.9 C83.3
I49.8 C83.3
Z01.7 C83.3
C83.3 Z01.7
D64.9 Z94.0
Z94.0 D64.9
E61.1 M32.1
M32.1 E61.1
G40.9 T86.1
T86.1 G40.9
I15.9 Z94.0
Z94.0 I15.9
I15.9 T85.7
T85.7 I15.9
I48.X I45.6
I45.6 I48.X
I61.9 I47.1
I47.1 I61.9
I49.8 I61.9
I61.9 I49.8
M32.9 I47.1
I47.1 M32.9
I37.0 C34.8
I50.9 C34.8
C34.8 I37.0
I50.9 I37.0
Z01.7 I37.0
C34.8 I50.9
I37.0 I50.9
I37.0 Z01.7
N28.9 N39.0
N39.0 N28.9
Q78.0 N18.9
Q78.0 M32.1
N18.9 Q78.0
M32.1 Q78.0
Z01.7 Q78.0
Q78.0 Z01.7
E10.7 N18.9
N18.9 E10.7
S37.0 E10.7
Z01.7 E10.7
E10.7 S37.0
E10.7 Z01.7
J30.4 Z52.4
Z52.4 J30.4
Z00.5 J30.4
J30.4 Z00.5
Z49.2 T86.1
Z49.1 T86.1
T86.1 Z49.2
T86.1 Z49.1
I35.9 M31.4
I35.9 I73.9
M31.4 I35.9
I73.9 I35.9
Z03.8 G90.9
G90.9 Z03.8
Z01.7 Z03.8
Z03.8 Z01.7
Z29.2 M05.2
M05.2 Z29.2
R73.0 I11.0
E87.2 I11.0
A41.9 I11.0
R73.0 I49.8
E87.2 I49.8
A41.9 I49.8
I11.0 R73.0
I49.8 R73.0
E87.2 R73.0
A41.9 R73.0
I11.0 E87.2
I49.8 E87.2
R73.0 E87.2
A41.9 E87.2
I11.0 A41.9
I49.8 A41.9
R73.0 A41.9
E87.2 A41.9
Z45.9 I33.0
I33.0 Z45.9
A41.9 J90.X
J90.X A41.9
N17.9 T82.0
T82.0 N17.9
Z95.4 I10.X
I10.X Z95.4
T82.0 Q22.2
Z95.2 Q22.2
E11.9 Q22.2
Q22.2 T82.0
E11.9 T82.0
Q22.2 Z95.2
E11.9 Z95.2
Q22.2 E11.9
T82.0 E11.9
Z95.2 E11.9
E23.0 I25.8
E23.0 I20.0
E23.0 I24.8
E23.0 I70.9
I25.8 E23.0
I20.0 E23.0
I24.8 E23.0
I70.9 E23.0
E61.1 Q24.8
E61.1 Q21.1
E61.1 Q22.8
E61.1 Q23.3
Q24.8 E61.1
Q21.1 E61.1
Q22.8 E61.1
Q23.3 E61.1
E79.9 I27.2
E79.9 I27.0
E79.9 Q24.8
E79.9 Q21.0
I27.2 E79.9
I27.0 E79.9
Q24.8 E79.9
Q21.0 E79.9
E87.8 I42.0
E87.8 I47.2
E87.8 Z45.9
I42.0 E87.8
I47.2 E87.8
Z45.9 E87.8
I46.1 E87.8
E87.8 I46.1
I27.9 I33.0
I46.1 I33.0
I33.0 I27.9
I33.0 I46.1
I60.9 I11.0
I35.2 I11.0
I46.1 I11.0
I11.0 I60.9
I35.2 I60.9
I36.1 I60.9
I46.1 I60.9
I11.0 I35.2
I60.9 I35.2
I60.9 I36.1
I11.0 I46.1
I60.9 I46.1
I50.0 K42.9
I46.1 K42.9
K42.9 I50.0
K42.9 I46.1
I21.1 I64.X
I25.1 I64.X
I46.1 I64.X
I64.X I21.1
I64.X I25.1
I64.X I46.1
N18.9 I06.1
N18.9 I07.1
I06.1 N18.9
I07.1 N18.9
R57.0 I35.2
I35.2 R57.0
R57.0 I35.1
I35.1 R57.0
R57.0 I42.0
I42.0 R57.0
R57.0 Q22.5
R57.0 Q21.1
Q22.5 R57.0
Q21.1 R57.0
R57.0 Q21.0
R57.0 Q25.0
Q21.0 R57.0
Q25.0 R57.0
T82.0 I42.0
T82.0 I36.1
I42.0 T82.0
I36.1 T82.0
Q23.3 Q23.0
Q23.0 Q23.3
R57.0 Q23.3
Q23.3 R57.0
T82.0 I26.0
I26.0 T82.0
Y60.5 I09.1
Y60.5 I05.0
Y60.5 Y83.1
I09.1 Y60.5
I05.0 Y60.5
Y83.1 Y60.5
R57.0 Y60.5
Y60.5 R57.0
I26.0 I35.0
I35.0 I26.0
Z95.2 I26.0
I26.0 Z95.2
T85.7 I33.0
Y60.0 I33.0
R57.1 I33.0
T85.7 I34.0
Y60.0 I34.0
R57.1 I34.0
I33.0 T85.7
I34.0 T85.7
Y60.0 T85.7
R57.1 T85.7
I33.0 Y60.0
I34.0 Y60.0
T85.7 Y60.0
R57.1 Y60.0
I33.0 R57.1
I34.0 R57.1
T85.7 R57.1
Y60.0 R57.1
A05.9 I27.0
A05.9 I50.0
A05.9 I49.8
I27.0 A05.9
I50.0 A05.9
I49.8 A05.9
C34.9 I31.9
C72.9 I31.9
C41.2 I31.9
I31.9 C34.9
C72.9 C34.9
C41.2 C34.9
I31.9 C72.9
C34.9 C72.9
C41.2 C72.9
Z01.7 C72.9
I31.9 C41.2
C34.9 C41.2
C72.9 C41.2
Z01.7 C41.2
C72.9 Z01.7
C41.2 Z01.7
D25.9 I50.9
D25.9 T82.0
D25.9 Z95.2
I50.9 D25.9
T82.0 D25.9
Z95.2 D25.9
D25.9 I26.0
N93.9 I26.0
D50.0 I26.0
I26.0 D25.9
N93.9 D25.9
D50.0 D25.9
I26.0 N93.9
D25.9 N93.9
D50.0 N93.9
I26.0 D50.0
D25.9 D50.0
N93.9 D50.0
Z96.0 Z46.6
D50.9 Z46.6
Z46.6 Z96.0
D50.9 Z96.0
Z46.6 D50.9
Z96.0 D50.9
D64.9 M32.9
M32.9 D64.9
D64.9 Z49.2
Z49.2 D64.9
E12.6 N18.9
E12.6 Z49.1
E03.9 Z49.1
N18.9 E12.6
Z49.1 E12.6
E03.9 E12.6
Z01.7 E12.6
Z49.1 E03.9
E12.6 E03.9
E12.6 Z01.7
I50.1 I27.2
E03.9 I27.2
I27.2 I50.1
I27.2 E03.9
E03.9 I20.8
E03.9 I70.9
I20.8 E03.9
I70.9 E03.9
E05.0 I42.0
E05.0 I50.9
E05.0 I49.8
I42.0 E05.0
I50.9 E05.0
I49.8 E05.0
Z01.7 E05.0
E05.0 Z01.7
R07.1 I49.8
I49.8 R07.1
E11.9 R07.1
R07.1 E11.9
N05.2 N18.9
E43.X N18.9
N18.9 N05.2
M32.1 N05.2
E43.X N05.2
Z01.7 N05.2
N05.2 M32.1
E43.X M32.1
N18.9 E43.X
N05.2 E43.X
M32.1 E43.X
Z01.7 E43.X
N05.2 Z01.7
E43.X Z01.7
E61.1 Z49.1
Z49.1 E61.1
I48.X I31.9
E03.9 I31.9
E66.9 I31.9
I31.9 I48.X
E66.9 I48.X
I31.9 E03.9
E66.9 E03.9
I31.9 E66.9
I48.X E66.9
E03.9 E66.9
E66.9 C38.0
C38.0 E66.9
E66.9 I26.0
I26.0 E66.9
E27.3 N18.9
N18.9 E27.3
Z99.2 E27.3
E66.9 E27.3
Z01.7 E27.3
E27.3 Z99.2
E66.9 Z99.2
E27.3 E66.9
Z99.2 E66.9
E27.3 Z01.7
E87.6 I10.X
E87.6 N17.9
E78.2 N17.9
I10.X E87.6
N17.9 E87.6
E78.2 E87.6
N17.9 E78.2
E87.6 E78.2
E78.2 I31.3
I31.3 E78.2
E78.2 I51.5
E78.2 I44.2
I51.5 E78.2
I44.2 E78.2
E79.0 N05.2
N05.2 E79.0
I13.2 I31.3
E87.8 I31.3
E87.1 I31.3
I31.3 I13.2
E87.8 I13.2
E87.1 I13.2
I31.3 E87.8
I13.2 E87.8
I31.3 E87.1
I13.2 E87.1
N39.0 I30.9
N13.9 I30.9
E87.2 I30.9
Z01.7 I30.9
I30.9 N39.0
N13.9 N39.0
E87.2 N39.0
I30.9 N13.9
N39.0 N13.9
E87.2 N13.9
Z01.7 N13.9
I30.9 E87.2
N39.0 E87.2
N13.9 E87.2
I30.9 Z01.7
N13.9 Z01.7
N17.9 I27.9
E87.1 I27.9
E87.1 I27.2
I27.9 N17.9
E87.1 N17.9
I27.9 E87.1
I27.2 E87.1
N17.9 E87.1
F41.1 I27.0
F41.1 I50.9
F41.1 I49.8
I27.0 F41.1
I50.9 F41.1
I49.8 F41.1
Z01.7 F41.1
F41.1 Z01.7
I71.2 Q24.8
G40.9 Q24.8
I71.2 I64.X
Q24.8 I71.2
I64.X I71.2
G40.9 I71.2
Q24.8 G40.9
I71.2 G40.9
G40.9 I15.9
G40.9 Z96.8
I15.9 G40.9
Z96.8 G40.9
Z93.0 I09.1
G71.0 I09.1
Z93.0 I05.0
G71.0 I05.0
I09.1 Z93.0
I05.0 Z93.0
G71.0 Z93.0
I09.1 G71.0
I05.0 G71.0
Z93.0 G71.0
Z01.7 G71.0
G71.0 Z01.7
I05.0 T85.8
T85.8 I05.0
G93.5 I09.1
G93.5 I63.9
I05.2 I63.9
I09.1 G93.5
I63.9 G93.5
I05.2 G93.5
Z01.7 G93.5
I63.9 I05.2
G93.5 I05.2
G93.5 Z01.7
I07.0 I05.2
I05.2 I07.0
I05.2 Q24.8
I05.0 Q24.8
Q24.8 I05.2
Q24.8 I05.0
I27.2 I06.2
I06.2 I27.2
I44.7 I51.5
I44.7 I44.2
I51.5 I44.7
I44.2 I44.7
I47.2 I42.1
I10.X I42.1
I42.1 I47.2
I42.1 I10.X
I49.4 I35.0
I49.4 I48.X
I35.0 I49.4
I48.X I49.4
I10.X I49.4
I49.4 I10.X
I70.0 I36.1
I36.1 I70.0
I10.X I70.0
I70.0 I10.X
G45.9 Q24.8
M31.4 Q24.8
Q24.8 G45.9
M31.4 G45.9
I11.0 G45.9
Q24.8 M31.4
G45.9 M31.4
I11.0 M31.4
G45.9 I11.0
M31.4 I11.0
I13.2 I48.X
I13.2 I10.X
I48.X I13.2
I10.X I13.2
I51.3 I07.2
I24.8 I07.2
I07.2 I51.3
I07.2 I24.8
I25.3 Q24.8
I25.3 I09.1
I25.3 I05.0
Q24.8 I25.3
I09.1 I25.3
I05.0 I25.3
I05.2 I25.8
I25.8 I05.2
I25.4 I09.1
I25.4 I05.0
I25.4 I06.1
I09.1 I25.4
I05.0 I25.4
I06.1 I25.4
I20.0 I21.9
I21.9 I20.0
Q25.0 I35.0
I35.0 Q25.0
I71.2 Q25.0
Q25.0 I71.2
I27.0 I71.2
I71.2 I27.0
I33.0 Q23.1
I33.0 Q23.0
Q23.1 I33.0
Q23.0 I33.0
I35.1 I21.9
I21.9 I35.1
I71.1 I71.0
I34.0 I71.0
I71.0 I71.1
I35.1 I71.1
I34.0 I71.1
Z01.7 I71.1
I71.1 I35.1
I71.0 I34.0
I71.1 I34.0
I71.1 Z01.7
I35.1 I27.0
I27.0 I35.1
I11.0 I42.0
I42.0 I11.0
I24.8 I11.0
I11.0 I24.8
I36.1 I24.8
I24.8 I36.1
I34.0 I44.2
I44.2 I34.0
I37.1 I50.0
I50.0 I37.1
I44.2 I48.X
I48.X I44.2
I44.0 I44.2
I44.2 I44.0
I49.4 I71.0
I44.0 I71.0
I49.4 I71.2
I44.0 I71.2
I71.0 I49.4
I71.2 I49.4
I44.0 I49.4
I71.0 I44.0
I71.2 I44.0
I49.4 I44.0
I44.2 I05.1
I05.1 I44.2
I44.2 I05.2
I05.2 I44.2
I44.2 Q22.5
Q22.5 I44.2
I64.X I33.0
I44.2 I33.0
I33.0 I64.X
I44.2 I64.X
I33.0 I44.2
I64.X I44.2
G45.9 I64.X
I64.X G45.9
J85.3 Q24.8
J85.3 Q23.1
Q24.8 J85.3
Q23.1 J85.3
I48.X J85.3
J85.3 I48.X
Z95.2 G45.9
G45.9 Z95.2
I49.0 Q23.1
I49.0 I33.0
Q23.1 I49.0
I33.0 I49.0
I49.8 I08.2
I08.2 I49.8
I35.1 I51.5
I35.1 I44.2
I51.5 I35.1
I44.2 I35.1
I25.4 I25.5
I40.9 I25.5
I25.5 I25.4
I40.9 I25.4
I49.8 I25.4
I25.5 I40.9
I25.4 I40.9
I25.4 I49.8
I49.8 I06.0
I06.0 I49.8
I44.9 I35.0
I35.0 I44.9
I50.9 I44.9
I49.8 I44.9
Z01.7 I44.9
I44.9 I50.9
I44.9 I49.8
I44.9 Z01.7
I49.8 J84.8
J84.8 I49.8
J93.1 I35.0
I35.0 J93.1
I50.9 J93.1
I49.8 J93.1
J93.1 I50.9
J93.1 I49.8
N17.9 I30.9
I50.9 I30.9
I49.8 I30.9
I30.9 N17.9
I30.9 I50.9
I30.9 I49.8
Q21.1 I40.9
I40.9 Q21.1
I11.0 I26.0
I26.0 I11.0
T82.7 I42.0
I42.0 T82.7
Z45.0 T82.7
I49.8 T82.7
T82.7 Z45.0
T82.7 I49.8
Z45.0 G90.9
Z45.9 G90.9
G90.9 Z45.0
G90.9 Z45.9
I49.0 I42.2
I47.2 I42.2
I49.9 I42.2
I42.2 I49.0
I49.9 I49.0
I42.2 I47.2
I42.2 I49.9
I49.0 I49.9
I50.0 I51.7
I51.7 I50.0
I50.0 I26.0
I50.0 I82.8
I26.0 I50.0
I82.8 I50.0
I50.9 I20.0
I20.0 I50.9
I10.X I21.9
I50.9 I21.9
I21.9 I10.X
I21.9 I50.9
I10.X I25.5
I25.5 I10.X
J98.6 I48.X
I48.X J98.6
I10.X J98.6
I50.9 J98.6
J98.6 I10.X
J98.6 I50.9
Q24.5 I35.0
I35.0 Q24.5
I10.X Q24.5
Q24.5 I10.X
I27.0 I06.2
I06.2 I27.0
I27.0 Q22.5
I50.9 Q22.5
Q22.5 I27.0
Q22.5 I50.9
I51.3 I26.0
I26.0 I51.3
I27.2 I51.3
I51.3 I27.2
I35.1 I42.8
I34.0 I42.8
I42.8 I35.1
I42.8 I34.0
I50.1 I37.1
I37.1 I50.1
I44.7 Q24.8
I44.7 Q25.1
Q24.8 I44.7
Q25.1 I44.7
I50.9 I07.2
I07.2 I50.9
I48.1 Q24.8
I48.1 Q23.1
Q24.8 I48.1
Q23.1 I48.1
I50.9 I48.1
Z01.7 I48.1
I48.1 I50.9
I48.1 Z01.7
I05.1 I11.0
I11.0 I05.1
T66.X I42.0
I42.0 T66.X
I51.3 T66.X
I50.9 T66.X
Z01.7 T66.X
T66.X I51.3
T66.X I50.9
T66.X Z01.7
J44.9 I45.1
I45.1 J44.9
I50.9 Q22.8
Q22.8 I50.9
T81.0 I71.2
T81.0 I10.X
I71.2 T81.0
I10.X T81.0
Y83.1 Q22.1
I50.9 Q22.1
Q22.1 Y83.1
Q22.1 I50.9
Z45.9 T82.7
I50.9 T82.7
T82.7 Z45.9
T82.7 I50.9
Z95.5 Q24.8
Z95.5 Q21.1
Q24.8 Z95.5
Q21.1 Z95.5
I50.9 Z95.5
Z95.5 I50.9
I36.0 I34.2
I51.3 I34.2
I34.2 I36.0
I51.3 I36.0
Z01.7 I36.0
I34.2 I51.3
I36.0 I51.3
I36.0 Z01.7
I51.7 I48.X
I51.7 Q23.1
I48.X I51.7
Q23.1 I51.7
I64.X I25.8
I64.X I21.0
I25.8 I64.X
I21.0 I64.X
I64.X I71.0
Q23.1 I35.1
I64.X I35.1
I35.1 Q23.1
I71.0 I64.X
I35.1 I64.X
Q27.0 Q24.8
Q27.0 Q21.1
Q24.8 Q27.0
Q21.1 Q27.0
I64.X Q27.0
Z01.7 Q27.0
Q27.0 I64.X
Q27.0 Z01.7
I64.X N28.1
I64.X Z49.1
N28.1 I64.X
Z49.1 I64.X
I65.8 Q24.8
Q25.4 Q25.1
I65.8 Q25.1
Q25.1 Q25.4
I65.8 Q25.4
Q24.8 I65.8
Q25.1 I65.8
Q25.4 I65.8
Z01.7 I65.8
I65.8 Z01.7
I20.8 I25.2
I25.2 I20.8
I70.9 T85.8
T85.8 I70.9
I71.2 I09.1
I71.2 T82.0
I71.2 Z95.2
I09.1 I71.2
T82.0 I71.2
Z95.2 I71.2
I73.9 I09.1
I73.9 I05.0
I73.9 I05.1
I09.1 I73.9
I05.0 I73.9
I05.1 I73.9
I73.9 I25.8
I74.3 I25.8
I73.9 I25.1
I74.3 I25.1
I25.8 I73.9
I25.1 I73.9
I74.3 I73.9
I25.8 I74.3
I25.1 I74.3
I73.9 I74.3
I77.0 I09.1
I77.0 I05.0
I77.0 I07.1
I09.1 I77.0
I05.0 I77.0
I07.1 I77.0
N04.X Z94.0
I77.6 Z94.0
Z94.0 N04.X
I77.6 N04.X
Z01.7 N04.X
Z94.0 I77.6
N04.X I77.6
N04.X Z01.7
I82.9 I25.8
I82.9 I25.5
I82.9 I24.8
I25.8 I82.9
I25.5 I82.9
I24.8 I82.9
I82.2 N18.9
I82.2 T82.4
I82.2 Z49.1
N18.9 I82.2
T82.4 I82.2
Z49.1 I82.2
Z01.7 I82.2
I82.2 Z01.7
J18.9 I42.0
J18.9 I49.4
I42.0 J18.9
I49.4 J18.9
J44.9 Q24.8
J44.9 Q23.0
J44.9 Q23.1
Q24.8 J44.9
Q23.0 J44.9
Q23.1 J44.9
I27.2 I25.4
J85.3 I25.4
I25.4 I27.2
J85.3 I27.2
I25.4 J85.3
I27.2 J85.3
J98.4 Q21.1
Q21.1 J98.4
K44.9 I50.9
K44.9 I49.8
K44.9 R07.2
I50.9 K44.9
I49.8 K44.9
R07.2 K44.9
Z01.7 K44.9
K44.9 Z01.7
K46.0 N18.9
K46.0 K65.0
K46.0 Z49.1
N18.9 K46.0
K65.0 K46.0
Z49.1 K46.0
Z01.7 K46.0
K46.0 Z01.7
M31.4 I35.0
I35.0 M31.4
M31.4 I64.X
M31.4 I44.2
I64.X M31.4
I44.2 M31.4
I40.8 I26.0
I40.8 I82.8
M32.1 I82.8
I26.0 I40.8
I82.8 I40.8
I82.8 M32.1
M32.9 I34.2
I34.2 M32.9
I50.1 I27.0
I50.1 Q21.1
M32.9 Q21.1
I27.0 I50.1
Q21.1 I50.1
M32.9 I50.1
Q21.1 M32.9
I50.1 M32.9
J84.9 I27.0
I27.0 J84.9
M34.9 I27.2
I27.2 M34.9
M35.0 I25.8
I44.7 I20.0
M35.0 I20.0
I20.0 I44.7
M35.0 I44.7
I25.8 M35.0
I20.0 M35.0
I44.7 M35.0
I34.0 I51.1
I31.9 I51.1
N17.9 I51.1
I51.1 I34.0
I51.1 I31.9
N17.9 I31.9
I51.1 N17.9
I31.9 N17.9
N17.9 I31.3
I31.3 N17.9
I10.X M31.4
N20.0 M31.4
N20.0 I64.X
M31.4 I10.X
N20.0 I10.X
M31.4 N20.0
I64.X N20.0
I10.X N20.0
N30.9 N18.9
D64.9 E14.9
N30.9 E14.9
E14.9 D64.9
N30.9 D64.9
N18.9 N30.9
E14.9 N30.9
D64.9 N30.9
Z01.7 N30.9
N30.9 Z01.7
T81.4 Z94.0
N32.2 Z94.0
N32.2 N18.9
Z94.0 T81.4
N32.2 T81.4
Z94.0 N32.2
N18.9 N32.2
T81.4 N32.2
Z01.7 N32.2
N32.2 Z01.7
N39.0 I71.0
I35.1 I31.3
N39.0 I31.3
I31.3 I35.1
N39.0 I35.1
I71.0 N39.0
I31.3 N39.0
I35.1 N39.0
Q20.1 I27.0
I27.0 Q20.1
Q21.8 Q24.5
Q24.5 Q21.8
Q21.1 I37.1
Q21.1 I36.1
I37.1 Q21.1
I36.1 Q21.1
Q22.2 I27.2
I27.2 Q22.2
Q22.9 Q24.8
Q22.9 Q21.1
Q22.9 Q22.8
Q24.8 Q22.9
Q21.1 Q22.9
Q22.8 Q22.9
Q23.3 Q87.4
Z01.7 Q87.4
Q87.4 Q23.3
Q87.4 Z01.7
J44.1 I26.0
J44.1 I27.0
I26.0 J44.1
I27.0 J44.1
J15.2 I27.2
Q76.9 I27.2
I27.2 J15.2
J98.4 J15.2
Q76.9 J15.2
J15.2 J98.4
Q76.9 J98.4
I27.2 Q76.9
J15.2 Q76.9
J98.4 Q76.9
Z01.7 Q76.9
Q76.9 Z01.7
R31.X N18.9
R31.X Z46.6
R31.X Z96.0
N18.9 R31.X
Z46.6 R31.X
Z96.0 R31.X
M06.1 N18.9
N18.9 M06.1
E03.9 M06.1
S37.0 M06.1
M06.1 E03.9
M06.1 S37.0
N30.0 N18.9
N18.9 N30.0
E14.9 N30.0
S37.0 N30.0
Z01.7 N30.0
N30.0 E14.9
S37.0 E14.9
N30.0 S37.0
E14.9 S37.0
N30.0 Z01.7
S37.0 E79.0
E79.0 S37.0
R31.X N06.9
I15.9 N06.9
N06.9 R31.X
I15.9 R31.X
S37.0 R31.X
N06.9 I15.9
R31.X I15.9
S37.0 I15.9
R31.X S37.0
I15.9 S37.0
I15.9 N00.8
M32.9 N00.8
S37.0 N00.8
Z01.7 N00.8
N00.8 I15.9
M32.9 I15.9
N00.8 M32.9
I15.9 M32.9
N00.8 S37.0
N00.8 Z01.7
M32.1 N05.5
S37.0 N05.5
N05.5 M32.1
N05.5 S37.0
N05.1 N18.9
N18.9 N05.1
M32.1 N05.1
S37.0 N05.1
Z01.7 N05.1
N05.1 M32.1
N05.1 S37.0
N05.1 Z01.7
N06.1 N18.9
N06.8 N18.9
N18.9 N06.1
N06.8 N06.1
S37.0 N06.1
Z01.7 N06.1
N18.9 N06.8
N06.1 N06.8
S37.0 N06.8
N06.1 S37.0
N06.8 S37.0
N06.1 Z01.7
N06.2 N18.9
N06.2 T86.1
N18.9 N06.2
T86.1 N06.2
S37.0 N06.2
Z01.7 N06.2
N06.2 S37.0
N06.2 Z01.7
N39.1 N18.9
N39.1 M32.1
N18.9 N39.1
M32.1 N39.1
S37.0 N39.1
Z01.7 N39.1
N39.1 S37.0
N39.1 Z01.7
N32.0 N17.9
Z46.6 N17.9
S37.0 N17.9
N17.9 N32.0
Z46.6 N32.0
S37.0 N32.0
Z01.7 N32.0
N17.9 Z46.6
N32.0 Z46.6
N17.9 S37.0
N32.0 S37.0
N32.0 Z01.7
M05.2 N01.8
Z49.1 N01.8
S37.0 N01.8
Z01.7 N01.8
N01.8 M05.2
Z49.1 M05.2
S37.0 M05.2
Z01.7 M05.2
N01.8 Z49.1
M05.2 Z49.1
N01.8 S37.0
M05.2 S37.0
N01.8 Z01.7
M05.2 Z01.7
N01.7 N18.9
N18.9 N01.7
Z49.1 N01.7
S37.0 N01.7
Z01.7 N01.7
N01.7 Z49.1
N01.7 S37.0
N01.7 Z01.7
T66.X Z45.0
T66.X Z45.9
Z45.0 T66.X
Z45.9 T66.X
T82.0 G45.9
G45.9 T82.0
T82.8 I25.8
T82.8 I25.2
T82.8 I70.9
I25.8 T82.8
I25.2 T82.8
I70.9 T82.8
T82.8 I33.0
T82.8 T82.6
I33.0 T82.8
T82.6 T82.8
T82.8 T85.7
T82.8 T85.6
T85.7 T82.8
T85.6 T82.8
T82.5 I27.9
T82.5 I27.2
T82.5 I36.1
I27.9 T82.5
I27.2 T82.5
I36.1 T82.5
T85.6 Z43.6
Z43.6 T85.6
I74.0 I71.1
I26.0 I71.1
Y83.1 I71.1
I71.1 I74.0
I26.0 I74.0
Y83.1 I74.0
Z01.7 I74.0
I71.1 I26.0
I74.0 I26.0
I71.1 Y83.1
I74.0 Y83.1
I74.0 Z01.7
Y83.1 I20.8
I20.8 Y83.1
Y83.1 I25.5
I25.5 Y83.1
M05.2 N18.9
M05.2 N01.7
Z29.2 N01.7
N18.9 M05.2
N01.7 M05.2
N01.7 Z29.2
I44.2 I42.2
I45.1 I42.2
I42.2 I44.2
I42.2 I45.1
I31.9 I42.2
I42.2 I31.9
I49.9 I31.9
Z45.0 I31.9
I31.9 I49.9
I31.9 Z45.0
I49.5 I33.0
Z45.0 I33.0
I33.0 I49.5
I33.0 Z45.0
Z45.9 J90.X
J90.X Z45.9
Z45.9 I34.0
I47.2 I36.1
Z45.9 I36.1
I36.1 I47.2
I34.0 Z45.9
I36.1 Z45.9
Z45.9 C38.0
C38.0 Z45.9
I40.1 I42.0
I42.0 I40.1
I44.4 I49.5
I49.5 I44.4
Z45.0 I44.4
Z45.9 I44.4
I44.4 Z45.0
I44.4 Z45.9
I44.7 I49.9
I49.9 I44.7
Z45.0 I51.7
Z45.9 I51.7
I51.7 Z45.0
I51.7 Z45.9
Z45.2 Z49.2
Z49.2 Z45.2
N02.5 N18.9
N02.5 N03.5
N18.9 N02.5
N03.5 N02.5
Z49.1 N02.5
Z01.7 N02.5
N02.5 Z49.1
N02.5 Z01.7
Y83.1 T82.4
T82.4 Y83.1
Q60.5 N27.0
Q60.0 N27.0
Z90.1 N27.0
N27.0 Q60.5
Q60.0 Q60.5
Z90.1 Q60.5
N27.0 Q60.0
Q60.5 Q60.0
Z90.1 Q60.0
Z01.7 Q60.0
N27.0 Z90.1
Q60.5 Z90.1
Q60.0 Z90.1
Z01.7 Z90.1
Q60.0 Z01.7
Z90.1 Z01.7
I26.0 I45.6
G93.1 I45.6
Z93.0 I45.6
I45.6 I26.0
G93.1 I26.0
Z93.0 I26.0
I45.6 G93.1
I26.0 G93.1
Z93.0 G93.1
I45.6 Z93.0
I26.0 Z93.0
G93.1 Z93.0
I63.1 Q24.8
I63.1 I64.X
Q24.8 I63.1
I64.X I63.1
Z95.2 I63.1
Z01.7 I63.1
I63.1 Z95.2
I63.1 Z01.7
I70.9 I44.0
Z95.5 I44.0
I44.0 I70.9
I44.0 Z95.5
T81.4 I35.1
J85.3 I35.1
I35.1 T81.4
I35.1 J85.3
Z95.2 J85.3
J85.3 Z95.2
Z95.2 I71.0
I71.0 Z95.2
N15.1 I82.8
N27.0 I82.8
Z96.0 I82.8
I82.8 N15.1
N27.0 N15.1
Z96.0 N15.1
Z01.7 N15.1
I82.8 N27.0
N15.1 N27.0
Z96.0 N27.0
I82.8 Z96.0
N15.1 Z96.0
N27.0 Z96.0
N15.1 Z01.7
Z96.0 I10.X
I10.X Z96.0
Z96.8 E14.9
E14.9 Z96.8
D64.9 K52.9
K52.9 D64.9
N04.2 N18.9
N18.9 N04.2
E10.9 N04.2
Z96.8 N04.2
Z01.7 N04.2
N04.2 E10.9
N04.2 Z96.8
N04.2 Z01.7
K51.9 N18.9
K51.9 A09.X
N18.9 K51.9
A09.X K51.9
Z96.8 K51.9
Z01.7 K51.9
K51.9 Z96.8
K51.9 Z01.7
Z96.8 N06.2
N06.2 Z96.8
D50.9 M32.1
M32.1 D50.9
N20.0 Z49.1
N20.0 N28.1
Z49.1 N20.0
N28.1 N20.0
E03.9 Z99.2
Z99.2 E03.9
N12.X N18.9
E05.9 N18.9
N18.9 N12.X
E05.9 N12.X
N18.9 E05.9
N12.X E05.9
Z01.7 E05.9
E05.9 Z01.7
I10.X N39.1
E10.9 N39.1
N39.1 I10.X
E10.9 I10.X
N39.1 E10.9
I10.X E10.9
E13.1 N18.9
E13.1 Z49.2
N18.9 E13.1
Z49.2 E13.1
Z01.7 E13.1
E13.1 Z01.7
E13.9 N18.9
E13.9 Z49.1
N18.9 E13.9
Z49.1 E13.9
E21.5 N18.9
E21.5 Z49.1
N18.9 E21.5
Z49.1 E21.5
Z01.7 E21.5
E21.5 Z01.7
E66.9 M05.2
M05.2 E66.9
I09.1 N02.3
E79.0 N02.3
Z01.7 N02.3
N02.3 I09.1
E79.0 I09.1
N02.3 E79.0
I09.1 E79.0
N02.3 Z01.7
E26.0 I15.9
E83.3 I15.9
I15.9 E26.0
E83.3 E26.0
Z01.7 E26.0
I15.9 E83.3
E26.0 E83.3
Z01.7 E83.3
E26.0 Z01.7
E83.3 Z01.7
J15.9 N18.9
J15.9 Z49.1
N18.9 J15.9
Z49.1 J15.9
Z01.7 J15.9
J15.9 Z01.7
B00.9 N18.9
N18.9 B00.9
M06.9 B00.9
Z01.7 B00.9
B00.9 M06.9
B00.9 Z01.7
M81.9 N18.9
M81.9 M32.1
N18.9 M81.9
M32.1 M81.9
E87.4 E87.1
R55.X E87.1
E87.1 E87.4
R55.X E87.4
Z01.7 E87.4
E87.1 R55.X
E87.4 R55.X
E87.4 Z01.7
E78.9 N00.8
N00.8 E78.9
S37.0 E78.9
E78.9 S37.0
I10.X N05.2
S37.0 N05.2
N05.2 I10.X
N05.2 S37.0
S37.3 N05.2
S37.3 M32.1
N05.2 S37.3
M32.1 S37.3
Z01.7 S37.3
S37.3 Z01.7
Z00.5 E74.3
E74.3 Z00.5
E76.2 Z52.4
Z52.4 E76.2
Z00.5 E76.2
Z01.7 E76.2
E76.2 Z00.5
E76.2 Z01.7
M32.9 N06.9
N06.9 M32.9
Z29.2 M32.9
M32.9 Z29.2
N01.3 N18.9
N18.9 N01.3
Z49.1 N01.3
Z01.7 N01.3
N01.3 Z49.1
N01.3 Z01.7
L93.2 N18.9
I05.0 N18.9
N18.9 L93.2
I05.0 L93.2
Z29.2 L93.2
N18.9 I05.0
L93.2 I05.0
Z29.2 I05.0
L93.2 Z29.2
I05.0 Z29.2
I46.1 I80.2
I80.2 I46.1
E26.0 N17.9
N17.9 E26.0
Z01.9 I45.6
Z01.9 I49.8
I45.6 Z01.9
I49.8 Z01.9
N99.9 N18.9
N18.9 N99.9
Z01.7 N99.9
N99.9 Z01.7
M32.1 N00.2
Z29.2 N00.2
N00.2 M32.1
N00.2 Z29.2
Z29.2 N17.9
N17.9 Z29.2
I24.8 N18.9
I21.1 I13.2
I24.8 I13.2
I13.2 I21.1
A41.9 I21.1
N18.9 I24.8
I13.2 I24.8
I21.1 A41.9
A41.9 I35.0
A41.9 I31.3
I35.0 A41.9
I31.3 A41.9
A41.9 I05.2
I05.2 A41.9
I35.1 I35.2
I35.2 I35.1
I48.X I35.1
A41.9 I35.1
I35.1 I48.X
I35.1 A41.9
A41.9 I64.X
I64.X A41.9
J18.9 I82.8
A41.9 I82.8
I82.8 J18.9
I82.8 A41.9
J18.9 M32.9
A41.9 M32.9
M32.9 J18.9
M32.9 A41.9
J85.3 T82.0
T82.0 J85.3
A41.9 J85.3
J85.3 A41.9
D68.8 I25.8
D68.8 I21.0
D68.8 I34.0
D68.8 Y83.1
I25.8 D68.8
I21.0 D68.8
I34.0 D68.8
Y83.1 D68.8
I47.9 I27.0
I27.0 I47.9
Y83.1 I47.9
I50.9 I47.9
E66.9 I47.9
I47.9 Y83.1
E66.9 Y83.1
I47.9 I50.9
I47.9 E66.9
Y83.1 E66.9
T82.6 I61.8
T82.0 I61.8
I09.1 I61.8
I46.1 I61.8
I61.8 T82.6
I46.1 T82.6
I61.8 T82.0
I61.8 I09.1
I61.8 I46.1
T82.6 I46.1
I11.0 I09.1
I60.9 I33.0
I11.0 I33.0
I33.0 I60.9
I09.1 I11.0
I33.0 I11.0
I27.9 I07.2
I46.1 I07.2
I27.9 I06.1
I07.2 I27.9
I06.1 I27.9
I07.2 I46.1
J93.1 I27.2
J93.1 J84.9
I49.8 J84.9
I27.2 J93.1
J84.9 J93.1
I46.1 J93.1
J84.9 I49.8
J93.1 I46.1
T85.6 I09.1
T85.6 I07.1
I49.X I07.1
I09.1 T85.6
I07.1 T85.6
I49.X T85.6
I46.1 T85.6
I07.1 I49.X
T85.6 I49.X
I46.1 I49.X
T85.6 I46.1
I49.X I46.1
I46.1 I70.9
I70.9 I46.1
I97.1 Z95.2
Z95.2 I97.1
I46.1 I97.1
I97.1 I46.1
M8000/ C38.0
E87.2 C38.0
K72.0 C38.0
C38.0 M8000/
E87.2 M8000/
K72.0 M8000/
I46.1 M8000/
C38.0 E87.2
M8000/ E87.2
K72.0 E87.2
C38.0 K72.0
M8000/ K72.0
E87.2 K72.0
I46.1 K72.0
M8000/ I46.1
K72.0 I46.1
Q24.5 I27.9
I27.9 Q24.5
I46.1 Q24.5
Q24.5 I46.1
K76.6 I27.9
K76.6 I48.X
K76.6 I27.2
I27.9 K76.6
I48.X K76.6
I27.2 K76.6
I50.9 K76.6
K76.6 I50.9
K72.9 I09.1
T82.0 I13.2
K72.9 I13.2
K72.9 I48.X
I13.2 T82.0
K72.9 T82.0
I09.1 K72.9
I13.2 K72.9
I48.X K72.9
T82.0 K72.9
G47.3 I27.9
I27.9 G47.3
R57.0 G47.3
G47.3 R57.0
R57.0 I05.2
I67.8 I07.0
R57.0 I07.0
I07.0 I67.8
R57.0 I67.8
I05.2 R57.0
I07.0 R57.0
I67.8 R57.0
N17.9 I05.2
N17.9 I07.1
I05.2 N17.9
I07.1 N17.9
M8000/ D15.1
T82.0 D15.1
T85.8 D15.1
R57.0 D15.1
D15.1 M8000/
T82.0 M8000/
T85.8 M8000/
R57.0 M8000/
D15.1 T82.0
M8000/ T82.0
D15.1 T85.8
M8000/ T85.8
D15.1 R57.0
M8000/ R57.0
Z95.4 T82.8
T82.8 Z95.4
T82.0 I34.2
T85.8 I34.2
Z95.2 I34.2
R57.0 I34.2
I34.2 T82.0
I34.2 T85.8
I34.2 Z95.2
I34.2 R57.0
T81.4 I48.X
I48.X T81.4
R18.X Q24.8
B18.2 Q24.8
R18.X I09.1
B18.2 I09.1
Q24.8 R18.X
I09.1 R18.X
B18.2 R18.X
Q24.8 B18.2
I09.1 B18.2
R18.X B18.2
D50.9 K52.9
K52.9 D50.9
Z52.4 N20.0
R73.0 N20.0
D50.9 N20.0
N20.0 Z52.4
R73.0 Z52.4
N20.0 R73.0
Z52.4 R73.0
D50.9 R73.0
Z01.7 R73.0
N20.0 D50.9
R73.0 D50.9
R73.0 Z01.7
D52.9 N18.9
I15.9 Z49.1
D52.9 Z49.1
Z49.1 I15.9
D52.9 I15.9
N18.9 D52.9
Z49.1 D52.9
I15.9 D52.9
Z01.7 D52.9
D52.9 Z01.7
E10.9 Z49.2
Z49.2 E10.9
D64.9 E10.9
E10.9 D64.9
D64.9 Z49.1
Z49.1 D64.9
E03.9 I27.0
E03.9 I45.1
I27.0 E03.9
I45.1 E03.9
R16.1 I27.0
R16.1 I50.0
E03.9 I50.0
I27.0 R16.1
I50.0 R16.1
E03.9 R16.1
Z01.7 R16.1
I50.0 E03.9
R16.1 E03.9
R16.1 Z01.7
E11.9 I51.3
I51.3 E11.9
E12.6 T85.7
T85.7 E12.6
I10.X N20.2
Z96.0 N20.2
E14.9 N20.2
Z01.7 N20.2
N20.2 I10.X
E14.9 I10.X
N20.2 Z96.0
E14.9 Z96.0
N20.2 E14.9
I10.X E14.9
Z96.0 E14.9
N20.2 Z01.7
M32.1 Z94.0
E21.2 Z94.0
E21.2 N18.9
Z94.0 M32.1
E21.2 M32.1
Z94.0 E21.2
N18.9 E21.2
M32.1 E21.2
Z01.7 E21.2
E21.2 Z01.7
D35.0 I15.1
M8370/ I15.1
E26.0 I15.1
I15.1 D35.0
M8370/ D35.0
E26.0 D35.0
Z01.7 D35.0
I15.1 M8370/
D35.0 M8370/
E26.0 M8370/
Z01.7 M8370/
I15.1 E26.0
D35.0 E26.0
M8370/ E26.0
D35.0 Z01.7
M8370/ Z01.7
E66.9 Z49.1
Z49.1 E66.9
I35.1 N18.9
I35.1 Z49.1
N18.9 I35.1
Z49.1 I35.1
F33.2 N18.9
F33.2 T86.1
F33.2 S37.0
N18.9 F33.2
T86.1 F33.2
S37.0 F33.2
Z01.7 F33.2
F33.2 Z01.7
G45.9 Q23.1
G45.9 Q23.0
Q23.1 G45.9
Q23.0 G45.9
I07.2 I05.2
I05.2 I07.2
I05.1 I42.0
I42.0 I05.1
Q87.4 I71.0
I27.9 I71.0
I71.0 Q87.4
I27.9 Q87.4
I10.X Q87.4
I71.0 I27.9
Q87.4 I27.9
Q87.4 I10.X
I10.X B57.2
B57.2 I10.X
I44.2 I11.9
Z01.9 I11.9
I11.9 I44.2
Z01.9 I44.2
Z01.9 I10.X
I11.9 Z01.9
I44.2 Z01.9
I10.X Z01.9
I73.0 I33.0
I73.0 I35.1
I33.0 I73.0
I35.1 I73.0
I10.X I73.0
I73.0 I10.X
I44.7 I42.1
Y83.1 I42.1
I42.1 I44.7
Y83.1 I44.7
I42.1 Y83.1
I44.7 Y83.1
I15.9 Q24.8
I15.9 Q25.1
I15.9 Y83.1
Q24.8 I15.9
Q25.1 I15.9
Y83.1 I15.9
I44.7 I25.1
I25.1 I44.7
I20.8 I21.4
I21.4 I20.8
I21.9 I21.0
I21.0 I21.9
I21.9 Q24.5
I24.8 Q24.5
Q24.5 I21.9
Q24.5 I24.8
I24.8 I42.0
I42.0 I24.8
I20.8 I20.0
I20.0 I20.8
I25.4 Q24.8
I25.4 Q21.0
I25.4 Q22.8
Q24.8 I25.4
Q21.0 I25.4
Q22.8 I25.4
M8000/ I26.0
M8000/ C50.9
I27.0 C50.9
I26.0 M8000/
C50.9 M8000/
I27.0 M8000/
Z01.7 M8000/
C50.9 I27.0
M8000/ I27.0
M8000/ Z01.7
I63.9 I64.X
I64.X I63.9
Q24.8 I63.9
I27.0 I63.9
I63.9 Q24.8
I63.9 I27.0
I37.1 I26.0
I26.0 I37.1
I27.1 I09.1
I27.1 I07.1
I27.1 I48.X
I09.1 I27.1
I07.1 I27.1
I48.X I27.1
Z01.7 I27.1
I27.1 Z01.7
I27.1 I27.2
I27.1 I27.0
I27.1 J98.4
I27.2 I27.1
I27.0 I27.1
J98.4 I27.1
I07.8 I09.1
I07.8 I05.2
I31.3 I05.2
I09.1 I07.8
I05.2 I07.8
I31.3 I07.8
Z01.7 I07.8
I05.2 I31.3
I07.8 I31.3
I07.8 Z01.7
I31.9 I25.8
I31.9 I21.1
I31.9 I20.0
I25.8 I31.9
I21.1 I31.9
I20.0 I31.9
I31.3 I07.1
I07.1 I31.3
I31.3 I35.2
I35.2 I31.3
I34.0 I21.2
I21.2 I34.0
I42.0 I27.2
I27.2 I42.0
I35.1 I20.8
I20.8 I35.1
I36.1 I21.2
I21.2 I36.1
I34.2 M8000/
I36.1 M8000/
M8000/ I34.2
M8000/ I36.1
Q23.1 I42.9
I42.9 Q23.1
I42.1 I21.9
I42.1 I24.8
I21.9 I42.1
I24.8 I42.1
Q24.5 Q21.0
I44.2 Q21.0
Q21.0 Q24.5
I44.2 Q24.5
Q21.0 I44.2
Q24.5 I44.2
I47.2 I07.1
I07.1 I47.2
I47.2 I25.8
I47.2 I21.1
I25.8 I47.2
I21.1 I47.2
I10.X M8000/
I48.X M8000/
M8000/ I10.X
M8000/ I48.X
I25.5 I47.9
I21.0 I47.9
I48.X I47.9
I47.9 I25.5
I47.9 I21.0
I47.9 I48.X
I51.3 I35.1
I35.1 I51.3
I36.1 I31.1
I71.0 I31.1
I31.1 I36.1
I71.0 I36.1
I31.1 I71.0
I36.1 I71.0
J93.1 I09.1
J93.1 I05.2
I09.1 J93.1
I05.2 J93.1
I48.X J93.1
J93.1 I48.X
I48.X M34.9
M34.9 I48.X
I48.9 Q24.8
I48.9 Q23.0
I48.9 Q23.1
Q24.8 I48.9
Q23.0 I48.9
Q23.1 I48.9
Z01.7 I48.9
I48.9 Z01.7
E87.5 I11.0
I11.0 E87.5
I49.8 E87.5
E87.5 I49.8
I24.8 I45.1
I45.1 I24.8
I24.8 Q21.1
Q21.1 I24.8
I31.3 M8000/
I49.8 M8000/
M8000/ I31.3
M8000/ I49.8
I49.8 I37.1
I37.1 I49.8
I44.2 I21.0
I21.0 I44.2
I47.2 I27.0
I27.0 I47.2
I47.1 I47.2
I47.2 I47.1
I50.0 Q23.3
Q23.3 I50.0
I51.4 I42.1
I42.1 I51.4
N17.0 I42.0
N17.0 I13.2
I49.8 I13.2
I42.0 N17.0
I13.2 N17.0
I49.8 N17.0
I13.2 I49.8
N17.0 I49.8
Y83.1 I82.8
I82.8 Y83.1
I49.4 Q24.8
I49.4 Q23.3
Q24.8 I49.4
Q23.3 I49.4
I49.9 C38.0
I50.9 M8000/
I49.9 M8000/
M8000/ I50.9
I49.9 I50.9
C38.0 I49.9
M8000/ I49.9
I50.9 I49.9
I47.2 I40.9
I40.9 I47.2
I49.9 I42.0
I49.9 T66.X
I42.0 I49.9
T66.X I49.9
I44.7 I51.4
M35.0 I51.4
I51.4 I44.7
I51.4 M35.0
I65.8 M31.4
M31.4 I65.8
Y83.1 I65.8
I50.9 I65.8
I65.8 Y83.1
I65.8 I50.9
I51.7 I07.1
I07.1 I51.7
I60.9 I06.1
I60.9 I48.X
I06.1 I60.9
I48.X I60.9
I64.X I05.1
I05.1 I64.X
I24.1 I25.8
I24.1 I21.0
I25.8 I24.1
I21.0 I24.1
I70.9 I24.1
Z01.7 I24.1
I24.1 I70.9
I24.1 Z01.7
I25.3 I25.8
I25.3 I21.1
I25.8 I25.3
I21.1 I25.3
Q21.0 I21.0
I21.0 Q21.0
I70.9 Q21.0
Q21.0 I70.9
I82.8 C38.0
I51.3 M8000/
I82.8 M8000/
M8000/ I51.3
I82.8 I51.3
C38.0 I82.8
M8000/ I82.8
I51.3 I82.8
J98.4 I36.1
I36.1 J98.4
J98.4 I44.2
J98.4 Z45.0
J98.4 Z45.9
I44.2 J98.4
Z45.0 J98.4
Z45.9 J98.4
K21.9 N18.9
K21.9 M32.1
K21.9 M35.0
N18.9 K21.9
M32.1 K21.9
M35.0 K21.9
Z01.7 K21.9
K21.9 Z01.7
K51.9 I27.0
K51.9 I36.1
K51.9 Y83.1
I27.0 K51.9
I36.1 K51.9
Y83.1 K51.9
I49.8 E11.2
E11.2 I49.8
K52.9 I49.8
I49.8 K52.9
E11.9 Z49.2
Z49.2 E11.9
K65.0 E11.9
E11.9 K65.0
K72.1 Q24.8
K72.1 I50.9
Q24.8 K72.1
I50.9 K72.1
Z01.7 K72.1
K72.1 Z01.7
N83.2 I31.3
K76.8 I31.3
N83.2 J90.X
K76.8 J90.X
I31.3 N83.2
J90.X N83.2
K76.8 N83.2
I31.3 K76.8
J90.X K76.8
N83.2 K76.8
Z01.7 K76.8
K76.8 Z01.7
L08.8 I27.2
M34.9 J84.1
L08.8 J84.1
J84.1 M34.9
L08.8 M34.9
I27.2 L08.8
J84.1 L08.8
M34.9 L08.8
Z01.7 L08.8
L08.8 Z01.7
T82.6 Q24.8
M31.4 I33.0
Q24.8 T82.6
M31.4 T82.6
I33.0 M31.4
T82.6 M31.4
M32.1 Q24.8
M32.1 Q21.1
Q24.8 M32.1
Q21.1 M32.1
M35.0 J84.9
M34.8 J84.9
M34.8 I10.X
J84.9 M35.0
M34.8 M35.0
J84.9 M34.8
I10.X M34.8
M35.0 M34.8
Z01.7 M34.8
M34.8 Z01.7
M32.9 I36.1
I36.1 M32.9
M79.7 M35.0
M35.0 M79.7
C38.4 C38.0
C38.4 M8000/
C38.0 C38.4
M8000/ C38.4
Z01.7 C38.4
C38.4 Z01.7
C90.0 I26.0
M9732/ I26.0
C90.0 I10.X
M9732/ I10.X
I26.0 C90.0
I10.X C90.0
M9732/ C90.0
I26.0 M9732/
I10.X M9732/
C90.0 M9732/
Z01.7 M9732/
M9732/ Z01.7
N03.1 Z94.0
N10.X Z94.0
Z94.0 N03.1
Z94.0 N10.X
N18.9 I05.2
I05.2 N18.9
N39.0 N03.1
N03.1 N39.0
N83.2 I26.9
N83.2 I49.8
N83.2 I50.9
I26.9 N83.2
I49.8 N83.2
I50.9 N83.2
Q21.1 I07.1
I07.1 Q21.1
Q22.1 I27.0
I27.0 Q22.1
Q22.2 Q22.1
Q22.1 Q22.2
Q22.8 Q21.8
Q23.3 Q21.8
Q21.8 Q22.8
Q21.8 Q23.3
Q23.2 Q23.1
Q23.2 Q23.0
Q23.1 Q23.2
Q23.0 Q23.2
Q25.1 Q21.0
Q21.0 Q25.1
J13.X I27.2
J13.X J98.4
I27.2 J13.X
J98.4 J13.X
Q76.9 J13.X
Z01.7 J13.X
J13.X Q76.9
J13.X Z01.7
T81.4 I26.0
Q87.4 I26.0
I26.0 T81.4
Q87.4 T81.4
I26.0 Q87.4
T81.4 Q87.4
Q87.4 Q22.8
Q22.8 Q87.4
R07.1 I10.X
I10.X R07.1
R74.8 I48.X
R18.X I48.X
R74.8 I50.9
R18.X I50.9
I48.X R74.8
I50.9 R74.8
R18.X R74.8
Z01.7 R74.8
I48.X R18.X
I50.9 R18.X
R74.8 R18.X
R74.8 Z01.7
T85.0 N18.9
R56.8 N18.9
T85.0 M32.1
R56.8 M32.1
N18.9 T85.0
M32.1 T85.0
R56.8 T85.0
Z01.7 T85.0
N18.9 R56.8
M32.1 R56.8
T85.0 R56.8
Z01.7 R56.8
T85.0 Z01.7
R56.8 Z01.7
A06.9 N18.9
A06.9 T86.1
N18.9 A06.9
T86.1 A06.9
S37.0 A06.9
Z01.7 A06.9
A06.9 S37.0
A06.9 Z01.7
I15.9 N04.9
E14.9 N04.9
S37.0 N04.9
Z01.7 N04.9
N04.9 I15.9
E14.9 I15.9
N04.9 E14.9
I15.9 E14.9
N04.9 S37.0
N04.9 Z01.7
M32.1 N07.2
I10.X N07.2
S37.0 N07.2
Z01.7 N07.2
N07.2 M32.1
N07.2 I10.X
N07.2 S37.0
N07.2 Z01.7
L50.9 N18.9
T12.0 N18.9
L50.9 M32.1
T12.0 M32.1
N18.9 L50.9
M32.1 L50.9
T12.0 L50.9
Z01.7 L50.9
N18.9 T12.0
M32.1 T12.0
L50.9 T12.0
Z01.7 T12.0
L50.9 Z01.7
T12.0 Z01.7
T82.0 I09.8
I09.8 T82.0
T82.6 I44.2
T82.0 I44.2
I44.2 T82.6
I44.2 T82.0
T82.6 I07.1
T82.6 I06.1
I07.1 T82.6
I06.1 T82.6
T82.1 I25.8
T82.1 I70.9
I25.8 T82.1
I70.9 T82.1
T82.7 I44.2
T82.7 T82.1
I44.2 T82.7
T82.1 T82.7
T33.9 I49.5
Y60.6 I49.5
T33.9 T82.1
Y60.6 T82.1
I49.5 T33.9
T82.1 T33.9
Y60.6 T33.9
Z01.7 T33.9
I49.5 Y60.6
T82.1 Y60.6
T33.9 Y60.6
Z01.7 Y60.6
T33.9 Z01.7
Y60.6 Z01.7
I10.X Q25.1
Q25.1 I10.X
I48.X Q25.1
Q25.1 I48.X
Y83.1 I70.0
I70.0 Y83.1
Y83.1 I07.2
Y83.1 T85.8
I07.2 Y83.1
T85.8 Y83.1
Y83.1 I82.2
I82.2 Y83.1
Z29.2 Z49.1
Z49.1 Z29.2
I30.8 I44.2
I30.8 I49.8
I44.2 I30.8
I49.8 I30.8
Z45.0 I30.8
Z01.7 I30.8
I30.8 Z45.0
I30.8 Z01.7
I44.2 I06.0
Z45.0 I06.0
I06.0 I44.2
I06.0 Z45.0
I31.3 I42.9
I44.7 I42.9
Z45.0 I42.9
I42.9 I31.3
I44.7 I31.3
Z45.0 I31.3
I42.9 I44.7
I31.3 I44.7
I42.9 Z45.0
I31.3 Z45.0
I44.2 I35.2
Z45.0 I35.2
I35.2 I44.2
I35.2 Z45.0
I45.9 I44.2
I44.2 I45.9
I44.7 I45.9
Z45.0 I45.9
I45.9 I44.7
I45.9 Z45.0
I44.7 Q21.1
Q21.1 I44.7
I44.2 I51.3
Z45.0 I51.3
I51.3 I44.2
I51.3 Z45.0
Z45.0 Q23.1
Q23.1 Z45.0
I49.9 I49.4
I49.9 I48.X
I49.4 I49.9
I48.X I49.9
I51.5 Q21.1
Q21.1 I51.5
I44.7 I49.5
I49.5 I44.7
T82.1 I44.7
I44.7 T82.1
Z45.8 Q24.8
Z45.8 Q21.1
Z45.8 I49.8
Q24.8 Z45.8
Q21.1 Z45.8
I49.8 Z45.8
Z45.2 I09.1
Z45.2 I07.1
Z45.2 T82.0
I09.1 Z45.2
I07.1 Z45.2
T82.0 Z45.2
Z45.0 I13.2
Z45.9 I13.2
I13.2 Z45.0
I13.2 Z45.9
I44.2 I11.0
Z45.0 I11.0
Z45.9 I11.0
I11.0 I44.2
I11.0 Z45.0
I11.0 Z45.9
Z45.0 I42.1
Z45.9 I42.1
I42.1 Z45.0
I42.1 Z45.9
I48.X I42.3
Z45.0 I42.3
Z45.9 I42.3
I42.3 I48.X
I42.3 Z45.0
I42.3 Z45.9
Z46.6 Z94.0
Z46.6 N39.0
Z94.0 Z46.6
N39.0 Z46.6
N01.9 N18.9
I77.8 N18.9
N18.9 N01.9
I77.8 N01.9
Z49.1 N01.9
Z01.7 N01.9
N18.9 I77.8
N01.9 I77.8
Z49.1 I77.8
N01.9 Z49.1
I77.8 Z49.1
N01.9 Z01.7
N11.1 Z52.4
N11.1 N18.9
Z52.4 N11.1
N18.9 N11.1
Z49.1 N11.1
Z01.7 N11.1
N11.1 Z49.1
N11.1 Z01.7
Z95.8 Q23.1
Q23.1 Z95.8
Z95.1 I25.8
Z95.1 I21.9
Z95.1 I70.9
I25.8 Z95.1
I21.9 Z95.1
I70.9 Z95.1
Z01.7 Z95.1
Z95.1 Z01.7
M8000/ D25.9
D25.9 M8000/
Z95.2 M8000/
M8000/ Z95.2
T81.4 I05.2
I05.2 T81.4
Z95.4 Q23.1
Q23.1 Z95.4
T82.6 I25.8
Z95.4 I25.8
Z95.4 I33.0
I25.8 T82.6
I25.8 Z95.4
I33.0 Z95.4
T85.8 I33.0
I33.0 T85.8
Z46.6 N28.9
Z96.0 N28.9
N28.9 Z46.6
N28.9 Z96.0
Z46.6 Z43.6
Z96.0 Z43.6
Z43.6 Z46.6
Z43.6 Z96.0
I27.9 N18.9
N18.9 I27.9
D64.9 I27.9
Z96.8 I27.9
I27.9 D64.9
I27.9 Z96.8
R80.X N18.9
N18.9 R80.X
Z96.8 R80.X
Z96.8 R31.X
R80.X Z96.8
R31.X Z96.8
Z29.2 M35.0
M35.0 Z29.2
Z95.5 I20.8
I20.8 Z95.5
E75.0 Z52.4
D64.9 Z52.4
Z52.4 E75.0
D64.9 E75.0
Z01.7 E75.0
Z52.4 D64.9
E75.0 D64.9
E75.0 Z01.7
D70.X N18.9
D70.X M32.1
N18.9 D70.X
M32.1 D70.X
Z01.7 D70.X
D70.X Z01.7
E03.9 J15.9
J15.9 E03.9
E26.0 N18.9
N18.9 E26.0
E11.9 E26.0
E26.0 E11.9
E87.8 I15.9
I15.9 E87.8
E26.0 E87.8
E87.8 E26.0
E78.5 I47.1
I47.1 E78.5
E78.2 N10.X
N10.X E78.2
G47.3 T86.1
T86.1 G47.3
M31.7 N18.9
N18.9 M31.7
I10.X M31.7
M31.7 I10.X
I25.8 E87.2
E87.2 I25.8
I28.0 I25.8
I25.8 I28.0
I50.9 I28.0
Z01.7 I28.0
I28.0 I50.9
I28.0 Z01.7
I77.8 Z49.2
Z49.2 I77.8
J18.9 T86.1
T86.1 J18.9
J18.1 N18.9
N18.9 J18.1
J90.X J18.1
J18.1 J90.X
K21.9 I10.X
I10.X K21.9
M06.1 T86.1
T86.1 M06.1
M34.1 I50.9
M34.1 I49.8
I50.9 M34.1
I49.8 M34.1
Z01.7 M34.1
M34.1 Z01.7
M45.X N18.9
N18.9 M45.X
M79.7 M45.X
Z01.7 M45.X
M45.X M79.7
M45.X Z01.7
R07.2 I11.0
I11.0 R07.2
N03.9 N05.9
N05.9 N03.9
I15.9 I70.1
Y83.1 I70.1
I70.1 I15.9
I70.1 Y83.1
I10.X Z52.4
Z52.4 I10.X
Z00.5 I10.X
I10.X Z00.5
I15.9 Z52.4
Z52.4 I15.9
Z00.5 I15.9
I15.9 Z00.5
N20.2 N18.9
N18.9 N20.2
Z46.6 N20.2
N20.2 Z46.6
B25.9 N18.9
N18.9 B25.9
E26.1 D35.0
D35.0 E26.1
Z01.7 E26.1
E26.1 Z01.7
I49.9 I47.1
I47.1 I49.9
Z96.8 N17.9
N17.9 Z96.8
J11.0 I48.X
J11.0 J18.1
Z95.4 J18.1
I48.X J11.0
J18.1 J11.0
Z95.4 J11.0
J18.1 Z95.4
J11.0 Z95.4
I44.2 I27.9
Z45.0 I27.9
I44.2 I27.2
I27.9 I44.2
I27.2 I44.2
I27.9 Z45.0
Z45.0 Q21.0
Q21.0 Z45.0
I49.8 J44.9
R07.4 J44.9
J44.9 I49.8
J44.9 R07.4
I31.3 I42.5
I27.2 I42.5
I42.5 I31.3
I42.5 I27.2
I73.9 I21.1
I21.1 I73.9
I70.9 I73.9
I73.9 I70.9
I50.1 J18.9
J18.9 I50.1
J90.X Q24.8
J90.X J98.4
Q24.8 J90.X
J98.4 J90.X
I27.2 J90.X
J90.X I27.2
Q23.3 Q24.4
Q24.4 Q23.3
E03.9 I47.1
D50.8 I47.1
E03.9 I34.0
D50.8 I34.0
I47.1 E03.9
I34.0 E03.9
D50.8 E03.9
I47.1 D50.8
I34.0 D50.8
E03.9 D50.8
Z01.7 D50.8
D50.8 Z01.7
N04.9 N18.9
N18.9 N04.9
R80.X N04.9
N04.9 R80.X
E78.5 Z52.4
Z52.4 E78.5
E66.9 E78.5
E78.5 E66.9
M34.9 N05.9
E11.2 N05.9
N05.9 M34.9
E11.2 M34.9
N05.9 E11.2
M34.9 E11.2
I48.X I21.9
T82.0 I21.9
I21.9 I48.X
I21.9 T82.0
J15.9 I09.1
I09.1 J15.9
Z95.4 J15.9
Z95.2 J15.9
J15.9 Z95.4
J15.9 Z95.2
I48.X T66.X
I47.2 T66.X
I46.1 T66.X
T66.X I48.X
T66.X I47.2
T66.X I46.1
E78.5 I09.1
E78.5 I06.1
E78.5 I05.0
E78.5 I07.1
I09.1 E78.5
I06.1 E78.5
I05.0 E78.5
I07.1 E78.5
Z95.2 Q22.5
Q22.5 Z95.2
I42.0 O90.3
I36.1 O90.3
N17.9 O90.3
O90.3 I42.0
O90.3 I36.1
O90.3 N17.9
M8000/ C38.3
I27.2 C38.3
G47.3 C38.3
Z01.7 C38.3
C38.3 M8000/
I27.2 M8000/
G47.3 M8000/
C38.3 I27.2
M8000/ I27.2
C38.3 G47.3
M8000/ G47.3
C38.3 Z01.7
Z45.9 I05.0
I05.0 Z45.9
E74.3 I47.1
E74.3 I49.8
I47.1 E74.3
I49.8 E74.3
N20.9 Z52.4
N20.9 N18.9
Z52.4 N20.9
N18.9 N20.9
Z49.1 N20.9
Z01.7 N20.9
N20.9 Z49.1
N20.9 Z01.7
E66.9 D64.9
D64.9 E66.9
T81.5 N18.9
N18.9 T81.5
Z49.1 T81.5
T81.5 Z49.1
A60.0 N18.9
Y41.5 N18.9
A46.X N18.9
N18.9 A60.0
Y41.5 A60.0
A46.X A60.0
Z01.7 A60.0
N18.9 Y41.5
A60.0 Y41.5
A46.X Y41.5
Z01.7 Y41.5
N18.9 A46.X
A60.0 A46.X
Y41.5 A46.X
Z01.7 A46.X
A60.0 Z01.7
Y41.5 Z01.7
A46.X Z01.7
Z00.5 E66.9
E66.9 Z00.5
I36.1 I25.5
I25.5 I36.1
I34.1 I25.8
I25.8 I34.1
I20.8 I34.1
I34.1 I20.8
I50.9 I42.9
I49.8 I42.9
E78.5 I42.9
I42.9 I50.9
I42.9 I49.8
I42.9 E78.5
J90.X I07.2
I07.2 J90.X
T85.7 I21.9
T85.7 I25.8
T85.7 I70.9
I21.9 T85.7
I25.8 T85.7
I70.9 T85.7
R57.0 T85.7
T85.7 R57.0
I65.2 Q24.8
I65.2 Q25.1
I65.2 Q25.4
Q24.8 I65.2
Q25.1 I65.2
Q25.4 I65.2
D73.5 I71.0
N28.0 I71.0
D73.5 Q87.4
N28.0 Q87.4
I71.0 D73.5
Q87.4 D73.5
N28.0 D73.5
Z01.7 D73.5
I71.0 N28.0
Q87.4 N28.0
D73.5 N28.0
D73.5 Z01.7
T82.0 I71.0
Z45.0 I71.0
Z45.9 I71.0
I71.0 T82.0
Z45.0 T82.0
I71.0 Z45.0
T82.0 Z45.0
I71.0 Z45.9
I49.5 I35.0
I49.5 I34.2
I35.0 I49.5
I34.2 I49.5
I36.1 I42.1
I42.1 I36.1
E78.2 I11.0
I11.0 E78.2
I28.0 Q24.8
I28.0 Q21.1
Q24.8 I28.0
Q21.1 I28.0
I49.8 I28.0
I28.0 I49.8
I45.1 I20.8
I20.8 I45.1
I25.8 I12.0
I12.0 I25.8
S37.0 N00.9
N00.9 S37.0
J85.3 I34.2
J85.3 I36.1
I34.2 J85.3
I36.1 J85.3
I50.9 I71.0
I71.0 I50.9
I44.7 I20.8
I65.2 I20.8
I20.8 I44.7
I65.2 I44.7
I20.8 I65.2
I44.7 I65.2
I82.8 I25.8
I82.8 I36.1
I25.8 I82.8
I36.1 I82.8
I33.0 Q23.3
I33.0 Q87.4
Q23.3 I33.0
Q87.4 I33.0
I22.0 I25.5
I67.8 I25.5
I25.5 I22.0
I67.8 I22.0
I49.8 I22.0
I25.5 I67.8
I22.0 I67.8
I49.8 I67.8
I22.0 I49.8
I67.8 I49.8
I34.0 I50.1
I50.1 I34.0
I25.8 I27.9
I21.0 I27.9
I21.0 I27.2
I27.9 I25.8
I27.9 I21.0
I27.2 I21.0
I27.0 Q26.4
I49.8 Q26.4
Q26.4 I27.0
Q26.4 I49.8
T82.0 I37.2
Z95.2 I37.2
I50.9 I37.2
Z01.7 I37.2
I37.2 T82.0
I37.2 Z95.2
I37.2 I50.9
I37.2 Z01.7
I12.9 T86.1
T86.1 I12.9
K65.0 Z52.4
A41.9 Z52.4
Z52.4 K65.0
A41.9 K65.0
Z52.4 A41.9
K65.0 A41.9
I45.1 M8000/
M8000/ I45.1
I08.0 I07.2
I07.2 I08.0
I49.9 I34.0
I49.9 I36.1
I49.9 I50.0
I34.0 I49.9
I36.1 I49.9
I50.0 I49.9
Z95.2 I50.0
I50.0 Z95.2
I25.3 Q21.1
Q21.1 I25.3
I48.X I25.3
I25.3 I48.X
D25.9 I35.0
D25.9 I49.8
I35.0 D25.9
I49.8 D25.9
I81.9 I35.2
I81.9 I34.0
I35.2 I81.9
I34.0 I81.9
I49.8 I81.9
Z01.7 I81.9
I81.9 I49.8
I81.9 Z01.7
I51.7 I25.2
I25.2 I51.7
I51.7 I35.2
I35.2 I51.7
J90.X I05.0
J90.X I06.0
I05.0 J90.X
I06.0 J90.X
G93.3 I10.X
G93.3 I50.9
G93.3 I49.8
I10.X G93.3
I50.9 G93.3
I49.8 G93.3
Z01.7 G93.3
G93.3 Z01.7
G45.9 I27.9
E78.9 I27.9
I27.9 G45.9
E78.9 G45.9
E78.9 I49.8
I27.9 E78.9
G45.9 E78.9
I49.8 E78.9
I49.5 Q23.1
Q23.1 I49.5
I45.1 I49.5
I49.5 I45.1
I48.X Q24.4
Q24.4 I48.X
E03.9 I15.1
I15.1 E03.9
M34.9 N18.9
I15.1 M32.1
M34.9 M32.1
M32.1 I15.1
M34.9 I15.1
N18.9 M34.9
M32.1 M34.9
I15.1 M34.9
M06.1 Z49.1
M06.1 I15.1
Z49.1 M06.1
I15.1 M06.1
R80.X M32.1
M32.1 R80.X
E78.5 R80.X
R80.X E78.5
K42.9 I15.1
I15.1 K42.9
R57.1 I07.0
R57.1 I48.X
I07.0 R57.1
I48.X R57.1
I25.4 I21.9
I35.2 I21.9
I21.9 I25.4
I35.2 I25.4
I46.1 I25.4
I21.9 I35.2
I25.4 I35.2
I25.8 I35.2
I35.2 I25.8
I25.4 I46.1
M8000/0 D27.X
I50.9 D27.X
I49.8 D27.X
Z01.7 D27.X
D27.X M8000/0
I50.9 M8000/0
I49.8 M8000/0
Z01.7 M8000/0
D27.X I50.9
M8000/0 I50.9
D27.X I49.8
M8000/0 I49.8
D27.X Z01.7
M8000/0 Z01.7
G90.9 I44.2
I44.2 G90.9
Y83.1 I20.1
I20.1 Y83.1
M8000/3 C38.0
C38.0 M8000/3
Z45.0 M8000/3
Z45.9 M8000/3
Z01.7 M8000/3
M8000/3 Z45.0
M8000/3 Z45.9
M8000/3 Z01.7
G44.1 I09.1
I69.4 I64.X
G44.1 I64.X
I64.X I69.4
G44.1 I69.4
I09.1 G44.1
I64.X G44.1
I69.4 G44.1
Z01.7 G44.1
G44.1 Z01.7
D27.X I27.9
M8000/ I27.9
D27.X I45.1
I27.9 D27.X
I45.1 D27.X
M8000/ D27.X
I27.9 M8000/
D27.X M8000/
M31.7 Z49.1
Z49.1 M31.7
E66.9 M31.7
M31.7 E66.9
D25.9 I31.3
I31.3 D25.9
I49.4 I27.0
I44.0 I51.7
I49.4 I51.7
I51.7 I44.0
I27.0 I49.4
I51.7 I49.4
I34.0 I09.1
I09.1 I34.0
I87.2 I34.0
I34.0 I87.2
K92.0 I09.1
K92.0 I50.9
I09.1 K92.0
I50.9 K92.0
T82.7 Q24.8
I49.5 Q23.3
T82.7 Q23.3
Q23.3 I49.5
Q24.8 T82.7
Q23.3 T82.7
Z95.1 I10.X
I10.X Z95.1
Z95.2 Z95.1
Z95.1 Z95.2
I64.X I34.2
I34.2 I64.X
T81.5 I47.2
M35.0 I47.2
K83.0 I47.2
I47.2 T81.5
M35.0 T81.5
K83.0 T81.5
I47.2 M35.0
T81.5 M35.0
K83.0 M35.0
I47.2 K83.0
T81.5 K83.0
M35.0 K83.0
Z01.7 K83.0
K83.0 Z01.7
I60.9 I31.3
J32.2 I31.3
J32.0 I31.3
I31.3 I60.9
J32.2 I60.9
J32.0 I60.9
A41.9 I60.9
I31.3 J32.2
I60.9 J32.2
J32.0 J32.2
A41.9 J32.2
I31.3 J32.0
I60.9 J32.0
J32.2 J32.0
A41.9 J32.0
I60.9 A41.9
J32.2 A41.9
J32.0 A41.9
E66.9 E14.9
E14.9 E66.9
N11.0 N18.9
N18.9 N11.0
Z96.8 N11.0
D64.9 N11.0
Z01.7 N11.0
N11.0 Z96.8
N11.0 D64.9
N11.0 Z01.7
J80.X I25.5
J18.9 I25.5
A41.9 I25.5
J80.X I48.X
I25.5 J80.X
I48.X J80.X
J18.9 J80.X
A41.9 J80.X
I25.5 J18.9
J80.X J18.9
I25.5 A41.9
J80.X A41.9
I44.7 I51.3
J98.4 I51.3
I51.3 I44.7
J98.4 I44.7
I51.3 J98.4
I44.7 J98.4
M34.9 J84.8
J84.8 M34.9
E05.9 C38.0
E05.9 M8000/
E05.9 I49.8
C38.0 E05.9
M8000/ E05.9
I49.8 E05.9
T85.8 I07.0
I07.0 T85.8
I13.2 I07.1
I07.1 I13.2
I49.8 I07.2
I07.2 I49.8
Z95.4 T81.0
T81.0 Z95.4
G06.0 I09.1
G06.0 I60.9
I09.1 G06.0
I60.9 G06.0
I48.X G06.0
Z01.7 G06.0
G06.0 I48.X
G06.0 Z01.7
K05.0 I09.1
Y44.2 Z95.2
K05.0 Z95.2
Z95.2 Y44.2
K05.0 Y44.2
I09.1 K05.0
Z95.2 K05.0
Y44.2 K05.0
Z01.7 K05.0
K05.0 Z01.7
I23.3 I25.8
I23.3 I21.1
I31.3 I21.1
I25.8 I23.3
I21.1 I23.3
I31.3 I23.3
Z01.7 I23.3
I21.1 I31.3
I23.3 I31.3
I23.3 Z01.7
I20.8 I21.2
I21.2 I20.8
R00.0 I26.0
R00.0 I82.8
I26.0 R00.0
I82.8 R00.0
M34.9 Q24.8
M34.9 Q25.0
Q24.8 M34.9
Q25.0 M34.9
E66.9 I21.9
I49.8 I21.9
I21.9 E66.9
R57.0 E66.9
I21.9 I49.8
E66.9 R57.0
K81.0 I35.0
K81.0 Y83.1
I35.0 K81.0
Y83.1 K81.0
I10.X K81.0
Z01.7 K81.0
K81.0 I10.X
K81.0 Z01.7
K71.6 I35.2
I35.2 K71.6
I50.9 K71.6
I49.8 K71.6
Z01.7 K71.6
K71.6 I50.9
K71.6 I49.8
K71.6 Z01.7
I48.X I42.9
N17.9 I42.9
I13.2 I42.9
I42.9 I48.X
I42.9 N17.9
I42.9 I13.2
I47.1 I44.2
I44.2 I47.1
T82.1 I47.1
Z45.0 I47.1
I47.1 T82.1
I47.1 Z45.0
I36.2 I51.5
Y83.1 I51.5
I51.5 I36.2
I48.X I36.2
Y83.1 I36.2
Z01.7 I36.2
I36.2 I48.X
I51.5 Y83.1
I36.2 Y83.1
I36.2 Z01.7
M35.0 N04.1
Z01.7 N04.1
N04.1 M35.0
N04.1 Z01.7
A09.X N17.8
Z96.8 N17.8
Z01.7 N17.8
N17.8 A09.X
N17.8 Z96.8
N17.8 Z01.7
N00.1 N17.9
N17.9 N00.1
Z01.7 N00.1
N00.1 Z01.7
K27.0 N18.9
K27.0 T86.1
I82.8 T86.1
N18.9 K27.0
T86.1 K27.0
I82.8 K27.0
Z01.7 K27.0
T86.1 I82.8
K27.0 I82.8
K27.0 Z01.7
M31.1 N18.9
E87.7 N18.9
N18.9 M31.1
E87.7 M31.1
Z01.7 M31.1
N18.9 E87.7
M31.1 E87.7
Z01.7 E87.7
M31.1 Z01.7
E87.7 Z01.7
Z49.1 I33.0
I33.0 Z49.1
N01.1 N18.9
N18.9 N01.1
T82.4 N01.1
Z49.1 N01.1
Z01.7 N01.1
N01.1 T82.4
N01.1 Z49.1
N01.1 Z01.7
R04.8 N18.9
E87.2 M31.3
R57.1 M31.3
N18.9 R04.8
E87.2 R04.8
R57.1 R04.8
M31.3 E87.2
R04.8 E87.2
R57.1 E87.2
M31.3 R57.1
R04.8 R57.1
E87.2 R57.1
Q21.8 Q25.0
Q25.0 Q21.8
I50.9 I34.1
I49.8 I34.1
I34.1 I50.9
I34.1 I49.8
I47.2 I25.5
I25.5 I47.2
I70.9 I42.1
I42.1 I70.9
Q25.5 I35.2
I35.2 Q25.5
I49.8 Q25.5
I48.X Q25.5
Z01.7 Q25.5
Q25.5 I49.8
Q25.5 I48.X
Q25.5 Z01.7
I13.2 I35.1
N17.9 I35.1
I13.2 I33.0
N17.9 I33.0
I35.1 I13.2
I33.0 I13.2
I35.1 N17.9
I33.0 N17.9
J93.9 I49.9
I49.9 J93.9
Z45.0 J93.9
Z45.9 J93.9
Z01.7 J93.9
J93.9 Z45.0
J93.9 Z45.9
J93.9 Z01.7
Z95.3 I09.1
Z95.3 T82.0
Z95.3 Z95.4
I09.1 Z95.3
T82.0 Z95.3
Z95.4 Z95.3
Z01.7 Z95.3
Z95.3 Z01.7
D18.0 C38.0
D18.0 M8000/
D18.0 I26.0
C38.0 D18.0
M8000/ D18.0
I26.0 D18.0
Z01.7 D18.0
D18.0 Z01.7
E24.8 I27.0
E24.8 J84.8
I27.0 E24.8
J84.8 E24.8
I26.0 I26.9
K90.4 I26.9
I26.9 I26.0
K90.4 I26.0
K90.4 I49.8
I26.9 K90.4
I26.0 K90.4
I49.8 K90.4
Z01.7 K90.4
K90.4 Z01.7
I44.7 I34.0
I34.0 I44.7
R00.1 I47.1
Z95.0 I47.1
I47.1 R00.1
Z95.0 R00.1
I47.1 Z95.0
R00.1 Z95.0
I27.2 Q23.3
Q23.3 I27.2
N19.X Z94.0
N19.X N18.9
N19.X Z49.1
Z94.0 N19.X
N18.9 N19.X
Z49.1 N19.X
J45.9 N18.9
Z49.1 N11.0
J45.9 N11.0
N11.0 Z49.1
J45.9 Z49.1
N18.9 J45.9
N11.0 J45.9
Z49.1 J45.9
Z01.7 J45.9
J45.9 Z01.7
N00.1 N18.9
N18.9 N00.1
T82.4 N00.1
Z49.1 N00.1
N00.1 T82.4
N00.1 Z49.1
A41.9 I34.2
I34.2 A41.9
Q26.2 I09.1
Q26.2 I05.0
Q26.2 I07.1
I09.1 Q26.2
I05.0 Q26.2
I07.1 Q26.2
I31.9 I34.2
I44.0 I34.2
I34.2 I31.9
I44.0 I31.9
I10.X I31.9
I34.2 I44.0
I31.9 I44.0
I31.9 I10.X
I44.7 Q23.1
Q23.1 I44.7
I49.4 I42.9
I46.1 I42.9
I49.4 I34.0
I49.4 I36.1
I42.9 I49.4
I34.0 I49.4
I36.1 I49.4
I46.1 I49.4
I42.9 I46.1
I49.4 I46.1
I35.0 I61.9
E78.1 I61.9
I61.9 I35.0
E78.1 I35.0
E78.1 I10.X
I61.9 E78.1
I35.0 E78.1
I10.X E78.1
I46.1 E78.1
E78.1 I46.1
I27.0 Z49.1
Z49.1 I27.0
Z49.1 N00.9
Z49.2 N00.9
N00.9 Z49.1
N00.9 Z49.2
S37.0 Z49.2
Z49.2 S37.0
E10.2 Z49.2
Z49.2 E10.2
E10.9 N01.7
Z96.8 N01.7
N01.7 E10.9
Z29.2 E10.9
N01.7 Z96.8
Z29.2 Z96.8
E10.9 Z29.2
Z96.8 Z29.2
E03.9 Z43.6
E03.9 Z46.6
Z43.6 E03.9
Z46.6 E03.9
R73.0 E78.5
Z00.5 E78.5
E78.5 R73.0
Z00.5 R73.0
E78.5 Z00.5
R73.0 Z00.5
I49.8 Z52.4
G44.2 Z52.4
T65.8 Z52.4
Z52.4 I49.8
G44.2 I49.8
T65.8 I49.8
Z52.4 G44.2
I49.8 G44.2
T65.8 G44.2
Z01.7 G44.2
Z52.4 T65.8
I49.8 T65.8
G44.2 T65.8
Z01.7 T65.8
G44.2 Z01.7
T65.8 Z01.7
R57.2 Q24.8
R57.2 Q23.3
R57.2 Q22.8
R57.2 Q23.1
Q24.8 R57.2
Q23.3 R57.2
Q22.8 R57.2
Q23.1 R57.2
T82.6 I05.0
I05.0 T82.6
I45.2 I35.0
I35.0 I45.2
I10.X I45.2
I45.2 I10.X
N17.9 I05.0
N17.9 I06.1
I05.0 N17.9
I06.1 N17.9
I27.9 Q23.3
Q23.3 I27.9
I44.3 I07.1
I44.3 I48.X
I07.1 I44.3
I48.X I44.3
I05.5 I09.1
I09.1 I05.5
I07.1 I05.5
I48.X I05.5
Z01.7 I05.5
I05.5 I07.1
I05.5 I48.X
I05.5 Z01.7
M31.1 N04.1
E11.3 N04.1
S37.0 N04.1
N04.1 M31.1
E11.3 M31.1
S37.0 M31.1
N04.1 E11.3
M31.1 E11.3
S37.0 E11.3
N04.1 S37.0
M31.1 S37.0
E11.3 S37.0
Q21.1 I42.0
I42.0 Q21.1
F33.2 I27.9
F33.2 I50.9
F33.2 I49.8
I27.9 F33.2
I50.9 F33.2
I49.8 F33.2
C50.9 I25.8
C50.9 I10.X
C50.9 I70.9
I25.8 C50.9
I10.X C50.9
I70.9 C50.9
I07.1 I07.0
I07.0 I07.1
E04.1 I09.1
E04.1 I49.8
I09.1 E04.1
I49.8 E04.1
E78.2 Z52.4
Z52.4 E78.2
D69.6 E78.2
E78.2 D69.6
T13.5 N18.9
T13.5 M32.1
T13.5 M35.0
N18.9 T13.5
M32.1 T13.5
M35.0 T13.5
Z01.7 T13.5
T13.5 Z01.7
E83.5 E11.2
E11.2 E83.5
I44.0 I05.2
I05.2 I44.0
Z01.2 Q24.8
Z01.2 Q21.1
Z01.2 Y83.1
Z01.2 I49.8
Q24.8 Z01.2
Q21.1 Z01.2
Y83.1 Z01.2
I49.8 Z01.2
E78.2 I09.1
E78.2 I05.2
I09.1 E78.2
I05.2 E78.2
Q26.8 Q24.8
Q26.8 Q26.3
I49.8 Q26.3
Q24.8 Q26.8
Q26.3 Q26.8
I49.8 Q26.8
Z01.7 Q26.8
Q26.3 I49.8
Q26.8 I49.8
Q26.8 Z01.7
C56.X I21.1
C56.X Y83.1
I21.1 C56.X
Y83.1 C56.X
I77.6 N28.1
N28.1 I77.6
I70.0 I44.2
I44.2 I70.0
Z45.0 I70.0
Z45.9 I70.0
I70.0 Z45.0
I70.0 Z45.9
E78.2 N05.1
E79.9 N05.1
N05.1 E78.2
E79.9 E78.2
S37.0 E78.2
N05.1 E79.9
E78.2 E79.9
S37.0 E79.9
Z01.7 E79.9
E78.2 S37.0
E79.9 S37.0
E79.9 Z01.7
M35.0 I42.1
I27.0 I42.1
M35.0 I34.0
I42.1 M35.0
I34.0 M35.0
I42.1 I27.0
I49.8 Q22.2
Q22.2 I49.8
J90.X I06.1
I06.1 J90.X
M31.4 I31.3
I25.2 I31.3
I31.3 M31.4
I25.2 M31.4
I31.3 I25.2
M31.4 I25.2
E11.9 I70.1
I70.1 E11.9
I10.X I49.0
I49.0 I10.X
Y83.1 I07.0
I07.0 Y83.1
I49.0 I26.0
N17.9 I26.0
R57.2 I26.0
I26.0 I49.0
N17.9 I49.0
N39.0 I49.0
R57.2 I49.0
I26.0 N17.9
I49.0 N17.9
R57.2 N17.9
I49.0 N39.0
R57.2 N39.0
I26.0 R57.2
I49.0 R57.2
N17.9 R57.2
N39.0 R57.2
R57.1 Q22.8
Q22.2 Q23.3
R57.1 Q23.3
Q23.3 Q22.2
R57.1 Q22.2
Q22.8 R57.1
Q23.3 R57.1
Q22.2 R57.1
C50.9 C38.0
C38.0 C50.9
I25.2 I07.1
I07.1 I25.2
Q25.0 Q26.2
Q26.2 Q25.0
E78.2 I71.2
I71.2 E78.2
F33.2 I48.X
E05.2 I50.9
I50.9 E05.2
F33.2 E05.2
I48.X F33.2
E05.2 F33.2
I51.7 I31.3
I31.3 I51.7
I35.1 I51.7
I51.7 I35.1
Z01.0 I27.0
Z01.0 I26.0
Z01.0 I36.1
Z01.0 I37.1
I27.0 Z01.0
I26.0 Z01.0
I36.1 Z01.0
I37.1 Z01.0
M32.9 I27.9
M32.9 I80.2
I27.9 M32.9
I80.2 M32.9
Z95.8 M32.9
M32.9 Z95.8
Q24.3 Q21.1
Q24.3 Q21.0
Q21.1 Q24.3
Q21.0 Q24.3
E11.9 E11.4
E11.4 E11.9
N13.5 N18.9
N13.5 E11.2
Z96.0 E11.2
N18.9 N13.5
E11.2 N13.5
Z96.0 N13.5
Z01.7 N13.5
E11.2 Z96.0
N13.5 Z96.0
N13.5 Z01.7
Z43.6 M32.1
M32.1 Z43.6
I82.8 I48.X
I48.X I82.8
I44.0 I82.8
I82.8 I44.0
I26.0 I42.1
I42.1 I26.0
Q26.1 Q26.3
Q26.3 Q26.1
I07.7 I09.1
I07.7 I05.2
I09.1 I07.7
I05.2 I07.7
I06.1 I07.7
Z01.7 I07.7
I07.7 I06.1
I07.7 Z01.7
E78.2 Q24.8
E78.2 Q23.1
Q24.8 E78.2
Q23.1 E78.2
E66.2 I42.2
R57.2 I42.2
E66.2 I10.X
R57.2 I10.X
R57.2 I49.8
I42.2 E66.2
I10.X E66.2
R57.2 E66.2
I42.2 R57.2
I10.X R57.2
I49.8 R57.2
E66.2 R57.2
J90.X I42.2
K92.0 I42.2
I42.2 J90.X
K92.0 J90.X
K92.0 I49.8
I42.2 K92.0
J90.X K92.0
I49.8 K92.0
J96.0 I31.3
J18.9 I31.3
I31.3 J96.0
I31.3 J18.9
I50.0 Q25.0
I50.0 Q21.8
Q25.0 I50.0
Q21.8 I50.0
I50.0 I35.2
I35.2 I50.0
I64.X I65.2
I73.9 I65.2
I10.X I65.2
I65.2 I64.X
I73.9 I64.X
I65.2 I73.9
I64.X I73.9
I10.X I73.9
I65.2 I10.X
I73.9 I10.X
I27.2 Q21.2
I49.8 Q21.2
Q21.2 I27.2
Q21.2 I49.8
Q25.0 Q23.0
I27.0 Q23.0
Q23.0 Q25.0
Q23.0 I27.0
H83.0 I47.1
H83.0 I49.8
I47.1 H83.0
I49.8 H83.0
Z01.7 H83.0
H83.0 Z01.7
E10.1 N17.9
A02.0 N17.9
E10.1 M32.1
A02.0 M32.1
N17.9 E10.1
M32.1 E10.1
A02.0 E10.1
Z01.7 E10.1
N17.9 A02.0
M32.1 A02.0
E10.1 A02.0
Z01.7 A02.0
E10.1 Z01.7
A02.0 Z01.7
C71.1 N18.9
M9380/3 N18.9
N18.9 C71.1
M9380/3 C71.1
G40.9 C71.1
I46.1 C71.1
N18.9 M9380/3
C71.1 M9380/3
G40.9 M9380/3
I46.1 M9380/3
C71.1 G40.9
M9380/3 G40.9
I46.1 G40.9
C71.1 I46.1
M9380/3 I46.1
G40.9 I46.1
N13.9 N17.9
R52.9 N17.9
N17.9 N13.9
R52.9 N13.9
Z49.1 N13.9
N17.9 R52.9
N13.9 R52.9
Z49.1 R52.9
Z01.7 R52.9
N13.9 Z49.1
R52.9 Z49.1
R52.9 Z01.7
Z96.8 N03.7
S37.0 N03.7
N03.7 Z96.8
N03.7 S37.0
J18.9 E11.2
J15.9 E11.2
E11.2 J18.9
J15.9 J18.9
E11.2 J15.9
J18.9 J15.9
R57.0 I87.2
I87.2 R57.0
I63.9 I06.2
I06.2 I63.9
T82.8 I27.0
I27.0 T82.8
M19.9 I20.9
M19.9 I50.9
M19.9 I49.8
I20.9 M19.9
I50.9 M19.9
I49.8 M19.9
Z01.7 M19.9
M19.9 Z01.7
I31.9 I35.2
I35.2 I31.9
K92.0 Q24.8
K92.0 Q23.3
Y44.2 Q23.3
Q24.8 K92.0
Q23.3 K92.0
R57.2 K92.0
Q23.3 Y44.2
R57.2 Y44.2
K92.0 R57.2
Y44.2 R57.2
I21.3 I25.8
I25.8 I21.3
I70.9 I21.3
Y83.1 I21.3
Z01.7 I21.3
I21.3 I70.9
I21.3 Y83.1
I21.3 Z01.7
E11.9 I42.9
I42.9 E11.9
I48.9 I42.8
I48.9 I10.X
I42.8 I48.9
I10.X I48.9
I50.9 I48.9
I48.9 I50.9
I35.0 I20.1
I20.1 I35.0
E85.8 I50.9
K76.9 I50.9
I50.9 E85.8
K76.9 E85.8
G47.3 E85.8
Z01.7 E85.8
I50.9 K76.9
E85.8 K76.9
G47.3 K76.9
Z01.7 K76.9
E85.8 G47.3
K76.9 G47.3
E85.8 Z01.7
K76.9 Z01.7
I27.2 Q24.0
I10.X Q24.0
Q24.0 I27.2
Q24.0 I10.X
E66.9 I28.1
E66.9 I37.1
I28.1 E66.9
I37.1 E66.9
N27.0 I42.0
N27.0 I44.7
I42.0 N27.0
I44.7 N27.0
I10.X I51.4
I51.4 I10.X
E78.2 I47.1
I47.1 E78.2
N25.8 N18.5
Z96.8 N18.5
Z01.7 N18.5
N18.5 N25.8
Z96.8 N25.8
N18.5 Z96.8
N25.8 Z96.8
N18.5 Z01.7
E66.9 N06.9
E66.9 E11.2
N06.9 E66.9
E11.2 E66.9
E04.2 N18.9
E04.2 Z49.1
N18.9 E04.2
Z49.1 E04.2
Z01.7 E04.2
E04.2 Z01.7
Z46.6 N13.5
N13.5 Z46.6
I06.2 I51.7
I51.7 I06.2
I48.9 I09.1
I09.1 I48.9
T82.6 I48.9
Z95.2 I48.9
I48.9 T82.6
I48.9 Z95.2
D25.9 I25.8
M8895/ I25.8
D25.9 I21.1
M8895/ I21.1
I25.8 D25.9
I21.1 D25.9
M8895/ D25.9
I25.8 M8895/
I21.1 M8895/
D25.9 M8895/
Z01.7 M8895/
M8895/ Z01.7
I48.0 I34.2
I48.0 I36.1
I34.2 I48.0
I36.1 I48.0
I10.X I48.0
Z01.7 I48.0
I48.0 I10.X
I48.0 Z01.7
T82.0 I24.8
Z95.2 I24.8
I24.8 T82.0
I24.8 Z95.2
I45.2 I49.5
I48.0 I49.5
I49.5 I45.2
I48.0 I45.2
T82.1 I45.2
I49.5 I48.0
I45.2 I48.0
T82.1 I48.0
I45.2 T82.1
I48.0 T82.1
I48.9 I27.0
I48.9 I36.1
I48.9 I37.1
I27.0 I48.9
I36.1 I48.9
I37.1 I48.9
J80.X I27.2
M32.1 I27.2
J80.X J84.9
M32.1 J84.9
I27.2 J80.X
J84.9 J80.X
M32.1 J80.X
Z01.7 J80.X
I27.2 M32.1
J84.9 M32.1
J80.X M32.1
J80.X Z01.7
Z99.2 N18.5
K92.0 N18.5
N18.5 Z99.2
K92.0 Z99.2
N18.5 K92.0
Z99.2 K92.0
N25.8 N18.9
N18.9 N25.8
S37.0 N25.8
N25.8 S37.0
I33.0 I35.2
I35.2 I33.0
I48.9 I05.0
M79.7 I05.0
I05.0 I48.9
M79.7 I48.9
I05.0 M79.7
I48.9 M79.7
I49.8 I07.0
I07.0 I49.8
M79.7 N39.0
M79.7 Z96.8
N39.0 M79.7
Z96.8 M79.7
E11.2 Z94.0
Z94.0 E11.2
E24.8 I27.9
E24.8 I27.2
E24.8 J84.9
I27.9 E24.8
I27.2 E24.8
J84.9 E24.8
E66.8 I27.9
E66.8 I49.8
I27.9 E66.8
I49.8 E66.8
E78.0 I09.1
E78.0 I05.2
I09.1 E78.0
I05.2 E78.0
Z29.2 E78.9
E78.9 Z29.2
Q23.1 I63.9
Q23.0 I63.9
I97.1 I63.9
I63.9 Q23.1
I97.1 Q23.1
I63.9 Q23.0
I63.9 I97.1
Q23.1 I97.1
I48.0 I09.1
I48.0 I06.1
I48.0 I05.0
I09.1 I48.0
I06.1 I48.0
I05.0 I48.0
I10.X Q22.5
Q22.5 I10.X
I60.9 I48.9
I60.9 I10.X
I48.9 I60.9
I10.X I60.9
D25.9 Z52.4
M8895/ Z52.4
Z52.4 D25.9
Z52.4 M8895/
D50.9 M8895/
M8895/ D50.9
I30.8 Q24.8
I30.8 Q21.1
Q24.8 I30.8
Q21.1 I30.8
I45.1 I30.8
I30.8 I45.1
O24.4 O14.9
O82.1 O14.9
O36.8 O14.9
Z01.7 O14.9
O14.9 O24.4
O82.1 O24.4
O36.8 O24.4
Z01.7 O24.4
O14.9 O82.1
O24.4 O82.1
O36.8 O82.1
Z01.7 O82.1
O14.9 O36.8
O24.4 O36.8
O82.1 O36.8
Z01.7 O36.8
O14.9 Z01.7
O24.4 Z01.7
O82.1 Z01.7
O36.8 Z01.7
N83.2 Z52.4
N95.1 Z52.4
Z52.4 N83.2
N95.1 N83.2
Z52.4 N95.1
N83.2 N95.1
Z01.7 N95.1
N95.1 Z01.7
I64.X I42.2
I48.9 I42.2
I42.2 I64.X
I48.9 I64.X
I42.2 I48.9
I64.X I48.9
I48.0 I34.0
I48.0 I37.1
I34.0 I48.0
I37.1 I48.0
Z49.2 N18.5
Q61.2 N18.5
I60.9 N18.5
N18.5 Z49.2
I60.9 Z49.2
N18.5 Q61.2
I60.9 Q61.2
N18.5 I60.9
Z49.2 I60.9
Q61.2 I60.9
I25.4 I25.1
I25.1 I25.4
M34.9 J98.4
M32.9 J98.4
J98.4 M34.9
J98.4 M32.9
M32.1 I13.2
Z99.2 I13.2
I13.2 M32.1
Z99.2 M32.1
I13.2 Z99.2
M32.1 Z99.2
I49.8 Z99.2
Z99.2 I49.8
R57.2 Q21.0
R57.2 Q25.0
R57.2 I27.0
Q21.0 R57.2
Q25.0 R57.2
I27.0 R57.2
R57.2 I09.1
I48.9 I07.1
R57.2 I07.1
I48.9 I05.1
R57.2 I05.1
I07.1 I48.9
I05.1 I48.9
R57.2 I48.9
I09.1 R57.2
I07.1 R57.2
I05.1 R57.2
I48.9 R57.2
M34.9 I51.7
I51.7 M34.9
Z95.2 Q22.1
Q22.1 Z95.2
I82.1 I42.2
I42.2 I82.1
Z45.0 I82.1
Z45.9 I82.1
Z01.7 I82.1
I82.1 Z45.0
I82.1 Z45.9
I82.1 Z01.7
I74.3 I45.6
I45.6 I74.3
I49.8 I74.3
I74.3 I49.8
I47.2 I42.8
T82.1 I42.8
Z45.0 I42.8
I42.8 I47.2
I42.8 T82.1
I42.8 Z45.0
I51.7 I26.0
D50.9 I26.0
I26.0 I51.7
I26.0 D50.9
I34.0 M8000/
M8000/ I34.0
E14.1 I27.0
K92.2 I27.0
D59.1 I27.0
I27.0 E14.1
K92.2 E14.1
D59.1 E14.1
R57.0 E14.1
I27.0 K92.2
E14.1 K92.2
D59.1 K92.2
R57.0 K92.2
I27.0 D59.1
E14.1 D59.1
K92.2 D59.1
R57.0 D59.1
E14.1 R57.0
K92.2 R57.0
D59.1 R57.0
M32.1 N08.5
E78.1 N08.5
N08.5 M32.1
E78.1 M32.1
N08.5 E78.1
M32.1 E78.1
R16.0 Z52.4
Z52.4 R16.0
Z01.7 R16.0
R16.0 Z01.7
S37.0 N08.5
N08.5 S37.0
I48.9 I35.0
I35.0 I48.9
I49.8 I48.9
I48.9 I49.8
I50.9 I48.0
I49.8 I48.0
E11.9 I48.0
I48.0 I50.9
I48.0 I49.8
I48.0 E11.9
T82.1 Q24.2
Z45.0 Q24.2
Z45.9 Q24.2
Z01.7 Q24.2
Q24.2 T82.1
Q24.2 Z45.0
Q24.2 Z45.9
Q24.2 Z01.7
I44.2 I37.0
I47.2 I37.0
Z45.0 I37.0
I37.0 I44.2
I37.0 I47.2
I37.0 Z45.0
I24.9 I25.8
I24.9 I24.8
I25.8 I24.9
I24.8 I24.9
I50.9 I24.9
Z01.7 I24.9
I24.9 I50.9
I24.9 Z01.7
I48.0 I35.0
I35.0 I48.0
I48.9 Q23.3
I48.9 Q22.8
Q23.3 I48.9
Q22.8 I48.9
I49.9 I35.0
I35.0 I49.9
R57.0 I49.9
I49.9 R57.0
I25.3 I24.8
I24.8 I25.3
I25.4 I25.3
I25.3 I25.4
D64.9 N18.5
N18.5 D64.9
Q22.2 Q25.7
I27.0 Q25.7
Q25.7 Q22.2
Q25.7 I27.0
M32.1 N10.X
N08.5 N10.X
E78.9 N10.X
N10.X M32.1
N10.X N08.5
E78.9 N08.5
N10.X E78.9
N08.5 E78.9
I25.3 I47.1
I99.X I47.1
I47.1 I25.3
I99.X I25.3
I49.8 I25.3
I47.1 I99.X
I25.3 I99.X
I25.3 I49.8
Q26.2 Q21.1
Q21.1 Q26.2
I27.0 Q26.2
Q26.2 I27.0
N18.9 I47.2
I47.2 N18.9
N04.9 N08.5
N04.9 M32.1
N08.5 N04.9
M32.1 N04.9
I15.9 N03.5
G47.3 N03.5
G47.3 Z96.8
N03.5 I15.9
G47.3 I15.9
N03.5 G47.3
Z96.8 G47.3
I15.9 G47.3
I34.8 I25.8
I34.8 I25.4
N18.9 I25.4
I25.8 I34.8
I25.4 I34.8
N18.9 I34.8
Z01.7 I34.8
I25.4 N18.9
I34.8 N18.9
I34.8 Z01.7
M31.3 N27.0
K21.9 N27.0
N27.0 M31.3
K21.9 M31.3
N27.0 K21.9
M31.3 K21.9
