# Supplementary material for: Comorbidity patterns in cardiovascular diseases: the role of life-stage and socioeconomic status
Source: Front Cardiovasc Med. 2024 Feb 13;11:1215458. doi: 10.3389/fcvm.2024.1215458 (PMC10897012; doi:10.3389/fcvm.2024.1215458)
Supplement: Supplementary file 1 [file Datasheet1.zip › Supplementary/Supplementary_Female_networks/CoNet_MortFemale_81_lowSEL_clean.txt]

J18.9 J98.1
J90.X J98.1
I45.2 J98.1
A41.9 J98.1
J98.1 J18.9
J90.X J18.9
I45.2 J18.9
A41.9 J18.9
J98.1 J90.X
J18.9 J90.X
I45.2 J90.X
A41.9 J90.X
J98.1 I45.2
J18.9 I45.2
J90.X I45.2
A41.9 I45.2
J98.1 A41.9
J18.9 A41.9
J90.X A41.9
I45.2 A41.9
I20.9 I25.1
I44.2 I25.1
I70.9 I25.1
A41.9 I25.1
I25.1 I20.9
I44.2 I20.9
I70.9 I20.9
A41.9 I20.9
I25.1 I44.2
I20.9 I44.2
I70.9 I44.2
A41.9 I44.2
I25.1 I70.9
I20.9 I70.9
I44.2 I70.9
A41.9 I70.9
I25.1 A41.9
I20.9 A41.9
I44.2 A41.9
I70.9 A41.9
I48.X I63.9
I10.X I63.9
I74.3 I63.9
A41.9 I63.9
I63.9 I48.X
I10.X I48.X
I74.3 I48.X
A41.9 I48.X
I63.9 I10.X
I48.X I10.X
I74.3 I10.X
A41.9 I10.X
I63.9 I74.3
I48.X I74.3
I10.X I74.3
A41.9 I74.3
I63.9 A41.9
I48.X A41.9
I10.X A41.9
I74.3 A41.9
I35.0 I21.9
R04.8 I21.9
N17.0 I21.9
A41.9 I21.9
I21.9 I35.0
R04.8 I35.0
N17.0 I35.0
A41.9 I35.0
I21.9 R04.8
I35.0 R04.8
N17.0 R04.8
A41.9 R04.8
I21.9 N17.0
I35.0 N17.0
R04.8 N17.0
A41.9 N17.0
I21.9 A41.9
I35.0 A41.9
R04.8 A41.9
N17.0 A41.9
I21.0 I25.8
I09.1 I25.8
I05.0 I25.8
I46.1 I25.8
I25.8 I21.0
I09.1 I21.0
I05.0 I21.0
I46.1 I21.0
I25.8 I09.1
I21.0 I09.1
I05.0 I09.1
I46.1 I09.1
I25.8 I05.0
I21.0 I05.0
I09.1 I05.0
I46.1 I05.0
I25.8 I46.1
I21.0 I46.1
I09.1 I46.1
I05.0 I46.1
I05.2 I09.1
I06.2 I09.1
I07.1 I09.1
I09.1 I05.2
I06.2 I05.2
I07.1 I05.2
I46.1 I05.2
I09.1 I06.2
I05.2 I06.2
I07.1 I06.2
I46.1 I06.2
I09.1 I07.1
I05.2 I07.1
I06.2 I07.1
I46.1 I07.1
I05.2 I46.1
I06.2 I46.1
I07.1 I46.1
I21.1 I25.8
I35.2 I25.8
I08.1 I25.8
I25.8 I21.1
I35.2 I21.1
I08.1 I21.1
I46.1 I21.1
I25.8 I35.2
I21.1 I35.2
I08.1 I35.2
I46.1 I35.2
I25.8 I08.1
I21.1 I08.1
I35.2 I08.1
I46.1 I08.1
I21.1 I46.1
I35.2 I46.1
I08.1 I46.1
I73.9 I11.0
I77.1 I11.0
I48.X I11.0
I46.1 I11.0
I11.0 I73.9
I77.1 I73.9
I48.X I73.9
I46.1 I73.9
I11.0 I77.1
I73.9 I77.1
I48.X I77.1
I46.1 I77.1
I11.0 I48.X
I73.9 I48.X
I77.1 I48.X
I46.1 I48.X
I11.0 I46.1
I73.9 I46.1
I77.1 I46.1
I48.X I46.1
I10.X I25.1
J18.9 I25.1
I50.9 I25.1
I46.1 I25.1
I25.1 I10.X
J18.9 I10.X
I50.9 I10.X
I46.1 I10.X
I25.1 J18.9
I10.X J18.9
I50.9 J18.9
I46.1 J18.9
I25.1 I50.9
I10.X I50.9
J18.9 I50.9
I46.1 I50.9
I25.1 I46.1
I10.X I46.1
J18.9 I46.1
I50.9 I46.1
I10.X I25.8
J44.9 I25.8
J15.2 I25.8
I25.8 I10.X
J44.9 I10.X
J15.2 I10.X
I25.8 J44.9
I10.X J44.9
J15.2 J44.9
I46.1 J44.9
I25.8 J15.2
I10.X J15.2
J44.9 J15.2
I46.1 J15.2
J44.9 I46.1
J15.2 I46.1
I15.0 I11.0
Z95.8 I11.0
J44.9 I11.0
I11.0 I15.0
Z95.8 I15.0
J44.9 I15.0
I46.1 I15.0
I11.0 Z95.8
I15.0 Z95.8
J44.9 Z95.8
I46.1 Z95.8
I11.0 J44.9
I15.0 J44.9
Z95.8 J44.9
I15.0 I46.1
Z95.8 I46.1
I51.3 I34.0
N17.9 I34.0
J98.4 I34.0
I46.1 I34.0
I34.0 I51.3
N17.9 I51.3
J98.4 I51.3
I46.1 I51.3
I34.0 N17.9
I51.3 N17.9
J98.4 N17.9
I46.1 N17.9
I34.0 J98.4
I51.3 J98.4
N17.9 J98.4
I46.1 J98.4
I34.0 I46.1
I51.3 I46.1
N17.9 I46.1
J98.4 I46.1
I08.2 I09.1
Z95.0 I09.1
I08.2 I05.2
Z95.0 I05.2
I09.1 I08.2
I05.2 I08.2
Z95.0 I08.2
I46.1 I08.2
I09.1 Z95.0
I05.2 Z95.0
I08.2 Z95.0
I46.1 Z95.0
I08.2 I46.1
Z95.0 I46.1
I48.X I09.1
I50.9 I09.1
I64.X I09.1
N17.9 I09.1
I09.1 I48.X
I50.9 I48.X
I64.X I48.X
N17.9 I48.X
I09.1 I50.9
I48.X I50.9
I64.X I50.9
N17.9 I50.9
I09.1 I64.X
I48.X I64.X
I50.9 I64.X
N17.9 I64.X
I09.1 N17.9
I48.X N17.9
I50.9 N17.9
I64.X N17.9
I06.0 I09.1
Z95.2 I09.1
T82.0 I09.1
R57.0 I09.1
I09.1 I06.0
Z95.2 I06.0
T82.0 I06.0
R57.0 I06.0
I09.1 Z95.2
I06.0 Z95.2
T82.0 Z95.2
R57.0 Z95.2
I09.1 T82.0
I06.0 T82.0
Z95.2 T82.0
R57.0 T82.0
I09.1 R57.0
I06.0 R57.0
Z95.2 R57.0
T82.0 R57.0
I27.2 I11.9
J98.4 I11.9
E11.9 I11.9
A41.9 I11.9
I11.9 I27.2
J98.4 I27.2
E11.9 I27.2
A41.9 I27.2
I11.9 J98.4
I27.2 J98.4
E11.9 J98.4
A41.9 J98.4
I11.9 E11.9
I27.2 E11.9
J98.4 E11.9
A41.9 E11.9
I11.9 A41.9
I27.2 A41.9
J98.4 A41.9
E11.9 A41.9
I51.5 I25.1
I34.0 I25.1
I36.1 I25.1
I25.1 I51.5
I34.0 I51.5
I36.1 I51.5
A41.9 I51.5
I25.1 I34.0
I51.5 I34.0
I36.1 I34.0
A41.9 I34.0
I25.1 I36.1
I51.5 I36.1
I34.0 I36.1
A41.9 I36.1
I51.5 A41.9
I34.0 A41.9
I36.1 A41.9
I25.1 I25.8
I25.9 I25.8
I12.0 I25.8
I25.8 I25.1
I25.9 I25.1
I12.0 I25.1
I25.8 I25.9
I25.1 I25.9
I12.0 I25.9
I46.1 I25.9
I25.8 I12.0
I25.1 I12.0
I25.9 I12.0
I46.1 I12.0
I25.9 I46.1
I12.0 I46.1
I21.2 I25.8
I49.0 I25.8
I21.2 I21.1
I49.0 I21.1
I25.8 I21.2
I21.1 I21.2
I49.0 I21.2
I46.1 I21.2
I25.8 I49.0
I21.1 I49.0
I21.2 I49.0
I46.1 I49.0
I21.2 I46.1
I49.0 I46.1
I34.0 I11.0
I36.1 I11.0
I87.2 I11.0
I11.0 I34.0
I87.2 I34.0
I11.0 I36.1
I87.2 I36.1
I46.1 I36.1
I11.0 I87.2
I34.0 I87.2
I36.1 I87.2
I46.1 I87.2
I36.1 I46.1
I87.2 I46.1
J44.1 I26.0
J96.0 I26.0
J42.X I26.0
I46.1 I26.0
I26.0 J44.1
J96.0 J44.1
J42.X J44.1
I46.1 J44.1
I26.0 J96.0
J44.1 J96.0
J42.X J96.0
I46.1 J96.0
I26.0 J42.X
J44.1 J42.X
J96.0 J42.X
I46.1 J42.X
I26.0 I46.1
J44.1 I46.1
J96.0 I46.1
J42.X I46.1
Z95.2 I11.0
I10.X I11.0
N18.9 I11.0
I11.0 Z95.2
I10.X Z95.2
N18.9 Z95.2
I46.1 Z95.2
I11.0 I10.X
Z95.2 I10.X
N18.9 I10.X
I11.0 N18.9
Z95.2 N18.9
I10.X N18.9
I46.1 N18.9
Z95.2 I46.1
N18.9 I46.1
J44.1 I51.5
Z45.9 I51.5
R00.0 I51.5
I46.1 I51.5
I51.5 J44.1
Z45.9 J44.1
R00.0 J44.1
I51.5 Z45.9
J44.1 Z45.9
R00.0 Z45.9
I46.1 Z45.9
I51.5 R00.0
J44.1 R00.0
Z45.9 R00.0
I46.1 R00.0
I51.5 I46.1
Z45.9 I46.1
R00.0 I46.1
I44.2 I09.1
I44.2 I07.1
Z95.2 I07.1
I09.1 I44.2
I07.1 I44.2
Z95.2 I44.2
I46.1 I44.2
I07.1 Z95.2
I44.2 Z95.2
I44.2 I46.1
I48.X I74.5
I10.X I74.5
E14.9 I74.5
R57.0 I74.5
I74.5 I48.X
E14.9 I48.X
R57.0 I48.X
I74.5 I10.X
E14.9 I10.X
R57.0 I10.X
I74.5 E14.9
I48.X E14.9
I10.X E14.9
R57.0 E14.9
I74.5 R57.0
I48.X R57.0
I10.X R57.0
E14.9 R57.0
I24.8 I25.8
I44.3 I25.8
R57.0 I25.8
I24.8 I21.1
I44.3 I21.1
R57.0 I21.1
I25.8 I24.8
I21.1 I24.8
I44.3 I24.8
R57.0 I24.8
I25.8 I44.3
I21.1 I44.3
I24.8 I44.3
R57.0 I44.3
I25.8 R57.0
I21.1 R57.0
I24.8 R57.0
I44.3 R57.0
I70.9 I25.8
I49.8 I25.8
I70.9 I21.1
I49.8 I21.1
I25.8 I70.9
I21.1 I70.9
I49.8 I70.9
R57.0 I70.9
I25.8 I49.8
I21.1 I49.8
I70.9 I49.8
R57.0 I49.8
I70.9 R57.0
I49.8 R57.0
Y83.1 I25.8
I70.9 I21.0
Y83.1 I21.0
R57.0 I21.0
I21.0 I70.9
Y83.1 I70.9
I25.8 Y83.1
I21.0 Y83.1
I70.9 Y83.1
R57.0 Y83.1
I21.0 R57.0
Y83.1 R57.0
I21.9 I25.8
I25.8 I21.9
I70.9 I21.9
I10.X I21.9
I46.1 I21.9
I21.9 I70.9
I10.X I70.9
I46.1 I70.9
I21.9 I10.X
I70.9 I10.X
I21.9 I46.1
I70.9 I46.1
I51.5 I11.0
I35.1 I11.0
I11.0 I51.5
I35.1 I51.5
I11.0 I35.1
I51.5 I35.1
I34.0 I35.1
I46.1 I35.1
I35.1 I34.0
I35.1 I46.1
I74.2 N18.9
Z49.1 N18.9
I74.2 I11.0
Z49.1 I11.0
N18.9 I74.2
I11.0 I74.2
Z49.1 I74.2
I46.1 I74.2
N18.9 Z49.1
I11.0 Z49.1
I74.2 Z49.1
I46.1 Z49.1
I74.2 I46.1
Z49.1 I46.1
I23.5 I25.8
I34.0 I25.8
I23.5 I21.9
I34.0 I21.9
R57.0 I21.9
I25.8 I23.5
I21.9 I23.5
I34.0 I23.5
R57.0 I23.5
I25.8 I34.0
I21.9 I34.0
I23.5 I34.0
R57.0 I34.0
I21.9 R57.0
I23.5 R57.0
I34.0 R57.0
I27.9 I51.5
R57.1 I51.5
I27.9 I34.0
R57.1 I34.0
I27.9 I36.1
R57.1 I36.1
I51.5 I27.9
I34.0 I27.9
I36.1 I27.9
R57.1 I27.9
I51.5 R57.1
I34.0 R57.1
I36.1 R57.1
I27.9 R57.1
I49.8 N18.9
J18.9 N18.9
A41.9 N18.9
N18.9 I49.8
J18.9 I49.8
A41.9 I49.8
N18.9 J18.9
I49.8 J18.9
N18.9 A41.9
I49.8 A41.9
J96.0 I50.9
J96.0 N17.9
I50.9 J96.0
N17.9 J96.0
J18.9 J84.8
J32.0 J84.8
Z93.0 J84.8
A41.9 J84.8
J84.8 J18.9
J32.0 J18.9
Z93.0 J18.9
J84.8 J32.0
J18.9 J32.0
Z93.0 J32.0
A41.9 J32.0
J84.8 Z93.0
J18.9 Z93.0
J32.0 Z93.0
A41.9 Z93.0
J84.8 A41.9
J32.0 A41.9
Z93.0 A41.9
I63.2 I48.X
I48.X I63.2
I10.X I63.2
I46.1 I63.2
I63.2 I10.X
I63.2 I46.1
I21.9 I21.0
I21.0 I21.9
I51.3 I25.5
I34.0 I25.5
I36.1 I25.5
R57.0 I25.5
I25.5 I51.3
I36.1 I51.3
R57.0 I51.3
I25.5 I34.0
I25.5 I36.1
I51.3 I36.1
R57.0 I36.1
I25.5 R57.0
I51.3 R57.0
I36.1 R57.0
I21.0 I21.1
I21.1 I21.0
I25.8 I11.0
I25.1 I11.0
I21.2 I11.0
R57.1 I11.0
I11.0 I25.8
R57.1 I25.8
I11.0 I25.1
I21.2 I25.1
R57.1 I25.1
I11.0 I21.2
I25.1 I21.2
R57.1 I21.2
I11.0 R57.1
I25.8 R57.1
I25.1 R57.1
I21.2 R57.1
I50.9 I35.0
K80.3 I35.0
I35.0 I50.9
K80.3 I50.9
A41.9 I50.9
I35.0 K80.3
I50.9 K80.3
A41.9 K80.3
I50.9 A41.9
K80.3 A41.9
N12.X N18.9
K74.6 N18.9
E79.0 N18.9
N18.9 N12.X
K74.6 N12.X
E79.0 N12.X
A41.9 N12.X
N18.9 K74.6
N12.X K74.6
E79.0 K74.6
A41.9 K74.6
N18.9 E79.0
N12.X E79.0
K74.6 E79.0
A41.9 E79.0
N12.X A41.9
K74.6 A41.9
E79.0 A41.9
I24.8 I11.0
A41.9 I11.0
A41.9 I25.8
I24.8 I34.0
I11.0 I24.8
I34.0 I24.8
A41.9 I24.8
I11.0 A41.9
I25.8 A41.9
I24.8 A41.9
I34.0 I35.2
I74.3 I35.2
I48.X I35.2
A41.9 I35.2
I35.2 I34.0
I74.3 I34.0
I48.X I34.0
I35.2 I74.3
I34.0 I74.3
I35.2 I48.X
I34.0 I48.X
I35.2 A41.9
I48.X I42.1
I44.7 I42.1
Z45.9 I42.1
A41.9 I42.1
I42.1 I48.X
I44.7 I48.X
Z45.9 I48.X
I42.1 I44.7
I48.X I44.7
Z45.9 I44.7
A41.9 I44.7
I42.1 Z45.9
I48.X Z45.9
I44.7 Z45.9
A41.9 Z45.9
I42.1 A41.9
I44.7 A41.9
Z45.9 A41.9
I10.X N17.9
C18.3 N17.9
C18.3 I48.X
N17.9 I10.X
C18.3 I10.X
N17.9 C18.3
I48.X C18.3
I10.X C18.3
I46.1 C18.3
C18.3 I46.1
J18.9 I48.X
E87.2 I48.X
G93.4 I48.X
I48.X J18.9
E87.2 J18.9
G93.4 J18.9
I48.X E87.2
J18.9 E87.2
G93.4 E87.2
I46.1 E87.2
I48.X G93.4
J18.9 G93.4
E87.2 G93.4
I46.1 G93.4
E87.2 I46.1
G93.4 I46.1
I06.1 I09.1
I06.1 I05.2
I06.1 I07.1
I09.1 I06.1
I05.2 I06.1
I07.1 I06.1
I46.1 I06.1
I06.1 I46.1
J44.1 I48.X
I27.2 I48.X
I48.X J44.1
I27.2 J44.1
I10.X J44.1
I48.X I27.2
J44.1 I27.2
I10.X I27.2
I46.1 I27.2
J44.1 I10.X
I27.2 I10.X
I27.2 I46.1
I27.0 I64.X
J44.9 I64.X
I10.X I64.X
I46.1 I64.X
I64.X I27.0
J44.9 I27.0
I10.X I27.0
I46.1 I27.0
I64.X J44.9
I27.0 J44.9
I64.X I10.X
I27.0 I10.X
I64.X I46.1
I27.0 I46.1
I21.0 I25.5
I47.2 I25.5
I25.1 I25.5
I46.1 I25.5
I25.5 I21.0
I47.2 I21.0
I25.1 I21.0
I25.5 I47.2
I21.0 I47.2
I25.1 I47.2
I46.1 I47.2
I25.5 I25.1
I21.0 I25.1
I47.2 I25.1
I25.5 I46.1
I47.2 I46.1
I51.3 I25.8
I24.8 I21.0
I51.3 I21.0
I21.0 I24.8
I51.3 I24.8
I46.1 I24.8
I25.8 I51.3
I21.0 I51.3
I24.8 I51.3
I24.8 I46.1
I34.2 I25.8
I25.2 I25.8
I64.X I25.8
I25.8 I34.2
I25.2 I34.2
I64.X I34.2
I46.1 I34.2
I25.8 I25.2
I34.2 I25.2
I64.X I25.2
I46.1 I25.2
I25.8 I64.X
I34.2 I64.X
I25.2 I64.X
I34.2 I46.1
I25.2 I46.1
I48.X I42.0
J44.9 I42.0
L51.2 I42.0
I46.1 I42.0
I42.0 I48.X
J44.9 I48.X
L51.2 I48.X
I42.0 J44.9
I48.X J44.9
L51.2 J44.9
I42.0 L51.2
I48.X L51.2
J44.9 L51.2
I46.1 L51.2
I42.0 I46.1
L51.2 I46.1
G93.4 I26.9
J96.1 I26.9
J44.9 I26.9
R02.X I26.9
I26.9 G93.4
J96.1 G93.4
J44.9 G93.4
R02.X G93.4
I26.9 J96.1
G93.4 J96.1
J44.9 J96.1
R02.X J96.1
I26.9 J44.9
G93.4 J44.9
J96.1 J44.9
R02.X J44.9
I26.9 R02.X
G93.4 R02.X
J96.1 R02.X
J44.9 R02.X
I10.X I21.0
I21.0 I10.X
I44.2 I51.5
T82.1 I51.5
Z45.0 I51.5
I51.5 I44.2
T82.1 I44.2
Z45.0 I44.2
R57.1 I44.2
I51.5 T82.1
I44.2 T82.1
Z45.0 T82.1
R57.1 T82.1
I51.5 Z45.0
I44.2 Z45.0
T82.1 Z45.0
R57.1 Z45.0
I44.2 R57.1
T82.1 R57.1
Z45.0 R57.1
I21.9 I42.0
I64.X I42.0
R57.0 I42.0
I42.0 I21.9
I64.X I21.9
I42.0 I64.X
I21.9 I64.X
R57.0 I64.X
I42.0 R57.0
I64.X R57.0
J44.9 N17.9
E11.9 N17.9
A41.9 N17.9
E11.9 I48.X
N17.9 J44.9
E11.9 J44.9
A41.9 J44.9
N17.9 E11.9
I48.X E11.9
J44.9 E11.9
N17.9 A41.9
J44.9 A41.9
I44.7 I25.5
I50.1 I25.5
I70.9 I25.5
I25.5 I44.7
I50.1 I44.7
I70.9 I44.7
I46.1 I44.7
I25.5 I50.1
I44.7 I50.1
I70.9 I50.1
I46.1 I50.1
I25.5 I70.9
I44.7 I70.9
I50.1 I70.9
I44.7 I46.1
I50.1 I46.1
J44.1 I25.8
J18.9 I25.8
Z93.0 I25.8
I25.8 J44.1
J18.9 J44.1
Z93.0 J44.1
I25.8 J18.9
J44.1 J18.9
I25.8 Z93.0
J44.1 Z93.0
I46.1 Z93.0
Z93.0 I46.1
I44.0 I25.8
I45.1 I25.8
E11.9 I25.8
I25.8 I44.0
I45.1 I44.0
E11.9 I44.0
R57.0 I44.0
I25.8 I45.1
I44.0 I45.1
E11.9 I45.1
R57.0 I45.1
I25.8 E11.9
I44.0 E11.9
I45.1 E11.9
R57.0 E11.9
I44.0 R57.0
I45.1 R57.0
E11.9 R57.0
I50.9 I42.0
I42.0 I50.9
R57.0 I50.9
I50.9 R57.0
I47.1 I63.9
K92.0 I63.9
I49.8 I63.9
I63.9 I47.1
K92.0 I47.1
I49.8 I47.1
A41.9 I47.1
I63.9 K92.0
I47.1 K92.0
I49.8 K92.0
A41.9 K92.0
I63.9 I49.8
I47.1 I49.8
K92.0 I49.8
I47.1 A41.9
K92.0 A41.9
I36.1 I34.2
I48.X I34.2
I27.0 I34.2
I34.2 I36.1
I48.X I36.1
I27.0 I36.1
I34.2 I48.X
I36.1 I48.X
I27.0 I48.X
I34.2 I27.0
I36.1 I27.0
I48.X I27.0
I22.0 I21.0
I35.1 I21.0
I34.0 I21.0
I21.0 I22.0
I35.1 I22.0
I34.0 I22.0
I46.1 I22.0
I21.0 I35.1
I22.0 I35.1
I21.0 I34.0
I22.0 I34.0
I22.0 I46.1
I36.1 I35.0
I34.0 I35.0
I48.X I35.0
I46.1 I35.0
I35.0 I36.1
I35.0 I34.0
I35.0 I48.X
I35.0 I46.1
I36.1 I35.2
I35.2 I36.1
N11.1 N17.9
N13.9 N17.9
Z49.1 N17.9
N17.9 N11.1
N13.9 N11.1
Z49.1 N11.1
I46.1 N11.1
N17.9 N13.9
N11.1 N13.9
Z49.1 N13.9
I46.1 N13.9
N17.9 Z49.1
N11.1 Z49.1
N13.9 Z49.1
N11.1 I46.1
N13.9 I46.1
I21.1 I26.0
I25.8 I26.0
I10.X I26.0
R09.2 I26.0
I26.0 I21.1
I10.X I21.1
R09.2 I21.1
I26.0 I25.8
R09.2 I25.8
I26.0 I10.X
I21.1 I10.X
R09.2 I10.X
I26.0 R09.2
I21.1 R09.2
I25.8 R09.2
I10.X R09.2
I42.0 B57.2
I47.2 B57.2
I10.X B57.2
R57.0 B57.2
B57.2 I42.0
I47.2 I42.0
I10.X I42.0
B57.2 I47.2
I42.0 I47.2
I10.X I47.2
R57.0 I47.2
B57.2 I10.X
I42.0 I10.X
I47.2 I10.X
B57.2 R57.0
I47.2 R57.0
I24.8 I21.9
I21.9 I24.8
I35.0 I24.8
I35.0 I25.8
I24.8 I35.0
I25.8 I35.0
R57.0 I35.0
I35.0 R57.0
I70.9 I24.8
I24.8 I70.9
I44.2 I21.1
I44.2 I25.8
I21.1 I44.2
I25.8 I44.2
R57.0 I44.2
I44.2 R57.0
I25.1 I21.1
I34.0 I21.1
R57.8 I21.1
I21.1 I25.1
R57.8 I25.1
R57.8 I25.8
I21.1 I34.0
R57.8 I34.0
I21.1 R57.8
I25.1 R57.8
I25.8 R57.8
I34.0 R57.8
M19.9 I10.X
Z45.9 I10.X
M19.9 J18.9
Z45.9 J18.9
I10.X M19.9
J18.9 M19.9
Z45.9 M19.9
A41.9 M19.9
I10.X Z45.9
J18.9 Z45.9
M19.9 Z45.9
M19.9 A41.9
Y83.1 I21.9
Z45.0 I21.9
Z45.9 I21.9
I21.9 Y83.1
Z45.0 Y83.1
Z45.9 Y83.1
I21.9 Z45.0
Y83.1 Z45.0
Z45.9 Z45.0
R57.0 Z45.0
I21.9 Z45.9
Y83.1 Z45.9
Z45.0 Z45.9
R57.0 Z45.9
Z45.0 R57.0
Z45.9 R57.0
I25.8 I61.6
I20.0 I61.6
I34.0 I61.6
I46.1 I61.6
I61.6 I25.8
I20.0 I25.8
I61.6 I20.0
I25.8 I20.0
I34.0 I20.0
I46.1 I20.0
I61.6 I34.0
I20.0 I34.0
I61.6 I46.1
I20.0 I46.1
I25.2 I50.0
I25.8 I50.0
I64.X I50.0
R57.0 I50.0
I50.0 I25.2
R57.0 I25.2
I50.0 I25.8
I50.0 I64.X
I50.0 R57.0
I25.2 R57.0
I44.2 I21.0
I21.0 I44.2
I71.4 I71.0
I70.9 I71.0
I10.X I71.0
R57.1 I71.0
I71.0 I71.4
I70.9 I71.4
I10.X I71.4
R57.1 I71.4
I71.0 I70.9
I71.4 I70.9
R57.1 I70.9
I71.0 I10.X
I71.4 I10.X
R57.1 I10.X
I71.0 R57.1
I71.4 R57.1
I70.9 R57.1
I10.X R57.1
I20.0 I21.0
I20.0 I22.0
I70.9 I22.0
I21.0 I20.0
I22.0 I20.0
I70.9 I20.0
I22.0 I70.9
I20.0 I70.9
I10.X I73.9
I70.9 I73.9
R57.2 I73.9
I70.9 I48.X
R57.2 I48.X
I73.9 I10.X
R57.2 I10.X
I73.9 I70.9
I48.X I70.9
R57.2 I70.9
I73.9 R57.2
I48.X R57.2
I10.X R57.2
I70.9 R57.2
I70.9 I44.3
I44.3 I70.9
J18.1 I35.2
R57.2 I35.2
J18.1 I34.0
R57.2 I34.0
I35.2 J18.1
I34.0 J18.1
I48.X J18.1
R57.2 J18.1
J18.1 I48.X
I35.2 R57.2
I34.0 R57.2
J18.1 R57.2
I25.4 I71.0
I48.9 I71.0
I71.0 I25.4
I10.X I25.4
I48.9 I25.4
R57.1 I25.4
I25.4 I10.X
I48.9 I10.X
I71.0 I48.9
I25.4 I48.9
I10.X I48.9
R57.1 I48.9
I25.4 R57.1
I48.9 R57.1
