# Supplementary material for: Comorbidity patterns in cardiovascular diseases: the role of life-stage and socioeconomic status
Source: Front Cardiovasc Med. 2024 Feb 13;11:1215458. doi: 10.3389/fcvm.2024.1215458 (PMC10897012; doi:10.3389/fcvm.2024.1215458)
Supplement: Supplementary file 1 [file Datasheet1.zip › Supplementary/Supplementary_Female_networks/CoNet_MortFemale_0_20_highSEL_clean.txt]

Q21.0 Q24.8
I27.2 Q24.8
R04.8 Q24.8
I46.1 Q24.8
Q24.8 Q21.0
I27.2 Q21.0
R04.8 Q21.0
I46.1 Q21.0
Q24.8 I27.2
Q21.0 I27.2
R04.8 I27.2
I46.1 I27.2
Q24.8 R04.8
Q21.0 R04.8
I27.2 R04.8
I46.1 R04.8
Q24.8 I46.1
Q21.0 I46.1
I27.2 I46.1
R04.8 I46.1
Q22.0 Q24.8
Q25.0 Q24.8
R57.0 Q24.8
Q24.8 Q22.0
Q21.0 Q22.0
Q25.0 Q22.0
R57.0 Q22.0
Q22.0 Q21.0
Q25.0 Q21.0
R57.0 Q21.0
Q24.8 Q25.0
Q22.0 Q25.0
Q21.0 Q25.0
R57.0 Q25.0
Q24.8 R57.0
Q22.0 R57.0
Q21.0 R57.0
Q25.0 R57.0
Q25.1 Q24.8
Q21.2 Q24.8
Q24.8 Q25.1
Q21.2 Q25.1
Q25.0 Q25.1
I46.1 Q25.1
Q24.8 Q21.2
Q25.1 Q21.2
Q25.0 Q21.2
I46.1 Q21.2
Q25.1 Q25.0
Q21.2 Q25.0
I46.1 Q25.0
Q25.1 I46.1
Q21.2 I46.1
Q25.0 I46.1
Q25.3 Q24.8
I50.9 Q24.8
Q24.8 Q25.3
Q25.0 Q25.3
I50.9 Q25.3
R57.0 Q25.3
Q25.3 Q25.0
I50.9 Q25.0
Q24.8 I50.9
Q25.3 I50.9
Q25.0 I50.9
R57.0 I50.9
Q25.3 R57.0
I50.9 R57.0
Q24.0 Q24.8
Q24.8 Q24.0
Q21.2 Q24.0
Q22.0 Q24.0
R57.0 Q24.0
Q24.0 Q21.2
Q22.0 Q21.2
R57.0 Q21.2
Q24.0 Q22.0
Q21.2 Q22.0
Q24.0 R57.0
Q21.2 R57.0
Q20.8 Q24.8
Q24.8 Q20.8
Q21.0 Q20.8
Q25.1 Q20.8
R57.0 Q20.8
Q20.8 Q21.0
Q25.1 Q21.0
Q20.8 Q25.1
Q21.0 Q25.1
R57.0 Q25.1
Q20.8 R57.0
Q25.1 R57.0
Z95.8 Q24.8
Z95.8 Q22.0
I46.1 Q22.0
Z95.8 Q25.0
Q24.8 Z95.8
Q22.0 Z95.8
Q25.0 Z95.8
I46.1 Z95.8
Q22.0 I46.1
Z95.8 I46.1
Q26.4 Q24.8
Y83.1 Q24.8
N17.9 Q24.8
R57.8 Q24.8
Q24.8 Q26.4
Y83.1 Q26.4
N17.9 Q26.4
R57.8 Q26.4
Q24.8 Y83.1
Q26.4 Y83.1
N17.9 Y83.1
R57.8 Y83.1
Q24.8 N17.9
Q26.4 N17.9
Y83.1 N17.9
R57.8 N17.9
Q24.8 R57.8
Q26.4 R57.8
Y83.1 R57.8
N17.9 R57.8
Q23.2 Q24.8
Q23.0 Q24.8
Q23.4 Q24.8
Q24.8 Q23.2
Q23.0 Q23.2
Q23.4 Q23.2
R57.8 Q23.2
Q24.8 Q23.0
Q23.2 Q23.0
Q23.4 Q23.0
R57.8 Q23.0
Q24.8 Q23.4
Q23.2 Q23.4
Q23.0 Q23.4
R57.8 Q23.4
Q23.2 R57.8
Q23.0 R57.8
Q23.4 R57.8
R57.0 I42.5
I42.5 R57.0
Q20.6 Q24.8
Q20.4 Q24.8
Q20.3 Q24.8
Q24.8 Q20.6
Q20.4 Q20.6
Q20.3 Q20.6
R57.0 Q20.6
Q24.8 Q20.4
Q20.6 Q20.4
Q20.3 Q20.4
R57.0 Q20.4
Q24.8 Q20.3
Q20.6 Q20.3
Q20.4 Q20.3
R57.0 Q20.3
Q20.6 R57.0
Q20.4 R57.0
Q20.3 R57.0
Q22.9 Q24.8
Q22.9 Q21.0
N17.9 Q21.0
Q24.8 Q22.9
Q21.0 Q22.9
N17.9 Q22.9
R57.0 Q22.9
Q21.0 N17.9
Q22.9 N17.9
R57.0 N17.9
Q22.9 R57.0
N17.9 R57.0
Q25.5 Q24.8
Q24.8 Q25.5
Q22.0 Q25.5
Q21.0 Q25.5
R57.0 Q25.5
Q25.5 Q22.0
Q25.5 Q21.0
Q25.5 R57.0
Q20.1 Q24.8
Q21.1 Q24.8
Q24.8 Q20.1
Q21.0 Q20.1
Q21.1 Q20.1
R57.0 Q20.1
Q20.1 Q21.0
Q21.1 Q21.0
Q24.8 Q21.1
Q20.1 Q21.1
Q21.0 Q21.1
R57.0 Q21.1
Q20.1 R57.0
Q21.1 R57.0
Q25.5 Q21.2
Q21.2 Q25.5
Q25.0 Q25.5
Q25.5 Q25.0
I50.1 Q24.8
Y83.1 Q20.3
I50.1 Q20.3
Q20.3 Y83.1
I50.1 Y83.1
R57.0 Y83.1
Q24.8 I50.1
Q20.3 I50.1
Y83.1 I50.1
R57.0 I50.1
Y83.1 R57.0
I50.1 R57.0
Q20.5 Q24.8
Q22.4 Q24.8
Q24.8 Q20.5
Q22.4 Q20.5
Q20.3 Q20.5
R57.0 Q20.5
Q24.8 Q22.4
Q20.5 Q22.4
Q20.3 Q22.4
R57.0 Q22.4
Q20.5 Q20.3
Q22.4 Q20.3
Q20.5 R57.0
Q22.4 R57.0
Q22.6 Q24.8
Q25.6 Q24.8
Q22.6 Q22.0
Q25.6 Q22.0
Q24.8 Q22.6
Q22.0 Q22.6
Q25.6 Q22.6
I46.1 Q22.6
Q24.8 Q25.6
Q22.0 Q25.6
Q22.6 Q25.6
I46.1 Q25.6
Q22.6 I46.1
Q25.6 I46.1
Q21.3 Q24.8
I97.1 Q24.8
Q24.8 Q21.3
Y83.1 Q21.3
I97.1 Q21.3
R57.0 Q21.3
Q21.3 Y83.1
I97.1 Y83.1
Q24.8 I97.1
Q21.3 I97.1
Y83.1 I97.1
R57.0 I97.1
Q21.3 R57.0
I97.1 R57.0
I27.0 Q24.8
Q21.1 Q20.3
I27.0 Q20.3
Q20.3 Q21.1
I27.0 Q21.1
Q24.8 I27.0
Q20.3 I27.0
Q21.1 I27.0
R57.0 I27.0
I27.0 R57.0
