# Supplementary material for: Comorbidity patterns in cardiovascular diseases: the role of life-stage and socioeconomic status
Source: Front Cardiovasc Med. 2024 Feb 13;11:1215458. doi: 10.3389/fcvm.2024.1215458 (PMC10897012; doi:10.3389/fcvm.2024.1215458)
Supplement: Supplementary file 1 [file Datasheet1.zip › Supplementary/Supplementary_Female_networks/CoNet_TotFemale_0_20_lowSEL_clean.txt]

T86.1 N18.9
Z96.8 N18.9
S37.0 N18.9
D64.9 N18.9
N18.9 T86.1
Z96.8 T86.1
S37.0 T86.1
D64.9 T86.1
N18.9 Z96.8
T86.1 Z96.8
S37.0 Z96.8
D64.9 Z96.8
N18.9 S37.0
T86.1 S37.0
Z96.8 S37.0
D64.9 S37.0
N18.9 D64.9
T86.1 D64.9
Z96.8 D64.9
S37.0 D64.9
Q20.0 Q24.8
Q21.0 Q24.8
Q21.1 Q24.8
D69.6 Q24.8
Q24.8 Q20.0
Q21.0 Q20.0
Q21.1 Q20.0
D69.6 Q20.0
Q24.8 Q21.0
Q20.0 Q21.0
Q21.1 Q21.0
D69.6 Q21.0
Q24.8 Q21.1
Q20.0 Q21.1
Q21.0 Q21.1
D69.6 Q21.1
Q24.8 D69.6
Q20.0 D69.6
Q21.0 D69.6
Q21.1 D69.6
Q20.3 Q24.8
I47.1 Q24.8
G40.9 Q24.8
Q24.8 Q20.3
Q21.1 Q20.3
I47.1 Q20.3
G40.9 Q20.3
Q20.3 Q21.1
I47.1 Q21.1
G40.9 Q21.1
Q24.8 I47.1
Q20.3 I47.1
Q21.1 I47.1
G40.9 I47.1
Q24.8 G40.9
Q20.3 G40.9
Q21.1 G40.9
I47.1 G40.9
Q20.8 Q24.8
I42.1 Q24.8
I49.8 Q24.8
G80.9 Q24.8
Q24.8 Q20.8
I42.1 Q20.8
I49.8 Q20.8
G80.9 Q20.8
Q24.8 I42.1
Q20.8 I42.1
I49.8 I42.1
G80.9 I42.1
Q24.8 I49.8
Q20.8 I49.8
I42.1 I49.8
G80.9 I49.8
Q24.8 G80.9
Q20.8 G80.9
I42.1 G80.9
I49.8 G80.9
Q22.8 Q24.8
I27.2 Q24.8
I46.1 Q24.8
Q22.8 Q21.1
I27.2 Q21.1
I46.1 Q21.1
Q24.8 Q22.8
Q21.1 Q22.8
I27.2 Q22.8
I46.1 Q22.8
Q24.8 I27.2
Q21.1 I27.2
Q22.8 I27.2
I46.1 I27.2
Q24.8 I46.1
Q21.1 I46.1
Q22.8 I46.1
I27.2 I46.1
E87.8 I27.0
I50.0 I27.0
I45.8 I27.0
I46.1 I27.0
I27.0 E87.8
I50.0 E87.8
I45.8 E87.8
I46.1 E87.8
I27.0 I50.0
E87.8 I50.0
I45.8 I50.0
I46.1 I50.0
I27.0 I45.8
E87.8 I45.8
I50.0 I45.8
I46.1 I45.8
I27.0 I46.1
E87.8 I46.1
I50.0 I46.1
I45.8 I46.1
Q24.4 Q24.8
I97.1 Q24.8
I50.1 Q24.8
Q24.8 Q24.4
I97.1 Q24.4
I50.1 Q24.4
I46.1 Q24.4
Q24.8 I97.1
Q24.4 I97.1
I50.1 I97.1
I46.1 I97.1
Q24.8 I50.1
Q24.4 I50.1
I97.1 I50.1
I46.1 I50.1
Q24.4 I46.1
I97.1 I46.1
I50.1 I46.1
I25.1 I25.8
I35.0 I25.8
I70.0 I25.8
I46.1 I25.8
I25.8 I25.1
I35.0 I25.1
I70.0 I25.1
I46.1 I25.1
I25.8 I35.0
I25.1 I35.0
I70.0 I35.0
I46.1 I35.0
I25.8 I70.0
I25.1 I70.0
I35.0 I70.0
I46.1 I70.0
I25.8 I46.1
I25.1 I46.1
I35.0 I46.1
I70.0 I46.1
M32.1 I42.0
N01.8 I42.0
J96.0 I42.0
I46.1 I42.0
I42.0 M32.1
N01.8 M32.1
J96.0 M32.1
I46.1 M32.1
I42.0 N01.8
M32.1 N01.8
J96.0 N01.8
I46.1 N01.8
I42.0 J96.0
M32.1 J96.0
N01.8 J96.0
I46.1 J96.0
I42.0 I46.1
M32.1 I46.1
N01.8 I46.1
J96.0 I46.1
Q26.2 Q24.8
N17.9 Q24.8
Q24.8 Q26.2
Q21.1 Q26.2
N17.9 Q26.2
I46.1 Q26.2
Q26.2 Q21.1
N17.9 Q21.1
Q24.8 N17.9
Q26.2 N17.9
Q21.1 N17.9
I46.1 N17.9
Q26.2 I46.1
N17.9 I46.1
Q23.1 Q24.8
Q23.3 Q24.8
Q24.8 Q23.1
Q23.3 Q23.1
Q22.8 Q23.1
I46.1 Q23.1
Q24.8 Q23.3
Q23.1 Q23.3
Q22.8 Q23.3
I46.1 Q23.3
Q23.1 Q22.8
Q23.3 Q22.8
Q23.1 I46.1
Q23.3 I46.1
Q25.1 Q24.8
Q25.0 Q24.8
Q23.4 Q24.8
Q24.8 Q25.1
Q25.0 Q25.1
Q23.4 Q25.1
I46.1 Q25.1
Q24.8 Q25.0
Q25.1 Q25.0
Q23.4 Q25.0
I46.1 Q25.0
Q24.8 Q23.4
Q25.1 Q23.4
Q25.0 Q23.4
I46.1 Q23.4
Q25.1 I46.1
Q25.0 I46.1
Q23.4 I46.1
R57.0 Q24.8
Q25.5 Q24.8
R57.0 N17.9
Q25.5 N17.9
Q24.8 R57.0
N17.9 R57.0
Q25.5 R57.0
I46.1 R57.0
Q24.8 Q25.5
N17.9 Q25.5
R57.0 Q25.5
I46.1 Q25.5
R57.0 I46.1
Q25.5 I46.1
I27.0 Q24.8
I27.0 Q21.1
R57.0 Q21.1
Q24.8 I27.0
Q21.1 I27.0
R57.0 I27.0
Q21.1 R57.0
I27.0 R57.0
Q43.9 Q24.8
Q43.9 Q23.4
R57.0 Q23.4
Q24.8 Q43.9
Q23.4 Q43.9
R57.0 Q43.9
I46.1 Q43.9
Q23.4 R57.0
Q43.9 R57.0
Q43.9 I46.1
I31.3 Q24.8
T81.1 Q24.8
I31.3 Q25.5
T81.1 Q25.5
Q24.8 I31.3
Q25.5 I31.3
T81.1 I31.3
I46.1 I31.3
Q24.8 T81.1
Q25.5 T81.1
I31.3 T81.1
I46.1 T81.1
I31.3 I46.1
T81.1 I46.1
Q23.1 Q20.0
I47.1 Q20.0
Q20.0 Q23.1
Q21.0 Q23.1
I47.1 Q23.1
Q23.1 Q21.0
I47.1 Q21.0
Q20.0 I47.1
Q23.1 I47.1
Q21.0 I47.1
Q25.7 Q24.8
I33.0 Q24.8
Q25.7 Q25.0
I33.0 Q25.0
I49.8 Q25.0
Q24.8 Q25.7
Q25.0 Q25.7
I33.0 Q25.7
I49.8 Q25.7
Q24.8 I33.0
Q25.0 I33.0
Q25.7 I33.0
I49.8 I33.0
Q25.0 I49.8
Q25.7 I49.8
I33.0 I49.8
Q22.1 Q24.8
I49.3 Q24.8
Q22.1 Q21.0
I49.3 Q21.0
I49.8 Q21.0
Q24.8 Q22.1
Q21.0 Q22.1
I49.3 Q22.1
I49.8 Q22.1
Q24.8 I49.3
Q21.0 I49.3
Q22.1 I49.3
I49.8 I49.3
Q21.0 I49.8
Q22.1 I49.8
I49.3 I49.8
Z45.0 I47.2
Z45.9 I47.2
I50.9 I47.2
I49.8 I47.2
I47.2 Z45.0
Z45.9 Z45.0
I50.9 Z45.0
I49.8 Z45.0
I47.2 Z45.9
Z45.0 Z45.9
I50.9 Z45.9
I49.8 Z45.9
I47.2 I50.9
Z45.0 I50.9
Z45.9 I50.9
I49.8 I50.9
I47.2 I49.8
Z45.0 I49.8
Z45.9 I49.8
I50.9 I49.8
Q21.3 Q24.8
Z95.5 Q24.8
I50.9 Q24.8
Q24.8 Q21.3
Z95.5 Q21.3
I50.9 Q21.3
I49.8 Q21.3
Q24.8 Z95.5
Q21.3 Z95.5
I50.9 Z95.5
I49.8 Z95.5
Q24.8 I50.9
Q21.3 I50.9
Z95.5 I50.9
Q21.3 I49.8
Z95.5 I49.8
Y83.1 Q24.8
I64.X Q24.8
Y83.1 Q25.0
I64.X Q25.0
Q24.8 Y83.1
Q25.0 Y83.1
I64.X Y83.1
I49.8 Y83.1
Q24.8 I64.X
Q25.0 I64.X
Y83.1 I64.X
I49.8 I64.X
Y83.1 I49.8
I64.X I49.8
Q21.2 Q24.8
Q24.8 Q21.2
I27.0 Q21.2
Q21.0 Q21.2
I49.8 Q21.2
Q21.2 I27.0
Q21.0 I27.0
I49.8 I27.0
Q21.2 Q21.0
I27.0 Q21.0
Q21.2 I49.8
I27.0 I49.8
Q22.2 Q24.8
Q25.0 Q21.1
Q22.2 Q21.1
I49.8 Q21.1
Q21.1 Q25.0
Q22.2 Q25.0
Q24.8 Q22.2
Q21.1 Q22.2
Q25.0 Q22.2
I49.8 Q22.2
Q21.1 I49.8
Q22.2 I49.8
Q85.1 C38.0
Q24.4 C38.0
Q23.1 C38.0
I49.8 C38.0
C38.0 Q85.1
Q24.4 Q85.1
Q23.1 Q85.1
I49.8 Q85.1
C38.0 Q24.4
Q85.1 Q24.4
Q23.1 Q24.4
I49.8 Q24.4
C38.0 Q23.1
Q85.1 Q23.1
Q24.4 Q23.1
I49.8 Q23.1
C38.0 I49.8
Q85.1 I49.8
Q24.4 I49.8
Q23.1 I49.8
Q24.3 Q24.8
Q21.3 Q20.8
Q24.3 Q20.8
Q20.8 Q21.3
Q24.3 Q21.3
Q24.8 Q24.3
Q20.8 Q24.3
Q21.3 Q24.3
I49.8 Q24.3
Q24.3 I49.8
Q24.6 Q24.8
Q24.6 Q26.2
I49.8 Q26.2
Q24.6 Q21.1
Q24.8 Q24.6
Q26.2 Q24.6
Q21.1 Q24.6
I49.8 Q24.6
Q26.2 I49.8
Q24.6 I49.8
Q25.0 Q21.0
Q21.0 Q25.0
Q25.4 Q24.8
Q22.1 Q21.3
Q25.4 Q21.3
Q21.3 Q22.1
Q25.4 Q22.1
Q24.8 Q25.4
Q21.3 Q25.4
Q22.1 Q25.4
I49.8 Q25.4
Q25.4 I49.8
Z95.0 Q24.6
Z45.0 Q24.6
Z03.5 Q24.6
Q24.6 Z95.0
Z45.0 Z95.0
Z03.5 Z95.0
I49.8 Z95.0
Q24.6 Z45.0
Z95.0 Z45.0
Z03.5 Z45.0
Q24.6 Z03.5
Z95.0 Z03.5
Z45.0 Z03.5
I49.8 Z03.5
Z95.0 I49.8
Z03.5 I49.8
Q23.0 Q24.8
Q23.0 Q21.1
I50.9 Q21.1
Q23.0 Q21.0
I50.9 Q21.0
Q24.8 Q23.0
Q21.1 Q23.0
Q21.0 Q23.0
I50.9 Q23.0
Q21.1 I50.9
Q21.0 I50.9
Q23.0 I50.9
I12.0 N18.9
K65.0 N18.9
L02.2 N18.9
N18.9 I12.0
K65.0 I12.0
D64.9 I12.0
L02.2 I12.0
N18.9 K65.0
I12.0 K65.0
D64.9 K65.0
L02.2 K65.0
I12.0 D64.9
K65.0 D64.9
L02.2 D64.9
N18.9 L02.2
I12.0 L02.2
K65.0 L02.2
D64.9 L02.2
Q87.4 Q24.8
Q67.5 Q24.8
Q25.4 Q23.3
Q87.4 Q23.3
Q67.5 Q23.3
Q23.3 Q25.4
Q87.4 Q25.4
Q67.5 Q25.4
Q24.8 Q87.4
Q23.3 Q87.4
Q25.4 Q87.4
Q67.5 Q87.4
Q24.8 Q67.5
Q23.3 Q67.5
Q25.4 Q67.5
Q87.4 Q67.5
I49.0 Q24.8
I49.0 Q20.0
R57.0 Q20.0
I49.0 Q21.0
R57.0 Q21.0
Q24.8 I49.0
Q20.0 I49.0
Q21.0 I49.0
R57.0 I49.0
Q20.0 R57.0
Q21.0 R57.0
I49.0 R57.0
Q22.5 Q24.8
I45.6 Q24.8
Q24.8 Q22.5
I45.6 Q22.5
I50.9 Q22.5
R57.0 Q22.5
Q24.8 I45.6
Q22.5 I45.6
I50.9 I45.6
R57.0 I45.6
Q22.5 I50.9
I45.6 I50.9
R57.0 I50.9
Q22.5 R57.0
I45.6 R57.0
I50.9 R57.0
Q23.2 Q24.8
Q22.4 Q24.8
Q24.8 Q23.2
Q22.4 Q23.2
I50.1 Q23.2
R57.0 Q23.2
Q24.8 Q22.4
Q23.2 Q22.4
I50.1 Q22.4
R57.0 Q22.4
Q23.2 I50.1
Q22.4 I50.1
R57.0 I50.1
Q23.2 R57.0
Q22.4 R57.0
I50.1 R57.0
I97.1 Q26.2
R57.0 Q26.2
I97.1 Q21.1
Q26.2 I97.1
Q21.1 I97.1
R57.0 I97.1
Q26.2 R57.0
I97.1 R57.0
Q21.2 Q22.4
Q21.0 Q22.4
Q22.4 Q21.2
R57.0 Q21.2
Q22.4 Q21.0
Q21.2 R57.0
Q22.9 Q24.8
Q22.8 Q22.5
Q22.9 Q22.5
Q22.5 Q22.8
Q22.9 Q22.8
R57.0 Q22.8
Q24.8 Q22.9
Q22.5 Q22.9
Q22.8 Q22.9
R57.0 Q22.9
Q22.8 R57.0
Q22.9 R57.0
Q22.6 Q24.8
Q22.6 Q25.5
Q22.4 Q25.5
Q24.8 Q22.6
Q25.5 Q22.6
Q22.4 Q22.6
R57.0 Q22.6
Q25.5 Q22.4
Q22.6 Q22.4
Q22.6 R57.0
Q20.1 Q24.8
Q24.8 Q20.1
Q24.3 Q20.1
Q22.1 Q20.1
R57.0 Q20.1
Q20.1 Q24.3
Q22.1 Q24.3
R57.0 Q24.3
Q20.1 Q22.1
Q24.3 Q22.1
R57.0 Q22.1
Q20.1 R57.0
Q24.3 R57.0
Q22.1 R57.0
Q25.0 Q20.3
R57.0 Q20.3
Q20.3 Q25.0
R57.0 Q25.0
Q20.3 R57.0
Q25.0 R57.0
Q21.1 Q23.4
Q23.4 Q21.1
I28.0 Q24.8
Z49.2 Q24.8
I28.0 Q22.4
Z49.2 Q22.4
Q24.8 I28.0
Q22.4 I28.0
Z49.2 I28.0
R57.0 I28.0
Q24.8 Z49.2
Q22.4 Z49.2
I28.0 Z49.2
R57.0 Z49.2
I28.0 R57.0
Z49.2 R57.0
R57.8 Q24.8
Q25.4 Q21.0
Q25.1 Q21.0
R57.8 Q21.0
Q21.0 Q25.4
Q25.1 Q25.4
R57.8 Q25.4
Q21.0 Q25.1
Q25.4 Q25.1
R57.8 Q25.1
Q24.8 R57.8
Q21.0 R57.8
Q25.4 R57.8
Q25.1 R57.8
Q20.6 Q24.8
Q26.1 Q24.8
Q24.8 Q20.6
Q21.2 Q20.6
Q26.1 Q20.6
R57.8 Q20.6
Q20.6 Q21.2
Q26.1 Q21.2
R57.8 Q21.2
Q24.8 Q26.1
Q20.6 Q26.1
Q21.2 Q26.1
R57.8 Q26.1
Q20.6 R57.8
Q21.2 R57.8
Q26.1 R57.8
Q22.8 Q25.5
Q26.1 Q25.5
R57.8 Q25.5
Q25.5 Q22.8
Q26.1 Q22.8
R57.8 Q22.8
Q25.5 Q26.1
Q22.8 Q26.1
Q25.5 R57.8
Q22.8 R57.8
R57.1 Q24.8
Q24.3 Q21.2
R57.1 Q21.2
Q21.2 Q24.3
Q21.0 Q24.3
R57.1 Q24.3
Q24.3 Q21.0
R57.1 Q21.0
Q24.8 R57.1
Q21.2 R57.1
Q24.3 R57.1
Q21.0 R57.1
B96.5 Q24.8
Z01.7 Q24.8
B96.5 Q25.0
Z01.7 Q25.0
B96.5 I33.0
Z01.7 I33.0
Q24.8 B96.5
Q25.0 B96.5
I33.0 B96.5
Z01.7 B96.5
Q24.8 Z01.7
Q25.0 Z01.7
I33.0 Z01.7
B96.5 Z01.7
N18.9 Z94.0
Z45.2 Z94.0
D59.4 Z94.0
Z01.7 Z94.0
Z94.0 N18.9
Z45.2 N18.9
D59.4 N18.9
Z01.7 N18.9
Z94.0 Z45.2
N18.9 Z45.2
D59.4 Z45.2
Z01.7 Z45.2
Z94.0 D59.4
N18.9 D59.4
Z45.2 D59.4
Z01.7 D59.4
Z94.0 Z01.7
N18.9 Z01.7
Z45.2 Z01.7
D59.4 Z01.7
D69.3 Q24.8
Q25.0 Q22.1
D69.3 Q22.1
Z01.7 Q22.1
Q22.1 Q25.0
D69.3 Q25.0
Q24.8 D69.3
Q22.1 D69.3
Q25.0 D69.3
Z01.7 D69.3
Q22.1 Z01.7
D69.3 Z01.7
N05.8 Z94.0
E21.1 Z94.0
N05.8 N18.9
E21.1 N18.9
Z94.0 N05.8
N18.9 N05.8
E21.1 N05.8
Z01.7 N05.8
Z94.0 E21.1
N18.9 E21.1
N05.8 E21.1
Z01.7 E21.1
N05.8 Z01.7
E21.1 Z01.7
J81.X N18.9
E46.X N18.9
N18.9 J81.X
D59.4 J81.X
E46.X J81.X
Z01.7 J81.X
J81.X D59.4
E46.X D59.4
N18.9 E46.X
J81.X E46.X
D59.4 E46.X
Z01.7 E46.X
J81.X Z01.7
E46.X Z01.7
M32.1 N05.9
D50.9 N05.9
E61.1 N05.9
Z01.7 N05.9
N05.9 M32.1
D50.9 M32.1
E61.1 M32.1
Z01.7 M32.1
N05.9 D50.9
M32.1 D50.9
E61.1 D50.9
Z01.7 D50.9
N05.9 E61.1
M32.1 E61.1
D50.9 E61.1
Z01.7 E61.1
N05.9 Z01.7
M32.1 Z01.7
D50.9 Z01.7
E61.1 Z01.7
E87.2 Q24.8
E87.5 Q24.8
E87.2 N17.9
E87.5 N17.9
Z01.7 N17.9
Q24.8 E87.2
N17.9 E87.2
E87.5 E87.2
Z01.7 E87.2
Q24.8 E87.5
N17.9 E87.5
E87.2 E87.5
Z01.7 E87.5
N17.9 Z01.7
E87.2 Z01.7
E87.5 Z01.7
G40.3 C38.0
Z01.7 C38.0
G40.3 Q85.1
Z01.7 Q85.1
G40.3 I49.8
Z01.7 I49.8
C38.0 G40.3
Q85.1 G40.3
I49.8 G40.3
Z01.7 G40.3
C38.0 Z01.7
Q85.1 Z01.7
I49.8 Z01.7
G40.3 Z01.7
H66.9 N18.9
H66.9 T86.1
Z01.7 T86.1
H66.9 Z96.8
Z01.7 Z96.8
N18.9 H66.9
T86.1 H66.9
Z96.8 H66.9
Z01.7 H66.9
T86.1 Z01.7
Z96.8 Z01.7
H66.9 Z01.7
I10.X Q24.8
Y83.1 Q25.1
I10.X Q25.1
Z01.7 Q25.1
Q25.1 Y83.1
I10.X Y83.1
Z01.7 Y83.1
Q24.8 I10.X
Q25.1 I10.X
Y83.1 I10.X
Z01.7 I10.X
Q25.1 Z01.7
Y83.1 Z01.7
I10.X Z01.7
I15.9 Q24.8
I15.9 Q25.1
I15.9 Y83.1
Q24.8 I15.9
Q25.1 I15.9
Y83.1 I15.9
Z01.7 I15.9
I15.9 Z01.7
I24.8 I25.8
Z01.7 I25.8
I24.8 I25.1
Z01.7 I25.1
I24.8 I35.0
Z01.7 I35.0
I25.8 I24.8
I25.1 I24.8
I35.0 I24.8
Z01.7 I24.8
I25.8 Z01.7
I25.1 Z01.7
I35.0 Z01.7
I24.8 Z01.7
I44.0 Q24.8
I44.0 Q21.2
Z01.7 Q21.2
Q24.8 I44.0
Q21.2 I44.0
I27.0 I44.0
Z01.7 I44.0
I44.0 I27.0
Z01.7 I27.0
Q21.2 Z01.7
I44.0 Z01.7
I27.0 Z01.7
J18.9 Q24.8
J18.9 Q21.0
Z01.7 Q21.0
Q24.8 J18.9
Q21.0 J18.9
I27.0 J18.9
Z01.7 J18.9
J18.9 I27.0
Q21.0 Z01.7
J18.9 Z01.7
Q23.1 Q25.0
I27.0 Q25.0
Q25.0 Q23.1
I27.0 Q23.1
Z01.7 Q23.1
Q25.0 I27.0
Q23.1 I27.0
Q23.1 Z01.7
Z01.7 Q21.1
Q21.1 Z01.7
Q25.0 Q21.2
Q21.2 Q25.0
Y83.1 Q21.0
Q21.0 Y83.1
I27.0 Y83.1
Y83.1 I27.0
I27.8 Q24.8
I27.8 Q21.0
I27.8 Q21.1
Q24.8 I27.8
Q21.0 I27.8
Q21.1 I27.8
Z01.7 I27.8
I27.8 Z01.7
I27.8 Q25.0
Q25.0 I27.8
I36.1 I27.9
I50.0 I27.9
I27.2 I27.9
Z01.7 I27.9
I27.9 I36.1
I50.0 I36.1
I27.2 I36.1
Z01.7 I36.1
I27.9 I50.0
I36.1 I50.0
I27.2 I50.0
Z01.7 I50.0
I27.9 I27.2
I36.1 I27.2
I50.0 I27.2
Z01.7 I27.2
I27.9 Z01.7
I36.1 Z01.7
I50.0 Z01.7
I27.2 Z01.7
I27.2 Q21.0
Q21.0 I27.2
I27.2 Q25.0
Q25.0 I27.2
Q25.0 Q23.3
I27.2 Q23.3
Z01.7 Q23.3
Q23.3 Q25.0
Q23.3 I27.2
Q23.3 Z01.7
Y83.1 Q21.1
Q21.1 Y83.1
I27.2 Y83.1
Y83.1 I27.2
Z95.5 Q22.8
Z01.7 Q22.8
Q22.8 Z95.5
I27.2 Z95.5
Z01.7 Z95.5
Z95.5 I27.2
Q22.8 Z01.7
Z95.5 Z01.7
Z95.5 Q25.0
Q25.0 Z95.5
Z95.8 Q24.8
I28.8 Q24.8
Z95.8 Q20.3
I28.8 Q20.3
Z01.7 Q20.3
Q24.8 Z95.8
Q20.3 Z95.8
I28.8 Z95.8
Z01.7 Z95.8
Q24.8 I28.8
Q20.3 I28.8
Z95.8 I28.8
Z01.7 I28.8
Q20.3 Z01.7
Z95.8 Z01.7
I28.8 Z01.7
Z01.7 Q25.7
Q25.7 Z01.7
I44.2 Q24.8
I44.2 Q26.2
Z01.7 Q26.2
I44.2 Q21.1
Q24.8 I44.2
Q26.2 I44.2
Q21.1 I44.2
Z01.7 I44.2
Q26.2 Z01.7
I44.2 Z01.7
I44.5 Q24.8
I44.5 Q21.1
I44.5 Y83.1
Q24.8 I44.5
Q21.1 I44.5
Y83.1 I44.5
Z01.7 I44.5
I44.5 Z01.7
I45.6 Q21.1
I45.6 I47.1
Z01.7 I47.1
Q21.1 I45.6
I47.1 I45.6
Z01.7 I45.6
I47.1 Z01.7
I45.6 Z01.7
T81.4 Q24.8
I45.1 Q24.8
T81.4 Q21.1
I45.1 Q21.1
Q24.8 T81.4
Q21.1 T81.4
I45.1 T81.4
Z01.7 T81.4
Q24.8 I45.1
Q21.1 I45.1
T81.4 I45.1
Z01.7 I45.1
T81.4 Z01.7
I45.1 Z01.7
Q24.6 Q20.3
Q20.3 Q24.6
I47.1 Q24.6
Z01.7 Q24.6
Q24.6 I47.1
Q24.6 Z01.7
Q25.0 Q26.2
I47.1 Q26.2
Q26.2 Q25.0
I47.1 Q25.0
Q26.2 I47.1
Q25.0 I47.1
I47.1 T81.4
T81.4 I47.1
I48.X Q24.8
I48.X Q22.5
Z01.7 Q22.5
I48.X Q22.8
Q24.8 I48.X
Q22.5 I48.X
Q22.8 I48.X
Z01.7 I48.X
Q22.5 Z01.7
I48.X Z01.7
I27.2 Q20.0
I49.8 Q20.0
Z01.7 Q20.0
Q20.0 I27.2
I49.8 I27.2
Q20.0 I49.8
I27.2 I49.8
Q20.0 Z01.7
I31.3 Q21.2
Q21.2 I31.3
I49.8 I31.3
Z01.7 I31.3
I31.3 I49.8
I31.3 Z01.7
O82.9 O99.4
I45.6 O99.4
I49.8 O99.4
Z01.7 O99.4
O99.4 O82.9
I45.6 O82.9
I49.8 O82.9
Z01.7 O82.9
O99.4 I45.6
O82.9 I45.6
I49.8 I45.6
O99.4 I49.8
O82.9 I49.8
I45.6 I49.8
O99.4 Z01.7
O82.9 Z01.7
I45.1 Q21.3
Z01.7 Q21.3
Q21.3 I45.1
I49.8 I45.1
I45.1 I49.8
Q21.3 Z01.7
Q26.3 Q24.8
Q24.8 Q26.3
I45.1 Q26.3
I49.8 Q26.3
Z01.7 Q26.3
Q26.3 I45.1
Q26.3 I49.8
Q26.3 Z01.7
I42.4 Q24.8
Q24.8 I42.4
I47.1 I42.4
I49.8 I42.4
Z01.7 I42.4
I42.4 I47.1
I49.8 I47.1
I42.4 I49.8
I47.1 I49.8
I42.4 Z01.7
I49.4 Q24.8
I49.4 I27.2
Q24.8 I49.4
I27.2 I49.4
I49.8 I49.4
Z01.7 I49.4
I49.4 I49.8
I49.4 Z01.7
I49.3 Q21.1
Q21.1 I49.3
Z01.7 I49.3
I49.3 Z01.7
Z01.7 I50.9
I50.9 Z01.7
I50.9 Q23.3
I49.8 Q23.3
Q23.3 I50.9
Q23.3 I49.8
Q24.4 I42.1
I50.9 I42.1
Z01.7 I42.1
I42.1 Q24.4
I50.9 Q24.4
Z01.7 Q24.4
I42.1 I50.9
Q24.4 I50.9
I42.1 Z01.7
Q24.4 Z01.7
Z95.5 Q24.5
I50.9 Q24.5
I49.8 Q24.5
Z01.7 Q24.5
Q24.5 Z95.5
Q24.5 I50.9
Q24.5 I49.8
Q24.5 Z01.7
I69.4 Q24.8
I69.4 Q22.4
I49.8 Q22.4
Z01.7 Q22.4
Q24.8 I69.4
Q22.4 I69.4
I49.8 I69.4
Z01.7 I69.4
Q22.4 I49.8
I69.4 I49.8
Q22.4 Z01.7
I69.4 Z01.7
I49.8 J18.9
J18.9 I49.8
J21.9 Q24.8
J21.9 Z95.8
I49.8 Z95.8
Q24.8 J21.9
Z95.8 J21.9
I49.8 J21.9
Z01.7 J21.9
Z95.8 I49.8
J21.9 I49.8
J21.9 Z01.7
K04.7 Q24.8
K04.7 Q21.3
Q24.8 K04.7
Q21.3 K04.7
I49.8 K04.7
Z01.7 K04.7
K04.7 I49.8
K04.7 Z01.7
P11.3 Q24.8
P11.3 Q23.1
Q24.8 P11.3
Q23.1 P11.3
I49.8 P11.3
Z01.7 P11.3
P11.3 I49.8
P11.3 Z01.7
I49.8 Q25.1
Q25.1 I49.8
I49.8 Q20.3
Q20.3 I49.8
Q24.4 Q21.0
Q21.0 Q24.4
Q22.0 Q24.8
Q24.8 Q22.0
Q25.0 Q22.0
I49.8 Q22.0
Z01.7 Q22.0
Q22.0 Q25.0
Q22.0 I49.8
Q22.0 Z01.7
Q25.4 Q20.0
Q20.0 Q25.4
Z01.7 Q25.4
Q25.4 Z01.7
Q25.6 Q24.8
Q25.6 Q21.3
Q24.8 Q25.6
Q21.3 Q25.6
I49.8 Q25.6
Z01.7 Q25.6
Q25.6 I49.8
Q25.6 Z01.7
Q25.5 Q21.3
Q21.3 Q25.5
I49.8 Q25.5
Z01.7 Q25.5
Q25.5 I49.8
Q25.5 Z01.7
Q24.1 Q24.8
Q24.8 Q24.1
Q25.7 Q24.1
I49.8 Q24.1
Z01.7 Q24.1
Q24.1 Q25.7
Q24.1 I49.8
Q24.1 Z01.7
Q25.3 Q24.8
Q24.8 Q25.3
Q25.5 Q25.3
I49.8 Q25.3
Z01.7 Q25.3
Q25.3 Q25.5
Q25.3 I49.8
Q25.3 Z01.7
Q25.5 Q25.1
Q25.1 Q25.5
Q25.6 Q25.5
Q25.5 Q25.6
Q26.8 Q24.8
Q26.8 Q21.0
Q24.8 Q26.8
Q21.0 Q26.8
I49.8 Q26.8
Z01.7 Q26.8
Q26.8 I49.8
Q26.8 Z01.7
Q26.4 Q24.8
Q26.4 Q21.1
Q24.8 Q26.4
Q21.1 Q26.4
I49.8 Q26.4
Z01.7 Q26.4
Q26.4 I49.8
Q26.4 Z01.7
Q67.5 Q25.3
Q25.3 Q67.5
I49.8 Q67.5
Z01.7 Q67.5
Q67.5 I49.8
Q67.5 Z01.7
Q87.0 Q24.8
Q87.0 Q25.6
Q24.8 Q87.0
Q25.6 Q87.0
I49.8 Q87.0
Z01.7 Q87.0
Q87.0 I49.8
Q87.0 Z01.7
G90.9 I45.8
R55.X I45.8
I49.8 I45.8
Z01.7 I45.8
I45.8 G90.9
R55.X G90.9
I49.8 G90.9
Z01.7 G90.9
I45.8 R55.X
G90.9 R55.X
I49.8 R55.X
Z01.7 R55.X
I45.8 I49.8
G90.9 I49.8
R55.X I49.8
I45.8 Z01.7
G90.9 Z01.7
R55.X Z01.7
R55.X Q24.8
R55.X Q22.8
I49.8 Q22.8
Q24.8 R55.X
Q22.8 R55.X
Q22.8 I49.8
G90.9 Q87.1
R57.9 Q87.1
I49.8 Q87.1
Z01.7 Q87.1
Q87.1 G90.9
R57.9 G90.9
Q87.1 R57.9
G90.9 R57.9
I49.8 R57.9
Z01.7 R57.9
Q87.1 I49.8
R57.9 I49.8
Q87.1 Z01.7
R57.9 Z01.7
Y83.1 Q22.1
Q22.1 Y83.1
Y83.1 Q23.0
I49.8 Q23.0
Z01.7 Q23.0
Q23.0 Y83.1
Q23.0 I49.8
Q23.0 Z01.7
Z01.9 Q24.8
Z01.9 Q25.1
Z01.9 Y83.1
Z01.9 I49.8
Q24.8 Z01.9
Q25.1 Z01.9
Y83.1 Z01.9
I49.8 Z01.9
Z95.8 Q21.0
Q21.0 Z95.8
Z95.8 Q21.3
Q21.3 Z95.8
Z95.8 Q24.1
Q24.1 Z95.8
I49.1 Q24.8
I49.1 Q21.2
I49.1 Q25.0
Q24.8 I49.1
Q21.2 I49.1
Q25.0 I49.1
Z01.7 I49.1
I49.1 Z01.7
I50.0 Q24.8
I50.0 Q21.1
Q24.8 I50.0
Q21.1 I50.0
Q21.1 Q22.1
I50.0 Q22.1
Q22.1 Q21.1
Q22.1 I50.0
I50.9 Q22.8
I50.9 I27.2
Q22.8 I50.9
I27.2 I50.9
I50.9 I45.1
I45.1 I50.9
I49.5 I47.1
I50.9 I47.1
I49.5 I45.6
I47.1 I49.5
I45.6 I49.5
I50.9 I49.5
Z01.7 I49.5
I47.1 I50.9
I49.5 I50.9
I49.5 Z01.7
J00.X Q24.8
J00.X Q21.1
Q24.8 J00.X
Q21.1 J00.X
I50.9 J00.X
Z01.7 J00.X
J00.X I50.9
J00.X Z01.7
I34.0 O90.3
O14.1 O90.3
I50.9 O90.3
Z01.7 O90.3
O90.3 I34.0
O14.1 I34.0
I50.9 I34.0
Z01.7 I34.0
O90.3 O14.1
I34.0 O14.1
I50.9 O14.1
Z01.7 O14.1
O90.3 I50.9
I34.0 I50.9
O14.1 I50.9
O90.3 Z01.7
I34.0 Z01.7
O14.1 Z01.7
O82.9 Q24.8
O82.9 Q23.1
I50.9 Q23.1
Q24.8 O82.9
Q23.1 O82.9
I50.9 O82.9
Q23.1 I50.9
O82.9 I50.9
O82.9 O99.8
Q21.1 O99.8
I50.9 O99.8
Z01.7 O99.8
O99.8 O82.9
Q21.1 O82.9
O99.8 Q21.1
O82.9 Q21.1
O99.8 I50.9
O99.8 Z01.7
I50.9 Q20.0
Q20.0 I50.9
Q26.1 Q21.3
Q21.3 Q26.1
I50.9 Q26.1
Z01.7 Q26.1
Q26.1 I50.9
Q26.1 Z01.7
I50.9 Y83.1
Y83.1 I50.9
I50.9 Q22.1
Q22.1 I50.9
I50.9 Q25.0
Q25.0 I50.9
I50.9 Q25.1
Q25.1 I50.9
Z95.8 Q20.0
Q20.0 Z95.8
I50.9 Z95.8
Z95.8 I50.9
Z95.5 Q23.3
Q23.3 Z95.5
Z95.5 I25.8
I25.8 Z95.5
I35.0 Z95.5
I70.0 Z95.5
Z95.5 I35.0
Z95.5 I70.0
Z01.7 I70.0
I70.0 Z01.7
T82.8 Q24.8
I74.5 Q24.8
T82.8 Q25.5
I74.5 Q25.5
Q24.8 T82.8
Q25.5 T82.8
I74.5 T82.8
Z01.7 T82.8
Q24.8 I74.5
Q25.5 I74.5
T82.8 I74.5
Z01.7 I74.5
T82.8 Z01.7
I74.5 Z01.7
J18.9 Q25.0
J18.9 Q21.1
Q25.0 J18.9
Q21.1 J18.9
J21.9 Q25.5
J21.9 Q22.6
Z01.7 Q22.6
Q25.5 J21.9
Q22.6 J21.9
Q22.6 Z01.7
A18.0 N18.9
A18.2 N18.9
J86.0 N18.9
N18.9 A18.0
A18.2 A18.0
J86.0 A18.0
Z01.7 A18.0
N18.9 A18.2
A18.0 A18.2
J86.0 A18.2
Z01.7 A18.2
N18.9 J86.0
A18.0 J86.0
A18.2 J86.0
Z01.7 J86.0
A18.0 Z01.7
A18.2 Z01.7
J86.0 Z01.7
I13.1 N18.9
Z49.2 N18.9
K52.9 N18.9
N18.9 I13.1
Z49.2 I13.1
K52.9 I13.1
Z01.7 I13.1
N18.9 Z49.2
I13.1 Z49.2
K52.9 Z49.2
Z01.7 Z49.2
N18.9 K52.9
I13.1 K52.9
Z49.2 K52.9
Z01.7 K52.9
I13.1 Z01.7
Z49.2 Z01.7
K52.9 Z01.7
I26.0 Q24.8
J86.0 Q24.8
K90.4 Q24.8
Q24.8 I26.0
J86.0 I26.0
K90.4 I26.0
Z01.7 I26.0
Q24.8 J86.0
I26.0 J86.0
K90.4 J86.0
Q24.8 K90.4
I26.0 K90.4
J86.0 K90.4
Z01.7 K90.4
I26.0 Z01.7
K90.4 Z01.7
N00.2 N18.9
N00.2 T86.1
N00.2 Z96.8
N18.9 N00.2
T86.1 N00.2
Z96.8 N00.2
Z01.7 N00.2
N00.2 Z01.7
N39.0 N18.9
N39.0 T86.1
N39.0 Z96.8
N18.9 N39.0
T86.1 N39.0
Z96.8 N39.0
Z01.7 N39.0
N39.0 Z01.7
P28.1 Q24.8
P28.1 Q21.0
P28.1 I27.0
Q24.8 P28.1
Q21.0 P28.1
I27.0 P28.1
Z01.7 P28.1
P28.1 Z01.7
Q20.4 Q24.8
Q20.4 Q24.1
Q20.0 Q24.1
Q24.8 Q20.4
Q24.1 Q20.4
Q20.0 Q20.4
Z01.7 Q20.4
Q24.1 Q20.0
Q20.4 Q20.0
Q20.4 Z01.7
Q20.1 Q20.6
Z01.7 Q20.6
Q20.1 Q21.2
Q20.6 Q20.1
Q21.2 Q20.1
Z01.7 Q20.1
Q20.6 Z01.7
Q20.1 Z01.7
Q22.6 Q20.1
Q20.3 Q20.1
Q20.1 Q22.6
Q20.3 Q22.6
Q20.1 Q20.3
Q22.6 Q20.3
Q24.0 Q24.8
Q24.0 Q22.4
Q20.1 Q22.4
Q24.8 Q24.0
Q22.4 Q24.0
Q20.1 Q24.0
Z01.7 Q24.0
Q22.4 Q20.1
Q24.0 Q20.1
Q24.0 Z01.7
I27.2 Q21.2
Q21.2 I27.2
Q21.0 Q20.3
Q20.3 Q21.0
Q21.1 Q21.2
Q21.2 Q21.1
Q22.0 Q20.1
Q21.0 Q20.1
Q20.1 Q22.0
Q21.0 Q22.0
Q20.1 Q21.0
Q22.0 Q21.0
Q22.8 Q22.2
Q21.0 Q22.2
Z01.7 Q22.2
Q22.2 Q22.8
Q21.0 Q22.8
Q22.2 Q21.0
Q22.8 Q21.0
Q22.2 Z01.7
Q21.0 Q21.3
Q21.3 Q21.0
O13.X O99.8
Q24.8 O99.8
Q21.0 O99.8
O99.8 O13.X
Q24.8 O13.X
Q21.0 O13.X
Z01.7 O13.X
O99.8 Q24.8
O13.X Q24.8
O99.8 Q21.0
O13.X Q21.0
O13.X Z01.7
Q20.5 Q24.8
Q24.8 Q20.5
Q25.6 Q20.5
Q21.0 Q20.5
Z01.7 Q20.5
Q20.5 Q25.6
Q21.0 Q25.6
Q20.5 Q21.0
Q25.6 Q21.0
Q20.5 Z01.7
Z95.8 Q25.7
Q21.0 Q25.7
Q25.7 Z95.8
Q25.7 Q21.0
Q21.3 Q20.1
Q21.3 Q20.6
Q20.1 Q21.3
Q20.6 Q21.3
Q21.1 Q22.4
Q22.4 Q21.1
Q23.8 Q24.8
Q23.8 Q23.3
Q21.1 Q23.3
Q24.8 Q23.8
Q23.3 Q23.8
Q21.1 Q23.8
Z01.7 Q23.8
Q23.3 Q21.1
Q23.8 Q21.1
Q23.8 Z01.7
Q24.3 Q24.4
Q21.1 Q24.4
Q24.4 Q24.3
Q21.1 Q24.3
Z01.7 Q24.3
Q24.4 Q21.1
Q24.3 Q21.1
Q24.3 Z01.7
Q21.1 Q25.6
Q25.6 Q21.1
Q21.4 Q24.8
Q24.8 Q21.4
Q25.1 Q21.4
Q21.1 Q21.4
Z01.7 Q21.4
Q21.4 Q25.1
Q21.1 Q25.1
Q21.4 Q21.1
Q25.1 Q21.1
Q21.4 Z01.7
Q25.3 Q22.1
Q22.1 Q25.3
Q21.1 Q25.3
Q25.3 Q21.1
T82.5 Q24.8
T82.5 Q25.6
Q24.8 T82.5
Q25.6 T82.5
Q21.1 T82.5
Z01.7 T82.5
T82.5 Q21.1
T82.5 Z01.7
Q20.1 Q20.5
Q22.0 Q20.5
Q20.5 Q20.1
Q20.5 Q22.0
I97.1 Q23.1
Q23.1 I97.1
Q22.8 I97.1
Z01.7 I97.1
I97.1 Q22.8
I97.1 Z01.7
Q22.0 Q22.1
Q22.8 Q22.1
Q22.1 Q22.0
Q22.8 Q22.0
Q22.1 Q22.8
Q22.0 Q22.8
Q23.0 Q23.1
Q23.1 Q23.0
Q22.8 Q23.0
Q23.0 Q22.8
Q25.7 Q26.3
Q22.8 Q26.3
Q26.3 Q25.7
Q22.8 Q25.7
Q26.3 Q22.8
Q25.7 Q22.8
Q22.8 Q26.4
Q26.4 Q22.8
Q20.5 Q20.3
Q22.1 Q20.3
Q20.3 Q20.5
Q22.1 Q20.5
Q20.3 Q22.1
Q20.5 Q22.1
Q22.1 Q21.2
Q21.2 Q22.1
Q20.1 Q23.2
Q22.1 Q23.2
Z01.7 Q23.2
Q23.2 Q20.1
Q23.2 Q22.1
Q23.2 Z01.7
Q22.2 Q21.3
Q21.3 Q22.2
Q22.2 Q26.3
Q26.3 Q22.2
Q22.1 Z95.5
Z95.5 Q22.1
Q20.5 Q24.1
Q23.8 Q24.1
Q24.1 Q20.5
Q23.8 Q20.5
Q24.1 Q23.8
Q20.5 Q23.8
Q20.2 Q24.8
Q20.2 Q20.5
Q23.3 Q20.5
Q24.8 Q20.2
Q20.5 Q20.2
Q23.3 Q20.2
Z01.7 Q20.2
Q20.5 Q23.3
Q20.2 Q23.3
Q20.2 Z01.7
Q23.4 Q20.6
Q23.4 Q21.2
Q20.6 Q23.4
Q21.2 Q23.4
Z01.7 Q23.4
Q23.4 Z01.7
Q22.8 Q25.0
Q25.0 Q22.8
Q23.3 Q23.0
Q23.0 Q23.3
Q25.0 Q24.4
Q24.4 Q25.0
Q25.0 Q25.4
Q23.2 Q25.4
Q25.4 Q25.0
Q23.2 Q25.0
Q25.4 Q23.2
Q25.0 Q23.2
Q23.1 Q25.1
Q25.1 Q23.1
Q24.4 Q23.0
Q23.0 Q24.4
Q24.4 Q25.4
Q24.4 Q25.1
Q25.4 Q24.4
Q25.1 Q24.4
Q25.0 Q20.6
Q25.0 Q20.1
Q20.6 Q25.0
Q20.1 Q25.0
Q21.0 Q25.5
Q25.0 Q25.5
Q25.5 Q21.0
Q25.5 Q25.0
Q21.1 Q25.5
Q25.5 Q21.1
Q25.0 Q20.0
Q20.0 Q25.0
Q25.0 Q21.3
Q21.3 Q25.0
Q25.5 Q22.0
Q22.0 Q25.5
Q25.4 O99.8
Q25.4 O13.X
O99.8 Q25.4
O13.X Q25.4
Q21.2 Q24.1
Q25.5 Q24.1
Q24.1 Q21.2
Q25.5 Q21.2
Q24.1 Q25.5
Q21.2 Q25.5
Q22.0 Q21.3
Q25.7 Q21.3
Q21.3 Q22.0
Q25.7 Q22.0
Q21.3 Q25.7
Q22.0 Q25.7
Q25.3 Q21.0
Q25.3 Q23.0
Q21.0 Q25.3
Q23.0 Q25.3
Q25.1 Q23.0
Q23.0 Q25.1
Q23.3 Q24.4
Q24.4 Q23.3
I70.1 M31.4
Q25.3 M31.4
Q25.4 M31.4
Z01.7 M31.4
M31.4 I70.1
Q25.3 I70.1
Q25.4 I70.1
Z01.7 I70.1
M31.4 Q25.3
I70.1 Q25.3
Q25.4 Q25.3
M31.4 Q25.4
I70.1 Q25.4
Q25.3 Q25.4
M31.4 Z01.7
I70.1 Z01.7
Q25.4 Q25.5
Q25.5 Q25.4
Q25.6 Q22.1
Q25.5 Q22.1
Q22.1 Q25.6
Q22.1 Q25.5
Z95.8 Q21.2
Q25.6 Q21.2
Q21.2 Z95.8
Q25.6 Z95.8
Q21.2 Q25.6
Z95.8 Q25.6
Q26.1 Q21.0
Q26.1 Q22.1
Q21.0 Q26.1
Q22.1 Q26.1
Q26.1 Q25.0
Q26.1 Q23.1
Q25.0 Q26.1
Q23.1 Q26.1
Q25.5 Q26.8
Q26.4 Q26.8
Q26.8 Q25.5
Q26.4 Q25.5
Q26.8 Q26.4
Q25.5 Q26.4
Q60.0 Q24.8
Q60.0 Q25.0
Q60.0 Y83.1
Q24.8 Q60.0
Q25.0 Q60.0
Y83.1 Q60.0
Z01.7 Q60.0
Q60.0 Z01.7
Q36.9 I33.0
Q35.9 I33.0
Q79.6 I33.0
I33.0 Q36.9
Q35.9 Q36.9
Q79.6 Q36.9
Z01.7 Q36.9
I33.0 Q35.9
Q36.9 Q35.9
Q79.6 Q35.9
Z01.7 Q35.9
I33.0 Q79.6
Q36.9 Q79.6
Q35.9 Q79.6
Z01.7 Q79.6
Q36.9 Z01.7
Q35.9 Z01.7
Q79.6 Z01.7
Q90.9 Q24.8
Q90.9 Q21.0
Q90.9 Q26.1
Q24.8 Q90.9
Q21.0 Q90.9
Q26.1 Q90.9
Z01.7 Q90.9
Q90.9 Z01.7
Z45.0 Q24.8
Z45.9 Q24.8
Q24.8 Z45.0
Q90.9 Z45.0
Z01.7 Z45.0
Q24.8 Z45.9
Q90.9 Z45.9
Z01.7 Z45.9
Z45.0 Q90.9
Z45.9 Q90.9
Z45.0 Z01.7
Z45.9 Z01.7
R04.0 Q24.8
R04.0 Q21.1
R04.0 Q21.0
Q24.8 R04.0
Q21.1 R04.0
Q21.0 R04.0
Z01.7 R04.0
R04.0 Z01.7
R51.X I45.6
R51.X I50.9
R51.X I49.8
I45.6 R51.X
I50.9 R51.X
I49.8 R51.X
Z01.7 R51.X
R51.X Z01.7
R55.X I47.1
R55.X I45.6
R55.X I49.5
I47.1 R55.X
I45.6 R55.X
I49.5 R55.X
Z01.7 S37.0
S37.0 Z01.7
T82.8 Q20.0
T82.8 Z95.8
Q20.0 T82.8
Z95.8 T82.8
Z95.8 Q22.0
T82.8 Q22.0
Q22.0 Z95.8
Q22.0 T82.8
Y83.1 Q20.3
Y83.1 I28.8
Q20.3 Y83.1
I28.8 Y83.1
Y83.1 I45.1
I45.1 Y83.1
I82.2 Q24.8
I82.2 Q26.2
Y83.1 Q26.2
Q24.8 I82.2
Q26.2 I82.2
Y83.1 I82.2
Z01.7 I82.2
Q26.2 Y83.1
I82.2 Y83.1
I82.2 Z01.7
Q22.8 Q25.6
Y83.1 Q25.6
Q25.6 Q22.8
Y83.1 Q22.8
Q25.6 Y83.1
Q22.8 Y83.1
Y83.1 Q23.1
Q23.1 Y83.1
Q25.8 Q24.8
Q24.8 Q25.8
Q23.1 Q25.8
Y83.1 Q25.8
Z01.7 Q25.8
Q25.8 Q23.1
Q25.8 Y83.1
Q25.8 Z01.7
Y83.1 Q22.0
Q22.0 Y83.1
Q21.8 Q24.8
Q24.8 Q21.8
Q25.5 Q21.8
Y83.1 Q21.8
Z01.7 Q21.8
Q21.8 Q25.5
Y83.1 Q25.5
Q21.8 Y83.1
Q25.5 Y83.1
Q21.8 Z01.7
Y83.1 Q22.6
Q22.6 Y83.1
Y83.1 Q25.4
Q25.4 Y83.1
Y83.1 Z95.5
Z95.5 Y83.1
T85.6 N18.9
T81.4 N18.9
Z43.6 N18.9
N18.9 T85.6
T81.4 T85.6
Z43.6 T85.6
Z01.7 T85.6
N18.9 T81.4
T85.6 T81.4
Z43.6 T81.4
N18.9 Z43.6
T85.6 Z43.6
T81.4 Z43.6
Z01.7 Z43.6
T85.6 Z01.7
Z43.6 Z01.7
I44.2 Q21.0
Z45.0 Q21.0
Q21.0 I44.2
Z45.0 I44.2
Q21.0 Z45.0
I44.2 Z45.0
Z45.0 Q21.1
Q21.1 Z45.0
L03.3 Q24.8
L03.3 I44.2
Z45.9 I44.2
Q24.8 L03.3
I44.2 L03.3
Z45.9 L03.3
Z01.7 L03.3
I44.2 Z45.9
L03.3 Z45.9
L03.3 Z01.7
T82.1 Q24.8
T82.1 T82.8
Z45.9 T82.8
Q24.8 T82.1
T82.8 T82.1
Z45.9 T82.1
Z01.7 T82.1
T82.8 Z45.9
T82.1 Z45.9
T82.1 Z01.7
I45.3 Q24.8
Q24.8 I45.3
Z45.0 I45.3
Z45.9 I45.3
Z01.7 I45.3
I45.3 Z45.0
I45.3 Z45.9
I45.3 Z01.7
Z45.0 Y83.1
Z45.9 Y83.1
Y83.1 Z45.0
Y83.1 Z45.9
T82.1 Q24.6
Z45.9 Q24.6
Q24.6 T82.1
Z95.0 T82.1
T82.1 Z95.0
Z45.9 Z95.0
Z01.7 Z95.0
Q24.6 Z45.9
Z95.0 Z45.9
Z95.0 Z01.7
E87.7 N18.9
E87.7 N05.8
Z49.2 N05.8
N18.9 E87.7
N05.8 E87.7
Z49.2 E87.7
Z01.7 E87.7
N05.8 Z49.2
E87.7 Z49.2
E87.7 Z01.7
T85.7 N18.9
I31.3 N18.9
Z49.1 N18.9
N18.9 T85.7
I31.3 T85.7
Z49.1 T85.7
Z01.7 T85.7
N18.9 I31.3
T85.7 I31.3
Z49.1 I31.3
N18.9 Z49.1
T85.7 Z49.1
I31.3 Z49.1
Z01.7 Z49.1
T85.7 Z01.7
Z49.1 Z01.7
Z95.0 Q24.8
T82.1 I44.2
Z95.0 I44.2
I44.2 T82.1
Q24.8 Z95.0
I44.2 Z95.0
I49.5 Q24.8
Q24.8 I49.5
T82.1 I49.5
Z95.0 I49.5
I49.5 T82.1
I49.5 Z95.0
I28.8 Q25.5
Z95.8 Q25.5
Q25.5 I28.8
Q25.5 Z95.8
Q25.6 Q22.0
Q22.0 Q25.6
Q24.5 Q24.8
Q24.8 Q24.5
Q25.5 Q24.5
Z95.8 Q24.5
Q24.5 Q25.5
Q24.5 Z95.8
Z95.2 Q24.8
Z95.2 Q23.0
Z95.2 Q23.3
Q24.8 Z95.2
Q23.0 Z95.2
Q23.3 Z95.2
Z01.7 Z95.2
Z95.2 Z01.7
Z95.5 Q24.3
Q24.3 Z95.5
Z95.2 Q20.0
Z95.5 Q20.0
Q20.0 Z95.2
Z95.5 Z95.2
Q20.0 Z95.5
Z95.2 Z95.5
Z95.2 Q22.0
Z95.5 Q22.0
Q22.0 Z95.2
Q22.0 Z95.5
N03.2 N18.9
N18.9 N03.2
S37.0 N03.2
Z96.8 N03.2
Z01.7 N03.2
N03.2 S37.0
N03.2 Z96.8
N03.2 Z01.7
I10.X I49.8
I49.8 I10.X
Q21.1 Q22.5
I49.8 Q22.5
Q22.5 Q21.1
Q22.5 I49.8
Z45.0 I42.1
Z45.9 I42.1
I42.1 Z45.0
I42.1 Z45.9
B20.6 Q24.8
B20.6 Q24.0
Q24.8 B20.6
Q24.0 B20.6
Z01.7 B20.6
B20.6 Z01.7
M32.1 N18.9
D50.9 N18.9
N18.9 M32.1
N18.9 D50.9
D69.5 Z94.0
D69.5 N18.9
Z94.0 D69.5
N18.9 D69.5
Z01.7 D69.5
D69.5 Z01.7
R05.X N18.9
E21.0 N18.9
N18.9 R05.X
E21.0 R05.X
Z01.7 R05.X
N18.9 E21.0
R05.X E21.0
Z01.7 E21.0
R05.X Z01.7
E21.0 Z01.7
I47.2 I42.3
I49.8 I42.3
Z01.7 I42.3
I42.3 I47.2
Z01.7 I47.2
I42.3 I49.8
I42.3 Z01.7
I47.2 Z01.7
I50.9 I27.0
I27.0 I50.9
J12.9 Z03.5
Z01.7 Z03.5
Z03.5 J12.9
I49.8 J12.9
Z01.7 J12.9
J12.9 I49.8
Z03.5 Z01.7
J12.9 Z01.7
I49.8 Q20.6
Q20.6 I49.8
I47.2 I42.4
I50.9 I42.4
I42.4 I47.2
I42.4 I50.9
E78.8 M32.1
S37.0 M32.1
M32.1 E78.8
S37.0 E78.8
Z01.7 E78.8
M32.1 S37.0
E78.8 S37.0
E78.8 Z01.7
I49.8 D38.3
Z03.5 D38.3
Z01.7 D38.3
D38.3 I49.8
D38.3 Z03.5
D38.3 Z01.7
Z45.2 T81.5
C91.0 T81.5
T81.5 Z45.2
C91.0 Z45.2
T81.5 C91.0
Z45.2 C91.0
I12.9 N05.7
E61.1 N05.7
N05.7 I12.9
E61.1 I12.9
N05.7 E61.1
I12.9 E61.1
I44.6 I47.1
I44.6 I49.8
I47.1 I44.6
I49.8 I44.6
G41.0 Z03.8
I49.8 Z03.8
Z03.8 G41.0
I49.8 G41.0
Z03.8 I49.8
G41.0 I49.8
I50.9 Q27.8
I49.8 Q27.8
Q27.8 I50.9
Q27.8 I49.8
Z00.5 Z52.4
Z01.7 Z52.4
Z52.4 Z00.5
Z01.7 Z00.5
Z52.4 Z01.7
Z00.5 Z01.7
Z29.2 N18.9
Z29.2 M32.1
N18.9 Z29.2
M32.1 Z29.2
A08.5 Q21.1
A08.5 Q21.0
A08.5 Q25.0
A08.5 I49.8
Q21.1 A08.5
Q21.0 A08.5
Q25.0 A08.5
I49.8 A08.5
A41.9 Q24.8
Q24.6 Q21.0
A41.9 Q21.0
Q21.0 Q24.6
I50.9 Q24.6
A41.9 Q24.6
Q24.6 I50.9
A41.9 I50.9
Q24.8 A41.9
Q21.0 A41.9
Q24.6 A41.9
I50.9 A41.9
N28.1 N18.9
D50.8 N18.9
E61.1 N18.9
N18.9 N28.1
Z96.8 N28.1
D50.8 N28.1
E61.1 N28.1
N28.1 Z96.8
D50.8 Z96.8
E61.1 Z96.8
N18.9 D50.8
N28.1 D50.8
Z96.8 D50.8
E61.1 D50.8
N18.9 E61.1
N28.1 E61.1
Z96.8 E61.1
D50.8 E61.1
I46.1 I49.8
I49.8 I46.1
G41.0 Q24.8
G41.0 Q23.0
I50.1 Q23.0
I46.1 Q23.0
Q24.8 G41.0
Q23.0 G41.0
I50.1 G41.0
I46.1 G41.0
Q23.0 I50.1
G41.0 I50.1
Q23.0 I46.1
G41.0 I46.1
I47.2 Q24.8
I46.1 I42.4
Q24.8 I47.2
I46.1 I47.2
I46.1 I50.9
I42.4 I46.1
I47.2 I46.1
I50.9 I46.1
Q21.1 Q20.1
I46.1 Q20.1
I46.1 Q21.0
Q20.1 Q21.1
Q20.1 I46.1
Q21.0 I46.1
Q26.2 Q26.8
Q25.0 Q26.8
I46.1 Q26.8
Q26.8 Q26.2
Q21.0 Q26.2
Q26.2 Q21.0
Q26.8 Q25.0
Q26.8 I46.1
Q22.6 Q21.2
I46.1 Q21.2
Q21.2 Q22.6
I46.1 Q22.6
Q21.2 I46.1
Q22.6 I46.1
I46.1 Y83.1
Y83.1 I46.1
Y83.1 Q22.5
I46.1 Q22.5
Q22.5 Y83.1
Q22.5 I46.1
Q21.1 Q24.1
Q21.0 Q24.1
I27.0 Q24.1
Q24.1 Q21.1
Q24.1 Q21.0
Q24.1 I27.0
I48.X Q21.3
I48.X Q22.2
Q21.3 I48.X
Q22.2 I48.X
I49.8 I48.X
I48.X I49.8
Q22.0 Q20.8
Q21.0 Q20.8
Q20.8 Q22.0
Q20.8 Q21.0
I49.8 Q20.1
Q21.0 Q24.0
I49.8 Q24.0
Q24.0 Q21.0
Q20.1 I49.8
Q24.0 I49.8
Q21.0 Z95.2
I49.8 Z95.2
Z95.2 Q21.0
Z95.2 I49.8
Q22.2 Q22.1
Q22.1 Q22.2
Z95.5 Q22.2
Q22.2 Z95.5
Z95.5 Q21.1
Z95.5 Q25.1
Q21.1 Z95.5
Q25.1 Z95.5
R57.0 Y83.1
Y83.1 R57.0
Q23.3 Q21.0
Q21.0 Q23.3
R57.0 Q23.3
R57.0 I27.2
Q23.3 R57.0
I27.2 R57.0
I51.3 Q24.8
I51.3 Q20.3
I51.3 Q25.0
Q24.8 I51.3
Q20.3 I51.3
Q25.0 I51.3
R57.0 I51.3
I51.3 R57.0
I97.1 Q23.3
R57.0 Q24.4
Q23.3 I97.1
Q24.4 R57.0
J90.X Q24.8
J90.X Q25.1
R57.0 Q25.1
J90.X Q25.0
Q24.8 J90.X
Q25.1 J90.X
Q25.0 J90.X
R57.0 J90.X
Q25.1 R57.0
J90.X R57.0
Q25.3 Q20.0
Q20.0 Q25.3
R57.0 Q25.3
Q25.3 R57.0
Q21.1 Q22.0
R57.0 Q22.0
Q22.0 Q21.1
Q22.0 R57.0
Q27.8 Q24.8
Q27.8 Q21.2
Q24.8 Q27.8
Q21.2 Q27.8
R57.0 Q27.8
Q27.8 R57.0
Q20.4 Q24.0
Q22.1 Q24.0
R57.0 Q24.0
Q24.0 Q20.4
Q22.1 Q20.4
R57.0 Q20.4
Q24.0 Q22.1
Q20.4 Q22.1
Q24.0 R57.0
Q20.4 R57.0
Q22.2 Q20.0
Q20.0 Q22.2
R57.0 Q22.2
Q22.2 R57.0
Q23.2 Q23.4
Q23.4 Q23.2
Q25.5 Q20.4
Q25.6 Q20.4
Q20.4 Q25.5
Q20.4 Q25.6
R57.0 Q25.6
Q25.6 R57.0
Q26.1 Q20.3
Q26.1 Q21.1
Q20.3 Q26.1
Q21.1 Q26.1
R57.0 Q26.1
Q26.1 R57.0
R57.8 Q21.3
R57.8 Q22.1
R57.8 Q24.3
Q21.3 R57.8
Q22.1 R57.8
Q24.3 R57.8
Q27.8 Q25.0
Z45.0 Q25.0
R57.8 Q25.0
Q25.0 Q27.8
Z45.0 Q27.8
R57.8 Q27.8
Q25.0 Z45.0
Q27.8 Z45.0
R57.8 Z45.0
Q25.0 R57.8
Q27.8 R57.8
Z45.0 R57.8
T82.5 Q25.0
T82.5 Y83.1
T82.5 I49.8
Q25.0 T82.5
Y83.1 T82.5
I49.8 T82.5
I50.1 Q21.0
C22.2 Q21.0
Q21.0 I50.1
I49.8 I50.1
C22.2 I50.1
Z01.7 I50.1
I50.1 I49.8
C22.2 I49.8
Q21.0 C22.2
I50.1 C22.2
I49.8 C22.2
Z01.7 C22.2
I50.1 Z01.7
C22.2 Z01.7
D46.4 N18.9
Z49.1 M32.1
D46.4 M32.1
M32.1 Z49.1
D46.4 Z49.1
N18.9 D46.4
M32.1 D46.4
Z49.1 D46.4
Z01.7 D46.4
D46.4 Z01.7
D47.1 Q24.8
D47.1 Q21.0
D47.1 Q21.1
Q24.8 D47.1
Q21.0 D47.1
Q21.1 D47.1
Z01.7 D47.1
D47.1 Z01.7
D50.8 M32.1
D50.8 S37.0
M32.1 D50.8
S37.0 D50.8
Z01.7 D50.8
D50.8 Z01.7
Z43.6 Z94.0
Z94.0 Z43.6
D59.4 Z43.6
Z43.6 D59.4
D61.9 N18.9
D61.9 Z96.8
N18.9 D61.9
Z96.8 D61.9
D64.9 D61.9
Z01.7 D61.9
D61.9 D64.9
Z01.7 D64.9
D61.9 Z01.7
D64.9 Z01.7
E11.9 N18.9
E10.1 N18.9
E11.9 M32.1
E10.1 M32.1
N18.9 E11.9
M32.1 E11.9
E10.1 E11.9
Z01.7 E11.9
N18.9 E10.1
M32.1 E10.1
E11.9 E10.1
Z01.7 E10.1
E11.9 Z01.7
E10.1 Z01.7
N26.X Z94.0
N26.X N18.9
Z94.0 N26.X
N18.9 N26.X
E21.1 N26.X
Z01.7 N26.X
N26.X E21.1
N26.X Z01.7
E74.0 Q24.8
I49.1 Q23.3
E74.0 Q23.3
Q23.3 I49.1
E74.0 I49.1
Q24.8 E74.0
Q23.3 E74.0
I49.1 E74.0
Z01.7 E74.0
E74.0 Z01.7
E78.9 N18.9
E78.9 M32.1
E78.9 S37.0
N18.9 E78.9
M32.1 E78.9
S37.0 E78.9
Z01.7 E78.9
E78.9 Z01.7
N18.9 I11.9
I49.8 I11.9
E83.3 I11.9
Z01.7 I11.9
I11.9 N18.9
I49.8 N18.9
E83.3 N18.9
I11.9 I49.8
N18.9 I49.8
E83.3 I49.8
I11.9 E83.3
N18.9 E83.3
I49.8 E83.3
Z01.7 E83.3
I11.9 Z01.7
E83.3 Z01.7
J06.9 Z03.5
E86.X Z03.5
Z03.5 J06.9
I49.8 J06.9
E86.X J06.9
Z01.7 J06.9
J06.9 I49.8
E86.X I49.8
Z03.5 E86.X
J06.9 E86.X
I49.8 E86.X
Z01.7 E86.X
J06.9 Z01.7
E86.X Z01.7
E87.2 N18.9
E87.8 N18.9
E87.2 Z49.1
E87.8 Z49.1
N18.9 E87.2
Z49.1 E87.2
E87.8 E87.2
N18.9 E87.8
Z49.1 E87.8
E87.2 E87.8
Z01.7 E87.8
E87.8 Z01.7
G90.9 Q24.8
G90.9 Q21.0
G90.9 Q24.3
Q24.8 G90.9
Q21.0 G90.9
Q24.3 G90.9
N03.1 N18.9
I10.X N18.9
H47.1 N18.9
N18.9 N03.1
I10.X N03.1
H47.1 N03.1
Z01.7 N03.1
N18.9 I10.X
N03.1 I10.X
H47.1 I10.X
N18.9 H47.1
N03.1 H47.1
I10.X H47.1
Z01.7 H47.1
N03.1 Z01.7
H47.1 Z01.7
N03.7 Z94.0
I15.1 Z94.0
N03.7 N18.9
I15.1 N18.9
Z94.0 N03.7
N18.9 N03.7
I15.1 N03.7
Z01.7 N03.7
Z94.0 I15.1
N18.9 I15.1
N03.7 I15.1
Z01.7 I15.1
N03.7 Z01.7
I15.1 Z01.7
I27.0 Q26.2
Q26.2 I27.0
I27.0 Q26.4
Q26.4 I27.0
Q21.1 Q26.3
I27.0 Q26.3
Q26.3 Q21.1
Q26.3 I27.0
I27.0 Q22.2
Q22.2 I27.0
I27.0 Q23.3
Q23.3 I27.0
I27.2 Q20.3
Q20.3 I27.2
Q22.8 Q23.2
I27.2 Q23.2
Q23.2 Q22.8
Q23.2 I27.2
I27.2 O99.8
I27.2 O82.9
O99.8 I27.2
O82.9 I27.2
I27.2 Q25.1
Q25.1 I27.2
Z95.8 Q20.1
I27.2 Q20.1
Q20.1 Z95.8
I27.2 Z95.8
Q20.1 I27.2
Z95.8 I27.2
Q23.1 Q25.4
I31.3 Q25.4
Q25.4 Q23.1
I31.3 Q23.1
Q25.4 I31.3
Q23.1 I31.3
M31.4 Q24.8
I42.0 Q24.8
Q24.8 M31.4
I49.8 M31.4
I42.0 M31.4
M31.4 I49.8
I42.0 I49.8
Q24.8 I42.0
M31.4 I42.0
I49.8 I42.0
Z01.7 I42.0
I42.0 Z01.7
I44.0 Q23.3
I44.0 Q23.1
Q23.3 I44.0
Q23.1 I44.0
I44.2 Q25.4
I44.2 Q23.1
Q25.4 I44.2
Q23.1 I44.2
I45.6 Q25.0
I45.6 Y83.1
Q25.0 I45.6
Y83.1 I45.6
I50.1 I42.0
I63.9 I42.0
I47.1 I42.0
I42.0 I50.1
I63.9 I50.1
I47.1 I50.1
I42.0 I63.9
I50.1 I63.9
I47.1 I63.9
Z01.7 I63.9
I42.0 I47.1
I50.1 I47.1
I63.9 I47.1
I63.9 Z01.7
I47.1 Q22.5
I47.1 Q22.8
Q22.5 I47.1
Q22.8 I47.1
G62.8 I69.4
C91.0 I69.4
I69.4 G62.8
C91.0 G62.8
I49.8 G62.8
Z01.7 G62.8
I69.4 C91.0
G62.8 C91.0
I49.8 C91.0
Z01.7 C91.0
G62.8 I49.8
C91.0 I49.8
G62.8 Z01.7
C91.0 Z01.7
D82.1 Q24.8
D82.1 Q21.3
Q24.8 D82.1
Q21.3 D82.1
I49.8 D82.1
Z01.7 D82.1
D82.1 I49.8
D82.1 Z01.7
I27.2 Q26.2
Q26.2 I27.2
I50.0 Q22.2
Q22.2 I50.0
I49.8 I50.0
I50.0 I49.8
I47.1 I42.8
I50.9 I42.8
I49.8 I42.8
Z01.7 I42.8
I42.8 I47.1
I42.8 I50.9
I42.8 I49.8
I42.8 Z01.7
I27.9 Q24.8
Q24.8 I27.9
J18.9 I27.9
I49.8 I27.9
I27.9 J18.9
I27.9 I49.8
J98.5 Q24.8
J98.5 Q22.5
Q24.8 J98.5
Q22.5 J98.5
I49.8 J98.5
Z01.7 J98.5
J98.5 I49.8
J98.5 Z01.7
Q21.1 Q24.0
Q24.0 Q21.1
Q22.1 Q20.8
Z01.7 Q20.8
Q20.8 Q22.1
Q20.8 Z01.7
Q22.6 Q21.3
Q21.3 Q22.6
I49.8 Q22.6
Q22.6 I49.8
Q23.4 Q21.3
Q21.3 Q23.4
I49.8 Q23.4
Q23.4 I49.8
Q23.3 Q21.2
Q21.2 Q23.3
Q25.0 Q23.0
Q23.0 Q25.0
Y83.1 Q21.3
Q21.3 Y83.1
Y83.1 Q25.7
Q25.7 Y83.1
Z45.8 Q24.8
Z45.8 Q25.0
Q24.8 Z45.8
Q25.0 Z45.8
I49.8 Z45.8
Z01.7 Z45.8
Z45.8 I49.8
Z45.8 Z01.7
I49.8 I44.2
I44.2 I49.8
Z45.0 I49.5
Z45.9 I49.5
I49.8 I49.5
I49.5 Z45.0
I49.5 Z45.9
I49.5 I49.8
Z95.8 Q20.4
I49.8 Q20.4
Q20.4 Z95.8
Q20.4 I49.8
Z95.8 M31.4
Z95.5 M31.4
M31.4 Z95.8
Z95.5 Z95.8
M31.4 Z95.5
Z95.8 Z95.5
I49.9 Q87.1
I49.9 G90.9
I49.9 I49.8
Q87.1 I49.9
G90.9 I49.9
I49.8 I49.9
Z01.7 I49.9
I49.9 Z01.7
I50.9 Q26.2
Q26.2 I50.9
I50.1 Q22.5
I50.1 Q22.8
Q22.5 I50.1
Q22.8 I50.1
I50.1 Q25.4
I50.1 Q25.1
Q25.4 I50.1
Q25.1 I50.1
I21.2 I45.6
I45.6 I21.2
Y83.1 I21.2
I50.9 I21.2
Z01.7 I21.2
I21.2 Y83.1
I21.2 I50.9
I21.2 Z01.7
I50.9 Q25.5
Q25.5 I50.9
I34.0 I36.1
I37.1 I36.1
I51.7 I36.1
I36.1 I34.0
I37.1 I34.0
I51.7 I34.0
I36.1 I37.1
I34.0 I37.1
I51.7 I37.1
Z01.7 I37.1
I36.1 I51.7
I34.0 I51.7
I37.1 I51.7
Z01.7 I51.7
I37.1 Z01.7
I51.7 Z01.7
I65.2 Q24.8
I65.8 Q24.8
I65.2 M31.4
I65.8 M31.4
Q24.8 I65.2
M31.4 I65.2
I65.8 I65.2
Z01.7 I65.2
Q24.8 I65.8
M31.4 I65.8
I65.2 I65.8
Z01.7 I65.8
I65.2 Z01.7
I65.8 Z01.7
M32.1 Z94.0
I69.4 Z94.0
I69.4 N18.9
Z94.0 M32.1
I69.4 M32.1
Z94.0 I69.4
N18.9 I69.4
M32.1 I69.4
J15.7 N18.9
J15.7 T86.1
J15.7 Z96.8
N18.9 J15.7
T86.1 J15.7
Z96.8 J15.7
Z01.7 J15.7
J15.7 Z01.7
J15.2 N18.9
J15.2 T86.1
J15.2 Z96.8
N18.9 J15.2
T86.1 J15.2
Z96.8 J15.2
Z01.7 J15.2
J15.2 Z01.7
J18.9 N18.9
J18.9 M32.1
J18.9 Z49.1
N18.9 J18.9
M32.1 J18.9
Z49.1 J18.9
I31.3 Q21.0
J86.0 Q21.0
Q21.0 I31.3
J86.0 I31.3
Q21.0 J86.0
I31.3 J86.0
N28.8 N19.X
Y83.1 N19.X
M32.1 N19.X
Z01.7 N19.X
N19.X N28.8
Y83.1 N28.8
M32.1 N28.8
Z01.7 N28.8
N19.X Y83.1
N28.8 Y83.1
M32.1 Y83.1
N19.X M32.1
N28.8 M32.1
Y83.1 M32.1
N19.X Z01.7
N28.8 Z01.7
N25.8 Q24.8
N25.8 Q25.0
N25.8 Y83.1
Q24.8 N25.8
Q25.0 N25.8
Y83.1 N25.8
Z01.7 N25.8
N25.8 Z01.7
I44.2 Q25.6
Q20.8 Q25.6
Q25.6 I44.2
Q20.8 I44.2
Q25.6 Q20.8
I44.2 Q20.8
Q21.1 Q20.8
Q20.1 Q20.8
Q20.8 Q21.1
Q20.8 Q20.1
Q23.4 Q20.8
Q20.8 Q23.4
Q20.1 Q23.4
Q23.4 Q20.1
Q26.8 Q20.6
Q20.4 Q20.6
Q20.6 Q26.8
Q20.4 Q26.8
Q20.6 Q20.4
Q26.8 Q20.4
I42.1 Q25.0
Q25.0 I42.1
Q21.0 I42.1
I42.1 Q21.0
Q89.3 Q24.8
Q24.8 Q89.3
Q21.1 Q89.3
Q21.0 Q89.3
Z01.7 Q89.3
Q89.3 Q21.1
Q89.3 Q21.0
Q89.3 Z01.7
Q22.0 Q20.6
Q21.0 Q20.6
Q20.6 Q22.0
Q20.6 Q21.0
Q23.3 Q23.2
Q21.0 Q23.2
Q23.2 Q23.3
Q23.2 Q21.0
Q26.1 Q26.2
Q26.2 Q26.1
Q21.2 Q20.4
Q20.4 Q21.2
Q20.6 Q89.3
Q89.3 Q20.6
Q21.1 Q20.6
Q20.6 Q21.1
Q21.1 Q21.3
Q21.3 Q21.1
Q22.5 Q22.0
Q22.0 Q22.5
Q23.4 Q20.4
Q20.4 Q23.4
Q21.3 O99.8
Q21.3 O82.9
O99.8 Q21.3
O82.9 Q21.3
Q25.1 Q20.0
Q20.0 Q25.1
Q25.3 Q26.2
Q26.2 Q25.3
Q26.4 Q21.4
Q21.4 Q26.4
Q26.3 Q24.0
Q24.0 Q26.3
Q22.0 Q20.4
Q20.4 Q22.0
Q22.0 Q21.2
Q21.2 Q22.0
Q23.1 Q22.5
Q23.1 Q21.1
Q22.5 Q23.1
Q21.1 Q23.1
Q23.2 Q21.2
Q22.8 Q21.2
Q21.2 Q23.2
Q21.2 Q22.8
Q22.8 Z95.2
Z95.2 Q22.8
Q22.2 Q20.8
Q20.8 Q22.2
Q22.2 Q20.1
Q20.1 Q22.2
Q22.6 Q22.1
Q22.1 Q22.6
Q22.2 Q22.6
Q22.6 Q22.2
Q22.1 Q23.0
Q23.0 Q22.1
Q22.1 O99.8
Q22.1 O82.9
O99.8 Q22.1
O82.9 Q22.1
S37.0 N05.1
Q24.8 N05.1
Q22.4 N05.1
Z01.7 N05.1
N05.1 S37.0
Q24.8 S37.0
Q22.4 S37.0
N05.1 Q24.8
S37.0 Q24.8
N05.1 Q22.4
S37.0 Q22.4
N05.1 Z01.7
Q22.5 Q25.5
Q22.5 Q25.6
Q25.5 Q22.5
Q25.6 Q22.5
Q23.0 Q23.4
Q23.0 Q23.2
Q23.4 Q23.0
Q23.2 Q23.0
Q23.0 Q25.4
Q25.4 Q23.0
Q23.8 Q25.1
Q23.8 Q23.1
Q25.1 Q23.8
Q23.1 Q23.8
Q23.3 Q20.0
Q20.0 Q23.3
Q23.4 Q25.7
Q23.4 Q21.0
Q25.7 Q23.4
Q21.0 Q23.4
Q23.1 O99.8
Q23.3 O99.8
Q23.3 O82.9
O99.8 Q23.1
O99.8 Q23.3
O82.9 Q23.3
O82.1 O99.8
O41.0 O99.8
O99.8 O82.1
O41.0 O82.1
Q24.8 O82.1
Z01.7 O82.1
O99.8 O41.0
O82.1 O41.0
Q24.8 O41.0
Z01.7 O41.0
O82.1 Q24.8
O41.0 Q24.8
O82.1 Z01.7
O41.0 Z01.7
Q24.6 Q25.0
Q25.0 Q24.6
Q25.0 O99.8
Q25.0 O82.9
O99.8 Q25.0
O82.9 Q25.0
Q24.4 Q23.2
Q23.2 Q24.4
Q25.5 Q24.0
Q24.0 Q25.5
Q25.7 Q25.5
Q25.5 Q25.7
Q25.1 Q26.2
Q26.2 Q25.1
Q22.0 Q26.8
Q25.7 Q26.8
Q26.8 Q22.0
Q26.8 Q25.7
Q22.4 Q20.0
Q20.0 Q22.4
Q25.4 Q22.4
Q22.4 Q25.4
Q25.4 Q20.1
Q20.1 Q25.4
Q25.7 Q22.1
Q22.1 Q25.7
Q25.7 Q25.6
Q25.6 Q25.7
Q25.4 Z95.8
Z95.8 Q25.4
Q25.6 Q25.0
Q25.0 Q25.6
Q26.1 Q25.6
Q25.6 Q26.1
Q26.1 Q25.4
Q25.4 Q26.1
Q26.3 Q26.8
Q26.8 Q26.3
Q27.8 Q21.1
Q27.8 Q21.0
Q21.1 Q27.8
Q21.0 Q27.8
Z01.7 Q27.8
Q27.8 Z01.7
Q27.8 Q20.4
Q27.8 Q25.5
Q20.4 Q27.8
Q25.5 Q27.8
Q33.2 Q24.8
Q33.2 Q21.1
Q33.2 Q25.0
Q24.8 Q33.2
Q21.1 Q33.2
Q25.0 Q33.2
Z01.7 Q33.2
Q33.2 Z01.7
Q52.2 Q24.8
I27.2 Q26.4
Q52.2 Q26.4
Q26.4 I27.2
Q52.2 I27.2
Q24.8 Q52.2
Q26.4 Q52.2
I27.2 Q52.2
Z01.7 Q52.2
Q52.2 Z01.7
Q75.0 Q24.8
Q75.0 Q25.6
Q75.0 Y83.1
Q24.8 Q75.0
Q25.6 Q75.0
Y83.1 Q75.0
Z01.7 Q75.0
Q75.0 Z01.7
Q87.1 Q24.8
Q87.1 Q22.1
Q87.1 Q21.1
Q24.8 Q87.1
Q22.1 Q87.1
Q21.1 Q87.1
Q87.4 Q25.0
Q25.0 Q87.4
Z01.7 Q87.4
Q87.4 Z01.7
Q87.4 Z95.5
Z95.5 Q87.4
Q90.9 I27.0
I27.0 Q90.9
Q90.9 Q21.1
Q21.1 Q90.9
Q90.9 Q25.0
Q90.9 Y83.1
Q25.0 Q90.9
Y83.1 Q90.9
N28.1 N03.1
S37.0 N03.1
N03.1 N28.1
S37.0 N28.1
Z01.7 N28.1
N03.1 S37.0
N28.1 S37.0
N28.1 Z01.7
T82.8 Q25.7
T82.8 Y83.1
Q25.7 T82.8
Y83.1 T82.8
T82.2 Q24.8
Q24.5 Q23.3
T82.2 Q23.3
Q23.3 Q24.5
T82.2 Q24.5
Q24.8 T82.2
Q23.3 T82.2
Q24.5 T82.2
Z01.7 T82.2
T82.2 Z01.7
T82.5 Q20.1
T82.5 Z95.8
Q20.1 T82.5
Z95.8 T82.5
T85.6 Q24.8
T85.6 Q25.5
T85.6 Z95.8
Q24.8 T85.6
Q25.5 T85.6
Z95.8 T85.6
Y43.3 N18.9
M32.1 N05.8
Y43.3 N05.8
N05.8 M32.1
Y43.3 M32.1
N18.9 Y43.3
N05.8 Y43.3
M32.1 Y43.3
Z01.7 Y43.3
Y43.3 Z01.7
Y83.1 Z95.8
Z95.8 Y83.1
Q21.1 Q25.4
Q25.4 Q21.1
Y83.1 Q23.3
Q23.3 Y83.1
Y83.1 Q26.8
Q26.8 Y83.1
Y83.1 Q20.1
Q20.1 Y83.1
Z29.2 S37.0
S37.0 Z29.2
Z01.7 Z29.2
Z29.2 Z01.7
Z49.1 N02.0
Z49.2 N02.0
Z29.2 N02.0
Z01.7 N02.0
N02.0 Z49.1
Z49.2 Z49.1
Z29.2 Z49.1
N02.0 Z49.2
Z49.1 Z49.2
Z29.2 Z49.2
N02.0 Z29.2
Z49.1 Z29.2
Z49.2 Z29.2
N02.0 Z01.7
K65.0 M32.1
Z43.6 M32.1
M32.1 K65.0
Z43.6 K65.0
Z01.7 K65.0
M32.1 Z43.6
K65.0 Z43.6
K65.0 Z01.7
K65.0 Q24.8
R18.X Q24.8
Z43.6 Q24.8
Q24.8 K65.0
R18.X K65.0
Q24.8 R18.X
K65.0 R18.X
Z43.6 R18.X
Z01.7 R18.X
Q24.8 Z43.6
R18.X Z43.6
R18.X Z01.7
E74.0 G40.9
Z45.0 G40.9
Z01.7 G40.9
G40.9 E74.0
Z45.0 E74.0
G40.9 Z45.0
E74.0 Z45.0
G40.9 Z01.7
I44.2 Q21.2
Z45.0 Q21.2
Q21.2 I44.2
Q21.2 Z45.0
Z45.0 Q26.3
Q26.3 Z45.0
Z45.0 T82.1
T82.1 Z45.0
Z45.9 Q21.0
Q21.0 Z45.9
N11.9 N18.9
N18.9 N11.9
N26.X N11.9
Z49.1 N11.9
Z01.7 N11.9
N11.9 N26.X
Z49.1 N26.X
N11.9 Z49.1
N26.X Z49.1
N11.9 Z01.7
Q22.6 Q22.0
Q22.0 Q22.6
Z95.8 Q22.6
Q22.6 Z95.8
Z95.8 Q23.4
Q23.4 Z95.8
Z95.2 Q23.1
Q23.1 Z95.2
Z95.5 Q21.2
Q21.2 Z95.5
Z95.5 Q25.5
Q25.5 Z95.5
I34.0 M31.4
I36.1 M31.4
I27.0 M31.4
Z29.2 M31.4
M31.4 I34.0
I27.0 I34.0
Z29.2 I34.0
M31.4 I36.1
I27.0 I36.1
Z29.2 I36.1
M31.4 I27.0
I34.0 I27.0
I36.1 I27.0
Z29.2 I27.0
M31.4 Z29.2
I34.0 Z29.2
I36.1 Z29.2
I27.0 Z29.2
I15.9 N18.9
E79.0 N18.9
N18.9 I15.9
D59.4 I15.9
E79.0 I15.9
I15.9 D59.4
E79.0 D59.4
N18.9 E79.0
I15.9 E79.0
D59.4 E79.0
I45.6 Q25.1
Q25.1 I45.6
I49.8 Q26.1
Q26.1 I49.8
Y83.1 I28.0
I49.8 I28.0
I28.0 Y83.1
I28.0 I49.8
2.2 Q24.8
2.2 Q22.0
Q25.7 Q21.1
2.2 Q21.1
Q21.1 Q25.7
2.2 Q25.7
Q24.8 2.2
Q22.0 2.2
Q21.1 2.2
Q25.7 2.2
Q20.8 I49.4
R55.X I49.4
I49.4 Q20.8
R55.X Q20.8
I49.4 R55.X
Q20.8 R55.X
S37.0 N39.0
N39.0 S37.0
E78.5 N18.9
Z01.8 N18.9
N18.9 E78.5
Z01.7 E78.5
Z01.8 E78.5
E78.5 Z01.7
Z01.8 Z01.7
N18.9 Z01.8
E78.5 Z01.8
Z01.7 Z01.8
D64.9 N03.1
N03.1 D64.9
D64.9 Z94.0
Z94.0 D64.9
E21.0 Z49.1
Z49.1 E21.0
S37.0 D69.0
E66.9 D69.0
Z01.7 D69.0
D69.0 S37.0
E66.9 S37.0
D69.0 E66.9
S37.0 E66.9
Z01.7 E66.9
D69.0 Z01.7
E66.9 Z01.7
F50.0 I49.9
F50.0 I49.8
I49.9 F50.0
I49.8 F50.0
Z01.7 F50.0
F50.0 Z01.7
G90.9 I47.1
I47.1 G90.9
I43.7 N18.9
I43.7 M32.1
N18.9 I43.7
M32.1 I43.7
Z01.7 I43.7
I43.7 Z01.7
I31.3 I40.9
I49.8 I40.9
Z01.7 I40.9
I40.9 I31.3
I40.9 I49.8
I40.9 Z01.7
I50.9 I42.0
I42.0 I50.9
Z33.X I45.6
I45.6 Z33.X
I49.8 Z33.X
Z01.7 Z33.X
Z33.X I49.8
Z33.X Z01.7
Y83.1 Q27.3
I50.9 Q27.3
Z01.7 Q27.3
Q27.3 Y83.1
Q27.3 I50.9
Q27.3 Z01.7
I49.8 D15.1
Q85.1 D15.1
Z01.7 D15.1
D15.1 I49.8
D15.1 Q85.1
D15.1 Z01.7
N10.X N17.9
R10.4 N17.9
N17.9 N10.X
R10.4 N10.X
Z01.7 N10.X
N17.9 R10.4
N10.X R10.4
Z01.7 R10.4
N10.X Z01.7
R10.4 Z01.7
E78.2 N04.9
S37.0 N04.9
Z01.7 N04.9
N04.9 E78.2
S37.0 E78.2
Z01.7 E78.2
N04.9 S37.0
E78.2 S37.0
N04.9 Z01.7
E78.2 Z01.7
M32.9 N03.2
N03.2 M32.9
S37.0 M32.9
Z01.7 M32.9
M32.9 S37.0
M32.9 Z01.7
N06.9 N03.2
N03.2 N06.9
S37.0 N06.9
Z01.7 N06.9
N06.9 S37.0
N06.9 Z01.7
M32.1 M32.8
Y43.3 M32.8
Z01.7 M32.8
M32.8 M32.1
M32.8 Y43.3
M32.8 Z01.7
M32.1 N08.5
Y43.3 N08.5
Z01.7 N08.5
N08.5 M32.1
N08.5 Y43.3
N08.5 Z01.7
Z45.9 Q20.3
Q20.3 Z45.9
N05.9 N18.9
N18.9 N05.9
Z49.2 N05.9
N05.9 Z49.2
Z49.X Q24.8
Z49.X Q21.1
Z49.X Y83.1
Q24.8 Z49.X
Q21.1 Z49.X
Y83.1 Z49.X
I49.8 I74.3
Z01.7 I74.3
I74.3 I49.8
I74.3 Z01.7
I49.8 M30.3
Z01.7 M30.3
M30.3 I49.8
M30.3 Z01.7
I49.8 R07.4
Z01.7 R07.4
R07.4 I49.8
R07.4 Z01.7
Z03.5 I47.1
I47.1 Z03.5
M31.0 N18.9
N18.9 M31.0
Z29.2 M31.0
M31.0 Z29.2
Z49.2 I15.1
I15.1 Z49.2
N39.1 N05.2
N05.2 N39.1
Q25.4 Q22.0
A41.9 Q22.0
Q22.0 Q25.4
A41.9 Q25.4
Q22.0 A41.9
Q25.4 A41.9
Q96.9 Q24.8
Q96.9 Q23.0
A41.9 Q23.0
Q96.9 Y83.1
A41.9 Y83.1
Q24.8 Q96.9
Q23.0 Q96.9
Y83.1 Q96.9
A41.9 Q96.9
Q23.0 A41.9
Y83.1 A41.9
Q96.9 A41.9
A41.9 Q25.6
Q25.6 A41.9
G03.X Q24.8
Z95.5 I26.0
G03.X I26.0
I46.1 I26.0
I26.0 Z95.5
G03.X Z95.5
I46.1 Z95.5
Q24.8 G03.X
I26.0 G03.X
Z95.5 G03.X
I46.1 G03.X
I26.0 I46.1
Z95.5 I46.1
G03.X I46.1
I31.3 Q26.2
I31.3 Q21.1
Q26.2 I31.3
Q21.1 I31.3
I49.0 I50.0
I49.0 I27.2
I50.0 I49.0
I27.2 I49.0
I46.1 I49.0
I49.0 I46.1
I34.1 I48.X
I27.0 I48.X
I50.1 I48.X
I46.1 I48.X
I48.X I34.1
I27.0 I34.1
I50.1 I34.1
I46.1 I34.1
I48.X I27.0
I34.1 I27.0
I50.1 I27.0
I48.X I50.1
I34.1 I50.1
I27.0 I50.1
I48.X I46.1
I34.1 I46.1
Q21.0 Q20.2
Q22.8 Q20.2
I46.1 Q20.2
Q20.2 Q21.0
Q20.2 Q22.8
Q20.2 I46.1
Q23.8 Q21.2
Q21.2 Q23.8
I46.1 Q23.8
Q23.8 I46.1
Q25.7 Q20.0
I46.1 Q20.0
Q20.0 Q25.7
I46.1 Q25.7
Q20.0 I46.1
Q25.7 I46.1
I46.1 Q22.0
I46.1 Q25.6
Q22.0 I46.1
Q25.6 I46.1
I44.2 Y83.1
Y83.1 I44.2
Q79.2 Q24.8
Q79.2 Q21.3
Q79.2 Q25.0
Q79.2 Q25.4
Q24.8 Q79.2
Q21.3 Q79.2
Q25.0 Q79.2
Q25.4 Q79.2
I05.1 I09.1
I07.1 I09.1
I08.1 I09.1
R57.0 I09.1
I09.1 I05.1
I07.1 I05.1
I08.1 I05.1
R57.0 I05.1
I09.1 I07.1
I05.1 I07.1
I08.1 I07.1
R57.0 I07.1
I09.1 I08.1
I05.1 I08.1
I07.1 I08.1
R57.0 I08.1
I09.1 R57.0
I05.1 R57.0
I07.1 R57.0
I08.1 R57.0
I21.0 Q24.8
I21.0 Q21.3
R57.0 Q21.3
I21.0 Q21.0
Q24.8 I21.0
Q21.3 I21.0
Q21.0 I21.0
R57.0 I21.0
Q21.3 R57.0
I21.0 R57.0
J90.X I42.4
I31.3 I42.4
R57.0 I42.4
I42.4 J90.X
I31.3 J90.X
I42.4 I31.3
J90.X I31.3
R57.0 I31.3
I42.4 R57.0
I31.3 R57.0
I97.1 Q21.0
I47.2 Q21.0
Q21.0 I97.1
I47.2 I97.1
Q21.0 I47.2
I97.1 I47.2
R57.0 I47.2
I47.2 R57.0
I49.0 I27.0
R57.0 I50.0
I27.0 I49.0
I50.0 R57.0
Q22.3 Q24.8
Q22.3 Q22.1
Q24.8 Q22.3
Q22.1 Q22.3
Q22.8 Q22.3
R57.0 Q22.3
Q22.3 Q22.8
Q22.3 R57.0
R57.0 Q25.4
Q25.4 R57.0
Q25.1 Q20.3
Q20.3 Q25.1
R57.0 T82.5
R57.0 Z95.8
T82.5 R57.0
Z95.8 R57.0
R57.8 Q26.2
R57.8 I27.2
R57.8 I49.8
Q26.2 R57.8
I27.2 R57.8
I49.8 R57.8
Q21.2 Q24.0
R57.8 Q24.0
Q24.0 Q21.2
R57.8 Q20.1
Q24.0 R57.8
Q20.1 R57.8
R57.8 Q22.4
R57.8 Q21.1
Q22.4 R57.8
Q21.1 R57.8
Q22.4 Q22.0
R57.8 Q22.0
Q22.0 Q22.4
Q22.0 R57.8
R57.8 Q23.3
Q23.3 R57.8
Q24.0 Q20.6
R57.1 Q20.6
Q20.6 Q24.0
R57.1 Q24.0
Q20.6 R57.1
Q24.0 R57.1
N10.X N18.9
N93.9 N18.9
B25.0+ N18.9
N18.9 N10.X
N93.9 N10.X
B25.0+ N10.X
N18.9 N93.9
N10.X N93.9
B25.0+ N93.9
Z01.7 N93.9
N18.9 B25.0+
N10.X B25.0+
N93.9 B25.0+
Z01.7 B25.0+
N93.9 Z01.7
B25.0+ Z01.7
Z29.2 N03.2
E78.0 N03.2
Z29.2 M32.9
E78.0 M32.9
N03.2 Z29.2
M32.9 Z29.2
E78.0 Z29.2
N03.2 E78.0
M32.9 E78.0
Z29.2 E78.0
Z01.7 E78.0
E78.0 Z01.7
E78.9 J18.9
J18.9 E78.9
E78.9 Z49.1
Z49.1 E78.9
J94.2 M31.4
I10.X M31.4
J94.2 Z95.5
I10.X Z95.5
M31.4 J94.2
Z95.5 J94.2
I10.X J94.2
Z01.7 J94.2
M31.4 I10.X
Z95.5 I10.X
J94.2 I10.X
J94.2 Z01.7
I34.0 I42.0
I36.1 I42.0
I13.9 I42.0
I42.0 I34.0
I13.9 I34.0
I42.0 I36.1
I13.9 I36.1
I42.0 I13.9
I34.0 I13.9
I36.1 I13.9
Z01.7 I13.9
I13.9 Z01.7
I25.1 Q24.8
Q22.2 Q23.1
I25.1 Q23.1
Q23.1 Q22.2
I25.1 Q22.2
Q24.8 I25.1
Q23.1 I25.1
Q22.2 I25.1
I27.0 I42.0
I42.0 I27.0
I27.0 Q20.3
Q20.3 I27.0
I27.0 Q20.1
Q20.1 I27.0
I27.0 Q25.4
Q25.4 I27.0
I27.0 Z95.2
Z95.2 I27.0
I27.2 I42.0
I27.2 I34.0
I42.0 I27.2
I34.0 I27.2
I36.1 I42.2
I49.4 I42.2
I27.2 I42.2
Z01.7 I42.2
I42.2 I36.1
I49.4 I36.1
I42.2 I49.4
I36.1 I49.4
I42.2 I27.2
I42.2 Z01.7
I27.2 Q24.4
Q24.4 I27.2
Z95.5 Q21.0
Q21.0 Z95.5
I34.0 C38.0
I36.1 C38.0
I35.1 C38.0
C38.0 I34.0
I35.1 I34.0
C38.0 I36.1
I35.1 I36.1
C38.0 I35.1
I34.0 I35.1
I36.1 I35.1
Z01.7 I35.1
I35.1 Z01.7
I44.2 Q26.1
Q26.1 I44.2
I45.1 Q25.0
Q25.0 I45.1
E74.0 I49.4
I49.4 E74.0
I49.8 E74.0
E74.0 I49.8
I42.4 Q25.0
Q25.0 I42.4
I44.0 Q21.0
Q21.0 I44.0
I49.8 I44.0
I44.0 I49.8
I49.9 Q24.8
I49.9 J18.9
Q24.8 I49.9
J18.9 I49.9
P28.4 Q24.8
Q24.8 P28.4
I49.9 P28.4
I49.8 P28.4
Z01.7 P28.4
P28.4 I49.9
P28.4 I49.8
P28.4 Z01.7
I49.4 Q22.1
Q22.1 I49.4
I34.0 B33.2
I50.9 B33.2
I49.8 B33.2
Z01.7 B33.2
B33.2 I34.0
I49.8 I34.0
B33.2 I50.9
B33.2 I49.8
I34.0 I49.8
B33.2 Z01.7
I48.X I47.1
I47.1 I48.X
I50.9 I48.X
I48.X I50.9
J18.9 I27.2
I27.2 J18.9
J98.5 Q21.3
Q21.3 J98.5
J98.6 Q24.8
J98.6 Q24.4
Q24.8 J98.6
Q24.4 J98.6
I49.8 J98.6
Z01.7 J98.6
J98.6 I49.8
J98.6 Z01.7
Q21.1 I42.4
N39.0 I42.4
I42.4 Q21.1
N39.0 Q21.1
I42.4 N39.0
Q21.1 N39.0
I49.8 N39.0
N39.0 I49.8
Q20.3 Q21.2
Q21.2 Q20.3
Q22.1 Q22.4
Q22.4 Q22.1
Q22.1 Q26.3
Q26.3 Q22.1
Q23.3 I42.4
I42.4 Q23.3
I49.8 Q23.2
Q23.2 I49.8
Q25.0 Q20.4
Q20.4 Q25.0
Q25.0 Q22.5
Q22.5 Q25.0
Q82.8 Q24.8
Q82.8 Q21.1
Q24.8 Q82.8
Q21.1 Q82.8
I49.8 Q82.8
Z01.7 Q82.8
Q82.8 I49.8
Q82.8 Z01.7
T81.0 Q24.8
T81.0 Q21.1
Q24.8 T81.0
Q21.1 T81.0
I49.8 T81.0
Z01.7 T81.0
T81.0 I49.8
T81.0 Z01.7
Z95.5 I33.0
I33.0 Z95.5
Z95.5 Q25.7
Q25.7 Z95.5
I44.0 I42.4
I49.9 I42.4
I42.4 I44.0
I49.9 I44.0
I42.4 I49.9
I44.0 I49.9
C38.8 O99.4
I31.3 O99.4
I50.1 O99.4
O99.4 C38.8
I31.3 C38.8
I50.1 C38.8
Z01.7 C38.8
O99.4 I31.3
C38.8 I31.3
I50.1 I31.3
O99.4 I50.1
C38.8 I50.1
I31.3 I50.1
C38.8 Z01.7
I50.1 I42.4
I50.1 Q23.3
I42.4 I50.1
Q23.3 I50.1
I50.1 Y83.1
Y83.1 I50.1
I47.2 I42.0
Z45.9 I42.0
I42.0 I47.2
I42.0 Z45.9
I31.3 I34.0
I31.9 I34.0
I51.3 I34.0
I34.0 I31.3
I31.9 I31.3
I51.3 I31.3
I34.0 I31.9
I31.3 I31.9
I51.3 I31.9
Z01.7 I31.9
I34.0 I51.3
I31.3 I51.3
I31.9 I51.3
Z01.7 I51.3
I31.9 Z01.7
I51.3 Z01.7
I51.7 N18.9
I51.7 Z49.1
I51.7 Z49.2
N18.9 I51.7
Z49.1 I51.7
Z49.2 I51.7
I77.0 N18.9
Z45.2 T85.7
I77.0 T85.7
T85.7 Z45.2
I77.0 Z45.2
N18.9 I77.0
T85.7 I77.0
Z45.2 I77.0
Z01.7 I77.0
I77.0 Z01.7
I99.X N18.9
I10.X Z49.2
I99.X Z49.2
Z49.2 I10.X
I99.X I10.X
N18.9 I99.X
Z49.2 I99.X
I10.X I99.X
Z01.7 I99.X
I99.X Z01.7
J02.9 Q24.8
J02.9 Q25.1
J02.9 Q21.1
Q24.8 J02.9
Q25.1 J02.9
Q21.1 J02.9
Z01.7 J02.9
J02.9 Z01.7
J06.9 Q24.8
J06.9 I42.4
J06.9 Q21.1
Q24.8 J06.9
I42.4 J06.9
Q21.1 J06.9
I27.2 Q21.4
J18.9 Q21.4
Q21.4 I27.2
Q21.4 J18.9
J43.9 Q24.8
J43.9 Q25.0
J43.9 Y83.1
Q24.8 J43.9
Q25.0 J43.9
Y83.1 J43.9
Z01.7 J43.9
J43.9 Z01.7
J90.X Q21.0
Q21.0 J90.X
Z01.7 J90.X
J90.X Z01.7
M31.7 N18.9
M31.7 N05.8
K52.9 N05.8
N18.9 M31.7
N05.8 M31.7
K52.9 M31.7
Z01.7 M31.7
N05.8 K52.9
M31.7 K52.9
M31.7 Z01.7
N05.0 N18.9
N02.9 N18.9
N06.9 N18.9
N18.9 N05.0
N02.9 N05.0
N06.9 N05.0
Z01.7 N05.0
N18.9 N02.9
N05.0 N02.9
N06.9 N02.9
Z01.7 N02.9
N18.9 N06.9
N05.0 N06.9
N02.9 N06.9
N05.0 Z01.7
N02.9 Z01.7
P27.1 Q24.8
P27.1 Q21.1
P27.1 I27.2
Q24.8 P27.1
Q21.1 P27.1
I27.2 P27.1
Z01.7 P27.1
P27.1 Z01.7
P28.4 Q26.2
P28.4 I27.2
Q26.2 P28.4
I27.2 P28.4
P28.4 Q25.0
Q25.0 P28.4
P28.4 Q20.3
P28.4 Z95.8
Q20.3 P28.4
Z95.8 P28.4
G91.9 T81.5
Q04.2 T81.5
Z01.7 T81.5
G91.9 Z45.2
Q04.2 Z45.2
T81.5 G91.9
Z45.2 G91.9
Q04.2 G91.9
Z01.7 G91.9
T81.5 Q04.2
Z45.2 Q04.2
G91.9 Q04.2
Z01.7 Q04.2
T81.5 Z01.7
G91.9 Z01.7
Q04.2 Z01.7
Q20.8 Q20.5
Q20.5 Q20.8
Q20.2 Q20.8
Q20.8 Q20.2
Q20.4 Q20.1
Q20.4 Q21.0
Q20.1 Q20.4
Q21.0 Q20.4
Q87.8 Q24.8
Q24.8 Q87.8
Q21.1 Q87.8
Q20.4 Q87.8
Z01.7 Q87.8
Q87.8 Q21.1
Q20.4 Q21.1
Q87.8 Q20.4
Q21.1 Q20.4
Q87.8 Z01.7
Q21.1 Q23.2
Q23.2 Q21.1
Q22.1 Q24.1
Q24.1 Q22.1
Q21.1 Q22.6
Q22.6 Q21.1
Q22.6 Q22.5
Q22.5 Q22.6
Q24.1 Q20.6
Q20.6 Q24.1
Q22.0 Q24.3
Q24.3 Q22.0
Z01.7 Q22.3
Q22.3 Z01.7
Q22.6 Q21.0
Q21.0 Q22.6
Q22.6 Q24.0
Q24.0 Q22.6
Q22.2 Q23.3
Q23.3 Q22.2
Q22.5 O99.8
Q22.5 O82.9
O99.8 Q22.5
O82.9 Q22.5
Q20.2 I42.1
Q23.3 I42.1
I42.1 Q20.2
I42.1 Q23.3
Q23.4 Q24.1
Q24.1 Q23.4
Q23.8 Q22.5
Q23.3 Q22.5
Q22.5 Q23.8
Q22.5 Q23.3
O99.4 O99.8
O99.8 O99.4
Q24.8 O99.4
O99.4 Q24.8
Q24.4 O99.8
Q24.4 O82.9
O99.8 Q24.4
O82.9 Q24.4
Q24.5 Q23.1
Q24.5 Q25.4
Q23.1 Q24.5
Q25.4 Q24.5
Q25.0 Q22.6
Q22.6 Q25.0
Q24.0 Q22.0
Q22.0 Q24.0
Q25.0 Q24.0
Q24.0 Q25.0
Q25.1 Q20.4
Q20.4 Q25.1
Q25.5 Q20.1
Q20.1 Q25.5
Q22.8 Q20.0
Q25.6 Q20.0
Q20.0 Q22.8
Q20.0 Q25.6
Q22.6 Q20.2
Q25.5 Q20.2
Q20.2 Q22.6
Q20.2 Q25.5
Q25.4 Q21.2
Q25.4 Q22.6
Q21.2 Q25.4
Q22.6 Q25.4
Q22.1 Q22.9
Q25.6 Q22.9
Z01.7 Q22.9
Q22.9 Q22.1
Q22.9 Q25.6
Q22.9 Z01.7
Q25.4 Q24.3
Q24.3 Q25.4
Q24.5 Q21.1
Q21.1 Q24.5
Q25.7 Q25.4
Q25.7 Q24.5
Q25.4 Q25.7
Q24.5 Q25.7
Q26.8 Q24.0
Q24.0 Q26.8
Q26.1 Q20.1
Q20.1 Q26.1
Q26.2 Q20.6
Q26.2 Q21.2
Q20.6 Q26.2
Q21.2 Q26.2
Q26.3 Q21.3
Q21.3 Q26.3
Q26.1 Q26.3
Q26.3 Q26.1
Q27.0 Q24.8
Q25.0 Q26.4
Q27.0 Q26.4
Q26.4 Q25.0
Q27.0 Q25.0
Q24.8 Q27.0
Q26.4 Q27.0
Q25.0 Q27.0
Z01.7 Q27.0
Q27.0 Z01.7
Q24.5 Q20.0
Q27.8 Q20.0
Q20.0 Q24.5
Q27.8 Q24.5
Q20.0 Q27.8
Q24.5 Q27.8
Q27.8 Q25.1
Q25.1 Q27.8
Q31.1 Q24.8
Q31.1 Q21.2
Q31.1 Z95.5
Q24.8 Q31.1
Q21.2 Q31.1
Z95.5 Q31.1
Z01.7 Q31.1
Q31.1 Z01.7
I45.1 I44.0
Q87.1 I44.0
I44.0 I45.1
Q87.1 I45.1
I44.0 Q87.1
I45.1 Q87.1
Q89.2 Q24.8
Q26.1 Q20.0
Q89.2 Q20.0
Q20.0 Q26.1
Q89.2 Q26.1
Q24.8 Q89.2
Q20.0 Q89.2
Q26.1 Q89.2
Z01.7 Q89.2
Q89.2 Z01.7
Q90.9 I27.2
I27.2 Q90.9
Q96.9 Q23.1
Q96.9 Q24.4
Q23.1 Q96.9
Q24.4 Q96.9
Z01.7 Q96.9
Q96.9 Z01.7
R04.2 Q24.8
R04.2 Q21.1
R04.2 I27.2
Q24.8 R04.2
Q21.1 R04.2
I27.2 R04.2
Z01.7 R04.2
R04.2 Z01.7
N83.2 Q87.4
I49.8 Q87.4
R10.4 Q87.4
Q87.4 N83.2
I49.8 N83.2
R10.4 N83.2
Z01.7 N83.2
Q87.4 I49.8
N83.2 I49.8
R10.4 I49.8
Q87.4 R10.4
N83.2 R10.4
I49.8 R10.4
N83.2 Z01.7
R55.X Q21.0
Q21.0 R55.X
T81.5 Q24.8
T81.5 Q25.0
T81.5 Q21.1
Q24.8 T81.5
Q25.0 T81.5
Q21.1 T81.5
I05.0 I09.1
Z95.2 I09.1
T82.0 I09.1
Z01.7 I09.1
I09.1 I05.0
Z95.2 I05.0
T82.0 I05.0
Z01.7 I05.0
I09.1 Z95.2
I05.0 Z95.2
T82.0 Z95.2
I09.1 T82.0
I05.0 T82.0
Z95.2 T82.0
Z01.7 T82.0
I09.1 Z01.7
I05.0 Z01.7
T82.0 Z01.7
T82.1 Q23.3
T82.1 E74.0
Q23.3 T82.1
E74.0 T82.1
T82.7 Q24.8
T82.7 I44.2
T82.7 T82.1
Q24.8 T82.7
I44.2 T82.7
T82.1 T82.7
Z01.7 T82.7
T82.7 Z01.7
I70.1 I34.0
Y83.1 I34.0
Y83.1 M31.4
I34.0 I70.1
Y83.1 I70.1
I34.0 Y83.1
M31.4 Y83.1
I70.1 Y83.1
Y83.1 Q23.4
Q23.4 Y83.1
Y83.1 Q24.4
Q24.4 Y83.1
Q25.6 T82.8
T82.8 Q25.6
Z52.4 N18.9
Z00.5 N18.9
Z52.4 Z49.1
Z00.5 Z49.1
N18.9 Z52.4
Z49.1 Z52.4
N18.9 Z00.5
Z49.1 Z00.5
T85.7 T85.6
T85.6 T85.7
Z43.6 T85.7
T85.7 Z43.6
T85.6 Z49.2
Z43.6 Z49.2
Z49.2 T85.6
Z49.2 Z43.6
Z43.6 Z49.1
Z49.1 Z43.6
I44.1 Q24.8
Q24.8 I44.1
I44.2 I44.1
Z45.0 I44.1
Z01.7 I44.1
I44.1 I44.2
I44.1 Z45.0
I44.1 Z01.7
Z45.0 T82.7
T82.7 Z45.0
Z45.1 Q24.8
Z45.1 Q21.1
Z45.1 I27.0
Q24.8 Z45.1
Q21.1 Z45.1
I27.0 Z45.1
Z01.7 Z45.1
Z45.1 Z01.7
I44.3 Q24.8
I44.3 Q21.0
Q24.8 I44.3
Q21.0 I44.3
Z45.9 I44.3
Z01.7 I44.3
I44.3 Z45.9
I44.3 Z01.7
Z45.9 Q21.2
Q21.2 Z45.9
Z95.2 Z94.0
Z95.2 N18.9
Z94.0 Z95.2
N18.9 Z95.2
Z45.2 Z95.2
Z95.2 Z45.2
Z45.2 Q24.8
Z45.2 Q25.0
Z45.2 Z95.5
Q24.8 Z45.2
Q25.0 Z45.2
Z95.5 Z45.2
Z49.1 Z45.2
Z45.2 Z49.1
Z95.8 Q22.4
Q22.4 Z95.8
Z95.8 Q25.0
Q25.0 Z95.8
T82.8 Q21.3
Q21.3 T82.8
T82.5 Q23.1
Z95.8 Q23.1
Q23.1 T82.5
Q23.1 Z95.8
Z95.5 Q23.0
Z95.5 Q24.4
Q23.0 Z95.5
Q24.4 Z95.5
Z95.5 Q20.3
Q20.3 Z95.5
Z95.5 Q25.6
Q25.6 Z95.5
T82.0 Q24.8
T82.0 Q22.5
Z95.2 Q22.5
Q24.8 T82.0
Q22.5 T82.0
Q22.5 Z95.2
T85.6 Q22.8
Q22.8 T85.6
Z95.2 T85.6
T85.6 Z95.2
Y83.1 Q20.4
Z95.5 Q20.4
Q20.4 Y83.1
Q20.4 Z95.5
Y83.1 T81.5
I49.8 T81.5
T81.5 Y83.1
C91.0 Y83.1
T81.5 I49.8
Y83.1 C91.0
I49.0 I50.9
I50.9 I49.0
I47.1 Q26.1
Q26.1 I47.1
I45.1 I45.6
I45.1 I47.1
I45.6 I45.1
I47.1 I45.1
P54.8 Q24.8
P54.8 Q25.1
R57.1 Q25.1
Q24.8 P54.8
Q25.1 P54.8
R57.1 P54.8
Q25.1 R57.1
P54.8 R57.1
Y83.1 I80.1
E78.9 I80.1
Z01.7 I80.1
I80.1 Y83.1
E78.9 Y83.1
I80.1 E78.9
Y83.1 E78.9
I80.1 Z01.7
I42.8 I49.4
I49.4 I42.8
I49.4 I47.2
I47.2 I49.4
J18.1 M31.4
M31.4 J18.1
I49.8 J18.1
Z01.7 J18.1
J18.1 I49.8
J18.1 Z01.7
I49.9 I42.1
I42.1 I49.9
N04.2 O26.8
S37.0 O26.8
Z01.7 O26.8
O26.8 N04.2
S37.0 N04.2
Z01.7 N04.2
O26.8 S37.0
N04.2 S37.0
O26.8 Z01.7
N04.2 Z01.7
N05.9 O26.8
O26.8 N05.9
S37.0 N05.9
N05.9 S37.0
S37.0 Z43.6
Z43.6 S37.0
Y83.1 Q24.5
Q24.5 Y83.1
Z49.1 Z94.0
Z94.0 Z49.1
I49.8 I33.9
Z01.7 I33.9
I33.9 I49.8
I33.9 Z01.7
I49.8 I51.3
I51.3 I49.8
Z29.2 N05.2
Z01.7 N05.2
N05.2 Z29.2
N05.2 Z01.7
Z45.0 Q87.1
Z45.0 I49.9
Q87.1 Z45.0
I49.9 Z45.0
Z45.2 Y83.1
Y83.1 Z45.2
I49.8 Z45.2
Z45.2 I49.8
I21.1 Q24.8
I21.1 I50.1
I21.1 I97.1
Q24.8 I21.1
I50.1 I21.1
I97.1 I21.1
I46.1 I21.1
I21.1 I46.1
Q20.3 Q24.1
Q22.0 Q24.1
I46.1 Q24.1
Q24.1 Q20.3
Q22.0 Q20.3
I46.1 Q20.3
Q24.1 Q22.0
Q20.3 Q22.0
Q24.1 I46.1
Q20.3 I46.1
I46.1 Q20.8
I46.1 Q22.1
Q20.8 I46.1
Q22.1 I46.1
I27.9 I27.0
I51.7 I27.0
I27.0 I27.9
Q21.1 I27.9
I51.7 I27.9
R57.0 I27.9
I27.9 Q21.1
I51.7 Q21.1
I27.0 I51.7
I27.9 I51.7
Q21.1 I51.7
R57.0 I51.7
I27.9 R57.0
I51.7 R57.0
Q21.2 Q89.3
Q20.1 Q89.3
R57.0 Q89.3
Q89.3 Q21.2
Q89.3 Q20.1
Q89.3 R57.0
R57.0 Q20.8
Q20.8 R57.0
R57.0 Q23.0
Q23.0 R57.0
Q21.2 Q26.4
Q23.1 Q26.4
R57.0 Q26.4
Q26.4 Q21.2
Q23.1 Q21.2
Q26.4 Q23.1
Q21.2 Q23.1
R57.0 Q23.1
Q26.4 R57.0
Q23.1 R57.0
O75.4 O99.8
R57.0 O99.8
O99.8 O75.4
O82.1 O75.4
Q24.8 O75.4
R57.0 O75.4
O75.4 O82.1
R57.0 O82.1
O75.4 Q24.8
O99.8 R57.0
O75.4 R57.0
O82.1 R57.0
Q25.7 Q21.2
Q21.2 Q25.7
R57.0 Q25.7
Q25.7 R57.0
M08.0 Q24.8
I45.8 Q24.8
M08.0 Q22.0
I45.8 Q22.0
Q24.8 M08.0
Q22.0 M08.0
I45.8 M08.0
R57.8 M08.0
Q24.8 I45.8
Q22.0 I45.8
M08.0 I45.8
R57.8 I45.8
M08.0 R57.8
I45.8 R57.8
T82.5 Q20.4
R57.1 Q20.4
Q20.4 T82.5
R57.1 T82.5
R57.1 Z95.8
Q20.4 R57.1
T82.5 R57.1
Z95.8 R57.1
R90.X Q24.8
R90.X Q23.3
R90.X Q22.8
R90.X Q25.0
Q24.8 R90.X
Q23.3 R90.X
Q22.8 R90.X
Q25.0 R90.X
D35.0 N18.9
N18.9 D35.0
I15.1 D35.0
D50.9 D35.0
Z01.7 D35.0
D35.0 I15.1
D50.9 I15.1
D35.0 D50.9
I15.1 D50.9
D35.0 Z01.7
N93.9 Z94.0
Z94.0 N93.9
D64.9 N93.9
N93.9 D64.9
N39.0 N17.9
T86.1 N17.9
E14.1 N17.9
N17.9 N39.0
E14.1 N39.0
N17.9 T86.1
E14.1 T86.1
N17.9 E14.1
N39.0 E14.1
T86.1 E14.1
Z01.7 E14.1
E14.1 Z01.7
E21.1 Z49.1
E21.1 T85.7
Z49.1 E21.1
T85.7 E21.1
N25.8 N18.9
N18.9 N25.8
Z49.1 N25.8
E21.1 N25.8
N25.8 Z49.1
N25.8 E21.1
Z49.1 N17.9
E21.1 N17.9
Z49.1 T86.1
E21.1 T86.1
N17.9 Z49.1
T86.1 Z49.1
N17.9 E21.1
T86.1 E21.1
E34.0 Q24.8
E30.1 Q24.8
E34.0 I49.8
E30.1 I49.8
Q24.8 E34.0
I49.8 E34.0
E30.1 E34.0
Z01.7 E34.0
Q24.8 E30.1
I49.8 E30.1
E34.0 E30.1
Z01.7 E30.1
E34.0 Z01.7
E30.1 Z01.7
E87.1 N18.9
I10.X N39.0
E87.1 N39.0
N39.0 I10.X
E87.1 I10.X
N18.9 E87.1
N39.0 E87.1
I10.X E87.1
Z01.7 E87.1
E87.1 Z01.7
G81.9 Q24.8
G81.9 Q21.1
G81.9 Y83.1
Q24.8 G81.9
Q21.1 G81.9
Y83.1 G81.9
Z01.7 G81.9
G81.9 Z01.7
N25.8 N03.1
N03.1 N25.8
I10.X N25.8
N25.8 I10.X
Q21.8 Q25.0
Q25.0 Q21.8
I27.0 Q21.8
Q21.8 I27.0
I27.0 Q20.0
Q20.0 I27.0
I27.0 Q26.8
Q26.8 I27.0
I42.0 B57.2
I40.1 B57.2
I34.0 B57.2
Z01.7 B57.2
B57.2 I42.0
I40.1 I42.0
B57.2 I40.1
I42.0 I40.1
I34.0 I40.1
Z01.7 I40.1
B57.2 I34.0
I40.1 I34.0
B57.2 Z01.7
I40.1 Z01.7
I44.0 Q21.1
I44.0 Q22.8
Q21.1 I44.0
Q22.8 I44.0
I44.0 Q26.1
Q26.1 I44.0
I44.0 Y83.1
Y83.1 I44.0
I26.0 Q22.8
I44.2 Q22.8
Q22.8 I26.0
I44.2 I26.0
Q22.8 I44.2
I26.0 I44.2
I44.2 I27.0
I27.0 I44.2
J90.X J86.0
I44.2 J86.0
J86.0 J90.X
I44.2 J90.X
J86.0 I44.2
J90.X I44.2
J96.0 Q24.8
J96.0 Q87.1
I44.2 Q87.1
Q24.8 J96.0
Q87.1 J96.0
I44.2 J96.0
Z01.7 J96.0
Q87.1 I44.2
J96.0 I44.2
J96.0 Z01.7
I44.2 Q25.0
Q25.0 I44.2
T81.0 C38.0
I44.0 C38.0
I45.1 C38.0
C38.0 T81.0
I44.0 T81.0
I45.1 T81.0
C38.0 I44.0
T81.0 I44.0
C38.0 I45.1
T81.0 I45.1
I51.7 Q24.8
I51.7 Q23.3
I48.X Q23.3
Q24.8 I51.7
Q23.3 I51.7
I48.X I51.7
Q23.3 I48.X
I51.7 I48.X
H90.5 Q24.8
H90.5 G81.9
I49.8 G81.9
Q24.8 H90.5
G81.9 H90.5
I49.8 H90.5
Z01.7 H90.5
G81.9 I49.8
H90.5 I49.8
H90.5 Z01.7
I27.0 Q21.4
I49.8 Q21.4
Q21.4 I27.0
Q21.4 I49.8
I30.1 Q24.8
I30.1 I31.3
Q24.8 I30.1
I31.3 I30.1
I49.8 I30.1
Z01.7 I30.1
I30.1 I49.8
I30.1 Z01.7
I50.9 I27.9
I27.9 I50.9
I80.1 I49.4
I50.9 I49.4
I49.4 I80.1
I50.9 I80.1
I49.8 I80.1
I49.4 I50.9
I80.1 I50.9
I80.1 I49.8
I51.7 Q23.2
Q23.2 I51.7
I49.8 I51.7
I51.7 I49.8
J94.0 Q24.8
J94.0 Q25.4
Q24.8 J94.0
Q25.4 J94.0
I49.8 J94.0
Z01.7 J94.0
J94.0 I49.8
J94.0 Z01.7
I25.4 I25.1
M30.3 I25.1
I49.8 I25.1
I25.1 I25.4
M30.3 I25.4
I49.8 I25.4
Z01.7 I25.4
I25.1 M30.3
I25.4 M30.3
I25.1 I49.8
I25.4 I49.8
I25.4 Z01.7
Q24.4 I33.0
I33.0 Q24.4
Q35.9 Q24.8
Q35.9 Q21.1
Q24.8 Q35.9
Q21.1 Q35.9
I49.8 Q35.9
Q35.9 I49.8
Q87.1 I27.0
I27.0 Q87.1
Q90.9 J94.0
J94.0 Q90.9
I49.8 Q90.9
Q90.9 I49.8
Q90.9 Q21.3
Q21.3 Q90.9
Q93.8 Q24.8
Q93.8 Q25.3
Q24.8 Q93.8
Q25.3 Q93.8
I49.8 Q93.8
Z01.7 Q93.8
Q93.8 I49.8
Q93.8 Z01.7
T81.5 T81.4
I49.8 T81.4
T81.4 T81.5
T81.4 I49.8
P28.5 Q24.8
Q24.8 P28.5
Z95.8 P28.5
I49.8 P28.5
Z01.7 P28.5
P28.5 Z95.8
P28.5 I49.8
P28.5 Z01.7
Q28.0 Q24.8
Q24.8 Q28.0
Z95.8 Q28.0
I49.8 Q28.0
Z01.7 Q28.0
Q28.0 Z95.8
Q28.0 I49.8
Q28.0 Z01.7
Q32.3 Q24.8
Q24.8 Q32.3
Z95.8 Q32.3
I49.8 Q32.3
Z01.7 Q32.3
Q32.3 Z95.8
Q32.3 I49.8
Q32.3 Z01.7
R50.9 Q24.8
Q24.8 R50.9
Z95.8 R50.9
I49.8 R50.9
Z01.7 R50.9
R50.9 Z95.8
R50.9 I49.8
R50.9 Z01.7
I49.9 Q26.2
I49.9 Q21.1
Q26.2 I49.9
Q21.1 I49.9
I49.9 Q25.0
Q25.0 I49.9
I50.0 I51.7
I51.7 I50.0
I51.1 I34.0
I33.0 I34.0
I34.0 I51.1
I33.0 I51.1
I50.9 I51.1
Z01.7 I51.1
I34.0 I33.0
I51.1 I33.0
I50.9 I33.0
I51.1 I50.9
I33.0 I50.9
I51.1 Z01.7
I42.2 Q24.8
I42.2 Q21.1
Q24.8 I42.2
Q21.1 I42.2
I50.9 I42.2
I42.2 I50.9
I45.1 I27.9
I45.1 I27.0
I27.9 I45.1
I27.0 I45.1
Y83.1 I27.9
I27.9 Y83.1
J45.9 I80.2
Z95.8 I80.2
I50.9 I80.2
Z01.7 I80.2
I80.2 J45.9
Z95.8 J45.9
I50.9 J45.9
Z01.7 J45.9
I80.2 Z95.8
J45.9 Z95.8
I80.2 I50.9
J45.9 I50.9
I80.2 Z01.7
J45.9 Z01.7
J15.2 Q24.8
J15.2 I33.0
I64.X I33.0
Q24.8 J15.2
I33.0 J15.2
I64.X J15.2
I33.0 I64.X
J15.2 I64.X
Z01.7 I64.X
I64.X Z01.7
J00.X Q25.0
J00.X I49.8
Q25.0 J00.X
I49.8 J00.X
J94.0 Q21.0
J94.0 Q25.0
Q21.0 J94.0
Q25.0 J94.0
I21.1 I25.8
I25.4 I25.8
M30.3 I25.8
I25.8 I21.1
I25.4 I21.1
M30.3 I21.1
Z01.7 I21.1
I25.8 I25.4
I21.1 I25.4
I25.8 M30.3
I21.1 M30.3
I21.1 Z01.7
O13.X O26.8
N17.9 O26.8
M31.1 O26.8
O26.8 O13.X
N17.9 O13.X
M31.1 O13.X
O26.8 N17.9
O13.X N17.9
M31.1 N17.9
O26.8 M31.1
O13.X M31.1
N17.9 M31.1
Z01.7 M31.1
M31.1 Z01.7
C64.X N18.9
N13.3 N18.9
N31.9 N18.9
N18.9 C64.X
N13.3 C64.X
N31.9 C64.X
Z01.7 C64.X
N18.9 N13.3
C64.X N13.3
N31.9 N13.3
Z01.7 N13.3
N18.9 N31.9
C64.X N31.9
N13.3 N31.9
Z01.7 N31.9
C64.X Z01.7
N13.3 Z01.7
N31.9 Z01.7
N80.9 N18.9
N80.9 T85.7
N93.9 T85.7
N18.9 N80.9
T85.7 N80.9
N93.9 N80.9
Z01.7 N80.9
T85.7 N93.9
N80.9 N93.9
N80.9 Z01.7
O26.8 O99.8
O99.8 O26.8
O99.4 O26.8
O26.8 O99.4
O13.X O99.4
O99.4 O13.X
P27.1 Q21.0
P27.1 I27.0
Q21.0 P27.1
I27.0 P27.1
Q20.1 Q25.7
Q25.7 Q20.1
Q21.0 O82.9
O82.9 Q21.0
Q21.8 Q21.1
Q21.8 Q22.4
Q21.1 Q21.8
Q22.4 Q21.8
Q21.1 Q20.5
Q20.5 Q21.1
Q21.4 Q22.0
Q21.4 Q21.0
Q22.0 Q21.4
Q21.0 Q21.4
Q21.2 Q22.2
Q22.2 Q21.2
Q24.5 Q21.0
Q21.0 Q24.5
Q26.3 Q25.8
Q21.1 Q25.8
Q25.8 Q26.3
Q25.8 Q21.1
Q22.8 Q22.6
Q22.6 Q22.8
Q22.8 Q26.2
Q26.2 Q22.8
Q20.3 Q20.2
Q20.2 Q20.3
Q22.1 Q22.5
Q22.5 Q22.1
Q22.2 Q22.0
Q22.0 Q22.2
Q22.3 Q22.2
Q22.2 Q22.3
Q22.6 Q22.3
Q22.3 Q22.6
Q23.8 Q24.4
Q23.8 Q25.0
Q24.4 Q23.8
Q25.0 Q23.8
Q22.1 I42.4
I42.4 Q22.1
Q23.3 Q22.1
Q22.1 Q23.3
Q23.3 Q25.7
Q25.7 Q23.3
O14.1 O99.8
O99.8 O14.1
O82.1 O14.1
Q24.8 O14.1
O14.1 O82.1
O14.1 Q24.8
Q24.5 Q21.3
Q21.3 Q24.5
Q24.3 I42.4
I42.4 Q24.3
Q23.8 Q23.0
Q23.0 Q23.8
Q24.5 Q25.0
Q25.0 Q24.5
Q25.0 Q22.4
Q22.4 Q25.0
Q23.0 O99.8
Q23.0 O82.9
O99.8 Q23.0
O82.9 Q23.0
Q25.1 Q20.1
Q20.1 Q25.1
Q25.6 Q20.1
Q20.1 Q25.6
Q21.1 Q26.8
Q26.8 Q21.1
Q21.00 Q24.8
Q21.00 Q22.0
Q24.8 Q21.00
Q22.0 Q21.00
Q25.7 Q21.00
Z01.7 Q21.00
Q21.00 Q25.7
Q21.00 Z01.7
Q25.4 Q23.4
Q23.4 Q25.4
Q27.8 Q22.0
Q27.8 Q21.3
Q22.0 Q27.8
Q21.3 Q27.8
Q27.8 Y83.1
Y83.1 Q27.8
Q33.2 Q21.0
Q21.0 Q33.2
Q65.1 Q24.8
Q65.1 Q21.1
Q65.1 Y83.1
Q24.8 Q65.1
Q21.1 Q65.1
Y83.1 Q65.1
Z01.7 Q65.1
Q65.1 Z01.7
Q87.8 Z94.0
Q87.8 N18.9
Q87.8 Z43.6
Z94.0 Q87.8
N18.9 Q87.8
Z43.6 Q87.8
Q87.1 Q22.8
Q87.1 I27.2
Q22.8 Q87.1
I27.2 Q87.1
Q90.9 Q21.2
Q90.9 Q22.2
Q21.2 Q90.9
Q22.2 Q90.9
T81.0 Q21.3
T81.0 Q25.0
Q21.3 T81.0
Q25.0 T81.0
I50.1 I25.1
T82.0 I25.1
I25.1 I50.1
T82.0 I50.1
I25.1 T82.0
I50.1 T82.0
T82.8 Q21.0
Q21.0 T82.8
T82.8 Q22.1
T82.8 Q24.3
Q22.1 T82.8
Q24.3 T82.8
T82.8 Q25.0
Q25.0 T82.8
I44.2 Q87.4
T82.1 Q87.4
Q87.4 I44.2
Q87.4 T82.1
I49.5 I45.3
T82.1 I45.3
I45.3 I49.5
I45.3 T82.1
T82.5 Q22.4
T82.5 Q21.0
Q22.4 T82.5
Q21.0 T82.5
Y83.1 Q22.4
Q22.4 Y83.1
T85.7 Z94.0
Z94.0 T85.7
Y82.1 Q24.8
Y82.1 Q21.1
Y82.1 I44.2
Q24.8 Y82.1
Q21.1 Y82.1
I44.2 Y82.1
Z01.7 Y82.1
Y82.1 Z01.7
Q25.0 Q21.4
Y83.1 Q21.4
Q21.4 Q25.0
Q21.4 Y83.1
I26.9 Q24.8
Q24.8 I26.9
T82.8 I26.9
Y83.1 I26.9
Z01.7 I26.9
I26.9 T82.8
I26.9 Y83.1
I26.9 Z01.7
T82.8 M31.4
T82.8 I70.1
M31.4 T82.8
I70.1 T82.8
I45.8 Q21.1
Z45.9 Q21.1
Q21.1 I45.8
Z45.9 I45.8
Q21.1 Z45.9
I45.8 Z45.9
Q87.2 Q24.8
Q87.2 I27.2
Z45.9 I27.2
Q24.8 Q87.2
I27.2 Q87.2
Z45.9 Q87.2
Z01.7 Q87.2
I27.2 Z45.9
Q87.2 Z45.9
Q87.2 Z01.7
Z45.9 I44.1
I44.1 Z45.9
Z45.9 I49.9
I49.9 Z45.9
E87.5 N18.9
N18.9 E87.5
Z49.1 E87.5
E87.5 Z49.1
Z49.2 Q20.3
Z49.2 Q21.1
Q20.3 Z49.2
Q21.1 Z49.2
T85.6 I31.3
I31.3 T85.6
Z49.1 T85.6
T85.6 Z49.1
Z95.8 I27.0
I27.0 Z95.8
Z95.8 O99.8
Z95.8 O82.9
O99.8 Z95.8
O82.9 Z95.8
T82.8 Q22.5
Z95.8 Q22.5
Q22.5 T82.8
Q22.5 Z95.8
T82.8 Q23.1
Q23.1 T82.8
T82.5 Q25.7
Q25.7 T82.5
Z49.2 Q22.0
Q22.0 Z49.2
Z95.8 Z49.2
Z49.2 Z95.8
Z95.4 Q24.8
I33.0 T82.0
Z95.4 T82.0
T82.0 I33.0
Z95.4 I33.0
Q24.8 Z95.4
T82.0 Z95.4
I33.0 Z95.4
Z01.7 Z95.4
Z95.4 Z01.7
Z95.5 T82.8
T82.8 Z95.5
I50.1 I49.0
I49.0 I50.1
P23.6 Q24.8
P23.6 Q26.2
Q24.8 P23.6
Q26.2 P23.6
R57.0 P23.6
P23.6 R57.0
I49.8 I40.0
B25.9 I40.0
Z01.7 I40.0
I40.0 I49.8
B25.9 I49.8
I40.0 B25.9
I49.8 B25.9
Z01.7 B25.9
I40.0 Z01.7
B25.9 Z01.7
G40.9 I49.8
I49.8 G40.9
G90.9 I45.6
I45.6 G90.9
I49.8 J86.0
J86.0 I49.8
M08.0 I27.0
I27.0 M08.0
I49.8 M08.0
Z01.7 M08.0
M08.0 I49.8
M08.0 Z01.7
K21.9 Q24.8
K21.9 I49.8
Q24.8 K21.9
I49.8 K21.9
Z01.7 K21.9
K21.9 Z01.7
N39.0 Z94.0
Z94.0 N39.0
R57.0 Q21.4
Q21.4 R57.0
E66.9 Z52.4
Z52.4 E66.9
E43.X I34.0
I31.3 I51.1
E43.X I51.1
I51.1 I31.3
I33.0 I31.3
E43.X I31.3
I31.3 I33.0
E43.X I33.0
I34.0 E43.X
I51.1 E43.X
I31.3 E43.X
I33.0 E43.X
D82.1 Q22.0
D82.1 Q21.0
Q22.0 D82.1
Q21.0 D82.1
I46.1 D82.1
D82.1 I46.1
Q20.1 Q22.8
Q22.8 Q20.1
Q22.4 Q24.1
Q24.1 Q22.4
I46.1 Q22.4
Q22.4 I46.1
Q24.8 I40.9
Q21.0 I40.9
T82.0 I40.9
I46.1 I40.9
I40.9 Q24.8
I40.9 Q21.0
T82.0 Q21.0
I40.9 T82.0
Q21.0 T82.0
I46.1 T82.0
I40.9 I46.1
T82.0 I46.1
I48.X Q26.2
Q26.2 I48.X
R57.0 I47.1
I47.1 R57.0
I11.0 Q24.8
I11.0 I27.0
Q24.8 I11.0
I27.0 I11.0
I49.8 I11.0
R57.0 I11.0
I11.0 I49.8
R57.0 I49.8
I11.0 R57.0
I49.8 R57.0
I50.0 Q21.3
Q21.3 I50.0
I97.1 Q22.0
Q22.0 I97.1
Q26.2 Q24.0
Q24.0 Q26.2
Q20.1 Q26.2
Q26.2 Q20.1
Q21.8 Q23.2
Q23.2 Q21.8
R57.0 Q21.8
Q21.8 R57.0
Q22.2 Q23.0
Q23.0 Q22.2
R57.0 Q90.9
Q90.9 R57.0
R57.0 Q24.6
R57.0 Z45.0
Q24.6 R57.0
Z45.0 R57.0
R57.8 I97.1
I97.1 R57.8
R57.8 Q20.4
Q20.4 R57.8
Z01.8 Q24.8
Z01.8 Q25.5
Z01.8 Z95.8
Z01.8 I49.8
Q24.8 Z01.8
Q25.5 Z01.8
Z95.8 Z01.8
I49.8 Z01.8
Q24.8 C38.0
Q21.1 C38.0
C41.9 C38.0
C38.0 Q24.8
C41.9 Q24.8
C38.0 Q21.1
C41.9 Q21.1
C38.0 C41.9
Q24.8 C41.9
Q21.1 C41.9
Z01.7 C41.9
C41.9 Z01.7
T81.4 N11.9
D64.9 N11.9
N11.9 T81.4
D64.9 T81.4
N11.9 D64.9
T81.4 D64.9
E03.1 Q24.8
E03.1 Q25.0
E03.1 Y83.1
Q24.8 E03.1
Q25.0 E03.1
Y83.1 E03.1
Z01.7 E03.1
E03.1 Z01.7
M32.9 Z94.0
M32.9 N18.9
Z94.0 M32.9
N18.9 M32.9
E21.1 M32.9
M32.9 E21.1
N05.1 N06.1
S37.0 N06.1
E66.9 N06.1
Z01.7 N06.1
N06.1 N05.1
E66.9 N05.1
N06.1 S37.0
N06.1 E66.9
N05.1 E66.9
N06.1 Z01.7
I49.5 Q21.1
G90.9 Q21.1
Q21.1 I49.5
G90.9 I49.5
Q21.1 G90.9
I49.5 G90.9
G91.9 Q24.8
G91.9 Q21.0
G91.9 Z95.5
Q24.8 G91.9
Q21.0 G91.9
Z95.5 G91.9
I24.8 I27.0
I21.0 I27.0
I21.1 I27.0
I27.0 I24.8
I21.0 I24.8
I21.1 I24.8
I27.0 I21.0
I24.8 I21.0
I21.1 I21.0
Z01.7 I21.0
I27.0 I21.1
I24.8 I21.1
I21.0 I21.1
I21.0 Z01.7
I26.0 Q26.3
I26.0 Q26.8
Q26.3 I26.0
Q26.8 I26.0
I27.0 Q21.3
Q21.3 I27.0
Q25.8 Q21.0
Q21.0 Q25.8
I27.0 Q25.8
Q25.8 I27.0
Q89.3 Q25.0
Q25.0 Q89.3
I27.0 Q89.3
Q89.3 I27.0
I27.2 I27.0
I27.0 I27.2
I27.2 Q25.4
Q25.4 I27.2
I26.0 Q25.0
I28.8 Q25.0
Q25.0 I26.0
I28.8 I26.0
Q25.0 I28.8
I26.0 I28.8
I31.3 I42.0
I31.3 I36.1
I42.0 I31.3
I36.1 I31.3
I33.0 Q21.0
I33.0 Q23.1
Q21.0 I33.0
Q23.1 I33.0
I44.2 I44.0
I44.0 I44.2
I44.1 Q21.3
I44.1 Q21.0
Q21.3 I44.1
Q21.0 I44.1
I45.1 Q22.8
Q22.8 I45.1
I47.1 Q25.5
Q25.5 I47.1
I31.9 Q24.8
Q24.8 I31.9
I49.8 I31.9
I31.9 I49.8
I50.0 Q21.0
Q21.0 I50.0
I50.9 I31.3
I31.3 I50.9
I77.6 Q24.8
I77.6 Q25.0
Q24.8 I77.6
Q25.0 I77.6
I49.8 I77.6
Z01.7 I77.6
I77.6 I49.8
I77.6 Z01.7
J98.6 Q22.5
Q22.5 J98.6
I49.8 T82.8
T82.8 I49.8
Z95.8 Q23.3
Q23.3 Z95.8
I50.0 Q24.4
Q24.4 I50.0
M32.1 I80.2
E78.9 I80.2
I80.2 M32.1
I50.9 M32.1
I80.2 E78.9
I50.9 E78.9
M32.1 I50.9
E78.9 I50.9
I50.9 Q87.4
Q87.4 I50.9
M32.1 I31.3
J18.9 I31.3
I31.3 M32.1
I31.3 J18.9
I50.9 J18.9
J18.9 I50.9
Q21.1 I36.1
I50.9 I36.1
I36.1 Q21.1
I36.1 I50.9
I51.3 I42.0
I51.3 I36.1
I42.0 I51.3
I36.1 I51.3
I51.7 Q22.3
I51.7 Q22.1
Q22.3 I51.7
Q22.1 I51.7
I70.9 O99.4
I70.9 O99.8
I70.9 O82.9
O99.4 I70.9
O99.8 I70.9
O82.9 I70.9
Z01.7 I70.9
I70.9 Z01.7
I71.0 Q24.8
I71.0 Q25.4
I71.0 Q23.1
Q24.8 I71.0
Q25.4 I71.0
Q23.1 I71.0
Z01.7 I71.0
I71.0 Z01.7
I74.3 Q24.8
Q26.3 Q25.1
I74.3 Q25.1
Q25.1 Q26.3
I74.3 Q26.3
Q24.8 I74.3
Q25.1 I74.3
Q26.3 I74.3
I26.9 Q26.2
Q26.2 I26.9
I82.2 I26.9
I26.9 I82.2
J18.9 Q26.2
Q26.2 J18.9
J18.9 Q25.5
Q25.5 J18.9
I31.3 I27.9
M32.1 I27.9
M35.0 I27.9
I27.9 I31.3
M35.0 I31.3
I27.9 M32.1
M35.0 M32.1
I27.9 M35.0
I31.3 M35.0
M32.1 M35.0
Z01.7 M35.0
M35.0 Z01.7
N92.6 N18.9
N92.0 N18.9
N92.5 N18.9
N18.9 N92.6
N92.0 N92.6
N92.5 N92.6
Z01.7 N92.6
N18.9 N92.0
N92.6 N92.0
N92.5 N92.0
Z01.7 N92.0
N18.9 N92.5
N92.6 N92.5
N92.0 N92.5
Z01.7 N92.5
N92.6 Z01.7
N92.0 Z01.7
N92.5 Z01.7
Q20.8 Q26.8
Q26.8 Q20.8
Q20.2 Q20.1
Q20.1 Q20.2
Q89.3 Q24.0
Q24.0 Q89.3
Q21.0 Q26.3
Q26.3 Q21.0
Q90.9 Q20.1
Q20.1 Q90.9
Q21.4 Q20.1
Q21.4 Q25.4
Q20.1 Q21.4
Q25.4 Q21.4
Q22.8 I27.0
I27.0 Q22.8
Q22.5 Q20.3
Q22.8 Q20.3
Q20.3 Q22.5
Q20.3 Q22.8
Q23.8 Q23.2
Q23.2 Q23.8
Q22.8 Q23.8
Q23.8 Q22.8
Q22.1 Q26.2
Q26.2 Q22.1
Q22.2 Q22.5
Q22.5 Q22.2
Q23.1 Q22.0
Q22.0 Q23.1
Q24.3 Q26.2
Q26.2 Q24.3
Q24.2 Q24.8
Q24.2 Q23.0
Q24.8 Q24.2
Q23.0 Q24.2
Q24.4 Q24.2
Z01.7 Q24.2
Q24.2 Q24.4
Q24.2 Z01.7
Q24.5 Q87.4
Q87.4 Q24.5
Q25.0 Q24.3
Q24.3 Q25.0
Q25.5 Q89.3
Q89.3 Q25.5
Q25.7 Q22.4
Q22.4 Q25.7
Z01.3 Q24.8
Z01.3 Q22.0
Z01.3 Q21.1
Z01.3 Q25.6
Q24.8 Z01.3
Q22.0 Z01.3
Q21.1 Z01.3
Q25.6 Z01.3
Q26.1 Q22.2
Q22.2 Q26.1
Q27.8 Q25.4
Q25.4 Q27.8
Q50.1 Q24.8
Q50.1 Q26.2
Q50.1 Q21.1
Q24.8 Q50.1
Q26.2 Q50.1
Q21.1 Q50.1
Z01.7 Q50.1
Q50.1 Z01.7
Q89.3 Q24.4
Q89.3 Q23.1
Q24.4 Q89.3
Q23.1 Q89.3
Q90.9 Q21.8
Q21.8 Q90.9
S37.0 N17.9
Z49.1 O26.8
O26.8 Z49.1
S37.0 Z49.1
N17.9 S37.0
Z49.1 S37.0
T81.0 N18.9
D64.9 N05.8
T81.0 N05.8
N05.8 D64.9
T81.0 D64.9
N18.9 T81.0
N05.8 T81.0
D64.9 T81.0
T82.8 I34.0
I34.0 T82.8
T82.5 Q22.1
Q22.1 T82.5
T82.5 Q25.5
Q25.5 T82.5
Y60.5 Q24.8
Y60.5 Q23.0
Y60.5 Y83.1
Q24.8 Y60.5
Q23.0 Y60.5
Y83.1 Y60.5
Z01.7 Y60.5
Y60.5 Z01.7
I80.1 Q24.8
I80.1 Q22.2
Y83.1 Q22.2
Q24.8 I80.1
Q22.2 I80.1
Q22.2 Y83.1
I82.8 Q24.8
I82.8 Q22.4
Q24.8 I82.8
Q22.4 I82.8
Y83.1 I82.8
Z01.7 I82.8
I82.8 Y83.1
I82.8 Z01.7
J94.0 Q20.1
Q20.1 J94.0
Y83.1 J94.0
J94.0 Y83.1
Y83.1 Q24.3
Q24.3 Y83.1
Y83.1 Q20.0
Q20.0 Y83.1
T82.8 Q22.4
Q22.4 T82.8
T82.8 Q89.3
Y83.1 Q89.3
Q89.3 T82.8
Q89.3 Y83.1
I42.0 I44.2
I49.9 I44.2
I44.2 I42.0
I49.9 I42.0
Z45.0 I42.0
I44.2 I49.9
I42.0 I49.9
I42.0 Z45.0
I49.5 I48.X
T82.1 I48.X
Z45.0 I48.X
I48.X I49.5
I48.X T82.1
I48.X Z45.0
Z45.0 Q23.0
Q23.0 Z45.0
Z96.0 N18.9
Z46.6 N18.9
Z96.0 N39.0
Z46.6 N39.0
N18.9 Z96.0
N39.0 Z96.0
Z46.6 Z96.0
Z01.7 Z96.0
N18.9 Z46.6
N39.0 Z46.6
Z96.0 Z46.6
Z01.7 Z46.6
Z96.0 Z01.7
Z46.6 Z01.7
Z49.2 Q25.6
Q25.6 Z49.2
Z49.X Q25.0
Q25.0 Z49.X
Z01.7 Z49.X
Z49.X Z01.7
Z95.8 Q21.1
Q21.1 Z95.8
Z95.5 Q23.1
Q23.1 Z95.5
Z95.1 Q24.8
Z95.1 Q25.0
Z95.1 Q25.1
Q24.8 Z95.1
Q25.0 Z95.1
Q25.1 Z95.1
Z01.7 Z95.1
Z95.1 Z01.7
C91.0 T82.5
T82.5 C91.0
B85.2 I47.1
B85.2 I49.8
I47.1 B85.2
I49.8 B85.2
Z01.7 B85.2
B85.2 Z01.7
E21.1 Z49.2
Z49.2 E21.1
I47.2 I47.1
I47.1 I47.2
I49.8 Q25.8
Q25.8 I49.8
R55.X Z03.5
Z03.5 R55.X
I42.8 I49.5
I49.5 I42.8
Z45.9 I42.8
I42.8 Z45.9
I49.8 I47.0
Z01.7 I47.0
I47.0 I49.8
I47.0 Z01.7
I49.1 I47.1
I47.1 I49.1
N05.2 N18.9
N18.9 N05.2
Y83.1 I26.0
E28.2 I26.0
I49.8 I26.0
I26.0 Y83.1
E28.2 Y83.1
I26.0 E28.2
Y83.1 E28.2
I49.8 E28.2
I46.1 E28.2
I26.0 I49.8
E28.2 I49.8
E28.2 I46.1
I97.1 Q20.0
I97.1 Q25.4
I46.1 Q25.4
Q20.0 I97.1
Q25.4 I97.1
Q25.4 I46.1
Q33.2 Q26.8
Q26.8 Q33.2
I46.1 Q33.2
Q33.2 I46.1
I27.2 I26.0
O14.1 I26.0
I26.0 I27.2
O14.1 I27.2
I26.0 O14.1
I27.2 O14.1
I46.1 O14.1
O14.1 I46.1
I46.1 Q21.3
I46.1 T82.8
I46.1 Z95.8
Q21.3 I46.1
T82.8 I46.1
Z95.8 I46.1
Q26.2 Q20.3
Q20.3 Q26.2
A41.9 Q26.2
A41.9 Q21.1
Q26.2 A41.9
Q21.1 A41.9
R57.0 A41.9
A41.9 R57.0
I27.2 Q26.3
R57.0 Q26.3
Q26.3 I27.2
Q26.3 R57.0
I42.0 I40.0
I36.1 I40.0
I34.0 I40.0
R57.0 I40.0
I40.0 I42.0
R57.0 I42.0
I40.0 I36.1
R57.0 I36.1
I40.0 I34.0
R57.0 I34.0
I40.0 R57.0
I42.0 R57.0
I36.1 R57.0
I34.0 R57.0
I44.0 I40.0
I45.8 I40.0
I44.0 I42.0
I45.8 I42.0
I40.0 I44.0
I42.0 I44.0
I45.8 I44.0
R57.0 I44.0
I40.0 I45.8
I42.0 I45.8
I44.0 I45.8
R57.0 I45.8
I44.0 R57.0
I45.8 R57.0
I97.1 Q21.3
I97.1 I49.8
Q21.3 I97.1
I49.8 I97.1
R57.0 Q20.6
Q20.6 R57.0
Q26.3 Q20.0
Q20.0 Q26.3
Q24.1 Q89.3
Q89.3 Q24.1
R57.0 Q24.1
Q24.1 R57.0
Q22.2 I42.4
I42.4 Q22.2
Q23.3 Q20.3
Q23.3 Q24.1
Q20.3 Q23.3
Q24.1 Q23.3
Q25.7 Q22.6
Q22.6 Q25.7
R57.0 T82.8
T82.8 R57.0
I33.0 I51.7
E43.X I51.7
R57.8 I51.7
R57.8 I34.0
I51.7 I33.0
R57.8 I33.0
I51.7 E43.X
R57.8 E43.X
I51.7 R57.8
I34.0 R57.8
I33.0 R57.8
E43.X R57.8
R57.8 Q25.6
Q25.6 R57.8
R57.8 Q20.0
Q20.0 R57.8
R68.8 Q24.8
A41.9 Q20.0
R68.8 Q20.0
R68.8 Q21.0
Q20.0 A41.9
R68.8 A41.9
Q24.8 R68.8
Q20.0 R68.8
Q21.0 R68.8
A41.9 R68.8
M32.1 N05.3
Z29.2 N05.3
E66.9 N05.3
Z01.7 N05.3
N05.3 M32.1
E66.9 M32.1
N05.3 Z29.2
E66.9 Z29.2
N05.3 E66.9
M32.1 E66.9
Z29.2 E66.9
N05.3 Z01.7
I25.3 Q24.8
I25.3 Q25.0
I25.3 Q21.1
Q24.8 I25.3
Q25.0 I25.3
Q21.1 I25.3
Z01.7 I25.3
I25.3 Z01.7
I27.0 I33.0
I33.0 I27.0
M32.9 I27.9
M32.9 M35.0
I27.2 M35.0
I27.9 M32.9
M35.0 M32.9
I27.2 M32.9
M35.0 I27.2
M32.9 I27.2
I35.1 I42.0
I42.0 I35.1
I4.1 Q24.8
I4.1 Q25.0
I4.1 Y83.1
Q24.8 I4.1
Q25.0 I4.1
Y83.1 I4.1
Z01.7 I4.1
I4.1 Z01.7
I40.1 Q24.8
I40.1 Q21.0
I40.1 I50.1
Q24.8 I40.1
Q21.0 I40.1
I50.1 I40.1
T82.6 Q24.8
T82.6 I33.0
I44.0 I33.0
Q24.8 T82.6
I33.0 T82.6
I44.0 T82.6
Z01.7 T82.6
I33.0 I44.0
T82.6 I44.0
T82.6 Z01.7
I44.2 Q24.4
Q24.4 I44.2
I47.1 Q22.0
Q22.0 I47.1
I50.9 I10.X
I10.X I50.9
I26.0 O99.4
I50.9 O99.4
O99.4 I26.0
I50.9 I26.0
O99.4 I50.9
I26.0 I50.9
I50.9 Q26.4
Q26.4 I50.9
J18.9 Q20.1
Q20.1 J18.9
Q21.1 Q87.4
Q87.4 Q21.1
T81.4 Q26.2
Q26.2 T81.4
I70.1 M30.3
Y83.1 M30.3
M30.3 I70.1
I49.8 I70.1
M30.3 Y83.1
I70.1 I49.8
Z45.0 G90.9
Z45.9 G90.9
G90.9 Z45.0
G90.9 Z45.9
Z95.8 Q26.3
Q26.3 Z95.8
I49.5 Q26.2
Q26.2 I49.5
I31.1 A16.2
J90.X A16.2
I50.9 A16.2
Z01.7 A16.2
A16.2 I31.1
J90.X I31.1
I50.9 I31.1
Z01.7 I31.1
A16.2 J90.X
I31.1 J90.X
I50.9 J90.X
A16.2 I50.9
I31.1 I50.9
J90.X I50.9
A16.2 Z01.7
I31.1 Z01.7
I82.8 I27.9
I27.9 I82.8
M32.9 I82.8
I50.9 I82.8
I82.8 M32.9
I50.9 M32.9
I82.8 I50.9
M32.9 I50.9
I50.1 Q23.8
Q23.8 I50.1
J02.9 Q25.0
J02.9 I49.8
Q25.0 J02.9
I49.8 J02.9
J90.X Q22.0
J90.X Q21.1
Q22.0 J90.X
Q21.1 J90.X
N05.8 M32.9
N05.8 N03.2
M32.9 N05.8
N03.2 N05.8
P27.1 Q21.3
P27.1 Q22.1
Q21.3 P27.1
Q22.1 P27.1
Q20.3 Q20.6
Q20.3 Q20.4
Q20.6 Q20.3
Q20.4 Q20.3
I87.1 Q24.8
I87.1 Q26.2
Q24.8 I87.1
Q26.2 I87.1
Q21.1 I87.1
Z01.7 I87.1
I87.1 Q21.1
I87.1 Z01.7
Q21.4 Q21.3
Q21.3 Q21.4
Q22.4 Q89.3
Q22.0 Q89.3
Q89.3 Q22.4
Q89.3 Q22.0
Q22.8 Q24.3
Q24.3 Q22.8
Q22.9 Q21.0
Q21.0 Q22.9
Q23.4 Q21.4
Q21.4 Q23.4
Q23.1 Q23.2
Q23.2 Q23.1
Q23.3 Q25.1
Q25.1 Q23.3
Q24.2 Q26.3
Q24.2 Q21.1
Q26.3 Q24.2
Q21.1 Q24.2
Q24.3 Q22.6
Q22.6 Q24.3
Q24.3 Q22.4
Q22.4 Q24.3
Q24.2 Q23.1
Q23.1 Q24.2
Q24.5 Q25.1
Q25.1 Q24.5
Q25.4 Q20.3
Q20.3 Q25.4
Q25.6 Q23.0
Q23.0 Q25.6
Q25.6 Q22.6
Q22.6 Q25.6
Q25.6 Q25.4
Q25.4 Q25.6
Q26.2 Q20.4
Q20.4 Q26.2
Q26.1 Q23.4
Q23.4 Q26.1
Q26.1 Y83.1
Y83.1 Q26.1
Q27.8 Q20.1
Q20.1 Q27.8
Q87.1 Y83.1
Y83.1 Q87.1
J18.9 Q21.2
Q21.2 J18.9
Q90.9 J18.9
J18.9 Q90.9
M32.1 N05.5
E79.0 N05.5
S37.0 N05.5
Z01.7 N05.5
N05.5 M32.1
E79.0 M32.1
N05.5 E79.0
M32.1 E79.0
S37.0 E79.0
Z01.7 E79.0
N05.5 S37.0
E79.0 S37.0
N05.5 Z01.7
E79.0 Z01.7
N00.8 N00.2
I10.X N00.2
S37.0 N00.2
N00.2 N00.8
I10.X N00.8
S37.0 N00.8
Z01.7 N00.8
N00.2 I10.X
N00.8 I10.X
S37.0 I10.X
N00.2 S37.0
N00.8 S37.0
I10.X S37.0
N00.8 Z01.7
I44.3 Q20.1
T82.1 Q20.1
Q20.1 I44.3
T82.1 I44.3
Q20.1 T82.1
I44.3 T82.1
I44.2 Q89.3
T82.1 Q89.3
Q89.3 I44.2
Q89.3 T82.1
T82.5 Q20.0
Q20.0 T82.5
T82.5 Q21.3
Q21.3 T82.5
Y44.2 Q24.8
Y44.2 Q20.0
Y44.2 Z95.8
Q24.8 Y44.2
Q20.0 Y44.2
Z95.8 Y44.2
Z01.7 Y44.2
Y44.2 Z01.7
Y83.1 I65.2
Y83.1 I65.8
I65.2 Y83.1
I65.8 Y83.1
Q25.6 Q20.3
Q20.3 Q25.6
T82.8 Q20.1
Q20.1 T82.8
M32.1 N02.2
S37.0 N02.2
Z29.2 N02.2
Z01.7 N02.2
N02.2 M32.1
N02.2 S37.0
N02.2 Z29.2
N02.2 Z01.7
I34.0 I42.2
G90.9 I42.2
Z45.0 I42.2
I42.2 I34.0
G90.9 I34.0
Z45.0 I34.0
I42.2 G90.9
I34.0 G90.9
I42.2 Z45.0
I34.0 Z45.0
Z45.0 Q23.1
Q23.1 Z45.0
T82.1 I42.2
T82.1 G90.9
I42.2 T82.1
G90.9 T82.1
Z45.0 I44.3
I44.3 Z45.0
Z45.8 Q21.1
Z45.8 I27.0
Q21.1 Z45.8
I27.0 Z45.8
Z45.9 I48.X
I48.X Z45.9
Z49.2 Q25.5
Z49.2 I49.8
Q25.5 Z49.2
I49.8 Z49.2
T82.3 Q24.8
T82.3 Q21.3
Q24.8 T82.3
Q21.3 T82.3
Z95.8 T82.3
Z01.7 T82.3
T82.3 Z95.8
T82.3 Z01.7
N04.2 N18.9
N04.3 N18.9
N18.9 N04.2
N04.3 N04.2
M32.1 N04.2
Z29.2 N04.2
N18.9 N04.3
N04.2 N04.3
M32.1 N04.3
Z29.2 N04.3
N04.2 M32.1
N04.3 M32.1
N04.2 Z29.2
N04.3 Z29.2
S37.0 N05.2
E66.9 N05.2
N05.2 S37.0
N05.2 E66.9
G40.9 I49.5
G40.9 Z45.9
I49.5 G40.9
Z45.9 G40.9
I47.1 Q21.2
Q21.2 I47.1
I48.X Q21.2
Q21.2 I48.X
I10.X N05.2
N05.2 I10.X
Z29.2 I10.X
I10.X Z29.2
Z29.1 N18.9
Z29.1 M32.1
N18.9 Z29.1
M32.1 Z29.1
Z01.7 Z29.1
Z29.1 Z01.7
N07.9 N18.9
N18.9 N07.9
Z01.7 N07.9
N07.9 Z01.7
R31.X M32.9
M32.9 R31.X
Z01.7 R31.X
R31.X Z01.7
Z29.2 N00.5
N00.5 Z29.2
I35.0 I33.0
I36.1 I33.0
A41.9 I33.0
I33.0 I35.0
I31.3 I35.0
I36.1 I35.0
A41.9 I35.0
I35.0 I31.3
A41.9 I31.3
I33.0 I36.1
I35.0 I36.1
A41.9 I36.1
I33.0 A41.9
I35.0 A41.9
I31.3 A41.9
I36.1 A41.9
Q25.0 Q26.3
A41.9 Q26.3
Q26.3 Q25.0
A41.9 Q25.0
Q26.3 A41.9
Q25.0 A41.9
I85.9 O90.3
I27.2 O90.3
I27.0 O90.3
I46.1 O90.3
O90.3 I85.9
I27.2 I85.9
I27.0 I85.9
I46.1 I85.9
O90.3 I27.2
I85.9 I27.2
O90.3 I27.0
I85.9 I27.0
O90.3 I46.1
I85.9 I46.1
I46.1 Q25.3
Q93.8 Q25.4
Q25.4 Q93.8
I46.1 Q93.8
Q25.3 I46.1
Q93.8 I46.1
I50.0 Q22.8
Q22.8 I50.0
I97.1 Q23.0
I97.1 Q25.0
Q23.0 I97.1
Q25.0 I97.1
J98.6 Q22.8
Q22.8 J98.6
R57.0 J98.6
J98.6 R57.0
Q22.9 Q22.0
Q22.0 Q22.9
Q24.2 Q20.0
Q24.2 Q21.0
Q20.0 Q24.2
Q21.0 Q24.2
R57.0 Q24.2
Q24.2 R57.0
R57.0 Q23.8
Q23.8 R57.0
P36.9 Q24.8
P36.9 Q25.1
P36.9 I49.8
Q24.8 P36.9
Q25.1 P36.9
I49.8 P36.9
R57.8 P36.9
P36.9 R57.8
A09.X I27.0
A09.X I50.9
A09.X I49.8
I27.0 A09.X
I50.9 A09.X
I49.8 A09.X
Z01.7 A09.X
A09.X Z01.7
D50.9 Z49.2
D50.9 I10.X
Z49.2 D50.9
I10.X D50.9
D86.0 Q24.8
D86.0 Q22.0
D86.0 Q22.2
Q24.8 D86.0
Q22.0 D86.0
Q22.2 D86.0
Z01.7 D86.0
D86.0 Z01.7
E49.8 Q24.8
E49.8 Q25.0
E49.8 Y83.1
Q24.8 E49.8
Q25.0 E49.8
Y83.1 E49.8
Z01.7 E49.8
E49.8 Z01.7
I34.0 Q24.8
I34.0 Q21.0
Q24.8 I34.0
Q21.0 I34.0
I27.0 Q25.5
I27.0 Q24.0
Q25.5 I27.0
Q24.0 I27.0
Q25.6 Q25.1
I27.0 Q25.1
Q25.1 Q25.6
I27.0 Q25.6
Q25.1 I27.0
Q25.6 I27.0
Q22.9 Q22.6
I27.9 Q22.6
Q22.6 Q22.9
I27.9 Q22.9
Q22.6 I27.9
Q22.9 I27.9
Q25.6 Q26.2
I27.9 Q26.2
Q26.2 Q25.6
I27.9 Q25.6
Q26.2 I27.9
Q25.6 I27.9
I44.2 I27.2
I27.2 I44.2
I44.1 Q21.1
Q21.1 I44.1
G40.9 G90.9
G90.9 G40.9
I26.0 Q22.6
Q22.6 I26.0
I33.0 Q21.1
Q21.1 I33.0
M8000/ C38.0
I64.X C38.0
C38.0 M8000/
I64.X M8000/
I49.8 M8000/
Z01.7 M8000/
C38.0 I64.X
M8000/ I64.X
M8000/ I49.8
M8000/ Z01.7
G93.1 I49.4
J32.3 I49.4
I49.4 G93.1
J32.3 G93.1
I49.8 G93.1
Z01.7 G93.1
I49.4 J32.3
G93.1 J32.3
I49.8 J32.3
Z01.7 J32.3
G93.1 I49.8
J32.3 I49.8
G93.1 Z01.7
J32.3 Z01.7
Q23.1 Q21.3
Q21.3 Q23.1
T81.0 Q23.0
Q23.0 T81.0
I47.2 I48.X
I48.X I47.2
Z45.8 Q22.1
Q22.1 Z45.8
I49.5 Q23.3
I49.5 Q22.8
Q23.3 I49.5
Q22.8 I49.5
I50.1 Q21.1
Q21.1 I50.1
I50.9 Q22.2
Q22.2 I50.9
I50.9 Q22.3
Q22.3 I50.9
I50.1 Q24.5
I50.1 Q25.0
Q24.5 I50.1
Q25.0 I50.1
J06.9 Q21.3
J06.9 Q22.1
Q21.3 J06.9
Q22.1 J06.9
K02.9 Q24.8
K02.9 Q21.3
K02.9 K04.7
Q24.8 K02.9
Q21.3 K02.9
K04.7 K02.9
Z01.7 K02.9
K02.9 Z01.7
I82.2 I27.9
M32.8 I27.9
I82.2 I82.8
M32.8 I82.8
I27.9 I82.2
I82.8 I82.2
M32.8 I82.2
I27.9 M32.8
I82.8 M32.8
I82.2 M32.8
Q20.8 Q89.3
Q89.3 Q20.8
Q20.5 Q24.0
Q24.0 Q20.5
Q21.2 Q20.5
Q20.5 Q21.2
Q21.2 Q21.4
Q21.4 Q21.2
Q21.8 Q21.0
Q21.0 Q21.8
Q23.3 Q24.6
Q22.8 Q24.6
Q24.6 Q23.3
Q24.6 Q22.8
Q22.1 Q20.2
Q20.2 Q22.1
Q22.1 Q20.6
Q20.6 Q22.1
Q20.2 Q21.2
Q21.2 Q20.2
Q22.2 Q25.5
Q25.5 Q22.2
Q22.8 Q21.3
Q21.3 Q22.8
Q24.5 I42.4
I42.4 Q24.5
Q22.1 I42.1
I42.1 Q22.1
Q24.4 Q22.1
Q22.1 Q24.4
Q24.6 Y83.1
Y83.1 Q24.6
Q21.3 Q24.2
Q25.0 Q24.2
Q24.2 Q21.3
Q24.2 Q25.0
Q26.3 Q23.0
Q23.0 Q26.3
Q25.6 I27.2
I27.2 Q25.6
Q28.1 Q24.8
Q24.8 Q28.1
Q23.0 Q28.1
Q25.1 Q28.1
Z01.7 Q28.1
Q28.1 Q23.0
Q28.1 Q25.1
Q28.1 Z01.7
Q25.3 Q23.1
Q23.1 Q25.3
Q25.6 Q24.3
Q24.3 Q25.6
Q25.7 Q26.2
Q26.2 Q25.7
Q26.3 Q20.1
Q20.1 Q26.3
Q26.3 Q22.0
Q26.3 Q22.6
Q22.0 Q26.3
Q22.6 Q26.3
Q27.8 Q25.6
Q25.6 Q27.8
Q90.9 I44.0
I44.0 Q90.9
Q90.1 Q24.8
Q90.1 Q21.1
Q90.1 Q25.0
Q24.8 Q90.1
Q21.1 Q90.1
Q25.0 Q90.1
Z01.7 Q90.1
Q90.1 Z01.7
Q90.9 Q25.6
Q25.6 Q90.9
N16.5 N18.9
N16.5 T86.1
N18.9 N16.5
T86.1 N16.5
S37.0 N16.5
Z01.7 N16.5
N16.5 S37.0
N16.5 Z01.7
T82.0 Q21.2
T82.0 I44.0
Q21.2 T82.0
I44.0 T82.0
T82.8 Q25.4
Q25.4 T82.8
T82.1 Q24.4
Q24.4 T82.1
T82.5 Q22.6
Q22.6 T82.5
Y27.0 Q24.8
Y27.0 Q25.0
Y27.0 Y83.1
Q24.8 Y27.0
Q25.0 Y27.0
Y83.1 Y27.0
Z01.7 Y27.0
Y27.0 Z01.7
Y60.0 Q24.8
Y83.1 Q20.6
Y60.0 Q20.6
Q20.6 Y83.1
Y60.0 Y83.1
Q24.8 Y60.0
Q20.6 Y60.0
Y83.1 Y60.0
Z01.7 Y60.0
Y60.0 Z01.7
I82.8 Q25.6
Q25.6 I82.8
Q22.1 Q25.1
Q25.1 Q22.1
Q24.3 Q89.3
Q89.3 Q24.3
M30.3 Q24.8
Q24.8 M30.3
Q25.7 M30.3
M30.3 Q25.7
Y83.1 Q27.0
Q27.0 Y83.1
T82.8 Q21.1
Q21.1 T82.8
Z03.5 Q24.8
Q24.8 Z03.5
Z29.1 Q24.8
Z29.1 Q25.0
Z29.1 Y83.1
Q24.8 Z29.1
Q25.0 Z29.1
Y83.1 Z29.1
Z33.X Q24.8
Z33.X Q25.0
Z33.X Y83.1
Q24.8 Z33.X
Q25.0 Z33.X
Y83.1 Z33.X
Z45.0 I44.0
I44.0 Z45.0
I48.X I44.2
I44.2 I48.X
I49.9 Q24.6
Q24.6 I49.9
T82.1 I49.9
I49.9 T82.1
Z45.0 Q20.1
Q20.1 Z45.0
Z45.8 Q25.5
Q25.5 Z45.8
I44.2 Q20.1
Z45.9 Q20.1
Q20.1 I44.2
Q20.1 Z45.9
I49.9 I47.2
I47.2 I49.9
Z95.0 Q21.1
Q21.1 Z95.0
T81.5 Q20.0
Q20.0 T81.5
Z95.8 T81.5
T81.5 Z95.8
T82.5 Q20.2
Z95.8 Q20.2
Q20.2 T82.5
Q20.2 Z95.8
T82.5 Q22.0
Q22.0 T82.5
Z95.2 Q25.4
Q25.4 Z95.2
E43.X N18.9
E43.X Z49.1
N18.9 E43.X
Z49.1 E43.X
Z01.7 E43.X
E43.X Z01.7
I15.9 Z94.0
Z94.0 I15.9
I47.1 Q23.3
Q23.3 I47.1
I15.8 I10.X
I10.X I15.8
I49.8 I15.8
Z01.7 I15.8
I15.8 I49.8
I15.8 Z01.7
Z29.2 N05.9
N05.9 Z29.2
Z96.8 Z43.6
Z43.6 Z96.8
B85.2 I45.6
I45.6 B85.2
I50.9 I40.9
I40.9 I50.9
Q96.9 Q25.1
Q25.1 Q96.9
G71.0 Q24.8
G71.0 Q21.1
G71.0 Y83.1
Q24.8 G71.0
Q21.1 G71.0
Y83.1 G71.0
Z01.7 G71.0
G71.0 Z01.7
I46.1 Q24.3
Q24.3 I46.1
I27.0 Q24.3
Q24.3 I27.0
Q22.3 Q21.3
Q21.3 Q22.3
Q25.7 Q22.3
Q22.3 Q25.7
Y83.1 I87.1
Q21.2 I87.1
I87.1 Y83.1
Q21.2 Y83.1
I87.1 Q21.2
Y83.1 Q21.2
I63.9 Q24.8
I63.9 Q21.2
G40.9 Q21.2
Q24.8 I63.9
Q21.2 I63.9
G40.9 I63.9
Q21.2 G40.9
I63.9 G40.9
Z45.9 I47.1
I47.1 Z45.9
I25.4 Q24.8
I25.4 Q22.0
I25.4 Q22.6
Q24.8 I25.4
Q22.0 I25.4
Q22.6 I25.4
Q25.4 Q22.8
Q22.8 Q25.4
Q20.2 Q20.6
Q20.6 Q20.2
Z95.8 Q22.1
Z45.9 Q22.1
Q22.1 Z95.8
Z45.9 Z95.8
Q22.1 Z45.9
Z95.8 Z45.9
J90.X Q21.3
Q21.3 J90.X
I49.8 J90.X
J90.X I49.8
Q24.6 I42.4
Z45.9 I42.4
I42.4 Q24.6
I42.4 Z45.9
G43.9 Q21.1
G43.9 I49.8
G43.9 I50.9
Q21.1 G43.9
I49.8 G43.9
I50.9 G43.9
Z01.7 G43.9
G43.9 Z01.7
Z08.0 I47.1
Z08.0 I49.8
Z08.0 I50.9
I47.1 Z08.0
I49.8 Z08.0
I50.9 Z08.0
Z63.0 N18.9
Z63.0 M32.1
N18.9 Z63.0
M32.1 Z63.0
S37.0 Z63.0
Z01.7 Z63.0
Z63.0 S37.0
Z63.0 Z01.7
Q21.4 Q20.4
Q20.4 Q21.4
Q22.1 Q21.4
Q21.4 Q22.1
T81.4 Q25.1
Q25.1 T81.4
Q22.6 Q20.5
Q20.5 Q22.6
Q24.3 Q22.2
Q22.2 Q24.3
J94.8 Q24.8
J94.8 Q21.1
Q24.8 J94.8
Q21.1 J94.8
I50.9 J94.8
Z01.7 J94.8
J94.8 I50.9
J94.8 Z01.7
J18.9 N05.9
N05.9 J18.9
T82.8 Q26.2
Q26.2 T82.8
R57.0 Z45.9
Z45.9 R57.0
A08.3 Q24.8
A08.3 Q26.4
Q24.8 A08.3
Q26.4 A08.3
I50.9 A08.3
Z01.7 A08.3
A08.3 I50.9
A08.3 Z01.7
Q22.0 Q20.2
Q20.2 Q22.0
M8000/3 C38.0
C38.0 M8000/3
I49.8 M8000/3
Z01.7 M8000/3
M8000/3 I49.8
M8000/3 Z01.7
Q26.4 Q24.1
Q24.1 Q26.4
J90.X Q21.2
Q21.2 J90.X
Y83.1 I25.4
I25.4 Y83.1
Q25.6 Q24.0
Q24.0 Q25.6
Q20.1 Q24.2
Q22.0 Q24.2
Q24.2 Q20.1
Q24.2 Q22.0
Z45.0 Q20.8
Q20.8 Z45.0
I27.2 Q21.3
Q21.3 I27.2
Q21.2 Q21.3
Q21.3 Q21.2
Z95.8 Q22.2
Q22.2 Z95.8
A53.9 N00.4
D64.9 N00.4
S37.0 N00.4
Z01.7 N00.4
N00.4 A53.9
D64.9 A53.9
S37.0 A53.9
Z01.7 A53.9
N00.4 D64.9
A53.9 D64.9
N00.4 S37.0
A53.9 S37.0
N00.4 Z01.7
A53.9 Z01.7
I64.X Q21.1
I64.X I47.1
Q21.1 I64.X
I47.1 I64.X
G90.9 Q23.1
G90.9 Q23.0
Q23.1 G90.9
Q23.0 G90.9
J98.1 Q24.8
J98.1 Q20.0
J98.1 Q25.4
Q24.8 J98.1
Q20.0 J98.1
Q25.4 J98.1
Z01.7 J98.1
J98.1 Z01.7
I49.9 Y83.1
Y83.1 I49.9
Q76.1 Q24.8
Q76.1 Q21.1
Q76.1 Q22.8
Q24.8 Q76.1
Q21.1 Q76.1
Q22.8 Q76.1
Z01.7 Q76.1
Q76.1 Z01.7
Q25.1 Q25.7
Q25.7 Q25.1
Q25.1 Q22.8
Q22.8 Q25.1
L92.3 Q24.8
L92.3 Q21.3
Q24.8 L92.3
Q21.3 L92.3
I49.8 L92.3
Z01.7 L92.3
L92.3 I49.8
L92.3 Z01.7
Q23.4 Q20.2
I10.X Q20.2
Q20.2 Q23.4
I10.X Q23.4
Q20.2 I10.X
Q23.4 I10.X
Q25.2 Q24.8
Q24.8 Q25.2
Q21.0 Q25.2
I49.8 Q25.2
Z01.7 Q25.2
Q25.2 Q21.0
Q25.2 I49.8
Q25.2 Z01.7
Q28.1 Q25.4
Q25.4 Q28.1
Z01.2 Q24.8
Z01.2 Q21.3
Z01.2 Q22.1
Z01.2 Q24.3
Q24.8 Z01.2
Q21.3 Z01.2
Q22.1 Z01.2
Q24.3 Z01.2
I46.1 Q20.6
Q20.6 I46.1
Y83.1 Q26.4
Q26.4 Y83.1
I67.8 Q24.8
Q24.8 I67.8
I49.8 I67.8
Z01.7 I67.8
I67.8 I49.8
I67.8 Z01.7
Q22.0 I33.0
R57.0 I33.0
I33.0 Q22.0
I33.0 R57.0
Z45.0 Q23.3
Q23.3 Z45.0
I30.9 I40.9
I40.9 I30.9
I49.8 I30.9
I50.9 I30.9
Z01.7 I30.9
I30.9 I49.8
I30.9 I50.9
I30.9 Z01.7
I50.9 N04.8
I49.8 N04.8
Z01.7 N04.8
N04.8 I50.9
N04.8 I49.8
N04.8 Z01.7
I65.0 Q24.8
I65.0 M31.4
I97.1 M31.4
I46.1 M31.4
Q24.8 I65.0
M31.4 I65.0
I97.1 I65.0
I46.1 I65.0
M31.4 I97.1
I65.0 I97.1
M31.4 I46.1
I65.0 I46.1
Q25.4 Q24.2
Q24.2 Q25.4
Q24.4 Q21.4
Q23.0 Q21.4
Q21.4 Q24.4
Q21.4 Q23.0
I33.0 Q23.3
I33.0 Q23.8
Q23.3 I33.0
Q23.8 I33.0
I49.9 Q21.0
Q21.0 I49.9
I47.1 Q21.3
Q21.3 I47.1
Z45.0 I47.1
I47.1 Z45.0
I31.3 Q22.5
Q22.5 I31.3
I77.6 I70.1
E24.8 I70.1
I77.6 M31.4
E24.8 M31.4
I70.1 I77.6
M31.4 I77.6
E24.8 I77.6
I70.1 E24.8
M31.4 E24.8
I77.6 E24.8
Z01.7 E24.8
E24.8 Z01.7
Q22.1 Q20.0
Q20.0 Q22.1
IZ9.5 Q24.8
IZ9.5 Q21.2
IZ9.5 Q21.0
IZ9.5 Q22.0
Q24.8 IZ9.5
Q21.2 IZ9.5
Q21.0 IZ9.5
Q22.0 IZ9.5
I80.2 Q24.8
I80.2 Q21.1
I80.2 Y83.1
Q24.8 I80.2
Q21.1 I80.2
Y83.1 I80.2
Q43.9 Q21.2
Q43.9 Y83.1
Q21.2 Q43.9
Y83.1 Q43.9
Z01.7 Q43.9
Q43.9 Z01.7
N02.8 N04.1
R80.X N04.1
E87.6 N04.1
Z01.7 N04.1
N04.1 N02.8
R80.X N02.8
E87.6 N02.8
Z01.7 N02.8
N04.1 R80.X
N02.8 R80.X
E87.6 R80.X
Z01.7 R80.X
N04.1 E87.6
N02.8 E87.6
R80.X E87.6
Z01.7 E87.6
N04.1 Z01.7
N02.8 Z01.7
R80.X Z01.7
E87.6 Z01.7
Q25.4 Q26.2
Q26.2 Q25.4
I27.0 Q23.0
Q23.0 I27.0
I50.1 M31.4
M31.4 I50.1
I47.2 Q20.1
Q20.1 I47.2
E74.0 Q20.1
Q20.1 E74.0
Z45.9 E74.0
E74.0 Z45.9
M31.4 N18.9
N28.0 N18.9
I70.0 N18.9
N18.9 M31.4
N28.0 M31.4
I70.0 M31.4
N18.9 N28.0
M31.4 N28.0
I70.0 N28.0
Z01.7 N28.0
N18.9 I70.0
M31.4 I70.0
N28.0 I70.0
N28.0 Z01.7
R10.4 D69.0
F32.9 D69.0
D69.0 R10.4
F32.9 R10.4
D69.0 F32.9
R10.4 F32.9
Z01.7 F32.9
F32.9 Z01.7
I33.0 Q23.0
Q23.0 I33.0
Q24.7 Q24.8
Q24.7 Q22.6
Q24.7 Y83.1
Q24.8 Q24.7
Q22.6 Q24.7
Y83.1 Q24.7
Z01.7 Q24.7
Q24.7 Z01.7
Z95.8 Q25.1
Q25.1 Z95.8
I27.0 Q22.6
Q22.6 I27.0
Z95.8 Q20.6
Q20.6 Z95.8
I10.X Q21.0
I10.X Q22.2
Q21.0 I10.X
Q22.2 I10.X
Z45.8 Q21.0
Q21.0 Z45.8
Q22.0 Q25.8
Q25.8 Q22.0
Q23.3 C38.0
Q24.8 M8000/
Q23.3 M8000/
M8000/ Q24.8
C38.0 Q23.3
M8000/ Q23.3
Q25.0 C38.0
Q25.0 M8000/
C38.0 Q25.0
M8000/ Q25.0
Q26.1 Q24.0
Q24.0 Q26.1
I36.1 O90.3
I49.8 O90.3
O90.3 I36.1
I49.8 I36.1
O90.3 I49.8
I36.1 I49.8
E24.8 N04.1
S37.0 N04.1
N04.1 E24.8
S37.0 E24.8
N04.1 S37.0
E24.8 S37.0
D76.2 N03.1
D61.9 N03.1
J47.X N03.1
N03.1 D76.2
D61.9 D76.2
J47.X D76.2
Z01.7 D76.2
N03.1 D61.9
D76.2 D61.9
J47.X D61.9
N03.1 J47.X
D76.2 J47.X
D61.9 J47.X
Z01.7 J47.X
D76.2 Z01.7
J47.X Z01.7
N13.3 Q24.8
N13.3 Q25.0
N13.3 Y83.1
Q24.8 N13.3
Q25.0 N13.3
Y83.1 N13.3
T81.4 Q21.3
Q21.3 T81.4
T85.8 Q24.8
T85.8 Q22.2
Q24.8 T85.8
Q22.2 T85.8
Y83.1 T85.8
Z01.7 T85.8
T85.8 Y83.1
T85.8 Z01.7
E66.9 N18.9
N18.9 E66.9
I42.3 Q24.8
I42.3 Q26.2
I42.3 Q21.1
Q24.8 I42.3
Q26.2 I42.3
Q21.1 I42.3
R57.0 I42.3
I42.3 R57.0
L92.8 Q24.8
L92.8 Q21.3
Q24.8 L92.8
Q21.3 L92.8
I49.8 L92.8
Z01.7 L92.8
L92.8 I49.8
L92.8 Z01.7
J38.0 Q24.8
J38.0 Q21.3
Q24.8 J38.0
Q21.3 J38.0
I49.8 J38.0
Z01.7 J38.0
J38.0 I49.8
J38.0 Z01.7
I34.0 M8000/
Q85.1 M8000/
M8000/ I34.0
Q85.1 I34.0
M8000/ Q85.1
I34.0 Q85.1
Q25.6 Q23.1
Q23.1 Q25.6
Q24.3 Q24.0
Q24.0 Q24.3
Q25.1 Q21.2
Q21.2 Q25.1
I44.2 Q25.1
Q25.1 I44.2
I46.1 I44.2
I44.2 I46.1
I42.0 Q23.3
Q23.3 I42.0
I27.0 Q20.6
Q20.6 I27.0
Y83.1 T82.1
T82.1 Y83.1
I48.9 Q24.8
I48.9 I42.0
I48.9 I47.1
Q24.8 I48.9
I42.0 I48.9
I47.1 I48.9
Z01.7 I48.9
I48.9 Z01.7
Q61.1 Q24.8
Q61.1 Q21.1
Q61.1 Q23.3
Q24.8 Q61.1
Q21.1 Q61.1
Q23.3 Q61.1
Z01.7 Q61.1
Q61.1 Z01.7
Q23.0 Q20.6
Q23.0 Q20.1
Q20.6 Q23.0
Q20.1 Q23.0
P28.8 Q24.8
P28.8 Q22.1
P28.8 Q22.6
Q24.8 P28.8
Q22.1 P28.8
Q22.6 P28.8
Z01.7 P28.8
P28.8 Z01.7
J96.9 Q24.8
J96.9 Q21.1
J96.9 J18.9
Q24.8 J96.9
Q21.1 J96.9
J18.9 J96.9
Z01.7 J96.9
J96.9 Z01.7
I48.9 Q21.1
Q21.1 I48.9
I49.8 I48.9
I48.9 I49.8
Q22.5 Q24.1
Q24.1 Q22.5
I44.9 Q24.8
I44.9 Q20.3
I44.9 Q25.0
Q24.8 I44.9
Q20.3 I44.9
Q25.0 I44.9
Z01.7 I44.9
I44.9 Z01.7
Q31.3 Q24.8
Q31.3 Q21.1
Q31.3 Q25.0
Q24.8 Q31.3
Q21.1 Q31.3
Q25.0 Q31.3
Z01.7 Q31.3
Q31.3 Z01.7
I47.9 Q24.8
I47.9 Q21.3
I47.9 Q21.0
Q24.8 I47.9
Q21.3 I47.9
Q21.0 I47.9
Z01.7 I47.9
I47.9 Z01.7
I46.1 Q22.2
Q22.2 I46.1
Q23.3 Q20.1
Q20.1 Q23.3
I47.1 I42.2
I48.9 I42.2
I42.2 I47.1
I42.2 I48.9
E03.9 N18.9
E03.9 M32.1
E78.5 M32.1
N18.9 E03.9
M32.1 E03.9
E78.5 E03.9
Z01.7 E03.9
M32.1 E78.5
E03.9 E78.5
E03.9 Z01.7
I48.9 Q21.3
Q21.3 I48.9
M8000/ D15.1
I64.X D15.1
I66.9 D15.1
D15.1 M8000/
I66.9 M8000/
D15.1 I64.X
I66.9 I64.X
D15.1 I66.9
M8000/ I66.9
I64.X I66.9
Z01.7 I66.9
I66.9 Z01.7
I49.4 I40.9
E66.9 I40.9
I40.9 I49.4
E66.9 I49.4
E66.9 I49.8
I40.9 E66.9
I49.4 E66.9
I49.8 E66.9
I21.0 I25.8
I49.8 I25.8
I21.0 I25.4
I25.8 I21.0
I25.4 I21.0
I49.8 I21.0
I25.8 I49.8
I21.0 I49.8
I51.7 Q21.0
Q21.0 I51.7
Q25.0 Q24.1
Q24.1 Q25.0
Q22.9 Q22.2
Q22.9 Q21.1
Q22.2 Q22.9
Q21.1 Q22.9
Z95.2 Q21.3
Q21.3 Z95.2
Z49.1 N18.5
J96.0 N18.5
D64.9 N18.5
Z01.7 N18.5
N18.5 Z49.1
J96.0 Z49.1
D64.9 Z49.1
N18.5 J96.0
Z49.1 J96.0
D64.9 J96.0
N18.5 D64.9
Z49.1 D64.9
J96.0 D64.9
N18.5 Z01.7
Q67.8 Q24.8
J96.0 Q22.5
Q67.8 Q22.5
Q22.5 J96.0
Q67.8 J96.0
Q24.8 Q67.8
Q22.5 Q67.8
J96.0 Q67.8
I46.1 Q67.8
Q67.8 I46.1
