# Supplementary material for: Comorbidity patterns in cardiovascular diseases: the role of life-stage and socioeconomic status
Source: Front Cardiovasc Med. 2024 Feb 13;11:1215458. doi: 10.3389/fcvm.2024.1215458 (PMC10897012; doi:10.3389/fcvm.2024.1215458)
Supplement: Supplementary file 1 [file Datasheet1.zip › Supplementary/Supplementary_Female_networks/CoNet_TotFemale_41_60_highSEL_clean.txt]

I27.0 J98.4
I48.9 J98.4
I50.9 J98.4
E03.9 J98.4
J98.4 I27.0
I48.9 I27.0
I50.9 I27.0
E03.9 I27.0
J98.4 I48.9
I27.0 I48.9
I50.9 I48.9
E03.9 I48.9
J98.4 I50.9
I27.0 I50.9
I48.9 I50.9
E03.9 I50.9
J98.4 E03.9
I27.0 E03.9
I48.9 E03.9
I50.9 E03.9
I25.1 I25.8
I24.8 I25.8
Y83.1 I25.8
E03.9 I25.8
I25.8 I25.1
I24.8 I25.1
Y83.1 I25.1
E03.9 I25.1
I25.8 I24.8
I25.1 I24.8
Y83.1 I24.8
E03.9 I24.8
I25.8 Y83.1
I25.1 Y83.1
I24.8 Y83.1
E03.9 Y83.1
I25.8 E03.9
I25.1 E03.9
I24.8 E03.9
Y83.1 E03.9
T82.7 I49.5
Z95.0 I49.5
Z45.9 I49.5
E03.9 I49.5
I49.5 T82.7
Z95.0 T82.7
Z45.9 T82.7
E03.9 T82.7
I49.5 Z95.0
T82.7 Z95.0
Z45.9 Z95.0
E03.9 Z95.0
I49.5 Z45.9
T82.7 Z45.9
Z95.0 Z45.9
E03.9 Z45.9
I49.5 E03.9
T82.7 E03.9
Z95.0 E03.9
Z45.9 E03.9
I49.8 I10.X
I50.9 I10.X
E78.0 I10.X
F32.1 I10.X
I10.X I49.8
I50.9 I49.8
E78.0 I49.8
F32.1 I49.8
I10.X I50.9
I49.8 I50.9
E78.0 I50.9
F32.1 I50.9
I10.X E78.0
I49.8 E78.0
I50.9 E78.0
F32.1 E78.0
I10.X F32.1
I49.8 F32.1
I50.9 F32.1
E78.0 F32.1
I20.9 I25.8
Z95.5 I25.8
I70.9 I25.8
F33.2 I25.8
I25.8 I20.9
Z95.5 I20.9
I70.9 I20.9
F33.2 I20.9
I25.8 Z95.5
I20.9 Z95.5
I70.9 Z95.5
F33.2 Z95.5
I25.8 I70.9
I20.9 I70.9
Z95.5 I70.9
F33.2 I70.9
I25.8 F33.2
I20.9 F33.2
Z95.5 F33.2
I70.9 F33.2
Z95.2 I34.9
I44.0 I34.9
I50.9 I34.9
H40.9 I34.9
I34.9 Z95.2
I44.0 Z95.2
I50.9 Z95.2
H40.9 Z95.2
I34.9 I44.0
Z95.2 I44.0
I50.9 I44.0
H40.9 I44.0
I34.9 I50.9
Z95.2 I50.9
I44.0 I50.9
H40.9 I50.9
I34.9 H40.9
Z95.2 H40.9
I44.0 H40.9
I50.9 H40.9
I08.2 I09.1
Z95.2 I09.1
I48.X I09.1
I10.X I09.1
I09.1 I08.2
Z95.2 I08.2
I48.X I08.2
I10.X I08.2
I09.1 Z95.2
I08.2 Z95.2
I48.X Z95.2
I10.X Z95.2
I09.1 I48.X
I08.2 I48.X
Z95.2 I48.X
I10.X I48.X
I09.1 I10.X
I08.2 I10.X
Z95.2 I10.X
I48.X I10.X
I05.0 I09.1
I06.0 I09.1
I07.1 I09.1
I50.9 I09.1
I09.1 I05.0
I06.0 I05.0
I07.1 I05.0
I50.9 I05.0
I09.1 I06.0
I05.0 I06.0
I07.1 I06.0
I50.9 I06.0
I09.1 I07.1
I05.0 I07.1
I06.0 I07.1
I50.9 I07.1
I09.1 I50.9
I05.0 I50.9
I06.0 I50.9
I07.1 I50.9
Q22.2 Q24.8
T82.1 Q24.8
Z95.0 Q24.8
I50.9 Q24.8
Q24.8 Q22.2
T82.1 Q22.2
Z95.0 Q22.2
I50.9 Q22.2
Q24.8 T82.1
Q22.2 T82.1
Z95.0 T82.1
I50.9 T82.1
Q24.8 Z95.0
Q22.2 Z95.0
T82.1 Z95.0
I50.9 Z95.0
Q24.8 I50.9
Q22.2 I50.9
T82.1 I50.9
Z95.0 I50.9
I97.1 I09.1
I33.0 I09.1
K52.9 I09.1
I09.1 I97.1
I33.0 I97.1
I10.X I97.1
K52.9 I97.1
I09.1 I33.0
I97.1 I33.0
I10.X I33.0
K52.9 I33.0
I97.1 I10.X
I33.0 I10.X
K52.9 I10.X
I09.1 K52.9
I97.1 K52.9
I33.0 K52.9
I10.X K52.9
I49.0 I09.1
R55.X I09.1
I49.0 I48.X
I50.9 I48.X
R55.X I48.X
I09.1 I49.0
I48.X I49.0
I50.9 I49.0
R55.X I49.0
I48.X I50.9
I49.0 I50.9
R55.X I50.9
I09.1 R55.X
I48.X R55.X
I49.0 R55.X
I50.9 R55.X
I50.9 I25.8
T65.8 I25.8
I70.9 I25.1
I50.9 I25.1
T65.8 I25.1
I25.1 I70.9
I50.9 I70.9
T65.8 I70.9
I25.8 I50.9
I25.1 I50.9
I70.9 I50.9
T65.8 I50.9
I25.8 T65.8
I25.1 T65.8
I70.9 T65.8
I50.9 T65.8
Q21.0 Q24.8
Q21.1 Q24.8
Y83.1 Q24.8
T65.8 Q24.8
Q24.8 Q21.0
Q21.1 Q21.0
Y83.1 Q21.0
T65.8 Q21.0
Q24.8 Q21.1
Q21.0 Q21.1
Y83.1 Q21.1
T65.8 Q21.1
Q24.8 Y83.1
Q21.0 Y83.1
Q21.1 Y83.1
T65.8 Y83.1
Q24.8 T65.8
Q21.0 T65.8
Q21.1 T65.8
Y83.1 T65.8
I50.9 R07.4
I49.8 R07.4
Z01.7 R07.4
T65.8 R07.4
R07.4 I50.9
Z01.7 I50.9
R07.4 I49.8
Z01.7 I49.8
T65.8 I49.8
R07.4 Z01.7
I50.9 Z01.7
I49.8 Z01.7
T65.8 Z01.7
R07.4 T65.8
I49.8 T65.8
Z01.7 T65.8
I50.9 I49.3
I49.8 I49.3
D25.9 I49.3
Z01.7 I49.3
I49.3 I50.9
D25.9 I50.9
I49.3 I49.8
D25.9 I49.8
I49.3 D25.9
I50.9 D25.9
I49.8 D25.9
Z01.7 D25.9
I49.3 Z01.7
D25.9 Z01.7
I50.9 I45.6
I49.8 I45.6
D56.9 I45.6
Z01.7 I45.6
I45.6 I50.9
D56.9 I50.9
I45.6 I49.8
D56.9 I49.8
I45.6 D56.9
I50.9 D56.9
I49.8 D56.9
Z01.7 D56.9
I45.6 Z01.7
D56.9 Z01.7
E03.9 I48.X
Z01.7 I48.X
E03.9 I49.0
Z01.7 I49.0
I48.X E03.9
I49.0 E03.9
Z01.7 E03.9
I48.X Z01.7
I49.0 Z01.7
E03.9 Z01.7
I50.9 R00.1
I49.8 R00.1
E03.9 R00.1
Z01.7 R00.1
R00.1 I50.9
R00.1 I49.8
E03.9 I49.8
R00.1 E03.9
I49.8 E03.9
R00.1 Z01.7
I50.9 I27.9
I49.8 I27.9
E11.9 I27.9
Z01.7 I27.9
I27.9 I50.9
E11.9 I50.9
I27.9 I49.8
E11.9 I49.8
I27.9 E11.9
I50.9 E11.9
I49.8 E11.9
Z01.7 E11.9
I27.9 Z01.7
E11.9 Z01.7
E78.0 I45.6
I45.6 E78.0
Z01.7 E78.0
E78.0 Z01.7
I50.9 I47.1
I49.8 I47.1
E78.0 I47.1
Z01.7 I47.1
I47.1 I50.9
I47.1 I49.8
I47.1 E78.0
I47.1 Z01.7
I10.X I26.0
I49.8 I26.0
E78.2 I26.0
Z01.7 I26.0
I26.0 I10.X
E78.2 I10.X
Z01.7 I10.X
I26.0 I49.8
E78.2 I49.8
I26.0 E78.2
I10.X E78.2
I49.8 E78.2
Z01.7 E78.2
I26.0 Z01.7
I10.X Z01.7
E78.2 Z01.7
I47.1 I35.0
I10.X I35.0
G93.8 I35.0
Z01.7 I35.0
I35.0 I47.1
I10.X I47.1
G93.8 I47.1
I35.0 I10.X
I47.1 I10.X
G93.8 I10.X
I35.0 G93.8
I47.1 G93.8
I10.X G93.8
Z01.7 G93.8
I35.0 Z01.7
G93.8 Z01.7
I06.1 I09.1
I05.2 I09.1
Z01.7 I09.1
I09.1 I06.1
I07.1 I06.1
I05.2 I06.1
Z01.7 I06.1
I06.1 I07.1
I05.2 I07.1
Z01.7 I07.1
I09.1 I05.2
I06.1 I05.2
I07.1 I05.2
Z01.7 I05.2
I09.1 Z01.7
I06.1 Z01.7
I07.1 Z01.7
I05.2 Z01.7
I51.4 I40.9
D30.0 I40.9
I10.X I40.9
Z01.7 I40.9
I40.9 I51.4
D30.0 I51.4
I10.X I51.4
Z01.7 I51.4
I40.9 D30.0
I51.4 D30.0
I10.X D30.0
Z01.7 D30.0
I40.9 I10.X
I51.4 I10.X
D30.0 I10.X
I40.9 Z01.7
I51.4 Z01.7
D30.0 Z01.7
I31.3 A18.8
I31.9 A18.8
I10.X A18.8
Z01.7 A18.8
A18.8 I31.3
I31.9 I31.3
I10.X I31.3
Z01.7 I31.3
A18.8 I31.9
I31.3 I31.9
I10.X I31.9
Z01.7 I31.9
A18.8 I10.X
I31.3 I10.X
I31.9 I10.X
A18.8 Z01.7
I31.3 Z01.7
I31.9 Z01.7
I10.X Q24.8
Z01.7 Q24.8
I10.X Q21.1
Z01.7 Q21.1
I10.X Y83.1
Z01.7 Y83.1
Q24.8 I10.X
Q21.1 I10.X
Y83.1 I10.X
Q24.8 Z01.7
Q21.1 Z01.7
Y83.1 Z01.7
T86.1 N18.9
Z96.8 N18.9
I10.X N18.9
Z01.7 N18.9
N18.9 T86.1
Z96.8 T86.1
I10.X T86.1
Z01.7 T86.1
N18.9 Z96.8
T86.1 Z96.8
I10.X Z96.8
Z01.7 Z96.8
N18.9 I10.X
T86.1 I10.X
Z96.8 I10.X
N18.9 Z01.7
T86.1 Z01.7
Z96.8 Z01.7
I21.0 I25.8
I21.2 I25.8
I20.0 I25.8
Z01.7 I25.8
I25.8 I21.0
I21.2 I21.0
I20.0 I21.0
Z01.7 I21.0
I25.8 I21.2
I21.0 I21.2
I20.0 I21.2
Z01.7 I21.2
I25.8 I20.0
I21.0 I20.0
I21.2 I20.0
Z01.7 I20.0
I25.8 Z01.7
I21.0 Z01.7
I21.2 Z01.7
I20.0 Z01.7
Q22.8 Q24.8
I45.1 Q24.8
I27.2 Q24.8
Q24.8 Q22.8
I45.1 Q22.8
I27.2 Q22.8
Z01.7 Q22.8
Q24.8 I45.1
Q22.8 I45.1
I27.2 I45.1
Z01.7 I45.1
Q24.8 I27.2
Q22.8 I27.2
I45.1 I27.2
Z01.7 I27.2
Q22.8 Z01.7
I45.1 Z01.7
I27.2 Z01.7
I27.2 Q21.1
I27.2 Y83.1
Q21.1 I27.2
Y83.1 I27.2
I44.1 Q24.8
I44.1 Q21.1
I44.1 Y83.1
Q24.8 I44.1
Q21.1 I44.1
Y83.1 I44.1
Z01.7 I44.1
I44.1 Z01.7
I31.3 Q22.8
J90.X Q22.8
Q22.8 I31.3
J90.X I31.3
I45.1 I31.3
Q22.8 J90.X
I31.3 J90.X
I45.1 J90.X
Z01.7 J90.X
I31.3 I45.1
J90.X I45.1
J90.X Z01.7
I45.2 Q24.8
I45.2 Q21.1
I45.2 Y83.1
Q24.8 I45.2
Q21.1 I45.2
Y83.1 I45.2
Z01.7 I45.2
I45.2 Z01.7
I25.8 I09.1
I25.2 I09.1
I47.2 I09.1
I09.1 I25.8
I25.2 I25.8
I47.2 I25.8
I09.1 I25.2
I25.8 I25.2
I47.2 I25.2
Z01.7 I25.2
I09.1 I47.2
I25.8 I47.2
I25.2 I47.2
Z01.7 I47.2
I25.2 Z01.7
I47.2 Z01.7
I07.7 I09.1
I07.7 I05.0
I48.X I05.0
Z01.7 I05.0
I09.1 I07.7
I05.0 I07.7
I48.X I07.7
Z01.7 I07.7
I05.0 I48.X
I07.7 I48.X
I05.0 Z01.7
I07.7 Z01.7
I49.8 I09.1
I49.8 I05.0
I49.8 I06.0
Z01.7 I06.0
I09.1 I49.8
I05.0 I49.8
I06.0 I49.8
I06.0 Z01.7
I21.1 I25.8
I25.4 I25.8
I49.8 I25.8
I25.8 I21.1
I25.4 I21.1
I49.8 I21.1
Z01.7 I21.1
I25.8 I25.4
I21.1 I25.4
I49.8 I25.4
Z01.7 I25.4
I25.8 I49.8
I21.1 I49.8
I25.4 I49.8
I21.1 Z01.7
I25.4 Z01.7
I10.X I25.4
I50.9 I25.4
I25.4 I10.X
I25.4 I50.9
I10.X I44.4
I50.9 I44.4
I49.8 I44.4
Z01.7 I44.4
I44.4 I10.X
I44.4 I50.9
I44.4 I49.8
I44.4 Z01.7
I10.X I49.9
I50.9 I49.9
I49.8 I49.9
Z01.7 I49.9
I49.9 I10.X
I49.9 I50.9
I49.9 I49.8
I49.9 Z01.7
I49.8 J98.4
Z01.7 J98.4
I49.8 I27.0
Z01.7 I27.0
J98.4 I49.8
I27.0 I49.8
J98.4 Z01.7
I27.0 Z01.7
I48.X I47.1
I47.1 I48.X
I49.8 I48.X
I48.X I49.8
I34.0 I35.1
I10.X I35.1
I50.9 I35.1
Z01.7 I35.1
I35.1 I34.0
I10.X I34.0
I50.9 I34.0
Z01.7 I34.0
I35.1 I10.X
I34.0 I10.X
I35.1 I50.9
I34.0 I50.9
I35.1 Z01.7
I34.0 Z01.7
I48.X I42.1
I10.X I42.1
I50.9 I42.1
Z01.7 I42.1
I42.1 I48.X
I42.1 I10.X
I42.1 I50.9
I42.1 Z01.7
Y83.1 I27.9
I27.0 I27.9
I27.9 Y83.1
I27.0 Y83.1
I50.9 Y83.1
I27.9 I27.0
Y83.1 I27.0
Y83.1 I50.9
I64.X I09.1
I64.X I05.0
I09.1 I64.X
I05.0 I64.X
I50.9 I64.X
Z01.7 I64.X
I64.X I50.9
I64.X Z01.7
Q25.4 Q24.8
Q87.4 Q24.8
Q24.8 Q25.4
Q87.4 Q25.4
I50.9 Q25.4
Z01.7 Q25.4
Q24.8 Q87.4
Q25.4 Q87.4
I50.9 Q87.4
Z01.7 Q87.4
Q25.4 I50.9
Q87.4 I50.9
Q25.4 Z01.7
Q87.4 Z01.7
R00.1 I35.1
R00.1 I10.X
I35.1 R00.1
I10.X R00.1
I65.2 M31.4
T82.8 M31.4
I50.9 M31.4
Z01.7 M31.4
M31.4 I65.2
T82.8 I65.2
I50.9 I65.2
Z01.7 I65.2
M31.4 T82.8
I65.2 T82.8
I50.9 T82.8
Z01.7 T82.8
M31.4 I50.9
I65.2 I50.9
T82.8 I50.9
M31.4 Z01.7
I65.2 Z01.7
T82.8 Z01.7
Y83.1 I70.9
Z01.7 I70.9
I70.9 Y83.1
I70.9 Z01.7
I47.2 I42.0
Z45.9 I42.0
I50.9 I42.0
Z01.7 I42.0
I42.0 I47.2
Z45.9 I47.2
I50.9 I47.2
I42.0 Z45.9
I47.2 Z45.9
I50.9 Z45.9
Z01.7 Z45.9
I42.0 I50.9
I47.2 I50.9
Z45.9 I50.9
I42.0 Z01.7
Z45.9 Z01.7
I64.X I48.X
I64.X Z95.2
Z01.7 Z95.2
I48.X I64.X
Z95.2 I64.X
Z95.2 Z01.7
I35.1 I25.8
I25.8 I35.1
I20.9 I35.1
I70.9 I35.1
I35.1 I20.9
Z01.7 I20.9
I35.1 I70.9
I20.9 Z01.7
I25.2 I20.9
I20.9 I25.2
I70.9 I25.2
I25.2 I70.9
N39.0 I09.1
N39.0 Z95.2
N39.0 I48.X
I09.1 N39.0
Z95.2 N39.0
I48.X N39.0
Z01.7 N39.0
N39.0 Z01.7
N39.0 N18.9
N39.0 T86.1
N39.0 Z96.8
N18.9 N39.0
T86.1 N39.0
Z96.8 N39.0
Q24.4 Q24.8
Q23.1 Q24.8
Q23.3 Q24.8
Q24.8 Q24.4
Q23.1 Q24.4
Q23.3 Q24.4
Z01.7 Q24.4
Q24.8 Q23.1
Q24.4 Q23.1
Q23.3 Q23.1
Z01.7 Q23.1
Q24.8 Q23.3
Q24.4 Q23.3
Q23.1 Q23.3
Z01.7 Q23.3
Q24.4 Z01.7
Q23.1 Z01.7
Q23.3 Z01.7
I49.8 Q24.8
I49.8 Q25.4
Q24.8 I49.8
Q25.4 I49.8
Q87.4 I49.8
I49.8 Q87.4
R07.4 I10.X
I10.X R07.4
I10.X I27.0
K81.0 I27.0
R10.0 I27.0
I27.0 I10.X
K81.0 I10.X
R10.0 I10.X
I27.0 K81.0
I10.X K81.0
R10.0 K81.0
Z01.7 K81.0
I27.0 R10.0
I10.X R10.0
K81.0 R10.0
Z01.7 R10.0
K81.0 Z01.7
R10.0 Z01.7
Z95.2 Q24.8
T82.7 Q24.8
Q24.8 Z95.2
Z95.0 Z95.2
T82.7 Z95.2
Z95.2 Z95.0
Z01.7 Z95.0
Q24.8 T82.7
Z95.2 T82.7
Z01.7 T82.7
Z95.0 Z01.7
T82.7 Z01.7
I70.9 I21.0
Y83.1 I21.0
I21.0 I70.9
I21.0 Y83.1
I49.5 I42.0
Z45.0 I42.0
I42.0 I49.5
Z45.0 I49.5
Z01.7 I49.5
I42.0 Z45.0
I49.5 Z45.0
Z45.9 Z45.0
Z01.7 Z45.0
Z45.0 Z45.9
I49.5 Z01.7
Z45.0 Z01.7
Z95.2 I25.8
Z95.2 I47.2
I25.8 Z95.2
I47.2 Z95.2
Z95.5 M31.4
Z95.5 I65.2
Z95.5 T82.8
M31.4 Z95.5
I65.2 Z95.5
T82.8 Z95.5
Z01.7 Z95.5
Z95.5 Z01.7
I12.0 N18.9
N28.9 N18.9
N18.9 I12.0
N28.9 I12.0
Z96.8 I12.0
Z01.7 I12.0
N18.9 N28.9
I12.0 N28.9
Z96.8 N28.9
Z01.7 N28.9
I12.0 Z96.8
N28.9 Z96.8
I12.0 Z01.7
N28.9 Z01.7
I50.9 R07.2
I49.8 R07.2
E78.0 R07.2
R07.2 I50.9
R07.2 I49.8
R07.2 E78.0
I44.3 I45.6
I45.6 I44.3
I50.9 I44.3
I49.8 I44.3
I44.3 I50.9
I44.3 I49.8
I50.9 Z03.5
I49.8 Z03.5
Z01.7 Z03.5
Z03.5 I50.9
Z03.5 I49.8
Z03.5 Z01.7
T82.1 I48.X
Z45.9 I48.X
I48.X T82.1
Z45.9 T82.1
Z01.7 T82.1
I48.X Z45.9
T82.1 Z45.9
T82.1 Z01.7
I49.8 I47.2
I47.2 I49.8
Z01.7 Z52.4
Z52.4 Z01.7
I06.2 I09.1
E03.9 I09.1
I06.2 I05.2
E03.9 I05.2
I09.1 I06.2
I05.2 I06.2
I07.1 I06.2
E03.9 I06.2
I06.2 I07.1
E03.9 I07.1
I09.1 E03.9
I05.2 E03.9
I06.2 E03.9
I07.1 E03.9
I11.9 I25.8
E66.9 I25.8
I11.9 I21.0
Z95.5 I21.0
E66.9 I21.0
I25.8 I11.9
I21.0 I11.9
Z95.5 I11.9
E66.9 I11.9
I21.0 Z95.5
I11.9 Z95.5
E66.9 Z95.5
I25.8 E66.9
I21.0 E66.9
I11.9 E66.9
Z95.5 E66.9
E11.9 Z03.5
E78.5 Z03.5
E78.5 I49.8
E78.5 I50.9
Z03.5 E11.9
E78.5 E11.9
Z03.5 E78.5
I49.8 E78.5
I50.9 E78.5
E11.9 E78.5
I49.8 I11.9
I50.9 I11.9
I10.X I11.9
E78.5 I11.9
I11.9 I49.8
I11.9 I50.9
I11.9 I10.X
E78.5 I10.X
I11.9 E78.5
I10.X E78.5
Q21.1 I47.1
E78.5 I47.1
Q21.1 I49.8
I47.1 Q21.1
I49.8 Q21.1
E78.5 Q21.1
I47.1 E78.5
Q21.1 E78.5
M31.4 I27.2
N18.9 I27.2
I46.1 I27.2
I27.2 M31.4
Y83.1 M31.4
N18.9 M31.4
I46.1 M31.4
M31.4 Y83.1
N18.9 Y83.1
I46.1 Y83.1
I27.2 N18.9
M31.4 N18.9
Y83.1 N18.9
I46.1 N18.9
I27.2 I46.1
M31.4 I46.1
Y83.1 I46.1
N18.9 I46.1
Q23.0 Q24.8
I46.1 Q24.8
Q23.0 Q23.1
Z95.2 Q23.1
I46.1 Q23.1
Q24.8 Q23.0
Q23.1 Q23.0
Z95.2 Q23.0
I46.1 Q23.0
Q23.1 Z95.2
Q23.0 Z95.2
I46.1 Z95.2
Q24.8 I46.1
Q23.1 I46.1
Q23.0 I46.1
Z95.2 I46.1
I48.X Q21.1
I50.9 Q21.1
I48.X I45.2
I49.8 I45.2
I50.9 I45.2
Q21.1 I48.X
I45.2 I48.X
I45.2 I49.8
Q21.1 I50.9
I45.2 I50.9
I49.8 Q24.5
I50.9 Q24.5
J90.X Q24.5
M32.9 Q24.5
Q24.5 I49.8
J90.X I49.8
M32.9 I49.8
Q24.5 I50.9
J90.X I50.9
M32.9 I50.9
Q24.5 J90.X
I49.8 J90.X
I50.9 J90.X
M32.9 J90.X
Q24.5 M32.9
I49.8 M32.9
I50.9 M32.9
J90.X M32.9
M79.7 I25.8
I49.8 I24.8
M79.7 I24.8
I24.8 I49.8
M79.7 I49.8
M79.7 E03.9
I25.8 M79.7
I24.8 M79.7
I49.8 M79.7
E03.9 M79.7
I50.9 I08.0
I49.8 I08.0
E03.9 I08.0
Z01.7 I08.0
I08.0 I50.9
I08.0 I49.8
I08.0 E03.9
I08.0 Z01.7
I49.8 I49.4
E03.9 I49.4
E66.9 I49.4
Z01.7 I49.4
I49.4 I49.8
E66.9 I49.8
I49.4 E03.9
E66.9 E03.9
I49.4 E66.9
I49.8 E66.9
E03.9 E66.9
Z01.7 E66.9
I49.4 Z01.7
E66.9 Z01.7
I49.8 I11.0
E11.9 I11.0
E78.0 I11.0
Z01.7 I11.0
I11.0 I49.8
I11.0 E11.9
E78.0 E11.9
I11.0 E78.0
E11.9 E78.0
I11.0 Z01.7
I10.X I45.1
I50.9 I45.1
G90.9 I45.1
I45.1 I10.X
G90.9 I10.X
I45.1 I50.9
G90.9 I50.9
I45.1 G90.9
I10.X G90.9
I50.9 G90.9
Z01.7 G90.9
G90.9 Z01.7
Z45.0 I44.2
Z45.9 I44.2
G90.9 I44.2
Z01.7 I44.2
I44.2 Z45.0
G90.9 Z45.0
I44.2 Z45.9
G90.9 Z45.9
I44.2 G90.9
Z45.0 G90.9
Z45.9 G90.9
I44.2 Z01.7
I10.X I25.8
I47.2 I21.2
I10.X I21.2
I21.2 I47.2
I10.X I47.2
I25.8 I10.X
I21.2 I10.X
I47.2 I10.X
I51.7 I09.1
I51.7 I05.2
I10.X I05.2
I09.1 I51.7
I05.2 I51.7
I10.X I51.7
Z01.7 I51.7
I05.2 I10.X
I51.7 I10.X
I51.7 Z01.7
I70.9 I09.1
I70.9 I05.2
I09.1 I70.9
I05.2 I70.9
I10.X I70.9
I70.9 I10.X
I99.X I25.8
I25.8 I99.X
I70.9 I99.X
I10.X I99.X
Z01.7 I99.X
I99.X I70.9
I99.X I10.X
I99.X Z01.7
Z95.2 I35.0
T82.0 I35.0
I35.0 Z95.2
T82.0 Z95.2
I35.0 T82.0
Z95.2 T82.0
I10.X T82.0
Z01.7 T82.0
T82.0 I10.X
T82.0 Z01.7
Q24.5 Q24.8
Q24.8 Q24.5
Y83.1 Q24.5
I10.X Q24.5
Z01.7 Q24.5
Q24.5 Y83.1
Q24.5 I10.X
Q24.5 Z01.7
I22.0 I25.8
I21.1 I21.0
I22.0 I21.0
I21.0 I21.1
I22.0 I21.1
I25.8 I22.0
I21.0 I22.0
I21.1 I22.0
Z01.7 I22.0
I22.0 Z01.7
J90.X I11.0
I27.0 I11.0
I25.1 I11.0
I11.0 J90.X
I27.0 J90.X
I25.1 J90.X
I11.0 I27.0
J90.X I27.0
I25.1 I27.0
I11.0 I25.1
J90.X I25.1
I27.0 I25.1
Z01.7 I25.1
I25.1 Z01.7
Q25.7 Q24.8
I27.0 Q24.8
Q25.7 Q22.8
I27.0 Q22.8
Q24.8 Q25.7
Q22.8 Q25.7
I27.0 Q25.7
Z01.7 Q25.7
Q24.8 I27.0
Q22.8 I27.0
Q25.7 I27.0
Q25.7 Z01.7
I45.1 Q21.1
I45.1 Y83.1
Q21.1 I45.1
Y83.1 I45.1
Z95.2 I35.1
I48.X I35.1
I35.1 Z95.2
I35.1 I48.X
Z95.2 I08.3
T82.0 I08.3
I48.X I08.3
Z01.7 I08.3
I08.3 Z95.2
I08.3 T82.0
I48.X T82.0
I08.3 I48.X
T82.0 I48.X
I08.3 Z01.7
Q24.0 Q24.8
I47.1 Q24.8
Q24.8 Q24.0
I47.1 Q24.0
I49.8 Q24.0
Z01.7 Q24.0
Q24.8 I47.1
Q24.0 I47.1
Q24.0 I49.8
Q24.0 Z01.7
I27.2 I27.9
I27.9 I27.2
I50.9 I27.2
I49.8 I27.2
I27.2 I50.9
I27.2 I49.8
I45.1 I47.1
I47.1 I45.1
I49.8 I45.1
I45.1 I49.8
I99.X I20.9
I50.9 I20.9
I49.8 I20.9
I20.9 I99.X
I50.9 I99.X
I49.8 I99.X
I20.9 I50.9
I99.X I50.9
I20.9 I49.8
I99.X I49.8
I70.9 I44.3
I99.X I44.3
Z01.7 I44.3
I44.3 I70.9
I49.8 I70.9
I44.3 I99.X
I70.9 I49.8
I44.3 Z01.7
I44.3 I49.4
I47.1 I49.4
I50.9 I49.4
I49.4 I44.3
I47.1 I44.3
I49.4 I47.1
I44.3 I47.1
I49.4 I50.9
I48.X I42.0
I48.X I47.2
I42.0 I48.X
I47.2 I48.X
Z45.9 Q24.8
Z45.9 Q22.8
I50.9 Q22.8
Q24.8 Z45.9
Q22.8 Z45.9
Q22.8 I50.9
I64.X Q24.8
I64.X Q21.1
I64.X Y83.1
Q24.8 I64.X
Q21.1 I64.X
Y83.1 I64.X
I20.9 I25.1
I25.1 I20.9
J98.4 I27.9
I70.9 I27.9
J98.4 I27.2
I70.9 I27.2
I27.9 J98.4
I27.2 J98.4
I70.9 J98.4
I27.9 I70.9
I27.2 I70.9
J98.4 I70.9
I72.4 I09.1
Z95.2 I05.0
I72.4 I05.0
I05.0 Z95.2
I72.4 Z95.2
I09.1 I72.4
I05.0 I72.4
Z95.2 I72.4
Z01.7 I72.4
I72.4 Z01.7
J90.X I09.1
J90.X I05.0
J90.X I07.1
I09.1 J90.X
I05.0 J90.X
I07.1 J90.X
I50.9 M35.0
I49.8 M35.0
M51.2 M35.0
Z01.7 M35.0
M35.0 I50.9
M51.2 I50.9
M35.0 I49.8
M51.2 I49.8
M35.0 M51.2
I50.9 M51.2
I49.8 M51.2
Z01.7 M51.2
M35.0 Z01.7
M51.2 Z01.7
E03.9 I20.9
T65.9 I20.9
M93.8 I20.9
I20.9 E03.9
T65.9 E03.9
M93.8 E03.9
I20.9 T65.9
E03.9 T65.9
M93.8 T65.9
Z01.7 T65.9
I20.9 M93.8
E03.9 M93.8
T65.9 M93.8
Z01.7 M93.8
T65.9 Z01.7
M93.8 Z01.7
N28.9 T86.1
T86.1 N28.9
S37.0 N18.9
S37.0 T86.1
S37.0 Z96.8
N18.9 S37.0
T86.1 S37.0
Z96.8 S37.0
Z01.7 S37.0
S37.0 Z01.7
Z95.8 I65.2
Z95.8 M31.4
I65.2 Z95.8
M31.4 Z95.8
T82.8 Z95.8
Z01.7 Z95.8
Z95.8 T82.8
Z95.8 Z01.7
I70.9 I20.0
Y83.1 I20.0
I20.0 I70.9
I20.0 Y83.1
I20.8 I25.8
I25.8 I20.8
I70.9 I20.8
Y83.1 I20.8
Z01.7 I20.8
I20.8 I70.9
I20.8 Y83.1
I20.8 Z01.7
I70.9 I21.1
Y83.1 I21.1
I21.1 I70.9
I21.1 Y83.1
I70.1 Q24.8
I70.1 Q21.1
Q24.8 I70.1
Q21.1 I70.1
Y83.1 I70.1
Z01.7 I70.1
I70.1 Y83.1
I70.1 Z01.7
T82.4 N18.9
T82.4 T86.1
Y83.1 T86.1
N18.9 T82.4
T86.1 T82.4
Y83.1 T82.4
Z01.7 T82.4
T86.1 Y83.1
T82.4 Y83.1
T82.4 Z01.7
I49.0 I42.0
I42.0 I49.0
Z45.0 I49.0
Z45.0 I48.X
I49.0 Z45.0
I48.X Z45.0
I44.1 I51.5
Z45.0 I51.5
Z45.9 I51.5
Z01.7 I51.5
I51.5 I44.1
Z45.0 I44.1
Z45.9 I44.1
I51.5 Z45.0
I44.1 Z45.0
I51.5 Z45.9
I44.1 Z45.9
I51.5 Z01.7
I06.1 I05.0
I05.0 I06.1
Z95.2 I06.1
I06.1 Z95.2
I35.0 I11.9
M31.4 I11.9
Z01.7 I11.9
I11.9 I35.0
M31.4 I35.0
Z95.5 I35.0
I11.9 M31.4
I35.0 M31.4
I35.0 Z95.5
I11.9 Z01.7
I48.X Q24.8
Q24.8 I48.X
E06.3 M06.1
I50.9 M06.1
Z01.7 M06.1
M06.1 E06.3
I50.9 E06.3
Z01.7 E06.3
M06.1 I50.9
E06.3 I50.9
M06.1 Z01.7
E06.3 Z01.7
I48.X I34.2
I50.9 I34.2
Z01.7 I34.2
I34.2 I48.X
I34.2 I50.9
I34.2 Z01.7
I49.8 M31.4
M31.4 I49.8
Z45.9 R00.1
R00.1 Z45.9
J37.0 I27.0
J37.0 I50.9
I27.0 J37.0
I50.9 J37.0
I42.2 I11.0
I11.0 I42.2
Z01.7 I42.2
I42.2 Z01.7
Z49.1 N18.9
I25.5 N18.9
I34.0 N18.9
E21.5 N18.9
N18.9 Z49.1
I25.5 Z49.1
I34.0 Z49.1
E21.5 Z49.1
N18.9 I25.5
Z49.1 I25.5
I34.0 I25.5
E21.5 I25.5
N18.9 I34.0
Z49.1 I34.0
I25.5 I34.0
E21.5 I34.0
N18.9 E21.5
Z49.1 E21.5
I25.5 E21.5
I34.0 E21.5
I74.3 I71.0
N17.9 I71.0
E87.2 I71.0
I46.1 I71.0
I71.0 I74.3
N17.9 I74.3
E87.2 I74.3
I46.1 I74.3
I71.0 N17.9
I74.3 N17.9
E87.2 N17.9
I46.1 N17.9
I71.0 E87.2
I74.3 E87.2
N17.9 E87.2
I46.1 E87.2
I71.0 I46.1
I74.3 I46.1
N17.9 I46.1
E87.2 I46.1
I08.3 I09.1
I08.3 I05.0
I09.1 I08.3
I05.0 I08.3
I50.9 I08.3
I49.8 I08.3
I08.3 I50.9
I08.3 I49.8
E78.9 I27.9
E03.9 I27.9
R57.0 I27.9
I27.9 E78.9
E03.9 E78.9
I27.0 E78.9
R57.0 E78.9
I27.9 E03.9
E78.9 E03.9
R57.0 E03.9
E78.9 I27.0
R57.0 I27.0
I27.9 R57.0
E78.9 R57.0
E03.9 R57.0
I27.0 R57.0
I50.9 I35.0
I49.8 I35.0
E03.9 I35.0
I35.0 I50.9
I35.0 I49.8
I35.0 E03.9
E05.9 I10.X
E05.9 I50.9
E05.9 I49.8
I10.X E05.9
I50.9 E05.9
I49.8 E05.9
Z01.7 E05.9
E05.9 Z01.7
E11.9 I47.1
E11.9 I10.X
I47.1 E11.9
I10.X E11.9
E78.5 I11.0
E74.3 I11.0
E74.3 I49.8
I11.0 E78.5
E74.3 E78.5
Z01.7 E78.5
I11.0 E74.3
I49.8 E74.3
E78.5 E74.3
Z01.7 E74.3
E78.5 Z01.7
E74.3 Z01.7
E78.1 R07.4
E78.1 I50.9
E78.1 I49.8
R07.4 E78.1
I50.9 E78.1
I49.8 E78.1
Z01.7 E78.1
E78.1 Z01.7
N17.9 I27.0
E87.1 I27.0
N17.9 I10.X
E87.1 I10.X
I27.0 N17.9
I10.X N17.9
E87.1 N17.9
Z01.7 N17.9
I27.0 E87.1
I10.X E87.1
N17.9 E87.1
Z01.7 E87.1
N17.9 Z01.7
E87.1 Z01.7
I49.8 J18.9
K63.2 J18.9
F32.9 J18.9
Z01.7 J18.9
J18.9 I49.8
K63.2 I49.8
F32.9 I49.8
J18.9 K63.2
I49.8 K63.2
F32.9 K63.2
Z01.7 K63.2
J18.9 F32.9
I49.8 F32.9
K63.2 F32.9
Z01.7 F32.9
J18.9 Z01.7
K63.2 Z01.7
F32.9 Z01.7
I27.0 Q21.1
Q21.1 I27.0
Y83.1 I71.6
J90.X I71.6
I30.9 I71.6
Z01.7 I71.6
I71.6 Y83.1
J90.X Y83.1
I30.9 Y83.1
I71.6 J90.X
Y83.1 J90.X
I30.9 J90.X
I71.6 I30.9
Y83.1 I30.9
J90.X I30.9
Z01.7 I30.9
I71.6 Z01.7
I30.9 Z01.7
I35.0 I25.8
I34.0 I25.8
I36.1 I25.8
I25.8 I35.0
I34.0 I35.0
I36.1 I35.0
I25.8 I34.0
I35.0 I34.0
I36.1 I34.0
I25.8 I36.1
I35.0 I36.1
I34.0 I36.1
Z01.7 I36.1
I36.1 Z01.7
I65.2 N18.9
I42.0 N18.9
N18.9 I65.2
T82.4 I65.2
I42.0 I65.2
I65.2 T82.4
I42.0 T82.4
N18.9 I42.0
I65.2 I42.0
T82.4 I42.0
I35.1 I71.2
I34.0 I71.2
I44.7 I71.2
Z01.7 I71.2
I71.2 I35.1
I44.7 I35.1
I71.2 I34.0
I44.7 I34.0
I71.2 I44.7
I35.1 I44.7
I34.0 I44.7
Z01.7 I44.7
I71.2 Z01.7
I44.7 Z01.7
I44.6 Q24.8
I45.1 I48.X
I44.6 I48.X
I48.X I45.1
I44.6 I45.1
Q24.8 I44.6
I48.X I44.6
I45.1 I44.6
Z01.7 I44.6
I44.6 Z01.7
I47.2 I42.2
I49.9 I42.2
I44.2 I42.2
I42.2 I47.2
I49.9 I47.2
I44.2 I47.2
I42.2 I49.9
I47.2 I49.9
I44.2 I49.9
I42.2 I44.2
I47.2 I44.2
I49.9 I44.2
Q22.5 Q24.8
Q24.8 Q22.5
I45.1 Q22.5
I47.1 Q22.5
Z01.7 Q22.5
Q22.5 I45.1
Q22.5 I47.1
Q22.5 Z01.7
I05.1 I09.1
I09.1 I05.1
I48.X I05.1
I47.2 I05.1
Z01.7 I05.1
I05.1 I48.X
I05.1 I47.2
I05.1 Z01.7
I07.1 I05.1
I05.1 I07.1
I48.X I07.1
I07.1 I48.X
I08.2 I05.0
I05.0 I08.2
Z01.7 I08.2
I08.2 Z01.7
I27.2 Q23.3
I48.X Q23.3
Q23.3 I27.2
I48.X I27.2
Q23.3 I48.X
I27.2 I48.X
I44.0 I51.5
I48.X I51.5
I51.5 I44.0
I44.1 I44.0
I48.X I44.0
Z01.7 I44.0
I44.0 I44.1
I48.X I44.1
I51.5 I48.X
I44.0 I48.X
I44.1 I48.X
I44.0 Z01.7
Q22.8 Q23.3
Q23.3 Q22.8
I48.X Q22.8
Q22.8 I48.X
I36.1 I35.2
T81.0 I35.2
I48.X I35.2
Z01.7 I35.2
I35.2 I36.1
T81.0 I36.1
I48.X I36.1
I35.2 T81.0
I36.1 T81.0
I48.X T81.0
Z01.7 T81.0
I35.2 I48.X
I36.1 I48.X
T81.0 I48.X
I35.2 Z01.7
T81.0 Z01.7
Z95.2 I05.1
I05.1 Z95.2
I49.1 I48.X
I49.1 I47.1
I48.X I49.1
I47.1 I49.1
I49.8 I49.1
Z01.7 I49.1
I49.1 I49.8
I49.1 Z01.7
I50.9 I05.2
I49.8 I05.2
I05.2 I50.9
I05.2 I49.8
I26.0 I27.9
I27.9 I26.0
I50.9 I26.0
I26.0 I50.9
I82.8 I27.9
I27.9 I82.8
I50.9 I82.8
I49.8 I82.8
Z01.7 I82.8
I82.8 I50.9
I82.8 I49.8
I82.8 Z01.7
I44.7 I42.0
I42.0 I44.7
N18.9 I44.7
I50.9 I44.7
I44.7 N18.9
I50.9 N18.9
I44.7 I50.9
N18.9 I50.9
I72.8 I71.4
Q27.8 I71.4
I50.9 I71.4
Z01.7 I71.4
I71.4 I72.8
Q27.8 I72.8
I50.9 I72.8
Z01.7 I72.8
I71.4 Q27.8
I72.8 Q27.8
I50.9 Q27.8
Z01.7 Q27.8
I71.4 I50.9
I72.8 I50.9
Q27.8 I50.9
I71.4 Z01.7
I72.8 Z01.7
Q27.8 Z01.7
N01.7 N17.9
Z49.2 N17.9
I64.X N17.9
N17.9 N01.7
Z49.2 N01.7
I64.X N01.7
Z01.7 N01.7
N17.9 Z49.2
N01.7 Z49.2
I64.X Z49.2
Z01.7 Z49.2
N17.9 I64.X
N01.7 I64.X
Z49.2 I64.X
N01.7 Z01.7
Z49.2 Z01.7
I25.4 I21.0
I21.0 I25.4
I70.9 I25.4
I25.4 I70.9
J85.3 Q24.8
J85.3 Q23.1
J85.3 Q23.0
Z01.7 Q23.0
Q24.8 J85.3
Q23.1 J85.3
Q23.0 J85.3
Z01.7 J85.3
Q23.0 Z01.7
J85.3 Z01.7
K21.9 I48.X
K21.9 I50.9
K21.9 I49.8
I48.X K21.9
I50.9 K21.9
I49.8 K21.9
Z01.7 K21.9
K21.9 Z01.7
Z95.5 Q24.8
M32.9 Q24.8
Z95.5 I50.9
Q24.8 Z95.5
I50.9 Z95.5
M32.9 Z95.5
Q24.8 M32.9
Z95.5 M32.9
Z01.7 M32.9
M32.9 Z01.7
I10.X I73.9
I70.9 I73.9
N18.9 I73.9
Z01.7 I73.9
I73.9 I10.X
I73.9 I70.9
N18.9 I70.9
I73.9 N18.9
I70.9 N18.9
I73.9 Z01.7
N39.0 I25.8
Z95.5 I10.X
N39.0 I10.X
I10.X Z95.5
N39.0 Z95.5
I25.8 N39.0
I10.X N39.0
Z95.5 N39.0
I25.1 Q24.8
Q25.1 Q24.8
Q24.8 I25.1
Q24.0 I25.1
Q25.1 I25.1
I25.1 Q24.0
Q25.1 Q24.0
Q24.8 Q25.1
I25.1 Q25.1
Q24.0 Q25.1
Z01.7 Q25.1
Q25.1 Z01.7
R00.1 I45.1
I45.1 R00.1
Y83.1 I20.9
I20.9 Y83.1
T81.5 I10.X
Z45.2 I10.X
I10.X T81.5
Y83.1 T81.5
Z45.2 T81.5
Z01.7 T81.5
T81.5 Y83.1
Z45.2 Y83.1
I10.X Z45.2
T81.5 Z45.2
Y83.1 Z45.2
Z01.7 Z45.2
T81.5 Z01.7
Z45.2 Z01.7
Z45.0 I34.0
Z45.9 I34.0
Z45.0 I36.1
Z45.9 I36.1
I34.0 Z45.0
I36.1 Z45.0
I34.0 Z45.9
I36.1 Z45.9
Z45.2 N18.9
Z49.1 T82.4
Z45.2 T82.4
T82.4 Z49.1
Z45.2 Z49.1
Z01.7 Z49.1
N18.9 Z45.2
T82.4 Z45.2
Z49.1 Z45.2
Z49.1 Z01.7
I70.0 I11.0
M31.4 I11.0
Z95.5 I11.0
I11.0 I70.0
M31.4 I70.0
Z95.5 I70.0
Z01.7 I70.0
I11.0 M31.4
I70.0 M31.4
I11.0 Z95.5
I70.0 Z95.5
I70.0 Z01.7
T85.8 Q24.8
T82.0 Q24.8
Q24.8 T85.8
T82.0 T85.8
Z95.2 T85.8
Z01.7 T85.8
Q24.8 T82.0
T85.8 T82.0
T85.8 Z95.2
T85.8 Z01.7
E78.1 I10.X
I10.X E78.1
E79.0 I10.X
E79.0 I49.8
I10.X E79.0
I49.8 E79.0
Z01.7 E79.0
E79.0 Z01.7
F33.2 I48.X
F33.2 I50.9
I48.X F33.2
I50.9 F33.2
Z01.7 F33.2
F33.2 Z01.7
I45.6 Q24.8
Q24.8 I45.6
I47.1 I45.6
I45.6 I47.1
C85.9 R07.4
R07.4 C85.9
I49.8 C85.9
Z01.7 C85.9
C85.9 I49.8
C85.9 Z01.7
I50.9 N19.X
I49.8 N19.X
Z01.7 N19.X
N19.X I50.9
N19.X I49.8
N19.X Z01.7
I50.9 I51.4
I49.8 I51.4
T66.X I51.4
R55.X I51.4
I51.4 I50.9
T66.X I50.9
I51.4 I49.8
T66.X I49.8
R55.X I49.8
I51.4 T66.X
I50.9 T66.X
I49.8 T66.X
R55.X T66.X
I51.4 R55.X
I49.8 R55.X
T66.X R55.X
Q25.6 M31.4
J90.X M31.4
R57.1 M31.4
M31.4 Q25.6
J90.X Q25.6
Y83.1 Q25.6
R57.1 Q25.6
M31.4 J90.X
Q25.6 J90.X
R57.1 J90.X
Q25.6 Y83.1
R57.1 Y83.1
M31.4 R57.1
Q25.6 R57.1
J90.X R57.1
Y83.1 R57.1
I50.9 I51.8
I49.8 I51.8
E11.9 I51.8
Z01.7 I51.8
I51.8 I50.9
I51.8 I49.8
I51.8 E11.9
I51.8 Z01.7
E66.9 I48.X
E66.9 I50.9
I48.X E66.9
I50.9 E66.9
I49.8 G90.9
E78.5 G90.9
G90.9 I49.8
G90.9 E78.5
R00.2 I50.9
R00.2 I49.8
I50.9 R00.2
I49.8 R00.2
E78.5 R00.2
Z01.7 R00.2
R00.2 E78.5
R00.2 Z01.7
E78.5 R07.4
R07.4 E78.5
E78.0 N10.X
E78.5 N10.X
E79.0 N10.X
Z01.7 N10.X
N10.X E78.0
E78.5 E78.0
E79.0 E78.0
N10.X E78.5
E78.0 E78.5
E79.0 E78.5
N10.X E79.0
E78.0 E79.0
E78.5 E79.0
N10.X Z01.7
G47.3 I48.X
G47.3 I50.9
G47.3 I49.8
I48.X G47.3
I50.9 G47.3
I49.8 G47.3
Z01.7 G47.3
G47.3 Z01.7
I48.X I27.9
I10.X I27.9
I48.X I27.0
I27.9 I48.X
I27.0 I48.X
I27.9 I10.X
I49.8 I49.0
I10.X I49.0
I49.0 I49.8
I49.0 I10.X
I49.5 I48.X
I48.X I49.5
I10.X I49.5
I10.X Z45.9
I49.5 I10.X
Z45.9 I10.X
Z95.4 Q24.8
Z95.4 T82.0
Q24.8 Z95.4
T82.0 Z95.4
I10.X Z95.4
Z01.7 Z95.4
Z95.4 I10.X
Z95.4 Z01.7
I21.1 I21.2
I21.2 I21.1
I44.2 Q24.8
Q24.8 I44.2
I48.X I44.2
I27.0 I44.2
I44.2 I48.X
I44.2 I27.0
N18.9 C64.X
Z49.1 C64.X
I34.0 C64.X
Z01.7 C64.X
C64.X N18.9
C64.X Z49.1
C64.X I34.0
C64.X Z01.7
I47.2 I25.1
I47.2 I24.8
Z01.7 I24.8
I25.1 I47.2
I24.8 I47.2
I24.8 Z01.7
I36.1 I34.2
I31.9 I34.2
I34.2 I36.1
I31.9 I36.1
I34.2 I31.9
I36.1 I31.9
I48.X I31.9
I31.9 I48.X
I49.0 I05.0
I05.0 I49.0
C34.1 I31.3
I49.8 I31.3
I31.3 C34.1
I31.9 C34.1
I49.8 C34.1
Z01.7 C34.1
C34.1 I31.9
I49.8 I31.9
I31.3 I49.8
C34.1 I49.8
I31.9 I49.8
C34.1 Z01.7
I10.X I45.6
I45.6 I10.X
I10.X I49.4
I49.4 I10.X
I27.0 C38.0
I50.9 C38.0
I49.8 C38.0
Z01.7 C38.0
C38.0 I27.0
C38.0 I50.9
C38.0 I49.8
C38.0 Z01.7
I44.0 I42.1
I49.8 I42.1
I42.1 I44.0
I49.8 I44.0
I42.1 I49.8
I44.0 I49.8
I48.X I45.9
I50.9 I45.9
I49.8 I45.9
Z01.7 I45.9
I45.9 I48.X
I45.9 I50.9
I45.9 I49.8
I45.9 Z01.7
M35.9 I27.0
M35.9 I10.X
I27.0 M35.9
I10.X M35.9
I49.8 M35.9
Z01.7 M35.9
M35.9 I49.8
M35.9 Z01.7
I47.2 I42.5
Z45.9 I42.5
I49.8 I42.5
Z01.7 I42.5
I42.5 I47.2
I42.5 Z45.9
I49.8 Z45.9
I42.5 I49.8
Z45.9 I49.8
I42.5 Z01.7
I44.0 I47.1
I47.1 I44.0
I45.1 I44.0
I44.0 I45.1
I07.0 I09.1
I09.1 I07.0
I48.X I07.0
I50.9 I07.0
Z01.7 I07.0
I07.0 I48.X
I07.0 I50.9
I07.0 Z01.7
I49.8 I20.0
I50.9 I20.0
I20.0 I49.8
I20.0 I50.9
I49.8 I21.0
I50.9 I21.0
I21.0 I49.8
I21.0 I50.9
I47.1 I34.0
I49.8 I34.0
I34.0 I47.1
I34.0 I49.8
M32.1 I40.9
I80.2 I40.9
I50.9 I40.9
I40.9 M32.1
I80.2 M32.1
I50.9 M32.1
Z01.7 M32.1
I40.9 I80.2
M32.1 I80.2
I50.9 I80.2
Z01.7 I80.2
I40.9 I50.9
M32.1 I50.9
I80.2 I50.9
M32.1 Z01.7
I80.2 Z01.7
I71.0 I25.8
I25.8 I71.0
I24.8 I71.0
I70.9 I71.0
Z01.7 I71.0
I71.0 I24.8
I70.9 I24.8
I71.0 I70.9
I24.8 I70.9
I71.0 Z01.7
I34.0 I24.8
I24.8 I34.0
I70.9 I34.0
I34.0 I70.9
I45.1 I25.8
I45.1 I20.9
I25.8 I45.1
I20.9 I45.1
I70.9 I45.1
I45.1 I70.9
I99.X I20.0
I20.0 I99.X
R07.4 J46.X
I49.8 J46.X
K30.X J46.X
Z01.7 J46.X
J46.X R07.4
K30.X R07.4
J46.X I49.8
K30.X I49.8
J46.X K30.X
R07.4 K30.X
I49.8 K30.X
Z01.7 K30.X
J46.X Z01.7
K30.X Z01.7
G56.0 I11.0
L50.9 I11.0
G56.0 I49.8
L50.9 I49.8
I11.0 G56.0
I49.8 G56.0
L50.9 G56.0
Z01.7 G56.0
I11.0 L50.9
I49.8 L50.9
G56.0 L50.9
Z01.7 L50.9
G56.0 Z01.7
L50.9 Z01.7
E78.0 N03.2
S37.0 N03.2
M19.9 N03.2
Z01.7 N03.2
N03.2 E78.0
S37.0 E78.0
M19.9 E78.0
N03.2 S37.0
E78.0 S37.0
M19.9 S37.0
N03.2 M19.9
E78.0 M19.9
S37.0 M19.9
Z01.7 M19.9
N03.2 Z01.7
M19.9 Z01.7
N39.0 I21.1
N39.0 I70.9
I21.1 N39.0
I70.9 N39.0
R00.2 I10.X
I10.X R00.2
R07.4 I70.9
I70.9 R07.4
Y83.1 I25.4
I25.4 Y83.1
Z45.0 I10.X
I10.X Z45.0
I49.5 Q24.8
Z45.0 Q24.8
Q24.8 I49.5
Q24.8 Z45.0
T82.1 I44.2
I44.2 T82.1
Z45.0 T82.1
T82.1 Z45.0
I51.3 C38.0
N18.9 C38.0
Z49.1 C38.0
C38.0 I51.3
N18.9 I51.3
Z49.1 I51.3
Z01.7 I51.3
C38.0 N18.9
I51.3 N18.9
C38.0 Z49.1
I51.3 Z49.1
I51.3 Z01.7
T82.0 I09.1
I09.1 T82.0
I74.2 I25.8
Z02.4 I25.8
I25.8 I74.2
I70.9 I74.2
Y83.1 I74.2
Z02.4 I74.2
I74.2 I70.9
Z02.4 I70.9
I74.2 Y83.1
Z02.4 Y83.1
I25.8 Z02.4
I74.2 Z02.4
I70.9 Z02.4
Y83.1 Z02.4
I49.8 I42.0
I42.0 I49.8
I49.8 R00.0
Z01.7 R00.0
R00.0 I49.8
R00.0 Z01.7
C48.8 I42.0
T66.X I42.0
D35.2 I42.0
I46.1 I42.0
I42.0 C48.8
T66.X C48.8
D35.2 C48.8
I46.1 C48.8
I42.0 T66.X
C48.8 T66.X
D35.2 T66.X
I46.1 T66.X
I42.0 D35.2
C48.8 D35.2
T66.X D35.2
I46.1 D35.2
I42.0 I46.1
C48.8 I46.1
T66.X I46.1
D35.2 I46.1
I46.1 I47.2
I46.1 I48.X
I46.1 Z45.9
I47.2 I46.1
I48.X I46.1
Z45.9 I46.1
I33.0 I42.1
I34.0 I42.1
I36.1 I42.1
R57.0 I42.1
I42.1 I33.0
I34.0 I33.0
I36.1 I33.0
R57.0 I33.0
I42.1 I34.0
I33.0 I34.0
R57.0 I34.0
I42.1 I36.1
I33.0 I36.1
R57.0 I36.1
I42.1 R57.0
I33.0 R57.0
I34.0 R57.0
I36.1 R57.0
B42.8 I27.2
E03.9 I27.2
B42.8 J98.4
I27.2 B42.8
J98.4 B42.8
E03.9 B42.8
Z01.7 B42.8
I27.2 E03.9
B42.8 E03.9
B42.8 Z01.7
I50.9 I42.2
I49.8 I42.2
E03.9 I42.2
I42.2 I50.9
I42.2 I49.8
I42.2 E03.9
E03.9 I47.1
I47.1 E03.9
I50.9 Z52.4
I49.8 Z52.4
E03.9 Z52.4
Z52.4 I50.9
Z52.4 I49.8
Z52.4 E03.9
I49.8 I37.0
I50.9 I37.0
E11.9 I37.0
Z01.7 I37.0
I37.0 I49.8
I37.0 I50.9
I37.0 E11.9
I37.0 Z01.7
M06.1 I49.8
I49.8 M06.1
E11.9 M06.1
M06.1 E11.9
E11.9 R00.2
R00.2 E11.9
E78.2 I47.1
E66.9 I47.1
I47.1 E78.2
E66.9 E78.2
I47.1 E66.9
E78.2 E66.9
E66.9 Z03.5
Z03.5 E66.9
E78.5 I49.4
I49.4 E78.5
I44.0 I34.0
I44.0 I36.1
I10.X I36.1
I34.0 I44.0
I36.1 I44.0
I10.X I44.0
I36.1 I10.X
I44.0 I10.X
I44.0 Q24.8
Q24.8 I44.0
I48.X I05.2
I05.2 I48.X
I48.X I06.0
I10.X I06.0
I06.0 I48.X
I06.0 I10.X
I10.X I07.1
I07.1 I10.X
I48.X D15.1
I69.4 D15.1
I10.X D15.1
Z01.7 D15.1
D15.1 I48.X
I69.4 I48.X
D15.1 I69.4
I48.X I69.4
I10.X I69.4
Z01.7 I69.4
D15.1 I10.X
I69.4 I10.X
D15.1 Z01.7
I69.4 Z01.7
I10.X I20.0
I20.0 I10.X
I20.1 I25.8
I25.8 I20.1
I70.9 I20.1
I10.X I20.1
Z01.7 I20.1
I20.1 I70.9
I20.1 I10.X
I20.1 Z01.7
I21.9 Q24.8
I21.9 Q23.1
I21.9 Q23.0
Q24.8 I21.9
Q23.1 I21.9
Q23.0 I21.9
Z01.7 I21.9
I21.9 Z01.7
I21.0 I42.0
I51.3 I42.0
I26.0 I42.0
I42.0 I21.0
I51.3 I21.0
I26.0 I21.0
I42.0 I51.3
I21.0 I51.3
I26.0 I51.3
I42.0 I26.0
I21.0 I26.0
I51.3 I26.0
I27.2 I36.1
I27.2 I10.X
I36.1 I27.2
I10.X I27.2
I27.2 I49.5
I27.2 Z45.0
I27.2 Z45.9
I49.5 I27.2
Z45.0 I27.2
Z45.9 I27.2
I31.3 I09.1
I31.3 I06.0
I31.3 I07.1
I09.1 I31.3
I06.0 I31.3
I07.1 I31.3
I34.0 I25.1
I25.1 I34.0
I34.0 I64.X
I36.1 I64.X
I64.X I34.0
I48.X I34.0
I64.X I36.1
I34.0 I48.X
Q21.1 Q24.5
I48.X Q24.5
Q24.5 Q21.1
Q24.5 I48.X
T81.0 I34.0
I34.0 T81.0
I10.X I65.8
I50.9 I65.8
I49.8 I65.8
Z01.7 I65.8
I65.8 I10.X
I65.8 I50.9
I65.8 I49.8
I65.8 Z01.7
I31.2 I48.X
I48.X I31.2
I50.9 I31.2
I49.8 I31.2
Z01.7 I31.2
I31.2 I50.9
I31.2 I49.8
I31.2 Z01.7
Q21.0 I48.X
I48.X Q21.0
I50.9 Q21.0
I49.8 Q21.0
Z01.7 Q21.0
Q21.0 I50.9
Q21.0 I49.8
Q21.0 Z01.7
Q27.9 Q24.8
Q24.8 Q27.9
I50.9 Q27.9
I49.8 Q27.9
Z01.7 Q27.9
Q27.9 I50.9
Q27.9 I49.8
Q27.9 Z01.7
I49.4 Q24.8
I49.4 Q21.1
I49.4 Y83.1
Q24.8 I49.4
Q21.1 I49.4
Y83.1 I49.4
I50.9 I20.1
I20.1 I50.9
I10.X I20.9
I20.9 I10.X
I31.2 I35.1
I35.1 I31.2
I10.X I31.2
I31.2 I10.X
I36.1 I45.6
I45.6 I36.1
I49.8 I36.1
I50.9 I36.1
I36.1 I49.8
I36.1 I50.9
I50.9 I31.3
I31.3 I50.9
J30.4 Q24.8
J30.4 I48.X
Q24.8 J30.4
I48.X J30.4
I50.9 J30.4
Z01.7 J30.4
J30.4 I50.9
J30.4 Z01.7
N18.9 Z94.0
N03.1 Z94.0
I50.9 Z94.0
Z01.7 Z94.0
Z94.0 N18.9
N03.1 N18.9
Z94.0 N03.1
N18.9 N03.1
I50.9 N03.1
Z01.7 N03.1
Z94.0 I50.9
N03.1 I50.9
Z94.0 Z01.7
N03.1 Z01.7
I47.9 I47.1
R07.2 I47.1
I47.1 I47.9
R07.2 I47.9
I50.9 I47.9
Z01.7 I47.9
I47.1 R07.2
I47.9 R07.2
Z01.7 R07.2
I47.9 I50.9
I47.9 Z01.7
R07.2 Z01.7
I50.9 Z96.8
I50.9 S37.0
Z96.8 I50.9
S37.0 I50.9
Q25.0 Q24.8
Q24.8 Q25.0
Y83.1 Q25.0
I50.9 Q25.0
Z01.7 Q25.0
Q25.0 Y83.1
Q25.0 I50.9
Q25.0 Z01.7
I50.9 I44.2
I50.9 Z45.0
I44.2 I50.9
Z45.0 I50.9
Z95.5 I44.0
I44.0 Z95.5
I20.9 I20.1
I20.1 I20.9
I50.1 I11.0
N17.9 I11.0
J18.9 I11.0
I11.0 I50.1
N17.9 I50.1
J18.9 I50.1
Z01.7 I50.1
I11.0 N17.9
I50.1 N17.9
J18.9 N17.9
I11.0 J18.9
I50.1 J18.9
N17.9 J18.9
I50.1 Z01.7
Z46.6 N18.9
Z96.0 N18.9
N18.9 Z46.6
Z96.0 Z46.6
N03.1 Z46.6
Z01.7 Z46.6
N18.9 Z96.0
Z46.6 Z96.0
N03.1 Z96.0
Z01.7 Z96.0
Z46.6 N03.1
Z96.0 N03.1
Z46.6 Z01.7
Z96.0 Z01.7
N20.0 I65.2
N20.0 T82.8
N20.0 Z95.8
I65.2 N20.0
T82.8 N20.0
Z95.8 N20.0
Z01.7 N20.0
N20.0 Z01.7
N01.7 N18.9
N05.8 N18.9
N26.X N18.9
N18.9 N01.7
N05.8 N01.7
N26.X N01.7
N18.9 N05.8
N01.7 N05.8
N26.X N05.8
Z01.7 N05.8
N18.9 N26.X
N01.7 N26.X
N05.8 N26.X
Z01.7 N26.X
N05.8 Z01.7
N26.X Z01.7
I27.0 I27.2
Q21.0 I27.2
I27.2 I27.0
Q21.0 I27.0
I27.2 Q21.0
I27.0 Q21.0
Q21.8 Q24.8
Q21.8 Q21.1
Q21.8 I27.0
Q24.8 Q21.8
Q21.1 Q21.8
I27.0 Q21.8
Z01.7 Q21.8
Q21.8 Z01.7
Q22.8 Q24.5
Q22.8 Q21.1
Q24.5 Q22.8
Q21.1 Q22.8
I51.7 I27.0
J30.4 I27.0
Q25.8 I27.0
I27.0 I51.7
J30.4 I51.7
Q25.8 I51.7
I27.0 J30.4
I51.7 J30.4
Q25.8 J30.4
I27.0 Q25.8
I51.7 Q25.8
J30.4 Q25.8
Z01.7 Q25.8
Q25.8 Z01.7
I15.1 N18.9
M32.9 N18.9
N18.9 I15.1
M32.9 I15.1
S37.0 I15.1
Z01.7 I15.1
N18.9 M32.9
I15.1 M32.9
S37.0 M32.9
I15.1 S37.0
M32.9 S37.0
I15.1 Z01.7
N11.9 N18.9
N18.9 N11.9
T86.1 N11.9
S37.0 N11.9
Z01.7 N11.9
N11.9 T86.1
N11.9 S37.0
N11.9 Z01.7
Y83.1 I09.1
I05.1 I05.0
Y83.1 I05.0
I05.0 I05.1
Y83.1 I05.1
I09.1 Y83.1
I05.0 Y83.1
I05.1 Y83.1
Y83.1 I99.X
I99.X Y83.1
Z45.0 I09.1
Z45.0 I06.0
I09.1 Z45.0
I06.0 Z45.0
I44.2 I25.8
Z45.0 I25.8
I44.2 I21.1
Z45.0 I21.1
I25.8 I44.2
I21.1 I44.2
I25.8 Z45.0
I21.1 Z45.0
I44.3 Q24.8
Q24.8 I44.3
T82.1 I44.3
Z45.0 I44.3
I44.3 T82.1
I44.3 Z45.0
T82.1 I47.1
Z45.0 I47.1
Z45.9 I47.1
I47.1 T82.1
I47.1 Z45.0
I47.1 Z45.9
N18.9 I11.0
M32.1 I11.0
Z99.2 I11.0
I11.0 N18.9
M32.1 N18.9
Z99.2 N18.9
I11.0 M32.1
N18.9 M32.1
Z99.2 M32.1
I11.0 Z99.2
N18.9 Z99.2
M32.1 Z99.2
Z01.7 Z99.2
Z99.2 Z01.7
I10.X N05.9
S37.0 N05.9
Z01.7 N05.9
N05.9 I10.X
S37.0 I10.X
N05.9 S37.0
I10.X S37.0
N05.9 Z01.7
Q61.2 N18.9
N18.9 Q61.2
Z96.8 Q61.2
Z01.7 Q61.2
Q61.2 Z96.8
Q61.2 Z01.7
I10.X N05.2
Z01.7 N05.2
N05.2 I10.X
N05.2 Z01.7
T82.8 I09.1
I51.3 I09.1
R57.0 I09.1
I09.1 T82.8
I51.3 T82.8
I48.X T82.8
R57.0 T82.8
I09.1 I51.3
T82.8 I51.3
I48.X I51.3
R57.0 I51.3
T82.8 I48.X
I51.3 I48.X
R57.0 I48.X
I09.1 R57.0
T82.8 R57.0
I51.3 R57.0
I48.X R57.0
I50.9 N17.9
I49.8 N17.9
D50.9 N17.9
N17.9 I50.9
D50.9 I50.9
N17.9 I49.8
D50.9 I49.8
N17.9 D50.9
I50.9 D50.9
I49.8 D50.9
Z01.7 D50.9
D50.9 Z01.7
D76.3 I42.0
D76.3 I48.X
D76.3 I47.2
I42.0 D76.3
I48.X D76.3
I47.2 D76.3
Z01.7 D76.3
D76.3 Z01.7
G47.3 I47.1
I47.1 G47.3
E03.9 G47.3
G47.3 E03.9
I49.8 M31.3
E03.9 M31.3
H90.5 M31.3
Z01.7 M31.3
M31.3 I49.8
H90.5 I49.8
M31.3 E03.9
H90.5 E03.9
M31.3 H90.5
I49.8 H90.5
E03.9 H90.5
Z01.7 H90.5
M31.3 Z01.7
H90.5 Z01.7
I07.0 I05.2
I05.2 I07.0
I06.1 I07.0
I07.0 I06.1
I34.2 I35.0
I48.X I35.0
I35.0 I34.2
I10.X I34.2
I35.0 I48.X
I34.2 I10.X
I10.X I64.X
I64.X I10.X
I10.X I20.8
I20.8 I10.X
I70.9 I36.1
I36.1 I70.9
J18.9 I33.0
Z01.7 I33.0
J18.9 I34.0
I33.0 J18.9
I34.0 J18.9
I10.X J18.9
J18.9 I10.X
I33.0 Z01.7
J18.0 M31.3
J93.1 M31.3
I10.X M31.3
M31.3 J18.0
J93.1 J18.0
I10.X J18.0
Z01.7 J18.0
M31.3 J93.1
J18.0 J93.1
I10.X J93.1
Z01.7 J93.1
M31.3 I10.X
J18.0 I10.X
J93.1 I10.X
J18.0 Z01.7
J93.1 Z01.7
I37.0 I25.8
I27.0 I25.8
I37.0 I34.0
I27.0 I34.0
I25.8 I37.0
I34.0 I37.0
I27.0 I37.0
I25.8 I27.0
I34.0 I27.0
I37.0 I27.0
I27.2 Q23.1
Q23.1 I27.2
I36.1 I11.0
I34.0 I11.0
I33.0 I11.0
I11.0 I36.1
I11.0 I34.0
I11.0 I33.0
I47.1 I34.2
I47.1 I36.1
I34.2 I47.1
I36.1 I47.1
I49.8 I34.2
I34.2 I49.8
I31.9 I35.0
I35.0 I31.9
I50.9 I31.9
I31.9 I50.9
I31.3 I36.1
I36.1 I31.3
I49.8 I64.X
I64.X I49.8
I70.9 I40.9
I49.8 I40.9
I40.9 I70.9
I40.9 I49.8
J90.X C38.0
C38.0 J90.X
Z45.9 I45.1
I45.1 Z45.9
I49.8 Y83.1
Y83.1 I49.8
I50.9 I49.5
I49.5 I50.9
Y83.1 I35.0
I35.0 Y83.1
J15.9 M31.3
I50.9 M31.3
M31.3 J15.9
I49.8 J15.9
I50.9 J15.9
Z01.7 J15.9
J15.9 I49.8
M31.3 I50.9
J15.9 I50.9
J15.9 Z01.7
I50.9 I24.8
I24.8 I50.9
I99.X I20.8
I50.9 I20.8
I20.8 I99.X
I20.8 I50.9
J34.2 I47.1
J34.2 I10.X
I47.1 J34.2
I10.X J34.2
I50.9 J34.2
Z01.7 J34.2
J34.2 I50.9
J34.2 Z01.7
J45.9 I34.2
J45.9 I48.X
I34.2 J45.9
I48.X J45.9
I50.9 J45.9
Z01.7 J45.9
J45.9 I50.9
J45.9 Z01.7
I50.9 Q23.1
I50.9 Q23.0
Q23.1 I50.9
Q23.0 I50.9
I64.X I25.8
I64.X I20.0
I25.8 I64.X
I20.0 I64.X
I70.9 I64.X
I64.X I70.9
I45.6 I25.8
I25.8 I45.6
I99.X I45.6
I70.9 I45.6
I45.6 I99.X
I45.6 I70.9
I72.4 Q24.8
I72.4 Q21.1
I72.4 Y83.1
Q24.8 I72.4
Q21.1 I72.4
Y83.1 I72.4
J18.0 I27.0
J18.0 I27.9
J18.0 J98.4
I27.0 J18.0
I27.9 J18.0
J98.4 J18.0
I36.1 I35.1
J70.1 I35.1
I35.1 I36.1
J70.1 I36.1
J70.1 I34.0
I35.1 J70.1
I36.1 J70.1
I34.0 J70.1
Z01.7 J70.1
J70.1 Z01.7
I10.X M31.4
N20.0 M31.4
I10.X I65.2
M31.4 I10.X
I65.2 I10.X
N20.0 I10.X
M31.4 N20.0
I10.X N20.0
Q26.3 Q24.8
Q26.3 Q24.0
Q21.0 Q24.0
Q24.8 Q26.3
Q24.0 Q26.3
Q21.0 Q26.3
Z01.7 Q26.3
Q24.0 Q21.0
Q26.3 Q21.0
Q26.3 Z01.7
I27.2 I26.0
I27.0 I26.0
Q21.1 I26.0
I26.0 I27.2
I26.0 I27.0
I26.0 Q21.1
Q20.3 Q24.8
Q20.5 Q24.8
Q24.8 Q20.3
Q20.5 Q20.3
Q22.2 Q20.3
Z01.7 Q20.3
Q24.8 Q20.5
Q20.3 Q20.5
Q22.2 Q20.5
Z01.7 Q20.5
Q20.3 Q22.2
Q20.5 Q22.2
Z01.7 Q22.2
Q20.3 Z01.7
Q20.5 Z01.7
Q22.2 Z01.7
I42.9 Q24.8
Q60.0 Q24.8
Q24.8 I42.9
Q23.3 I42.9
Q60.0 I42.9
Z01.7 I42.9
I42.9 Q23.3
Q60.0 Q23.3
Q24.8 Q60.0
I42.9 Q60.0
Q23.3 Q60.0
Z01.7 Q60.0
I42.9 Z01.7
Q60.0 Z01.7
R07.1 I10.X
R07.1 I50.9
R07.1 I49.8
I10.X R07.1
I50.9 R07.1
I49.8 R07.1
Z01.7 R07.1
R07.1 Z01.7
R55.X G90.9
G90.9 R55.X
Z01.7 R55.X
R55.X Z01.7
T82.0 I42.0
Z95.2 I42.0
T82.1 I42.0
I42.0 T82.0
T82.1 T82.0
I42.0 Z95.2
T82.1 Z95.2
I42.0 T82.1
T82.0 T82.1
Z95.2 T82.1
T81.5 I44.7
T82.5 I44.7
Y61.7 I44.7
I44.7 T81.5
T82.5 T81.5
Y61.7 T81.5
I44.7 T82.5
T81.5 T82.5
Y61.7 T82.5
Z01.7 T82.5
I44.7 Y61.7
T81.5 Y61.7
T82.5 Y61.7
Z01.7 Y61.7
T82.5 Z01.7
Y61.7 Z01.7
T82.7 I48.X
I48.X T82.7
T82.1 T82.7
Z45.0 T82.7
T82.7 T82.1
T82.7 Z45.0
Z45.0 I64.X
Z45.9 I64.X
I64.X Z45.0
I64.X Z45.9
T82.1 I27.9
Z45.0 I27.9
Z45.9 I27.9
I27.9 T82.1
I27.9 Z45.0
I27.9 Z45.9
Z95.8 I70.0
Z95.8 I11.0
I70.0 Z95.8
I11.0 Z95.8
Z95.5 I20.8
I20.8 Z95.5
Y44.2 I09.1
Y44.2 I48.X
I09.1 Y44.2
I48.X Y44.2
Z95.2 Y44.2
Z01.7 Y44.2
Y44.2 Z95.2
Y44.2 Z01.7
Z95.4 I09.1
Z95.4 I48.X
I09.1 Z95.4
I48.X Z95.4
Z95.2 Z95.4
Z95.4 Z95.2
R33.X I48.X
R33.X I50.9
I48.X R33.X
I50.9 R33.X
Z01.7 R33.X
R33.X Z01.7
I49.8 I49.5
I49.5 I49.8
I36.1 I26.0
J96.0 I26.0
R57.0 I26.0
I26.0 I36.1
I51.3 I36.1
J96.0 I36.1
I36.1 I51.3
J96.0 I51.3
I26.0 J96.0
I36.1 J96.0
I51.3 J96.0
R57.0 J96.0
I26.0 R57.0
J96.0 R57.0
I34.0 I42.0
I36.1 I42.0
R57.1 I42.0
I42.0 I34.0
R57.1 I34.0
I42.0 I36.1
R57.1 I36.1
R57.1 I48.X
I42.0 R57.1
I34.0 R57.1
I36.1 R57.1
I48.X R57.1
C50.9 I31.3
C50.9 I50.9
C50.9 I49.8
I31.3 C50.9
I50.9 C50.9
I49.8 C50.9
Z01.7 C50.9
C50.9 Z01.7
E03.9 I31.3
I31.3 E03.9
E11.9 Q24.8
E11.9 Q21.1
Q24.8 E11.9
Q21.1 E11.9
E11.9 I49.4
I49.4 E11.9
E66.9 I21.1
I21.1 E66.9
E66.9 I99.X
I99.X E66.9
I10.X I25.1
I25.1 I10.X
Z45.0 I35.2
Z45.9 I35.2
I10.X I35.2
I35.2 Z45.0
I35.2 Z45.9
I35.2 I10.X
I24.8 I21.0
I24.8 I20.0
I21.0 I24.8
I20.0 I24.8
I25.5 I25.8
I25.8 I25.5
I20.0 I25.5
I25.1 I25.5
Z01.7 I25.5
I25.5 I20.0
I25.1 I20.0
I25.5 I25.1
I20.0 I25.1
I25.5 Z01.7
I35.0 I27.0
I36.1 I27.0
I27.0 I35.0
I27.0 I36.1
I42.0 I25.5
I48.X I25.5
I25.5 I42.0
I25.5 I48.X
Q26.3 Q25.1
I48.X Q25.1
Q25.1 Q26.3
I48.X Q26.3
Q25.1 I48.X
Q26.3 I48.X
G90.9 I47.1
I47.1 G90.9
I70.9 I44.1
I50.9 I44.1
I49.8 I44.1
I44.1 I70.9
I44.1 I50.9
I44.1 I49.8
I77.6 M31.4
M31.4 I77.6
I50.9 I77.6
I49.8 I77.6
Z01.7 I77.6
I77.6 I50.9
I77.6 I49.8
I77.6 Z01.7
I49.5 I36.1
I47.1 I35.1
I49.5 I35.1
I35.1 I47.1
I49.5 I47.1
I36.1 I49.5
I35.1 I49.5
I47.1 I49.5
I47.2 I51.7
I48.X I51.7
I49.9 I51.7
I51.7 I47.2
I51.7 I48.X
I49.9 I48.X
I51.7 I49.9
I48.X I49.9
I21.0 I25.5
I49.8 I25.5
I50.9 I25.5
I25.5 I21.0
I25.5 I49.8
I25.5 I50.9
M8000/ C38.0
I64.X C38.0
C38.0 M8000/
I64.X M8000/
I50.9 M8000/
Z01.7 M8000/
C38.0 I64.X
M8000/ I64.X
M8000/ I50.9
M8000/ Z01.7
I70.9 I47.1
I47.1 I70.9
Z45.9 I26.0
I26.0 Z45.9
I21.9 I25.8
I25.8 I21.9
Y83.1 I21.9
I64.X I21.9
I21.9 Y83.1
I21.9 I64.X
J45.9 I34.0
I34.0 J45.9
I33.0 I34.2
J18.9 I34.2
J90.X I34.2
I34.2 I33.0
J90.X I33.0
I34.2 J18.9
J90.X J18.9
I34.2 J90.X
I33.0 J90.X
J18.9 J90.X
D32.0 I47.1
M9530/ I47.1
D32.0 I10.X
M9530/ I10.X
I47.1 D32.0
I10.X D32.0
M9530/ D32.0
Z01.7 D32.0
I47.1 M9530/
I10.X M9530/
D32.0 M9530/
Z01.7 M9530/
D32.0 Z01.7
M9530/ Z01.7
I48.X I11.0
I70.9 I11.0
R00.1 I11.0
I11.0 I48.X
I70.9 I48.X
R00.1 I48.X
I11.0 I70.9
I48.X I70.9
R00.1 I70.9
I11.0 R00.1
I48.X R00.1
I70.9 R00.1
G40.9 I50.9
G40.9 I49.8
I50.9 G40.9
I49.8 G40.9
R07.1 G40.9
Z01.7 G40.9
G40.9 R07.1
G40.9 Z01.7
R55.X I45.9
I45.9 R55.X
R00.1 I26.9
L92.0 I26.9
T82.1 I26.9
Z01.7 I26.9
I26.9 R00.1
L92.0 R00.1
T82.1 R00.1
I26.9 L92.0
R00.1 L92.0
T82.1 L92.0
Z01.7 L92.0
I26.9 T82.1
R00.1 T82.1
L92.0 T82.1
I26.9 Z01.7
L92.0 Z01.7
Y44.2 N17.9
Y44.2 I50.9
Y44.2 I49.8
N17.9 Y44.2
I50.9 Y44.2
I49.8 Y44.2
Z95.0 R55.X
Z95.0 I49.8
R55.X Z95.0
I49.8 Z95.0
I64.X I47.1
Z95.2 I47.1
I47.1 I64.X
I47.1 Z95.2
E83.5 N18.9
E83.5 Z49.1
Z96.8 Z49.1
N18.9 E83.5
Z49.1 E83.5
Z96.8 E83.5
Z01.7 E83.5
Z49.1 Z96.8
E83.5 Z96.8
E83.5 Z01.7
R50.9 N18.9
R50.9 Z49.1
N18.9 R50.9
Z49.1 R50.9
Z96.8 R50.9
Z01.7 R50.9
R50.9 Z96.8
R50.9 Z01.7
E78.2 I50.9
I50.9 E78.2
I34.1 I47.1
I47.1 I34.1
I49.8 I34.1
Z01.7 I34.1
I34.1 I49.8
I34.1 Z01.7
G90.1 I10.X
I48.8 I10.X
I10.X G90.1
I50.9 G90.1
I48.8 G90.1
Z01.7 G90.1
G90.1 I50.9
I48.8 I50.9
I10.X I48.8
G90.1 I48.8
I50.9 I48.8
Z01.7 I48.8
G90.1 Z01.7
I48.8 Z01.7
I49.5 I11.0
Z45.0 I11.0
I11.0 I49.5
I11.0 Z45.0
G70.0 I10.X
G70.0 I50.9
I10.X G70.0
I50.9 G70.0
I70.9 G70.0
Z01.7 G70.0
G70.0 I70.9
G70.0 Z01.7
T81.0 I25.8
I25.1 I20.8
T81.0 I20.8
I20.8 I25.1
T81.0 I25.1
I25.8 T81.0
I20.8 T81.0
I25.1 T81.0
E78.2 I34.0
I34.0 E78.2
E74.3 I49.4
E74.3 I50.9
I49.4 E74.3
I50.9 E74.3
I87.2 I47.1
I47.1 I87.2
I50.9 I87.2
G47.3 I87.2
Z01.7 I87.2
I87.2 I50.9
I87.2 G47.3
I87.2 Z01.7
G44.2 I50.9
M79.7 I50.9
G44.2 I49.8
I50.9 G44.2
I49.8 G44.2
M79.7 G44.2
Z01.7 G44.2
I50.9 M79.7
G44.2 M79.7
Z01.7 M79.7
G44.2 Z01.7
M79.7 Z01.7
I49.8 I44.7
Z45.0 I44.7
I44.7 I49.8
Z45.0 I49.8
I44.7 Z45.0
I49.8 Z45.0
E11.9 I34.0
E11.9 I48.X
I34.0 E11.9
I48.X E11.9
I35.0 I51.5
I35.2 I51.5
I49.8 I51.5
E78.0 I51.5
I51.5 I35.0
I35.2 I35.0
E78.0 I35.0
I51.5 I35.2
I35.0 I35.2
I49.8 I35.2
E78.0 I35.2
I51.5 I49.8
I35.2 I49.8
I51.5 E78.0
I35.0 E78.0
I35.2 E78.0
I49.9 I49.4
I49.4 I49.9
E03.9 I70.9
E78.5 I70.9
I70.9 E03.9
E78.5 E03.9
I70.9 E78.5
E03.9 E78.5
J84.9 I27.2
M06.1 I27.2
I27.2 J84.9
M06.1 J84.9
Z01.7 J84.9
I27.2 M06.1
J84.9 M06.1
J84.9 Z01.7
Q96.9 I48.X
K58.9 I48.X
I48.X Q96.9
I49.8 Q96.9
K58.9 Q96.9
Z01.7 Q96.9
Q96.9 I49.8
K58.9 I49.8
I48.X K58.9
Q96.9 K58.9
I49.8 K58.9
Z01.7 K58.9
Q96.9 Z01.7
K58.9 Z01.7
I10.X I05.1
I05.1 I10.X
Z01.7 I15.8
I15.8 Z01.7
I35.1 I71.0
I34.0 I71.0
T82.0 I71.0
I71.0 I35.1
T82.0 I35.1
I46.1 I35.1
I71.0 I34.0
T82.0 I34.0
I46.1 I34.0
I71.0 T82.0
I35.1 T82.0
I34.0 T82.0
I46.1 T82.0
I35.1 I46.1
I34.0 I46.1
T82.0 I46.1
Q21.2 Q24.8
Q21.2 Q20.3
Q24.8 Q21.2
Q20.3 Q21.2
Q22.2 Q21.2
Z01.7 Q21.2
Q21.2 Q22.2
Q21.2 Z01.7
I27.0 I45.1
I45.1 I27.0
Q23.3 Q23.0
Q23.0 Q23.3
R07.1 R07.4
R07.4 R07.1
I34.0 I42.9
I36.1 I42.9
I51.3 I42.9
I42.9 I34.0
I51.3 I34.0
I42.9 I36.1
I42.9 I51.3
I34.0 I51.3
I82.2 N18.9
I82.2 T86.1
Z49.1 T86.1
N18.9 I82.2
T86.1 I82.2
Z49.1 I82.2
Z01.7 I82.2
T86.1 Z49.1
I82.2 Z49.1
I82.2 Z01.7
I48.X I40.0
E03.9 I40.0
Z01.7 I40.0
I40.0 I48.X
I40.0 E03.9
I40.0 Z01.7
A18.8 I30.1
A15.3 I30.1
I50.9 I30.1
Z01.7 I30.1
I30.1 A18.8
A15.3 A18.8
I50.9 A18.8
I30.1 A15.3
A18.8 A15.3
I50.9 A15.3
Z01.7 A15.3
I30.1 I50.9
A18.8 I50.9
A15.3 I50.9
I30.1 Z01.7
A15.3 Z01.7
Q21.1 Q24.0
Q22.8 Q24.0
I45.1 Q24.0
Q24.0 Q21.1
Q24.0 Q22.8
Q24.0 I45.1
Q22.1 Q24.8
Q25.0 Q21.0
Q22.1 Q21.0
Q21.0 Q25.0
Q22.1 Q25.0
Q24.8 Q22.1
Q21.0 Q22.1
Q25.0 Q22.1
Z01.7 Q22.1
Q22.1 Z01.7
E11.9 I40.9
I40.9 E11.9
C90.0 I20.0
C90.0 I49.8
C90.0 I50.9
I20.0 C90.0
I49.8 C90.0
I50.9 C90.0
Z01.7 C90.0
C90.0 Z01.7
I65.2 Q24.8
Q24.8 I65.2
Q23.0 I21.1
Q23.1 I21.1
I46.1 I21.1
I21.1 Q23.0
E66.9 Q23.0
I21.1 Q23.1
E66.9 Q23.1
Q23.0 E66.9
Q23.1 E66.9
I46.1 E66.9
I21.1 I46.1
E66.9 I46.1
E11.9 I25.1
R57.8 I25.1
E11.9 I25.8
R57.8 I25.8
E11.9 I70.9
R57.8 I70.9
I25.1 E11.9
I25.8 E11.9
I70.9 E11.9
R57.8 E11.9
I25.1 R57.8
I25.8 R57.8
I70.9 R57.8
E11.9 R57.8
E78.2 R00.1
E78.2 E03.9
R00.1 E78.2
E03.9 E78.2
E66.9 I10.X
I10.X E66.9
M8692/ D44.6
I50.9 D44.6
I49.8 D44.6
Z01.7 D44.6
D44.6 M8692/
I50.9 M8692/
I49.8 M8692/
Z01.7 M8692/
D44.6 I50.9
M8692/ I50.9
D44.6 I49.8
M8692/ I49.8
D44.6 Z01.7
M8692/ Z01.7
F33.2 I35.0
F33.2 I49.8
I35.0 F33.2
I49.8 F33.2
J93.9 I49.8
J30.4 I49.8
I49.8 J93.9
J30.4 J93.9
E03.9 J93.9
Z01.7 J93.9
I49.8 J30.4
J93.9 J30.4
E03.9 J30.4
J93.9 E03.9
J30.4 E03.9
J93.9 Z01.7
I48.X I41.1
I50.9 I41.1
I49.8 I41.1
Z01.7 I41.1
I41.1 I48.X
I41.1 I50.9
I41.1 I49.8
I41.1 Z01.7
I25.1 I21.0
I20.8 I21.0
I21.0 I25.1
I21.0 I20.8
N16.4 N15.8
M35.0 N15.8
S37.0 N15.8
Z01.7 N15.8
N15.8 N16.4
M35.0 N16.4
S37.0 N16.4
Z01.7 N16.4
N15.8 M35.0
N16.4 M35.0
S37.0 M35.0
N15.8 S37.0
N16.4 S37.0
M35.0 S37.0
N15.8 Z01.7
N16.4 Z01.7
I10.X Q26.3
I50.9 Q26.3
Q26.3 I10.X
Q26.3 I50.9
I44.7 I44.1
I44.1 I44.7
I10.X Z03.5
Z03.5 I10.X
I47.1 I31.3
T82.4 I31.3
I31.3 I47.1
T82.4 I47.1
I31.3 T82.4
I47.1 T82.4
I49.8 T82.4
T82.4 I49.8
B39.1 I27.2
I27.2 B39.1
I50.9 B39.1
I49.8 B39.1
Z01.7 B39.1
B39.1 I50.9
B39.1 I49.8
B39.1 Z01.7
M32.1 Q24.8
Q22.8 Q23.1
M32.1 Q23.1
Q23.1 Q22.8
M32.1 Q22.8
Q24.8 M32.1
Q23.1 M32.1
Q22.8 M32.1
I42.2 Q24.8
Q24.8 I42.2
Z45.0 I42.2
Z45.9 I42.2
I42.2 Z45.0
I42.2 Z45.9
I49.9 I25.8
I25.8 I49.9
I49.8 I87.2
E03.9 I87.2
I87.2 I49.8
I87.2 E03.9
I25.2 I21.0
I21.0 I25.2
K92.0 I10.X
K92.0 I50.9
K92.0 Z95.2
I10.X K92.0
I50.9 K92.0
Z95.2 K92.0
Z01.7 K92.0
K92.0 Z01.7
I47.2 I47.1
I47.1 I47.2
Q24.2 Q24.8
Q24.8 Q24.2
I42.2 Q24.2
Z45.9 Q24.2
Z01.7 Q24.2
Q24.2 I42.2
Q24.2 Z45.9
Q24.2 Z01.7
E03.9 G90.9
G90.9 E03.9
R57.0 I21.0
R57.0 I25.8
R57.0 I70.9
R57.0 Y83.1
I21.0 R57.0
I25.8 R57.0
I70.9 R57.0
Y83.1 R57.0
I10.X I49.1
I50.9 I49.1
I49.1 I10.X
I49.1 I50.9
I48.0 I35.1
I49.8 I35.1
I35.1 I48.0
I49.8 I48.0
Z01.7 I48.0
I35.1 I49.8
I48.0 I49.8
I48.0 Z01.7
N27.0 Z52.4
Z52.4 N27.0
Z01.7 N27.0
N27.0 Z01.7
I33.0 I35.2
N18.9 I35.2
R57.2 I35.2
I35.2 I33.0
N18.9 I33.0
R57.2 I33.0
R57.2 I10.X
I35.2 N18.9
I33.0 N18.9
R57.2 N18.9
I35.2 R57.2
I33.0 R57.2
I10.X R57.2
N18.9 R57.2
I48.0 Q24.8
I48.0 Q21.1
Q24.8 I48.0
Q21.1 I48.0
I50.9 I48.0
I48.0 I50.9
I48.9 I09.1
I09.1 I48.9
Z01.7 I48.9
I48.9 Z01.7
I45.0 I47.2
I45.9 I47.2
I47.2 I45.0
I45.9 I45.0
I50.9 I45.0
Z01.7 I45.0
I47.2 I45.9
I45.0 I45.9
I45.0 I50.9
I45.0 Z01.7
N20.9 I25.8
N20.9 I50.9
N20.9 I49.8
I25.8 N20.9
I50.9 N20.9
I49.8 N20.9
Z01.7 N20.9
N20.9 Z01.7
G62.8 I77.6
M06.9 I77.6
G62.8 I49.8
M06.9 I49.8
I77.6 G62.8
I49.8 G62.8
M06.9 G62.8
Z01.7 G62.8
I77.6 M06.9
I49.8 M06.9
G62.8 M06.9
Z01.7 M06.9
G62.8 Z01.7
M06.9 Z01.7
J18.9 I27.0
I27.0 J18.9
I50.9 J18.9
J18.9 I50.9
E11.9 I35.0
R57.0 I35.0
E03.9 I10.X
R57.0 I10.X
I10.X E03.9
E11.9 E03.9
I35.0 E11.9
E03.9 E11.9
R57.0 E11.9
I35.0 R57.0
I10.X R57.0
E11.9 R57.0
J06.9 I27.9
J06.9 I27.0
I27.9 J06.9
I27.0 J06.9
I50.9 J06.9
Z01.7 J06.9
J06.9 I50.9
J06.9 Z01.7
G93.0 I25.8
G93.0 I20.9
I25.8 G93.0
I20.9 G93.0
I70.9 G93.0
Z01.7 G93.0
G93.0 I70.9
G93.0 Z01.7
I10.X Q23.1
I10.X Q22.8
Q23.1 I10.X
Q22.8 I10.X
