# Supplementary material for: Comorbidity patterns in cardiovascular diseases: the role of life-stage and socioeconomic status
Source: Front Cardiovasc Med. 2024 Feb 13;11:1215458. doi: 10.3389/fcvm.2024.1215458 (PMC10897012; doi:10.3389/fcvm.2024.1215458)
Supplement: Supplementary file 1 [file Datasheet1.zip › Supplementary/Supplementary_Female_networks/CoNet_TotFemale_61_80_highSEL_clean.txt]

Z95.2 I09.1
T82.0 I09.1
I50.9 I09.1
A41.9 I09.1
I09.1 Z95.2
T82.0 Z95.2
I50.9 Z95.2
A41.9 Z95.2
I09.1 T82.0
Z95.2 T82.0
I50.9 T82.0
A41.9 T82.0
I09.1 I50.9
Z95.2 I50.9
T82.0 I50.9
A41.9 I50.9
I09.1 A41.9
Z95.2 A41.9
T82.0 A41.9
I50.9 A41.9
I34.0 I34.1
J47.X I34.1
J15.2 I34.1
A41.9 I34.1
I34.1 I34.0
J47.X I34.0
J15.2 I34.0
A41.9 I34.0
I34.1 J47.X
I34.0 J47.X
J15.2 J47.X
A41.9 J47.X
I34.1 J15.2
I34.0 J15.2
J47.X J15.2
A41.9 J15.2
I34.1 A41.9
I34.0 A41.9
J47.X A41.9
J15.2 A41.9
Q23.1 Q24.8
I49.8 Q24.8
I50.9 Q24.8
C91.1 Q24.8
Q24.8 Q23.1
I49.8 Q23.1
I50.9 Q23.1
C91.1 Q23.1
Q24.8 I49.8
Q23.1 I49.8
I50.9 I49.8
C91.1 I49.8
Q24.8 I50.9
Q23.1 I50.9
I49.8 I50.9
C91.1 I50.9
Q24.8 C91.1
Q23.1 C91.1
I49.8 C91.1
I50.9 C91.1
I48.X I34.0
I10.X I34.0
I50.9 I34.0
E11.9 I34.0
I34.0 I48.X
I10.X I48.X
I50.9 I48.X
E11.9 I48.X
I34.0 I10.X
I48.X I10.X
I50.9 I10.X
E11.9 I10.X
I34.0 I50.9
I48.X I50.9
I10.X I50.9
E11.9 I50.9
I34.0 E11.9
I48.X E11.9
I10.X E11.9
I50.9 E11.9
I50.1 I44.6
I49.8 I44.6
I50.9 I44.6
E11.9 I44.6
I44.6 I50.1
I49.8 I50.1
I50.9 I50.1
E11.9 I50.1
I44.6 I49.8
I50.1 I49.8
E11.9 I49.8
I44.6 I50.9
I50.1 I50.9
I44.6 E11.9
I50.1 E11.9
I49.8 E11.9
I21.0 I25.8
I70.9 I25.8
I10.X I25.8
E78.0 I25.8
I25.8 I21.0
I70.9 I21.0
I10.X I21.0
E78.0 I21.0
I25.8 I70.9
I21.0 I70.9
I10.X I70.9
E78.0 I70.9
I25.8 I10.X
I21.0 I10.X
I70.9 I10.X
E78.0 I10.X
I25.8 E78.0
I21.0 E78.0
I70.9 E78.0
I10.X E78.0
E11.9 I35.0
E79.0 I35.0
D50.8 I35.0
E78.1 I35.0
I35.0 E11.9
E79.0 E11.9
D50.8 E11.9
E78.1 E11.9
I35.0 E79.0
E11.9 E79.0
D50.8 E79.0
E78.1 E79.0
I35.0 D50.8
E11.9 D50.8
E79.0 D50.8
E78.1 D50.8
I35.0 E78.1
E11.9 E78.1
E79.0 E78.1
D50.8 E78.1
I47.1 I11.9
I48.X I11.9
I49.8 I11.9
E78.5 I11.9
I11.9 I47.1
I48.X I47.1
I49.8 I47.1
E78.5 I47.1
I11.9 I48.X
I47.1 I48.X
I49.8 I48.X
E78.5 I48.X
I11.9 I49.8
I47.1 I49.8
I48.X I49.8
E78.5 I49.8
I11.9 E78.5
I47.1 E78.5
I48.X E78.5
I49.8 E78.5
I44.5 I51.5
Z95.0 I51.5
I50.9 I51.5
E78.5 I51.5
I51.5 I44.5
Z95.0 I44.5
I50.9 I44.5
E78.5 I44.5
I51.5 Z95.0
I44.5 Z95.0
I50.9 Z95.0
E78.5 Z95.0
I51.5 I50.9
I44.5 I50.9
Z95.0 I50.9
E78.5 I50.9
I51.5 E78.5
I44.5 E78.5
Z95.0 E78.5
I50.9 E78.5
I71.6 C34.9
I48.X C34.9
I10.X C34.9
H91.1 C34.9
C34.9 I71.6
I48.X I71.6
I10.X I71.6
H91.1 I71.6
C34.9 I48.X
I71.6 I48.X
H91.1 I48.X
C34.9 I10.X
I71.6 I10.X
H91.1 I10.X
C34.9 H91.1
I71.6 H91.1
I48.X H91.1
I10.X H91.1
S72.0 J44.9
I10.X J44.9
E11.9 J44.9
I46.1 J44.9
J44.9 S72.0
I10.X S72.0
E11.9 S72.0
I46.1 S72.0
J44.9 I10.X
S72.0 I10.X
I46.1 I10.X
J44.9 E11.9
S72.0 E11.9
I46.1 E11.9
J44.9 I46.1
S72.0 I46.1
I10.X I46.1
E11.9 I46.1
J96.0 I26.9
I48.X I26.9
N17.9 I26.9
I46.1 I26.9
I26.9 J96.0
I48.X J96.0
N17.9 J96.0
I46.1 J96.0
I26.9 I48.X
J96.0 I48.X
N17.9 I48.X
I46.1 I48.X
I26.9 N17.9
J96.0 N17.9
I48.X N17.9
I46.1 N17.9
I26.9 I46.1
J96.0 I46.1
I48.X I46.1
N17.9 I46.1
I49.5 I35.0
Z45.0 I35.0
Z45.9 I35.0
I46.1 I35.0
I35.0 I49.5
Z45.0 I49.5
Z45.9 I49.5
I46.1 I49.5
I35.0 Z45.0
I49.5 Z45.0
Z45.9 Z45.0
I46.1 Z45.0
I35.0 Z45.9
I49.5 Z45.9
Z45.0 Z45.9
I46.1 Z45.9
I35.0 I46.1
I49.5 I46.1
Z45.0 I46.1
Z45.9 I46.1
I31.9 I51.5
S26.0 I51.5
I46.1 I51.5
I51.5 I31.9
S26.0 I31.9
Z95.0 I31.9
I46.1 I31.9
I51.5 S26.0
I31.9 S26.0
Z95.0 S26.0
I46.1 S26.0
I31.9 Z95.0
S26.0 Z95.0
I46.1 Z95.0
I51.5 I46.1
I31.9 I46.1
S26.0 I46.1
Z95.0 I46.1
I05.2 I09.1
I25.1 I09.1
I67.8 I09.1
I09.1 I05.2
I25.1 I05.2
I67.8 I05.2
I50.9 I05.2
I09.1 I25.1
I05.2 I25.1
I67.8 I25.1
I50.9 I25.1
I09.1 I67.8
I05.2 I67.8
I25.1 I67.8
I50.9 I67.8
I05.2 I50.9
I25.1 I50.9
I67.8 I50.9
I20.8 I25.8
Z95.5 I25.8
I50.9 I25.8
I25.8 I20.8
Z95.5 I20.8
I50.9 I20.8
I70.9 I20.8
I25.8 Z95.5
I20.8 Z95.5
I50.9 Z95.5
I70.9 Z95.5
I25.8 I50.9
I20.8 I50.9
Z95.5 I50.9
I70.9 I50.9
I20.8 I70.9
Z95.5 I70.9
I50.9 I70.9
I36.1 I27.0
I45.1 I27.0
I49.8 I27.0
K21.9 I27.0
I27.0 I36.1
I45.1 I36.1
I49.8 I36.1
K21.9 I36.1
I27.0 I45.1
I36.1 I45.1
I49.8 I45.1
K21.9 I45.1
I27.0 I49.8
I36.1 I49.8
I45.1 I49.8
K21.9 I49.8
I27.0 K21.9
I36.1 K21.9
I45.1 K21.9
I49.8 K21.9
Q23.3 Q24.8
Z01.7 Q24.8
Q23.3 Q23.1
Z01.7 Q23.1
Q24.8 Q23.3
Q23.1 Q23.3
C91.1 Q23.3
Z01.7 Q23.3
Q23.3 C91.1
Z01.7 C91.1
Q24.8 Z01.7
Q23.1 Z01.7
Q23.3 Z01.7
C91.1 Z01.7
J90.X I11.0
N18.9 I11.0
D64.9 I11.0
Z01.7 I11.0
I11.0 J90.X
N18.9 J90.X
D64.9 J90.X
Z01.7 J90.X
I11.0 N18.9
J90.X N18.9
D64.9 N18.9
Z01.7 N18.9
I11.0 D64.9
J90.X D64.9
N18.9 D64.9
Z01.7 D64.9
I11.0 Z01.7
J90.X Z01.7
N18.9 Z01.7
D64.9 Z01.7
I10.X I47.1
I50.9 I47.1
E03.9 I47.1
Z01.7 I47.1
I47.1 I10.X
E03.9 I10.X
Z01.7 I10.X
I47.1 I50.9
E03.9 I50.9
Z01.7 I50.9
I47.1 E03.9
I10.X E03.9
I50.9 E03.9
Z01.7 E03.9
I47.1 Z01.7
I10.X Z01.7
I50.9 Z01.7
E03.9 Z01.7
E11.2 I12.0
E11.3 I12.0
E11.4 I12.0
Z01.7 I12.0
I12.0 E11.2
E11.3 E11.2
E11.4 E11.2
Z01.7 E11.2
I12.0 E11.3
E11.2 E11.3
E11.4 E11.3
Z01.7 E11.3
I12.0 E11.4
E11.2 E11.4
E11.3 E11.4
Z01.7 E11.4
I12.0 Z01.7
E11.2 Z01.7
E11.3 Z01.7
E11.4 Z01.7
I50.9 I08.0
I49.8 I08.0
E11.9 I08.0
Z01.7 I08.0
I08.0 I50.9
I08.0 I49.8
Z01.7 I49.8
I08.0 E11.9
Z01.7 E11.9
I08.0 Z01.7
I49.8 Z01.7
E11.9 Z01.7
E11.9 I47.1
I47.1 E11.9
I20.9 I11.0
E02.X I11.0
E66.8 I11.0
I11.0 I20.9
E02.X I20.9
E66.8 I20.9
Z01.7 I20.9
I11.0 E02.X
I20.9 E02.X
E66.8 E02.X
Z01.7 E02.X
I11.0 E66.8
I20.9 E66.8
E02.X E66.8
Z01.7 E66.8
I20.9 Z01.7
E02.X Z01.7
E66.8 Z01.7
E11.9 I11.9
E78.0 I11.9
Z01.7 I11.9
E78.0 I49.8
I11.9 E11.9
E78.0 E11.9
I11.9 E78.0
I49.8 E78.0
E11.9 E78.0
Z01.7 E78.0
I11.9 Z01.7
E78.0 Z01.7
E78.0 I47.1
I49.8 I10.X
I10.X I49.8
I47.1 E78.0
I07.1 I09.1
I06.1 I09.1
Z01.7 I09.1
I07.1 I05.2
I06.1 I05.2
Z01.7 I05.2
I09.1 I07.1
I05.2 I07.1
I06.1 I07.1
Z01.7 I07.1
I09.1 I06.1
I05.2 I06.1
I07.1 I06.1
Z01.7 I06.1
I09.1 Z01.7
I05.2 Z01.7
I07.1 Z01.7
I06.1 Z01.7
I06.2 I09.1
I09.1 I06.2
I05.2 I06.2
I07.1 I06.2
Z01.7 I06.2
I06.2 I05.2
I06.2 I07.1
I06.2 Z01.7
Z45.9 I51.5
I10.X I51.5
Z01.7 I51.5
I51.5 Z45.9
I50.9 Z45.9
I10.X Z45.9
Z01.7 Z45.9
Z45.9 I50.9
I51.5 I10.X
Z45.9 I10.X
I51.5 Z01.7
Z45.9 Z01.7
I80.2 I27.0
I87.2 I27.0
I10.X I27.0
Z01.7 I27.0
I27.0 I80.2
I87.2 I80.2
I10.X I80.2
Z01.7 I80.2
I27.0 I87.2
I80.2 I87.2
I10.X I87.2
Z01.7 I87.2
I27.0 I10.X
I80.2 I10.X
I87.2 I10.X
I27.0 Z01.7
I80.2 Z01.7
I87.2 Z01.7
I20.0 I25.8
I25.1 I25.8
Z01.7 I25.8
I20.0 I21.0
I25.1 I21.0
Z01.7 I21.0
I25.8 I20.0
I21.0 I20.0
I25.1 I20.0
Z01.7 I20.0
I25.8 I25.1
I21.0 I25.1
I20.0 I25.1
Z01.7 I25.1
I25.8 Z01.7
I21.0 Z01.7
I20.0 Z01.7
I25.1 Z01.7
I34.0 I26.0
I36.1 I26.0
I27.0 I26.0
Z01.7 I26.0
I26.0 I34.0
I36.1 I34.0
I27.0 I34.0
Z01.7 I34.0
I26.0 I36.1
I34.0 I36.1
Z01.7 I36.1
I26.0 I27.0
I34.0 I27.0
I26.0 Z01.7
I34.0 Z01.7
I36.1 Z01.7
I34.0 I35.2
I36.1 I35.2
I27.2 I35.2
Z01.7 I35.2
I35.2 I34.0
I27.2 I34.0
I35.2 I36.1
I27.2 I36.1
I35.2 I27.2
I34.0 I27.2
I36.1 I27.2
Z01.7 I27.2
I35.2 Z01.7
I27.2 Z01.7
I34.0 I42.0
I36.1 I42.0
I27.2 I42.0
Z01.7 I42.0
I42.0 I34.0
I42.0 I36.1
I42.0 I27.2
I42.0 Z01.7
I49.5 I51.5
I31.3 I51.5
I51.5 I49.5
I31.3 I49.5
I31.9 I49.5
Z01.7 I49.5
I51.5 I31.3
I49.5 I31.3
I31.9 I31.3
Z01.7 I31.3
I49.5 I31.9
I31.3 I31.9
Z01.7 I31.9
I49.5 Z01.7
I31.3 Z01.7
I31.9 Z01.7
I35.0 I25.8
I08.1 I25.8
I37.1 I25.8
I25.8 I35.0
I08.1 I35.0
I37.1 I35.0
Z01.7 I35.0
I25.8 I08.1
I35.0 I08.1
I37.1 I08.1
Z01.7 I08.1
I25.8 I37.1
I35.0 I37.1
I08.1 I37.1
Z01.7 I37.1
I35.0 Z01.7
I08.1 Z01.7
I37.1 Z01.7
I36.1 I25.8
I36.1 I35.0
I25.8 I36.1
I35.0 I36.1
I37.1 I36.1
I36.1 I37.1
I05.0 I09.1
I44.0 I09.1
I09.1 I05.0
I07.1 I05.0
I44.0 I05.0
Z01.7 I05.0
I05.0 I07.1
I44.0 I07.1
I09.1 I44.0
I05.0 I44.0
I07.1 I44.0
Z01.7 I44.0
I05.0 Z01.7
I44.0 Z01.7
I69.4 I64.X
I48.X I64.X
I44.0 I64.X
Z01.7 I64.X
I64.X I69.4
I48.X I69.4
I44.0 I69.4
Z01.7 I69.4
I64.X I48.X
I69.4 I48.X
I44.0 I48.X
Z01.7 I48.X
I64.X I44.0
I69.4 I44.0
I48.X I44.0
I64.X Z01.7
I69.4 Z01.7
I48.X Z01.7
I51.3 I09.1
I51.3 I05.0
I09.1 I51.3
I05.0 I51.3
I44.0 I51.3
Z01.7 I51.3
I51.3 I44.0
I51.3 Z01.7
I34.0 I11.0
I70.0 I11.0
I44.3 I11.0
I11.0 I34.0
I70.0 I34.0
I44.3 I34.0
I11.0 I70.0
I34.0 I70.0
I44.3 I70.0
Z01.7 I70.0
I11.0 I44.3
I34.0 I44.3
I70.0 I44.3
Z01.7 I44.3
I70.0 Z01.7
I44.3 Z01.7
I44.2 I09.1
Z95.2 I07.1
I44.2 I07.1
I07.1 Z95.2
I44.2 Z95.2
Z01.7 Z95.2
I09.1 I44.2
I07.1 I44.2
Z95.2 I44.2
Z01.7 I44.2
Z95.2 Z01.7
I44.2 Z01.7
I50.0 I27.0
I27.0 I50.0
I36.1 I50.0
I45.1 I50.0
Z01.7 I50.0
I50.0 I36.1
I50.0 I45.1
Z01.7 I45.1
I50.0 Z01.7
I45.1 Z01.7
I50.0 I27.2
I45.1 I27.2
I27.2 I50.0
I27.2 I45.1
Q24.2 G45.9
I48.X G45.9
I47.1 G45.9
Z01.7 G45.9
G45.9 Q24.2
I48.X Q24.2
I47.1 Q24.2
Z01.7 Q24.2
G45.9 I48.X
Q24.2 I48.X
G45.9 I47.1
Q24.2 I47.1
G45.9 Z01.7
Q24.2 Z01.7
I08.2 I09.1
I48.X I09.1
I08.2 I05.0
I48.X I05.0
I09.1 I08.2
I05.0 I08.2
I48.X I08.2
Z01.7 I08.2
I09.1 I48.X
I05.0 I48.X
I08.2 I48.X
I08.2 Z01.7
Z95.2 I51.5
I47.2 I51.5
I48.X I51.5
I51.5 Z95.2
I47.2 Z95.2
I48.X Z95.2
I51.5 I47.2
Z95.2 I47.2
I48.X I47.2
Z01.7 I47.2
I51.5 I48.X
Z95.2 I48.X
I47.2 I48.X
I47.2 Z01.7
I48.X I07.1
I07.1 I48.X
I26.9 C34.8
D47.9 C34.8
I49.8 C34.8
Z01.7 C34.8
C34.8 I26.9
D47.9 I26.9
I49.8 I26.9
Z01.7 I26.9
C34.8 D47.9
I26.9 D47.9
I49.8 D47.9
Z01.7 D47.9
C34.8 I49.8
I26.9 I49.8
D47.9 I49.8
C34.8 Z01.7
I26.9 Z01.7
D47.9 Z01.7
G90.9 I26.9
I50.9 I26.9
I26.9 G90.9
I50.9 G90.9
I49.8 G90.9
Z01.7 G90.9
I26.9 I50.9
G90.9 I50.9
G90.9 I49.8
G90.9 Z01.7
I49.8 I25.8
I25.8 I49.8
I10.X I35.0
I50.9 I35.0
I49.8 I35.0
I35.0 I10.X
I35.0 I50.9
I35.0 I49.8
I10.X R07.4
I50.9 R07.4
I49.8 R07.4
Z01.7 R07.4
R07.4 I10.X
R07.4 I50.9
R07.4 I49.8
R07.4 Z01.7
Z45.2 Y61.7
I50.9 Y61.7
I49.8 Y61.7
Z01.7 Y61.7
Y61.7 Z45.2
I50.9 Z45.2
I49.8 Z45.2
Z01.7 Z45.2
Y61.7 I50.9
Z45.2 I50.9
Y61.7 I49.8
Z45.2 I49.8
Y61.7 Z01.7
Z45.2 Z01.7
Z95.2 I35.0
I35.0 Z95.2
I49.8 Z95.2
Z95.2 I49.8
I64.X I09.1
I49.8 I09.1
I64.X Z95.2
I09.1 I64.X
Z95.2 I64.X
I49.8 I64.X
I09.1 I49.8
I64.X I49.8
I08.3 I09.1
I10.X I09.1
I09.1 I08.3
I10.X I08.3
I50.9 I08.3
Z01.7 I08.3
I09.1 I10.X
I08.3 I10.X
I08.3 I50.9
I08.3 Z01.7
I27.9 I60.9
I10.X I60.9
I50.9 I60.9
Z01.7 I60.9
I60.9 I27.9
I10.X I27.9
I50.9 I27.9
Z01.7 I27.9
I60.9 I10.X
I27.9 I10.X
I60.9 I50.9
I27.9 I50.9
I60.9 Z01.7
I27.9 Z01.7
I48.X I25.1
I10.X I25.1
I25.1 I48.X
I25.1 I10.X
I50.9 I05.0
I05.0 I50.9
I64.X I25.1
I70.9 I25.1
I25.1 I64.X
I70.9 I64.X
I50.9 I64.X
I25.1 I70.9
I64.X I70.9
Z01.7 I70.9
I64.X I50.9
I70.9 Z01.7
J84.1 J98.4
J22.X J98.4
I50.9 J98.4
Z01.7 J98.4
J98.4 J84.1
J22.X J84.1
I50.9 J84.1
Z01.7 J84.1
J98.4 J22.X
J84.1 J22.X
I50.9 J22.X
Z01.7 J22.X
J98.4 I50.9
J84.1 I50.9
J22.X I50.9
J98.4 Z01.7
J84.1 Z01.7
J22.X Z01.7
I10.X I26.9
T81.4 I26.9
I26.9 I10.X
T81.4 I10.X
I26.9 T81.4
I10.X T81.4
I50.9 T81.4
Z01.7 T81.4
T81.4 I50.9
T81.4 Z01.7
I67.4 I09.1
I67.4 I05.0
I67.4 I07.1
I09.1 I67.4
I05.0 I67.4
I07.1 I67.4
Z01.7 I67.4
I67.4 Z01.7
I34.0 I35.0
I69.4 I35.0
I35.0 I34.0
I69.4 I34.0
I69.4 I10.X
I35.0 I69.4
I34.0 I69.4
I10.X I69.4
I44.7 I25.8
I25.8 I44.7
I10.X I44.7
I70.9 I44.7
Z01.7 I44.7
I44.7 I10.X
I44.7 I70.9
I44.7 Z01.7
I25.2 I25.8
I20.9 I25.8
I25.8 I25.2
I20.9 I25.2
I70.9 I25.2
Z01.7 I25.2
I25.8 I20.9
I25.2 I20.9
I70.9 I20.9
I25.2 I70.9
I20.9 I70.9
I25.2 Z01.7
I24.8 I25.8
I24.8 I21.0
I25.8 I24.8
I21.0 I24.8
I70.9 I24.8
Z01.7 I24.8
I24.8 I70.9
I24.8 Z01.7
I25.4 I25.8
I25.4 I20.0
I70.9 I20.0
I25.8 I25.4
I20.0 I25.4
I70.9 I25.4
Z01.7 I25.4
I20.0 I70.9
I25.4 I70.9
I25.4 Z01.7
I21.1 I25.8
I25.8 I21.1
I25.1 I21.1
I70.9 I21.1
Z01.7 I21.1
I21.1 I25.1
I21.1 I70.9
I21.1 Z01.7
I45.1 I25.8
I45.1 I25.2
I25.8 I45.1
I25.2 I45.1
I70.9 I45.1
I45.1 I70.9
I70.0 I25.8
I70.0 I21.0
I25.8 I70.0
I21.0 I70.0
I70.9 I70.0
I70.0 I70.9
I70.1 I25.8
I70.1 I24.8
I25.8 I70.1
I24.8 I70.1
I70.9 I70.1
Z01.7 I70.1
I70.1 I70.9
I70.1 Z01.7
I26.0 I25.8
I80.2 I25.8
I25.8 I26.0
I80.2 I26.0
I70.9 I26.0
I25.8 I80.2
I26.0 I80.2
I70.9 I80.2
I26.0 I70.9
I80.2 I70.9
T82.8 I25.8
T82.8 Z95.5
Z01.7 Z95.5
I25.8 T82.8
Z95.5 T82.8
I70.9 T82.8
Z01.7 T82.8
T82.8 I70.9
Z95.5 Z01.7
T82.8 Z01.7
I80.2 I21.1
I21.1 I80.2
J44.9 I48.X
J44.9 I50.9
I48.X J44.9
I50.9 J44.9
Z01.7 J44.9
J44.9 Z01.7
I51.7 I11.0
I51.8 I11.0
J96.1 I11.0
I11.0 I51.7
I51.8 I51.7
J96.1 I51.7
Z01.7 I51.7
I11.0 I51.8
I51.7 I51.8
J96.1 I51.8
Z01.7 I51.8
I11.0 J96.1
I51.7 J96.1
I51.8 J96.1
Z01.7 J96.1
I51.7 Z01.7
I51.8 Z01.7
J96.1 Z01.7
K21.9 I35.0
K21.9 I50.9
I35.0 K21.9
I50.9 K21.9
Z01.7 K21.9
K21.9 Z01.7
I10.X I49.3
I49.8 I49.3
K57.3 I49.3
Z01.7 I49.3
I49.3 I10.X
K57.3 I10.X
I49.3 I49.8
K57.3 I49.8
I49.3 K57.3
I10.X K57.3
I49.8 K57.3
Z01.7 K57.3
I49.3 Z01.7
K57.3 Z01.7
I73.9 I70.2
G45.0 I70.2
M47.2 I70.2
Z01.7 I70.2
I70.2 I73.9
G45.0 I73.9
M47.2 I73.9
Z01.7 I73.9
I70.2 G45.0
I73.9 G45.0
M47.2 G45.0
Z01.7 G45.0
I70.2 M47.2
I73.9 M47.2
G45.0 M47.2
Z01.7 M47.2
I70.2 Z01.7
I73.9 Z01.7
G45.0 Z01.7
M47.2 Z01.7
E78.1 Z03.5
E14.9 Z03.5
M48.0 Z03.5
Z01.7 Z03.5
Z03.5 E78.1
E14.9 E78.1
M48.0 E78.1
Z01.7 E78.1
Z03.5 E14.9
E78.1 E14.9
M48.0 E14.9
Z01.7 E14.9
Z03.5 M48.0
E78.1 M48.0
E14.9 M48.0
Z01.7 M48.0
Z03.5 Z01.7
E78.1 Z01.7
E14.9 Z01.7
M48.0 Z01.7
M81.9 I35.0
M81.9 I50.9
M81.9 I49.8
I35.0 M81.9
I50.9 M81.9
I49.8 M81.9
Z01.7 M81.9
M81.9 Z01.7
I50.9 I27.0
N18.9 I27.0
I27.0 I50.9
N18.9 I50.9
N18.9 I49.8
I27.0 N18.9
I50.9 N18.9
I49.8 N18.9
Z96.8 I35.0
N18.9 I35.0
Z96.8 Z95.2
N18.9 Z95.2
I35.0 Z96.8
Z95.2 Z96.8
N18.9 Z96.8
Z01.7 Z96.8
I35.0 N18.9
Z95.2 N18.9
Z96.8 N18.9
Z96.8 Z01.7
I10.X I44.3
I49.8 I44.3
R07.4 I44.3
I44.3 I10.X
I44.3 I49.8
I44.3 R07.4
E85.4 N05.9
S37.0 N05.9
S34.2 N05.9
Z01.7 N05.9
N05.9 E85.4
S37.0 E85.4
S34.2 E85.4
Z01.7 E85.4
N05.9 S37.0
E85.4 S37.0
S34.2 S37.0
Z01.7 S37.0
N05.9 S34.2
E85.4 S34.2
S37.0 S34.2
Z01.7 S34.2
N05.9 Z01.7
E85.4 Z01.7
S37.0 Z01.7
S34.2 Z01.7
E11.2 I13.2
I08.1 I13.2
S37.0 I13.2
Z01.7 I13.2
I13.2 E11.2
I08.1 E11.2
S37.0 E11.2
I13.2 I08.1
E11.2 I08.1
S37.0 I08.1
I13.2 S37.0
E11.2 S37.0
I08.1 S37.0
I13.2 Z01.7
T82.1 I25.8
T82.1 I50.9
T82.1 I70.9
I25.8 T82.1
I50.9 T82.1
I70.9 T82.1
Z01.7 T82.1
T82.1 Z01.7
Z95.8 I77.1
Y83.1 I77.1
Y44.2 I77.1
Z01.7 I77.1
I77.1 Z95.8
Y83.1 Z95.8
Y44.2 Z95.8
Z01.7 Z95.8
I77.1 Y83.1
Z95.8 Y83.1
Y44.2 Y83.1
Z01.7 Y83.1
I77.1 Y44.2
Z95.8 Y44.2
Y83.1 Y44.2
Z01.7 Y44.2
I77.1 Z01.7
Z95.8 Z01.7
Y83.1 Z01.7
Y44.2 Z01.7
Y83.1 I25.8
Y83.1 I20.0
Y83.1 I70.9
I25.8 Y83.1
I20.0 Y83.1
I70.9 Y83.1
Y83.1 I21.0
I21.0 Y83.1
Y83.1 I24.8
I24.8 Y83.1
I25.0 I25.8
I25.8 I25.0
I70.9 I25.0
Y83.1 I25.0
Z01.7 I25.0
I25.0 I70.9
I25.0 Y83.1
I25.0 Z01.7
Y83.1 I25.1
I25.1 Y83.1
I35.2 I25.8
I25.8 I35.2
I70.9 I35.2
Y83.1 I35.2
I35.2 I70.9
I35.2 Y83.1
I35.1 I71.4
Z45.2 I71.4
Y83.1 I71.4
Z01.7 I71.4
I71.4 I35.1
Z45.2 I35.1
Y83.1 I35.1
Z01.7 I35.1
I71.4 Z45.2
I35.1 Z45.2
Y83.1 Z45.2
I71.4 Y83.1
I35.1 Y83.1
Z45.2 Y83.1
I71.4 Z01.7
I35.1 Z01.7
I44.2 I51.5
I34.0 I51.5
Z45.0 I51.5
I51.5 I44.2
I34.0 I44.2
Z45.0 I44.2
I51.5 I34.0
I44.2 I34.0
Z45.0 I34.0
I51.5 Z45.0
I44.2 Z45.0
I34.0 Z45.0
Z01.7 Z45.0
Z45.0 Z01.7
T82.1 I10.X
Z95.0 I10.X
Z45.0 I10.X
I10.X T82.1
Z95.0 T82.1
Z45.0 T82.1
I10.X Z95.0
T82.1 Z95.0
Z45.0 Z95.0
Z01.7 Z95.0
I10.X Z45.0
T82.1 Z45.0
Z95.0 Z45.0
Z95.0 Z01.7
T82.1 I51.5
I51.5 T82.1
T82.1 Q24.6
Z95.0 Q24.6
Z45.0 Q24.6
Z01.7 Q24.6
Q24.6 T82.1
Q24.6 Z95.0
Q24.6 Z45.0
Q24.6 Z01.7
I82.2 C48.8
I10.X C48.8
Z45.9 C48.8
Z01.7 C48.8
C48.8 I82.2
I10.X I82.2
Z45.9 I82.2
Z01.7 I82.2
C48.8 I10.X
I82.2 I10.X
C48.8 Z45.9
I82.2 Z45.9
C48.8 Z01.7
I82.2 Z01.7
I27.9 I51.5
I11.0 I51.5
I51.5 I27.9
I11.0 I27.9
Z45.9 I27.9
I51.5 I11.0
I27.9 I11.0
Z45.9 I11.0
I27.9 Z45.9
I11.0 Z45.9
Z45.9 I09.1
I50.9 I08.2
Z45.9 I08.2
I08.2 I50.9
I09.1 Z45.9
I08.2 Z45.9
Z45.9 I44.2
I44.2 Z45.9
I48.X I49.5
I49.5 I48.X
Z45.0 I48.X
Z45.9 I48.X
I48.X Z45.0
I48.X Z45.9
I49.1 I44.1
Z45.0 I44.1
Z45.9 I44.1
Z01.7 I44.1
I44.1 I49.1
Z45.0 I49.1
Z45.9 I49.1
Z01.7 I49.1
I44.1 Z45.0
I49.1 Z45.0
I44.1 Z45.9
I49.1 Z45.9
I44.1 Z01.7
I49.1 Z01.7
T82.1 I09.1
Z95.0 I09.1
I09.1 T82.1
Z45.9 T82.1
I09.1 Z95.0
Z45.9 Z95.0
T82.1 Z45.9
Z95.0 Z45.9
T82.1 I49.5
Z95.0 I49.5
I49.5 T82.1
I49.5 Z95.0
T82.1 I44.2
Z95.0 I44.2
I44.2 T82.1
I44.2 Z95.0
I49.8 I49.5
I49.5 I49.8
Z45.0 I49.8
Z95.0 I49.8
I49.8 Z45.0
I49.8 Z95.0
Z95.8 I25.8
Z95.8 I20.0
Z95.8 I70.9
I25.8 Z95.8
I20.0 Z95.8
I70.9 Z95.8
I64.X I25.8
I64.X I26.0
Z95.5 I26.0
I25.8 I64.X
I26.0 I64.X
Z95.5 I64.X
I26.0 Z95.5
I64.X Z95.5
Z95.5 I20.0
I20.0 Z95.5
Z95.5 I21.0
I21.0 Z95.5
Z95.5 I25.2
I25.2 Z95.5
J98.4 I09.1
J98.4 I05.0
Z95.0 I05.0
J98.4 I07.1
Z95.0 I07.1
I09.1 J98.4
I05.0 J98.4
I07.1 J98.4
Z95.0 J98.4
I05.0 Z95.0
I07.1 Z95.0
J98.4 Z95.0
J96.0 J84.1
I46.1 J84.1
J84.1 J96.0
J98.4 J96.0
J96.0 J98.4
I46.1 J98.4
J84.1 I46.1
J98.4 I46.1
Y83.1 I64.X
I46.1 I64.X
Y83.1 I26.0
I46.1 I26.0
I64.X Y83.1
I26.0 Y83.1
I46.1 Y83.1
I64.X I46.1
I26.0 I46.1
Y83.1 I46.1
I48.X I11.0
I49.8 I11.0
I11.0 I48.X
I11.0 I49.8
I49.8 I51.7
I51.7 I49.8
I10.X Z03.5
I50.9 Z03.5
Z03.5 I10.X
Z03.5 I50.9
I31.3 I48.X
I48.X I31.3
I50.9 I31.3
I31.3 I50.9
I47.1 I42.0
I50.9 I42.0
I42.0 I47.1
I42.0 I50.9
I73.9 I74.0
I77.9 I74.0
Z01.7 I74.0
I74.0 I73.9
I77.9 I73.9
I74.0 I77.9
I73.9 I77.9
Z01.7 I77.9
I74.0 Z01.7
I77.9 Z01.7
J96.9 I36.1
J96.9 I27.2
I36.1 J96.9
I27.2 J96.9
Z01.7 J96.9
J96.9 Z01.7
I27.0 I11.9
I11.9 I27.0
K76.6 I09.1
K76.6 I48.X
A41.9 I48.X
K76.6 Z95.2
I09.1 K76.6
I48.X K76.6
Z95.2 K76.6
A41.9 K76.6
I48.X A41.9
K76.6 A41.9
D50.9 I25.8
D50.9 I49.8
D50.9 I50.9
I25.8 D50.9
I49.8 D50.9
I50.9 D50.9
I48.X I35.0
K72.1 I35.0
D69.6 I35.0
K72.1 I50.9
D69.6 I50.9
I35.0 I48.X
K72.1 I48.X
D69.6 I48.X
I35.0 K72.1
I50.9 K72.1
I48.X K72.1
D69.6 K72.1
I35.0 D69.6
I50.9 D69.6
I48.X D69.6
K72.1 D69.6
E03.8 I11.0
E03.8 I34.0
I48.X I44.3
E03.8 I44.3
I44.3 I48.X
E03.8 I48.X
I11.0 E03.8
I34.0 E03.8
I44.3 E03.8
I48.X E03.8
I10.X I49.5
E03.9 I49.5
E03.9 Z45.0
E03.9 Z45.9
I49.5 I10.X
I49.5 E03.9
Z45.0 E03.9
Z45.9 E03.9
E03.9 I25.8
I20.8 I20.0
E03.9 I20.0
I20.8 I21.0
E03.9 I21.0
I20.0 I20.8
I21.0 I20.8
E03.9 I20.8
I25.8 E03.9
I20.0 E03.9
I21.0 E03.9
I20.8 E03.9
E03.9 I09.1
I49.8 I05.2
I48.X I05.2
E03.9 I05.2
I05.2 I49.8
E03.9 I49.8
I05.2 I48.X
E03.9 I48.X
I09.1 E03.9
I05.2 E03.9
I49.8 E03.9
I48.X E03.9
E03.9 I51.5
E03.9 Z95.0
I51.5 E03.9
Z95.0 E03.9
E11.9 I25.8
I49.8 I20.0
I50.9 I20.0
E11.9 I20.0
I20.0 I49.8
I20.0 I50.9
I25.8 E11.9
I20.0 E11.9
I20.0 I24.8
E78.0 I24.8
I24.8 I20.0
E78.0 I20.0
I24.8 E78.0
I20.0 E78.0
E78.5 I25.8
I49.8 I21.0
E78.5 I21.0
I21.0 I49.8
E78.5 I10.X
I25.8 E78.5
I21.0 E78.5
I10.X E78.5
J98.4 I26.0
I44.7 I26.0
I50.9 I26.0
E78.5 I26.0
I26.0 J98.4
I44.7 J98.4
E78.5 J98.4
I26.0 I44.7
J98.4 I44.7
I50.9 I44.7
E78.5 I44.7
I26.0 I50.9
I44.7 I50.9
I26.0 E78.5
J98.4 E78.5
I44.7 E78.5
I44.1 I51.5
Z45.8 I51.5
I51.5 I44.1
Z95.0 I44.1
Z45.8 I44.1
E78.5 I44.1
I44.1 Z95.0
Z45.8 Z95.0
I51.5 Z45.8
I44.1 Z45.8
Z95.0 Z45.8
E78.5 Z45.8
I44.1 E78.5
Z45.8 E78.5
I49.8 I44.1
I44.1 I49.8
E78.5 Z45.0
Z45.0 E78.5
M32.1 N18.9
N26.X N18.9
N28.1 N18.9
E79.0 N18.9
N18.9 M32.1
N26.X M32.1
N28.1 M32.1
E79.0 M32.1
N18.9 N26.X
M32.1 N26.X
N28.1 N26.X
E79.0 N26.X
N18.9 N28.1
M32.1 N28.1
N26.X N28.1
E79.0 N28.1
N18.9 E79.0
M32.1 E79.0
N26.X E79.0
N28.1 E79.0
I20.0 I21.1
I26.0 I21.1
I10.X I21.1
I21.1 I20.0
I26.0 I20.0
I10.X I20.0
I21.1 I26.0
I20.0 I26.0
I10.X I26.0
I21.1 I10.X
I20.0 I10.X
I26.0 I10.X
I71.0 I25.8
I46.1 I25.8
I71.0 I25.1
I46.1 I25.1
I25.8 I71.0
I25.1 I71.0
I70.9 I71.0
I46.1 I71.0
I71.0 I70.9
I46.1 I70.9
I25.8 I46.1
I25.1 I46.1
I71.0 I46.1
I70.9 I46.1
I44.4 I25.8
I44.4 I21.1
I49.8 I21.1
I50.9 I21.1
I25.8 I44.4
I21.1 I44.4
I49.8 I44.4
I50.9 I44.4
I21.1 I49.8
I44.4 I49.8
I21.1 I50.9
I44.4 I50.9
Z95.5 I21.1
I21.1 Z95.5
I49.8 Z95.5
Z95.5 I49.8
I71.2 I77.9
I82.9 I77.9
I49.8 I77.9
I70.9 I77.9
I77.9 I71.2
I82.9 I71.2
I49.8 I71.2
I70.9 I71.2
I77.9 I82.9
I71.2 I82.9
I49.8 I82.9
I70.9 I82.9
I77.9 I49.8
I71.2 I49.8
I82.9 I49.8
I70.9 I49.8
I77.9 I70.9
I71.2 I70.9
I82.9 I70.9
I49.8 I70.9
I49.8 I20.8
I20.8 I49.8
I13.1 N18.9
E87.2 N18.9
D50.9 N18.9
N18.9 I13.1
E87.2 I13.1
D50.9 I13.1
Z01.7 I13.1
N18.9 E87.2
I13.1 E87.2
D50.9 E87.2
Z01.7 E87.2
N18.9 D50.9
I13.1 D50.9
E87.2 D50.9
Z01.7 D50.9
I13.1 Z01.7
E87.2 Z01.7
D50.9 Z01.7
I10.X I20.9
E11.9 I20.9
I20.9 I10.X
I20.9 E11.9
E11.3 I35.0
E66.9 I35.0
E11.3 I50.9
E66.9 I50.9
I35.0 E11.3
I50.9 E11.3
E66.9 E11.3
I35.0 E66.9
I50.9 E66.9
E11.3 E66.9
Z01.7 E66.9
E66.9 Z01.7
E11.9 I11.0
E78.5 I11.0
I11.0 E11.9
E78.5 E11.9
I11.0 E78.5
E11.9 E78.5
Z01.7 E78.5
E78.5 Z01.7
I50.9 I82.8
I49.8 I82.8
E78.5 I82.8
Z01.7 I82.8
I82.8 I50.9
I82.8 I49.8
I82.8 E78.5
I82.8 Z01.7
I65.2 I25.8
G45.9 I25.8
I65.2 I24.8
G45.9 I24.8
I25.8 I65.2
I24.8 I65.2
G45.9 I65.2
Z01.7 I65.2
I25.8 G45.9
I24.8 G45.9
I65.2 G45.9
I65.2 Z01.7
H81.0 I48.X
H81.0 I10.X
H81.0 I49.8
I48.X H81.0
I10.X H81.0
I49.8 H81.0
Z01.7 H81.0
H81.0 Z01.7
I20.9 I24.8
I10.X I24.8
I24.8 I20.9
I24.8 I10.X
I49.8 I74.1
I50.9 I74.1
I10.X I74.1
Z01.7 I74.1
I74.1 I49.8
I74.1 I50.9
I74.1 I10.X
I74.1 Z01.7
I10.X I44.0
I10.X I64.X
I44.0 I10.X
I64.X I10.X
I10.X I20.8
Z01.7 I20.8
I20.8 I10.X
I20.8 Z01.7
I45.1 I35.0
J44.9 I35.0
I35.0 I45.1
J44.9 I45.1
I10.X I45.1
I35.0 J44.9
I45.1 J44.9
I45.1 I10.X
I65.2 I35.0
Y83.1 I35.0
I35.0 I65.2
Y83.1 I65.2
I10.X I65.2
I35.0 Y83.1
I65.2 Y83.1
I10.X Y83.1
I65.2 I10.X
Y83.1 I10.X
I24.8 I25.1
I25.1 I24.8
I25.3 I25.8
I25.3 I21.0
I25.3 I20.0
I25.8 I25.3
I21.0 I25.3
I20.0 I25.3
Z01.7 I25.3
I25.3 Z01.7
I27.0 I27.2
I27.2 I27.0
I51.5 I09.1
I27.0 I09.1
I51.5 I05.0
I27.0 I05.0
I09.1 I51.5
I05.0 I51.5
I27.0 I51.5
I09.1 I27.0
I05.0 I27.0
I51.5 I27.0
I27.2 I09.1
I27.2 I05.0
I27.2 I51.3
I09.1 I27.2
I05.0 I27.2
I51.3 I27.2
I27.2 I35.0
Y83.1 I36.1
I36.1 Y83.1
I27.2 Y83.1
I35.0 I27.2
Y83.1 I27.2
I34.0 I25.8
I26.0 I21.0
I34.0 I21.0
I21.0 I26.0
I25.8 I34.0
I21.0 I34.0
I21.9 I25.8
I25.8 I21.9
I34.0 I21.9
I36.1 I21.9
Z01.7 I21.9
I21.9 I34.0
I21.9 I36.1
I21.9 Z01.7
Z95.2 I35.1
T82.0 I35.1
I44.4 I35.1
I35.1 Z95.2
I44.4 Z95.2
I35.1 T82.0
I44.4 T82.0
Z01.7 T82.0
I35.1 I44.4
Z95.2 I44.4
T82.0 I44.4
Z01.7 I44.4
T82.0 Z01.7
I44.4 Z01.7
Z95.4 I35.1
I44.2 I35.1
Z95.4 T82.0
I44.2 T82.0
I35.1 Z95.4
T82.0 Z95.4
I44.2 Z95.4
Z01.7 Z95.4
I35.1 I44.2
T82.0 I44.2
Z95.4 I44.2
Z95.4 Z01.7
I27.0 J98.4
I45.6 J98.4
J98.4 I27.0
I45.6 I27.0
I45.6 I50.9
J98.4 I45.6
I27.0 I45.6
I50.9 I45.6
Z01.7 I45.6
I45.6 Z01.7
I51.7 I25.8
I47.2 I25.8
I51.7 I20.0
I47.2 I20.0
I25.8 I51.7
I20.0 I51.7
I47.2 I51.7
I25.8 I47.2
I20.0 I47.2
I51.7 I47.2
I36.1 I11.0
I11.0 I36.1
I48.X I36.1
I36.1 I48.X
I35.1 I34.0
I34.0 I35.1
I36.1 I35.1
I48.X I35.1
I35.1 I36.1
I35.1 I48.X
I51.5 I25.1
I49.5 I25.1
I25.1 I51.5
I25.1 I49.5
I50.0 J44.9
I49.8 J44.9
J44.9 I50.0
I10.X I50.0
I49.8 I50.0
I50.0 I10.X
J44.9 I49.8
I50.0 I49.8
I20.8 I25.1
I49.8 I25.1
I25.1 I20.8
I25.1 I49.8
I10.X C85.9
I50.9 C85.9
I49.8 C85.9
Z01.7 C85.9
C85.9 I10.X
C85.9 I50.9
C85.9 I49.8
C85.9 Z01.7
I10.X I35.1
I50.9 I35.1
I49.8 I35.1
I35.1 I10.X
I35.1 I50.9
I35.1 I49.8
I10.X J22.X
I49.8 J22.X
J22.X I10.X
J22.X I49.8
I49.8 Z03.5
Z03.5 I49.8
I20.1 I25.8
I25.8 I20.1
I50.9 I20.1
I49.8 I20.1
Z01.7 I20.1
I20.1 I50.9
I20.1 I49.8
I20.1 Z01.7
I70.9 G90.9
G90.9 I70.9
I70.9 I74.3
Y83.1 I74.3
I49.8 I74.3
Z01.7 I74.3
I74.3 I70.9
I74.3 Y83.1
I49.8 Y83.1
I74.3 I49.8
Y83.1 I49.8
I74.3 Z01.7
I42.2 I51.5
I49.8 I51.5
I51.5 I42.2
Z45.9 I42.2
I49.8 I42.2
Z01.7 I42.2
I42.2 Z45.9
I49.8 Z45.9
I51.5 I49.8
I42.2 I49.8
Z45.9 I49.8
I42.2 Z01.7
I49.8 I07.1
I07.1 I49.8
I49.5 I09.1
Z95.2 I05.0
I49.5 I05.0
I05.0 Z95.2
I49.5 Z95.2
I09.1 I49.5
I05.0 I49.5
Z95.2 I49.5
I27.0 I11.0
I50.0 I11.0
I11.0 I27.0
I11.0 I50.0
I09.1 I25.8
I50.0 I25.8
I25.8 I09.1
I44.4 I09.1
I50.0 I09.1
I09.1 I44.4
I50.0 I44.4
I25.8 I50.0
I09.1 I50.0
I44.4 I50.0
T82.7 I35.0
T82.7 Z95.2
I35.0 T82.7
Z95.2 T82.7
I50.9 T82.7
Z01.7 T82.7
T82.7 I50.9
T82.7 Z01.7
I51.3 I48.X
I48.X I51.3
I64.X T82.0
T82.0 I64.X
I65.8 I25.8
I65.8 I25.1
I65.8 I70.9
I25.8 I65.8
I25.1 I65.8
I70.9 I65.8
Z01.7 I65.8
I65.8 Z01.7
I65.2 I25.1
I25.1 I65.2
I07.1 I25.8
I70.9 I09.1
I25.8 I07.1
I70.9 I07.1
I09.1 I70.9
I07.1 I70.9
I20.0 I25.2
I25.2 I20.0
I20.9 I21.0
I21.0 I20.9
I20.9 I21.1
I21.1 I20.9
I24.8 I21.1
I21.1 I24.8
I25.1 I20.9
I20.9 I25.1
I25.4 I21.1
I21.1 I25.4
I25.1 I35.2
I35.2 I25.1
I25.8 I42.2
I44.3 I42.2
I70.9 I42.2
I42.2 I25.8
I44.3 I25.8
I42.2 I44.3
I25.8 I44.3
I70.9 I44.3
I42.2 I70.9
I44.3 I70.9
I69.3 I25.8
I69.3 I21.0
I25.8 I69.3
I21.0 I69.3
I70.9 I69.3
Z01.7 I69.3
I69.3 I70.9
I69.3 Z01.7
I70.0 I25.1
I70.8 I25.1
I25.1 I70.0
I70.8 I70.0
I25.1 I70.8
I70.0 I70.8
I70.9 I70.8
Z01.7 I70.8
I70.8 I70.9
I70.8 Z01.7
Z95.8 I73.9
I74.2 I73.9
I77.5 I73.9
I73.9 Z95.8
I74.2 Z95.8
I77.5 Z95.8
I73.9 I74.2
Z95.8 I74.2
I77.5 I74.2
Z01.7 I74.2
I73.9 I77.5
Z95.8 I77.5
I74.2 I77.5
Z01.7 I77.5
I74.2 Z01.7
I77.5 Z01.7
I36.1 I27.9
I48.X I27.9
J18.9 I27.9
I27.9 I36.1
J18.9 I36.1
I27.9 I48.X
J18.9 I48.X
I27.9 J18.9
I36.1 J18.9
I48.X J18.9
Z01.7 J18.9
J18.9 Z01.7
I10.X I11.0
J40.X I11.0
J40.X I48.X
I11.0 I10.X
J40.X I10.X
I11.0 J40.X
I48.X J40.X
I10.X J40.X
Z01.7 J40.X
J40.X Z01.7
J44.9 I09.1
J44.9 I07.1
J44.9 Z95.2
I09.1 J44.9
I07.1 J44.9
Z95.2 J44.9
J90.X I35.2
J90.X I36.1
J90.X I34.0
I35.2 J90.X
I36.1 J90.X
I34.0 J90.X
K31.8 I48.X
K31.8 I50.9
K31.8 I49.8
I48.X K31.8
I50.9 K31.8
I49.8 K31.8
Z01.7 K31.8
K31.8 Z01.7
I50.9 M34.9
I49.8 M34.9
M19.9 M34.9
Z01.7 M34.9
M34.9 I50.9
M19.9 I50.9
M34.9 I49.8
M19.9 I49.8
M34.9 M19.9
I50.9 M19.9
I49.8 M19.9
Z01.7 M19.9
M34.9 Z01.7
M19.9 Z01.7
N06.9 I35.0
N06.9 I50.9
N06.9 I49.8
I35.0 N06.9
I50.9 N06.9
I49.8 N06.9
Z01.7 N06.9
N06.9 Z01.7
N17.9 I42.0
N17.9 I36.1
N17.9 I34.0
I42.0 N17.9
I36.1 N17.9
I34.0 N17.9
Z01.7 N17.9
N17.9 Z01.7
N19.X I11.0
N19.X I34.0
N19.X I48.X
I11.0 N19.X
I34.0 N19.X
I48.X N19.X
Z01.7 N19.X
N19.X Z01.7
N39.0 N18.9
Z49.1 N18.9
N31.9 N18.9
N18.9 N39.0
Z49.1 N39.0
N31.9 N39.0
Z01.7 N39.0
N18.9 Z49.1
N39.0 Z49.1
N31.9 Z49.1
Z01.7 Z49.1
N18.9 N31.9
N39.0 N31.9
Z49.1 N31.9
Z01.7 N31.9
N39.0 Z01.7
Z49.1 Z01.7
N31.9 Z01.7
E85.4 N18.9
N18.9 E85.4
Z49.1 E85.4
N39.0 E85.4
E85.4 Z49.1
E85.4 N39.0
Q24.5 Q24.8
Q22.8 Q24.8
Q24.8 Q24.5
Q23.3 Q24.5
Q22.8 Q24.5
Z01.7 Q24.5
Q24.5 Q23.3
Q22.8 Q23.3
Q24.8 Q22.8
Q24.5 Q22.8
Q23.3 Q22.8
Z01.7 Q22.8
Q24.5 Z01.7
Q22.8 Z01.7
Z95.2 I06.2
T82.0 I06.2
I06.2 Z95.2
I06.2 T82.0
Z95.8 I74.3
T82.8 I74.3
T82.8 Y83.1
I74.3 Z95.8
T82.8 Z95.8
I74.3 T82.8
Y83.1 T82.8
Z95.8 T82.8
T82.1 I05.0
T82.1 Z95.2
I05.0 T82.1
Z95.2 T82.1
I10.X I11.9
Y52.0 I11.9
Y52.0 I48.X
I11.9 I10.X
Y52.0 I10.X
I11.9 Y52.0
I48.X Y52.0
I10.X Y52.0
Z01.7 Y52.0
Y52.0 Z01.7
Y83.1 I21.1
I21.1 Y83.1
I36.1 I51.5
I51.5 I36.1
Z45.0 I36.1
I36.1 Z45.0
Z45.0 I42.0
Z45.0 I47.1
Z45.0 I50.9
I42.0 Z45.0
I47.1 Z45.0
I50.9 Z45.0
T82.1 I45.1
Z95.0 I45.1
Z45.0 I45.1
I45.1 T82.1
I45.1 Z95.0
I45.1 Z45.0
I77.1 I35.0
Z95.8 I35.0
I77.1 I65.2
Z95.8 I65.2
I35.0 I77.1
I65.2 I77.1
I35.0 Z95.8
I65.2 Z95.8
I06.0 I09.1
I09.1 I06.0
I07.1 I06.0
Z95.2 I06.0
Z01.7 I06.0
I06.0 I07.1
I06.0 Z95.2
I06.0 Z01.7
Z95.2 I25.8
I25.8 Z95.2
T82.0 I48.X
I48.X T82.0
Y83.1 I71.0
Z45.2 I71.0
Z95.5 I71.0
Z01.7 I71.0
I71.0 Y83.1
Z95.5 Y83.1
I71.0 Z45.2
Z95.5 Z45.2
I71.0 Z95.5
Y83.1 Z95.5
Z45.2 Z95.5
I71.0 Z01.7
Z92.1 I34.0
I70.0 I35.1
Z92.1 I35.1
I70.0 I36.1
Z92.1 I36.1
I35.1 I70.0
I36.1 I70.0
Z92.1 I70.0
I34.0 Z92.1
I35.1 Z92.1
I36.1 Z92.1
I70.0 Z92.1
E78.0 I48.X
I48.X E78.0
I67.8 I48.X
I48.X I67.8
I49.8 I67.8
I67.8 I49.8
Y59.3 I49.8
Y59.3 I50.9
I49.8 Y59.3
I50.9 Y59.3
Z01.7 Y59.3
Y59.3 Z01.7
I21.1 I21.0
E11.9 I21.0
E11.9 I25.1
I21.0 I21.1
E11.9 I21.1
I21.0 E11.9
I25.1 E11.9
I21.1 E11.9
I71.2 I35.1
I97.1 I35.1
N17.9 I35.1
R57.0 I35.1
I35.1 I71.2
I97.1 I71.2
N17.9 I71.2
R57.0 I71.2
I35.1 I97.1
I71.2 I97.1
N17.9 I97.1
R57.0 I97.1
I35.1 N17.9
I71.2 N17.9
I97.1 N17.9
R57.0 N17.9
I35.1 R57.0
I71.2 R57.0
I97.1 R57.0
N17.9 R57.0
I44.7 I42.0
E11.9 I42.0
I42.0 I44.7
E11.9 I44.7
I42.0 E11.9
I44.7 E11.9
E78.5 I35.0
I35.0 E78.5
R07.4 Z03.5
E78.5 Z03.5
Z03.5 R07.4
E78.5 R07.4
Z03.5 E78.5
R07.4 E78.5
J18.9 I11.0
E87.1 I11.0
I11.0 J18.9
I49.8 J18.9
E87.1 J18.9
J18.9 I49.8
E87.1 I49.8
I11.0 E87.1
J18.9 E87.1
I49.8 E87.1
Z01.7 E87.1
E87.1 Z01.7
I49.8 I45.6
F31.9 I45.6
F31.9 I50.9
I45.6 I49.8
F31.9 I49.8
I45.6 F31.9
I50.9 F31.9
I49.8 F31.9
Z01.7 F31.9
F31.9 Z01.7
G20.X G90.9
G20.X I50.9
G20.X I49.8
G90.9 G20.X
I50.9 G20.X
I49.8 G20.X
Z01.7 G20.X
G20.X Z01.7
I49.8 I35.2
G47.3 I35.2
I49.8 I27.2
G47.3 I27.2
I35.2 I49.8
I27.2 I49.8
G47.3 I49.8
I35.2 G47.3
I27.2 G47.3
I49.8 G47.3
Z01.7 G47.3
G47.3 Z01.7
I09.8 I09.1
I06.0 I05.2
I09.8 I05.2
I05.2 I06.0
I09.8 I06.0
I09.1 I09.8
I05.2 I09.8
I06.0 I09.8
Z01.7 I09.8
I09.8 Z01.7
I09.8 I07.1
I09.8 I06.1
I07.1 I09.8
I06.1 I09.8
I10.X I06.0
I10.X I07.1
I06.0 I10.X
I07.1 I10.X
I36.1 J44.9
I27.2 J44.9
J44.9 I36.1
I10.X I36.1
J44.9 I27.2
I10.X I27.2
I36.1 I10.X
I27.2 I10.X
I64.X I34.0
I34.0 I64.X
I70.9 I35.1
I70.9 I71.4
I10.X I71.4
I35.1 I70.9
I71.4 I70.9
I71.4 I10.X
Q61.3 N18.9
N28.9 N18.9
I10.X N18.9
N18.9 Q61.3
N28.9 Q61.3
I10.X Q61.3
Z01.7 Q61.3
N18.9 N28.9
Q61.3 N28.9
I10.X N28.9
Z01.7 N28.9
N18.9 I10.X
Q61.3 I10.X
N28.9 I10.X
Q61.3 Z01.7
N28.9 Z01.7
I71.2 I35.0
I35.0 I71.2
Z95.2 I71.2
I10.X I71.2
Z01.7 I71.2
I71.2 Z95.2
I10.X Z95.2
I71.2 I10.X
Z95.2 I10.X
I71.2 Z01.7
I35.1 I25.8
I25.8 I35.1
I20.9 I35.1
I20.9 I70.0
I35.1 I20.9
I70.0 I20.9
I21.4 I25.8
I21.2 I25.8
I25.8 I21.4
I21.1 I21.4
I21.2 I21.4
Z01.7 I21.4
I21.4 I21.1
I21.2 I21.1
I25.8 I21.2
I21.4 I21.2
I21.1 I21.2
Z01.7 I21.2
I21.4 Z01.7
I21.2 Z01.7
I49.0 I27.9
I27.0 I27.9
I49.0 I48.X
I27.0 I48.X
I27.9 I49.0
I48.X I49.0
I27.0 I49.0
Z01.7 I49.0
I27.9 I27.0
I48.X I27.0
I49.0 I27.0
I49.0 Z01.7
I27.9 I09.1
I27.9 I05.0
I27.9 I07.1
I09.1 I27.9
I05.0 I27.9
I07.1 I27.9
I27.2 I06.0
I27.2 I07.1
I06.0 I27.2
I07.1 I27.2
I27.9 I34.0
I34.0 I27.9
Q21.1 Q24.8
Y83.1 Q24.8
I27.2 Q24.8
Q24.8 Q21.1
Y83.1 Q21.1
I27.2 Q21.1
Z01.7 Q21.1
Q24.8 Y83.1
Q21.1 Y83.1
Q24.8 I27.2
Q21.1 I27.2
Q21.1 Z01.7
I34.0 I21.1
I21.1 I34.0
I67.2 I25.8
I44.0 I25.8
I67.2 I20.0
I44.0 I20.0
I25.8 I67.2
I20.0 I67.2
I44.0 I67.2
Z01.7 I67.2
I25.8 I44.0
I20.0 I44.0
I67.2 I44.0
I67.2 Z01.7
I44.7 I34.0
I44.7 I36.1
I34.0 I44.7
I36.1 I44.7
I44.0 I11.0
I44.7 I11.0
I44.7 I48.X
I11.0 I44.0
I44.7 I44.0
I11.0 I44.7
I48.X I44.7
I44.0 I44.7
I44.7 I51.5
I44.2 I11.0
I51.5 I44.7
I44.2 I44.7
I11.0 I44.2
I44.7 I44.2
I50.1 I11.0
I11.0 I50.1
I48.X I50.1
I44.3 I50.1
Z01.7 I50.1
I50.1 I48.X
I50.1 I44.3
I50.1 Z01.7
I45.1 I11.0
I45.1 I34.0
I11.0 I45.1
I34.0 I45.1
I47.1 I09.1
I47.1 I07.1
I47.1 Z95.2
I09.1 I47.1
I07.1 I47.1
Z95.2 I47.1
I10.X I05.0
I05.0 I10.X
I44.2 I49.5
I49.5 I44.2
I48.X I44.2
I44.2 I48.X
I08.1 I09.1
I09.1 I08.1
Z95.2 I08.1
I48.X I08.1
I08.1 Z95.2
I08.1 I48.X
I47.1 I45.6
I45.6 I47.1
I50.9 I51.3
I49.8 I51.3
I51.3 I50.9
I51.3 I49.8
I74.3 I48.X
I48.X I74.3
I50.9 I74.3
I74.3 I50.9
Z29.1 D81.8
I50.9 D81.8
I49.8 D81.8
Z01.7 D81.8
D81.8 Z29.1
I50.9 Z29.1
I49.8 Z29.1
Z01.7 Z29.1
D81.8 I50.9
Z29.1 I50.9
D81.8 I49.8
Z29.1 I49.8
D81.8 Z01.7
Z29.1 Z01.7
I64.X I11.0
I64.X I51.5
I11.0 I64.X
I51.5 I64.X
I50.0 I48.X
I48.X I50.0
I31.9 I35.0
I35.0 I31.9
I10.X I31.9
I50.9 I31.9
I31.9 I10.X
I31.9 I50.9
I34.0 I42.1
I10.X I42.1
I50.9 I42.1
Z01.7 I42.1
I42.1 I34.0
I42.1 I10.X
I42.1 I50.9
I42.1 Z01.7
I10.X I49.0
I50.9 I49.0
I49.0 I10.X
I49.0 I50.9
J20.8 J44.1
I10.X J44.1
I50.9 J44.1
Z01.7 J44.1
J44.1 J20.8
I10.X J20.8
I50.9 J20.8
Z01.7 J20.8
J44.1 I10.X
J20.8 I10.X
J44.1 I50.9
J20.8 I50.9
J44.1 Z01.7
J20.8 Z01.7
K76.6 J94.8
I10.X J94.8
I50.9 J94.8
Z01.7 J94.8
J94.8 K76.6
I10.X K76.6
I50.9 K76.6
Z01.7 K76.6
J94.8 I10.X
K76.6 I10.X
J94.8 I50.9
K76.6 I50.9
J94.8 Z01.7
K76.6 Z01.7
Y83.1 I70.1
I10.X I70.1
I50.9 I70.1
I70.1 Y83.1
I50.9 Y83.1
I70.1 I10.X
I70.1 I50.9
Y83.1 I50.9
T81.4 I25.8
I25.8 T81.4
I70.9 T81.4
T81.4 I70.9
I50.9 I44.1
I44.1 I50.9
I50.9 I49.5
I49.5 I50.9
I50.9 I21.0
I21.0 I50.9
I67.1 I25.8
I67.1 I21.0
I64.X I21.0
I25.8 I67.1
I21.0 I67.1
I64.X I67.1
Z01.7 I67.1
I21.0 I64.X
I67.1 I64.X
I67.1 Z01.7
I64.X I07.1
I07.1 I64.X
I11.0 I25.8
I25.8 I11.0
I21.9 I11.0
I70.9 I11.0
I11.0 I21.9
I70.9 I21.9
I11.0 I70.9
I21.9 I70.9
I35.0 I21.1
I21.1 I35.0
I70.9 I35.0
I35.0 I70.9
I71.0 I42.0
I71.0 I36.1
I71.0 I34.0
I42.0 I71.0
I36.1 I71.0
I34.0 I71.0
I73.9 I09.1
I73.9 I05.2
I73.9 I06.0
I09.1 I73.9
I05.2 I73.9
I06.0 I73.9
J68.0 I35.0
J69.0 I35.0
J68.0 Z95.2
J69.0 Z95.2
I35.0 J68.0
Z95.2 J68.0
J69.0 J68.0
Z01.7 J68.0
I35.0 J69.0
Z95.2 J69.0
J68.0 J69.0
Z01.7 J69.0
J68.0 Z01.7
J69.0 Z01.7
I34.0 I25.5
I36.1 I25.5
J90.X I25.5
Z01.7 I25.5
I25.5 I34.0
I25.5 I36.1
I25.5 J90.X
I25.5 Z01.7
K22.9 I10.X
K22.9 I50.9
K22.9 I49.8
I10.X K22.9
I50.9 K22.9
I49.8 K22.9
Z01.7 K22.9
K22.9 Z01.7
I49.8 I31.9
K31.8 I31.9
I31.9 I49.8
I31.9 K31.8
K57.9 I11.0
K57.9 I48.X
K57.9 J18.9
I11.0 K57.9
I48.X K57.9
J18.9 K57.9
Z01.7 K57.9
K57.9 Z01.7
R04.0 I09.1
R04.0 I51.5
R04.0 Z95.2
I09.1 R04.0
I51.5 R04.0
Z95.2 R04.0
Z01.7 R04.0
R04.0 Z01.7
I49.8 N39.0
K72.9 N39.0
R17.X N39.0
N39.0 I49.8
K72.9 I49.8
R17.X I49.8
N39.0 K72.9
I49.8 K72.9
R17.X K72.9
Z01.7 K72.9
N39.0 R17.X
I49.8 R17.X
K72.9 R17.X
Z01.7 R17.X
K72.9 Z01.7
R17.X Z01.7
T81.0 I25.8
I34.0 I25.1
T81.0 I25.1
I25.1 I34.0
T81.0 I34.0
I25.8 T81.0
I25.1 T81.0
I34.0 T81.0
Z01.7 T81.0
T81.0 Z01.7
I35.0 I51.5
T81.0 I51.5
I51.5 I35.0
T81.0 I35.0
I51.5 T81.0
I35.0 T81.0
I74.1 I71.0
I48.X I71.0
T81.0 I71.0
I71.0 I74.1
I48.X I74.1
T81.0 I74.1
I71.0 I48.X
I74.1 I48.X
T81.0 I48.X
I71.0 T81.0
I74.1 T81.0
I48.X T81.0
Z95.5 I25.1
T81.4 I25.1
I25.1 Z95.5
T81.4 Z95.5
I25.1 T81.4
Z95.5 T81.4
I36.1 I47.1
I35.0 I47.1
T82.0 I47.1
I47.1 I36.1
T82.0 I36.1
I47.1 I35.0
T82.0 I35.0
I47.1 T82.0
I36.1 T82.0
I35.0 T82.0
I48.X I25.8
T82.1 I11.0
I25.8 I48.X
T82.1 I48.X
I11.0 T82.1
I48.X T82.1
Y44.2 I09.1
Y44.2 Z95.2
Y44.2 I48.X
I09.1 Y44.2
Z95.2 Y44.2
I48.X Y44.2
J44.9 I11.0
N17.9 I11.0
Y52.0 I11.0
I11.0 J44.9
N17.9 J44.9
Y52.0 J44.9
I11.0 N17.9
J44.9 N17.9
Y52.0 N17.9
I11.0 Y52.0
J44.9 Y52.0
N17.9 Y52.0
Y83.1 I20.9
I20.9 Y83.1
I45.1 I51.5
I45.1 I44.2
I51.5 I45.1
I44.2 I45.1
I70.0 I51.5
I51.5 I70.0
Z45.0 I70.0
I70.0 Z45.0
J98.4 I51.5
J98.4 I11.0
I51.5 J98.4
I11.0 J98.4
Z45.9 J98.4
J98.4 Z45.9
T82.1 I44.7
Z95.0 I44.7
I44.7 T82.1
I44.7 Z95.0
Z95.8 I20.9
I20.9 Z95.8
I80.2 I27.9
I87.2 I27.9
Z95.8 I27.9
I27.9 I80.2
Z95.8 I80.2
I27.9 I87.2
Z95.8 I87.2
I27.9 Z95.8
I80.2 Z95.8
I87.2 Z95.8
I25.8 I51.5
I25.2 I51.5
Z95.5 I51.5
I51.5 I25.8
I51.5 I25.2
I51.5 Z95.5
Z95.5 I20.9
I20.9 Z95.5
J18.9 I09.1
I09.1 J18.9
Z95.2 J18.9
J18.9 Z95.2
Z95.4 I09.1
I09.1 Z95.4
Z95.2 Z95.4
Z95.4 Z95.2
I25.8 N18.9
I25.8 N28.1
I11.0 N28.1
Z96.8 N28.1
N18.9 I25.8
N28.1 I25.8
Z96.8 I25.8
N28.1 I11.0
Z96.8 I11.0
N28.1 Z96.8
I25.8 Z96.8
I11.0 Z96.8
I49.8 I27.9
I27.9 I49.8
I50.9 I42.2
I42.2 I50.9
M06.1 I11.0
M06.1 I49.8
I11.0 M06.1
I49.8 M06.1
Z01.7 M06.1
M06.1 Z01.7
A41.9 I25.8
I25.2 I35.0
A41.9 I35.0
I35.0 I25.2
A41.9 I25.2
A41.9 I70.9
I25.8 A41.9
I35.0 A41.9
I25.2 A41.9
I70.9 A41.9
I97.1 I71.6
R57.1 I71.6
R57.0 I71.6
I97.1 I10.X
R57.1 I10.X
R57.0 I10.X
I71.6 I97.1
I10.X I97.1
R57.1 I97.1
I71.6 R57.1
I10.X R57.1
I97.1 R57.1
R57.0 R57.1
I71.6 R57.0
I10.X R57.0
R57.1 R57.0
D50.8 I49.8
D50.8 I50.9
D50.8 I10.X
I49.8 D50.8
I50.9 D50.8
I10.X D50.8
Z01.7 D50.8
D50.8 Z01.7
E03.9 I35.1
I35.1 E03.9
I49.5 I67.9
N18.9 I67.9
E11.2 I67.9
Z01.7 I67.9
I67.9 I49.5
N18.9 I49.5
E11.2 I49.5
I67.9 N18.9
I49.5 N18.9
E11.2 N18.9
I67.9 E11.2
I49.5 E11.2
N18.9 E11.2
I67.9 Z01.7
I05.1 I09.1
I05.1 I06.1
I09.1 I05.1
I06.1 I05.1
I07.1 I05.1
Z01.7 I05.1
I05.1 I07.1
I05.1 Z01.7
I20.1 I20.0
I20.0 I20.1
I10.X I20.1
I20.1 I10.X
I51.7 I27.9
I27.2 I27.9
I27.9 I51.7
I27.2 I51.7
I10.X I51.7
I27.9 I27.2
I51.7 I27.2
I51.7 I10.X
I10.X I35.2
I35.2 I10.X
I45.1 I49.5
I44.6 I49.5
I49.5 I45.1
I44.6 I45.1
I49.5 I44.6
I45.1 I44.6
I10.X I44.6
Z01.7 I44.6
I44.6 I10.X
I44.6 Z01.7
I34.2 I35.0
I35.0 I34.2
I48.X I34.2
I10.X I34.2
Z01.7 I34.2
I34.2 I48.X
I34.2 I10.X
I34.2 Z01.7
I50.9 I11.9
I11.9 I50.9
I49.8 I71.6
I50.9 I71.6
Z01.7 I71.6
I71.6 I49.8
I71.6 I50.9
I71.6 Z01.7
I49.8 J15.9
I50.9 J15.9
I10.X J15.9
Z01.7 J15.9
J15.9 I49.8
J15.9 I50.9
J15.9 I10.X
J15.9 Z01.7
I99.X I25.8
I25.8 I99.X
I70.9 I99.X
I10.X I99.X
Z01.7 I99.X
I99.X I70.9
I99.X I10.X
I99.X Z01.7
J44.9 I27.9
I27.9 J44.9
I44.0 I71.4
J44.1 I71.4
I71.4 I44.0
J44.1 I44.0
I71.4 J44.1
I44.0 J44.1
I10.X Q24.8
Q22.8 Q21.1
I10.X Q21.1
Q21.1 Q22.8
I10.X Q22.8
Q24.8 I10.X
Q21.1 I10.X
Q22.8 I10.X
Q22.1 Q24.8
Q24.8 Q22.1
Q23.3 Q22.1
I10.X Q22.1
Z01.7 Q22.1
Q22.1 Q23.3
I10.X Q23.3
Q22.1 I10.X
Q23.3 I10.X
Q22.1 Z01.7
Z45.9 I34.0
I34.0 Z45.9
I10.X N39.0
I10.X N31.9
I10.X Z49.1
N39.0 I10.X
N31.9 I10.X
Z49.1 I10.X
I31.3 I35.0
I27.0 I35.0
I31.3 I36.1
I35.0 I31.3
I36.1 I31.3
I27.0 I31.3
I35.0 I27.0
I31.3 I27.0
I80.2 I11.0
I27.2 I11.0
I11.0 I80.2
I27.2 I80.2
I11.0 I27.2
I80.2 I27.2
I11.0 I21.0
I35.0 I21.0
I21.0 I11.0
I35.0 I11.0
I21.0 I35.0
I11.0 I35.0
I35.1 I11.0
I35.1 I21.0
I11.0 I35.1
I21.0 I35.1
I48.X I08.3
I44.0 I08.3
I08.3 I48.X
I08.3 I44.0
I44.0 Y83.1
I44.0 Z45.2
Y83.1 I44.0
Z45.2 I44.0
I20.9 I51.5
I20.9 I34.0
I51.5 I20.9
I34.0 I20.9
I44.2 I20.9
I20.9 I44.2
I44.2 I25.8
I44.2 I25.2
I44.2 I70.9
I25.8 I44.2
I25.2 I44.2
I70.9 I44.2
I44.4 I21.0
I44.4 Y83.1
I21.0 I44.4
Y83.1 I44.4
I48.X I27.2
I27.2 I48.X
I45.1 I48.X
I48.X I45.1
Q22.5 Q24.8
I45.1 Q24.8
Q24.8 Q22.5
Q21.1 Q22.5
I45.1 Q22.5
Z01.7 Q22.5
Q22.5 Q21.1
I45.1 Q21.1
Q24.8 I45.1
Q22.5 I45.1
Q21.1 I45.1
Q22.5 Z01.7
I05.0 I06.0
I48.X I06.0
I06.0 I05.0
I06.0 I48.X
I36.1 I34.2
I34.2 I36.1
C64.X I10.X
I10.X C64.X
I50.9 C64.X
I49.8 C64.X
Z01.7 C64.X
C64.X I50.9
C64.X I49.8
C64.X Z01.7
I10.9 I31.9
I31.9 I10.9
I50.9 I10.9
I49.8 I10.9
Z01.7 I10.9
I10.9 I50.9
I10.9 I49.8
I10.9 Z01.7
I49.8 I34.0
I34.0 I49.8
I44.4 I40.1
I50.9 I40.1
I49.8 I40.1
Z01.7 I40.1
I40.1 I44.4
I40.1 I50.9
I40.1 I49.8
I40.1 Z01.7
N39.0 I35.0
N39.0 I48.X
I35.0 N39.0
I48.X N39.0
Z45.9 I87.2
I49.8 I87.2
I87.2 Z45.9
I87.2 I49.8
I25.1 I11.0
I49.5 I11.0
I11.0 I25.1
I11.0 I49.5
N17.9 I09.1
I09.1 N17.9
I50.0 N17.9
N17.9 I50.0
I49.5 I42.0
Z45.9 I42.0
I50.0 I42.0
I42.0 I49.5
I50.0 I49.5
I42.0 Z45.9
I50.0 Z45.9
I42.0 I50.0
I49.5 I50.0
Z45.9 I50.0
N01.7 N18.9
D35.2 N18.9
N18.9 N01.7
D35.2 N01.7
I50.9 N01.7
Z01.7 N01.7
N18.9 D35.2
N01.7 D35.2
I50.9 D35.2
Z01.7 D35.2
N01.7 I50.9
D35.2 I50.9
N01.7 Z01.7
D35.2 Z01.7
I31.3 I35.2
I50.9 I35.2
I35.2 I31.3
I10.X I31.3
I31.3 I10.X
I35.2 I50.9
I44.7 I35.2
I35.2 I44.7
I50.9 I99.X
I99.X I50.9
I50.9 I36.1
I36.1 I50.9
I48.X Q24.8
I48.X Q22.5
I50.9 Q22.5
Q24.8 I48.X
Q22.5 I48.X
Q22.5 I50.9
I64.X I27.9
I27.9 I64.X
I70.9 I47.1
I47.1 I70.9
N19.X I49.5
N19.X I10.X
I49.5 N19.X
I10.X N19.X
I50.9 N19.X
N19.X I50.9
I64.X I36.1
I36.1 I64.X
I64.X I35.0
I35.0 I64.X
I20.1 I21.1
I21.1 I20.1
I70.9 I20.1
I20.1 I70.9
I27.9 I25.8
I27.9 I24.8
I25.8 I27.9
I24.8 I27.9
I70.9 I27.9
I27.9 I70.9
I70.9 I34.0
I34.0 I70.9
I77.1 I25.8
I70.0 I24.8
I77.1 I24.8
I24.8 I70.0
I77.1 I70.0
I25.8 I77.1
I24.8 I77.1
I70.0 I77.1
I80.2 I35.0
I80.2 Y83.1
I35.0 I80.2
Y83.1 I80.2
M35.1 I27.0
M35.1 I36.1
I80.2 I36.1
I27.0 M35.1
I36.1 M35.1
I80.2 M35.1
Z01.7 M35.1
I36.1 I80.2
M35.1 I80.2
M35.1 Z01.7
I71.2 I25.8
I71.2 I20.9
I99.X I20.9
I25.8 I71.2
I20.9 I71.2
I99.X I71.2
I20.9 I99.X
I71.2 I99.X
J22.X I09.1
T82.0 I07.1
J22.X I07.1
I07.1 T82.0
J22.X T82.0
I09.1 J22.X
I07.1 J22.X
T82.0 J22.X
I49.1 I34.0
J98.4 I34.0
I34.0 I49.1
I10.X I49.1
J98.4 I49.1
I49.1 I10.X
J98.4 I10.X
I34.0 J98.4
I49.1 J98.4
I10.X J98.4
N39.0 I11.0
E87.6 I11.0
K44.9 I11.0
I11.0 N39.0
E87.6 N39.0
K44.9 N39.0
I11.0 E87.6
N39.0 E87.6
K44.9 E87.6
Z01.7 E87.6
I11.0 K44.9
N39.0 K44.9
E87.6 K44.9
Z01.7 K44.9
E87.6 Z01.7
K44.9 Z01.7
K74.6 I51.5
K74.6 I49.5
K74.6 I50.9
I51.5 K74.6
I49.5 K74.6
I50.9 K74.6
Z01.7 K74.6
K74.6 Z01.7
I69.4 I09.1
I09.1 I69.4
N17.9 I69.4
I69.4 N17.9
J94.2 I35.1
J44.9 I35.1
N39.0 I35.1
I35.1 J94.2
J44.9 J94.2
N39.0 J94.2
Z01.7 J94.2
I35.1 J44.9
J94.2 J44.9
N39.0 J44.9
I35.1 N39.0
J94.2 N39.0
J44.9 N39.0
J94.2 Z01.7
Q23.0 Q24.8
Q25.1 Q24.8
Q23.0 Q23.1
Q25.1 Q23.1
Q24.8 Q23.0
Q23.1 Q23.0
Q25.1 Q23.0
Z01.7 Q23.0
Q24.8 Q25.1
Q23.1 Q25.1
Q23.0 Q25.1
Z01.7 Q25.1
Q23.0 Z01.7
Q25.1 Z01.7
R00.2 I10.X
R00.2 I50.9
R00.2 I49.8
I10.X R00.2
I50.9 R00.2
I49.8 R00.2
Z01.7 R00.2
R00.2 Z01.7
I10.X Q87.4
Y44.2 Q87.4
R31.X Q87.4
Z01.7 Q87.4
Q87.4 I10.X
Y44.2 I10.X
R31.X I10.X
Q87.4 Y44.2
I10.X Y44.2
R31.X Y44.2
Q87.4 R31.X
I10.X R31.X
Y44.2 R31.X
Z01.7 R31.X
Q87.4 Z01.7
R31.X Z01.7
R73.0 I11.0
I49.8 I44.7
R73.0 I44.7
I44.7 I49.8
R73.0 I49.8
I11.0 R73.0
I44.7 R73.0
I49.8 R73.0
Z01.7 R73.0
R73.0 Z01.7
I44.0 I34.2
T81.0 I34.2
I44.0 I36.1
T81.0 I36.1
I34.2 I44.0
I36.1 I44.0
T81.0 I44.0
I34.2 T81.0
I36.1 T81.0
I44.0 T81.0
I51.3 I07.1
I07.1 I51.3
T82.0 I51.3
I51.3 T82.0
I45.2 I51.7
I44.1 I51.7
T82.1 I51.7
I51.7 I45.2
I44.1 I45.2
T82.1 I45.2
Z01.7 I45.2
I51.7 I44.1
I45.2 I44.1
T82.1 I44.1
I51.7 T82.1
I45.2 T82.1
I44.1 T82.1
I45.2 Z01.7
Y44.2 I69.4
I69.4 Y44.2
Y83.1 I11.0
I11.0 Y83.1
Z45.0 I11.0
Z45.0 I50.1
I11.0 Z45.0
I50.1 Z45.0
I25.4 I11.0
I11.0 I25.4
I49.5 I25.4
Z45.0 I25.4
I25.4 I49.5
I25.4 Z45.0
I49.5 I44.0
Z45.9 I44.0
I44.0 I49.5
I44.0 Z45.9
T82.3 I71.2
Y83.1 I71.2
Z45.2 I71.2
I71.2 T82.3
Y83.1 T82.3
Z45.2 T82.3
Z01.7 T82.3
I71.2 Y83.1
T82.3 Y83.1
I71.2 Z45.2
T82.3 Z45.2
T82.3 Z01.7
E87.5 N18.9
Z49.2 N18.9
E87.5 N01.7
Z49.2 N01.7
N18.9 E87.5
N01.7 E87.5
Z49.2 E87.5
Z01.7 E87.5
N18.9 Z49.2
N01.7 Z49.2
E87.5 Z49.2
Z01.7 Z49.2
E87.5 Z01.7
Z49.2 Z01.7
I10.X I33.0
N18.9 I33.0
Z49.1 I33.0
Z01.7 I33.0
I33.0 I10.X
I33.0 N18.9
I33.0 Z49.1
I33.0 Z01.7
I45.3 I36.1
T82.1 I36.1
Z95.0 I36.1
I36.1 I45.3
T82.1 I45.3
Z95.0 I45.3
Z01.7 I45.3
I36.1 T82.1
I45.3 T82.1
I36.1 Z95.0
I45.3 Z95.0
I45.3 Z01.7
Z95.5 I10.X
I10.X Z95.5
I97.1 I35.0
I35.0 I97.1
I50.9 I97.1
I46.1 I97.1
I97.1 I50.9
I46.1 I50.9
I97.1 I46.1
I50.9 I46.1
R57.0 I27.9
R57.0 I27.0
I27.9 R57.0
I27.0 R57.0
A06.5 I25.8
A06.5 I24.8
A41.9 I24.8
A06.5 I25.1
A41.9 I25.1
I25.8 A06.5
I24.8 A06.5
I25.1 A06.5
A41.9 A06.5
I24.8 A41.9
I25.1 A41.9
A06.5 A41.9
I46.1 I09.1
I46.1 I05.0
I46.1 I06.0
I46.1 I07.1
I09.1 I46.1
I05.0 I46.1
I06.0 I46.1
I07.1 I46.1
Y60.5 I35.2
I31.9 I35.2
I46.1 I35.2
Y60.5 Y83.1
I31.9 Y83.1
I35.2 Y60.5
Y83.1 Y60.5
I31.9 Y60.5
I46.1 Y60.5
I35.2 I31.9
Y83.1 I31.9
Y60.5 I31.9
I35.2 I46.1
Y60.5 I46.1
I64.X I71.0
I10.X I71.0
I49.8 I71.0
I71.0 I64.X
I71.0 I10.X
I71.0 I49.8
I46.1 I49.8
I49.8 I46.1
I27.2 I25.8
I25.8 I27.2
I70.9 I27.2
I46.1 I27.2
I46.1 I27.9
I27.2 I70.9
I27.2 I46.1
I27.9 I46.1
Z95.4 I47.1
I47.1 Z95.4
I50.9 Z95.4
Z95.4 I50.9
R57.1 I25.8
I24.8 I34.0
R57.1 I34.0
I24.8 I36.1
R57.1 I36.1
I34.0 I24.8
I36.1 I24.8
R57.1 I24.8
I25.8 R57.1
I34.0 R57.1
I36.1 R57.1
I24.8 R57.1
K63.8 I35.0
D53.9 I35.0
K63.8 I49.8
D53.9 I49.8
I35.0 K63.8
I49.8 K63.8
D53.9 K63.8
Z01.7 K63.8
I35.0 D53.9
I49.8 D53.9
K63.8 D53.9
Z01.7 D53.9
K63.8 Z01.7
D53.9 Z01.7
I35.1 I35.0
D76.3 I35.0
I35.0 I35.1
D76.3 I35.1
D76.3 I34.0
I35.0 D76.3
I35.1 D76.3
I34.0 D76.3
Z01.7 D76.3
D76.3 Z01.7
E11.9 G90.9
G90.9 E11.9
I64.X I34.2
E11.9 I34.2
I34.2 I64.X
E11.9 I64.X
I34.2 E11.9
I64.X E11.9
I49.8 I26.0
E66.9 I26.0
I26.0 I49.8
E66.9 I49.8
I26.0 E66.9
I49.8 E66.9
G47.3 I10.X
G47.3 I50.9
I10.X G47.3
I50.9 G47.3
N18.9 I48.X
I48.X N18.9
I44.2 I35.0
I35.0 I44.2
Y83.1 I44.2
I10.X I44.2
I44.2 Y83.1
I44.2 I10.X
T82.3 I71.0
I71.0 T82.3
Z95.5 T82.3
I10.X T82.3
T82.3 Z95.5
T82.3 I10.X
I49.8 I42.0
I20.0 I42.0
I42.0 I49.8
I42.0 I20.0
I25.1 Q24.8
I25.1 Q23.1
I25.1 Q23.0
Q24.8 I25.1
Q23.1 I25.1
Q23.0 I25.1
I13.2 I27.9
I13.2 I27.2
I27.9 I13.2
I27.2 I13.2
I27.0 I13.2
I13.2 I27.0
I34.0 I11.9
I36.1 I11.9
I11.9 I34.0
I11.9 I36.1
I27.0 I49.5
I27.0 Z45.0
I27.0 Z45.9
I49.5 I27.0
Z45.0 I27.0
Z45.9 I27.0
I27.0 I07.1
I07.1 I27.0
I34.0 I25.2
I36.1 I25.2
I25.2 I34.0
I25.2 I36.1
I44.1 I09.1
I44.0 I51.5
I09.1 I44.1
I44.0 I44.1
I51.5 I44.0
I44.1 I44.0
J44.9 I26.9
I87.2 I26.9
I44.0 I26.9
I26.9 J44.9
I87.2 J44.9
I44.0 J44.9
I26.9 I87.2
J44.9 I87.2
I44.0 I87.2
I26.9 I44.0
J44.9 I44.0
I87.2 I44.0
I20.1 I11.0
I20.1 I20.9
I45.1 I20.9
I11.0 I20.1
I20.9 I20.1
I45.1 I20.1
I20.9 I45.1
I20.1 I45.1
I47.2 I42.0
I47.2 I34.0
I47.2 I36.1
I42.0 I47.2
I34.0 I47.2
I36.1 I47.2
I48.X I06.2
I06.2 I48.X
I48.X Q23.3
I48.X Q22.8
Q23.3 I48.X
Q22.8 I48.X
I10.X I05.1
I49.8 I05.1
I05.1 I10.X
I05.1 I49.8
I31.3 C38.0
I10.X C38.0
I49.8 C38.0
Z01.7 C38.0
C38.0 I31.3
I49.8 I31.3
C38.0 I10.X
C38.0 I49.8
I31.3 I49.8
C38.0 Z01.7
J90.X I42.0
I48.X I42.0
I42.0 J90.X
I48.X J90.X
I49.8 J90.X
I42.0 I48.X
J90.X I48.X
J90.X I49.8
I50.9 I11.0
I11.0 I50.9
I50.9 I44.0
I49.8 I44.0
I44.0 I50.9
I44.0 I49.8
J45.9 I10.X
I10.X J45.9
I50.9 J45.9
I49.8 J45.9
Z01.7 J45.9
J45.9 I50.9
J45.9 I49.8
J45.9 Z01.7
I50.9 I20.9
I20.9 I50.9
M35.1 I27.2
I50.9 I27.2
I27.2 M35.1
I10.X M35.1
I50.9 M35.1
M35.1 I10.X
I27.2 I50.9
M35.1 I50.9
I48.X Q23.1
Q23.1 I48.X
I49.8 I24.8
I50.9 I24.8
I24.8 I49.8
I24.8 I50.9
I49.8 Q21.1
I50.9 Q21.1
Q21.1 I49.8
Q21.1 I50.9
I50.9 I21.9
I21.9 I50.9
J90.X I10.X
I10.X J90.X
Z95.2 J90.X
I50.9 J90.X
J90.X Z95.2
J90.X I50.9
I25.8 I42.8
I25.1 I42.8
I70.9 I42.8
Z01.7 I42.8
I42.8 I25.8
I42.8 I25.1
I42.8 I70.9
I42.8 Z01.7
I35.2 I51.5
I70.1 I51.5
I51.5 I35.2
I70.1 I35.2
I70.1 I34.0
I51.5 I70.1
I35.2 I70.1
I34.0 I70.1
I74.0 I09.1
I74.0 I07.1
I74.0 I06.1
I09.1 I74.0
I07.1 I74.0
I06.1 I74.0
J44.9 I27.0
I27.0 J44.9
I34.0 I42.2
I48.X I42.2
J44.9 I42.2
I42.2 I34.0
J44.9 I34.0
I42.2 I48.X
I42.2 J44.9
I34.0 J44.9
J98.8 I27.9
J96.1 I27.9
J98.8 I27.2
J96.1 I27.2
I27.9 J98.8
I27.2 J98.8
J96.1 J98.8
Z01.7 J98.8
I27.9 J96.1
I27.2 J96.1
J98.8 J96.1
J98.8 Z01.7
D48.6 I50.9
D48.6 I49.8
J98.4 I49.8
I50.9 D48.6
I49.8 D48.6
J98.4 D48.6
Z01.7 D48.6
I49.8 J98.4
D48.6 J98.4
D48.6 Z01.7
I10.X N17.9
K52.9 N17.9
M17.9 N17.9
N17.9 I10.X
K52.9 I10.X
M17.9 I10.X
N17.9 K52.9
I10.X K52.9
M17.9 K52.9
Z01.7 K52.9
N17.9 M17.9
I10.X M17.9
K52.9 M17.9
Z01.7 M17.9
K52.9 Z01.7
M17.9 Z01.7
I10.X I47.2
N40.X I47.2
N40.X I48.X
I47.2 I10.X
N40.X I10.X
I47.2 N40.X
I48.X N40.X
I10.X N40.X
Z01.7 N40.X
N40.X Z01.7
I44.1 I47.1
R00.1 I47.1
I47.1 I44.1
I48.X I44.1
R00.1 I44.1
I44.1 I48.X
R00.1 I48.X
I47.1 R00.1
I44.1 R00.1
I48.X R00.1
Z01.7 R00.1
R00.1 Z01.7
R17.X I34.0
I34.0 R17.X
I74.3 I65.2
I70.9 I65.2
I65.2 I74.3
I65.2 I70.9
Z45.0 I09.1
Z45.0 I05.2
Z45.0 I07.1
I09.1 Z45.0
I05.2 Z45.0
I07.1 Z45.0
I49.4 I42.0
I42.0 I49.4
I49.5 I49.4
Z45.0 I49.4
Z01.7 I49.4
I49.4 I49.5
I49.4 Z45.0
I49.4 Z01.7
I71.4 I51.5
I51.5 I71.4
I48.X I71.4
Z45.9 I71.4
I71.4 I48.X
I71.4 Z45.9
I49.5 I25.8
Z45.9 I25.8
I25.8 I49.5
I70.9 I49.5
I49.5 I70.9
Z45.9 I70.9
I25.8 Z45.9
I70.9 Z45.9
Z95.1 I25.8
Z95.1 I25.1
Z95.1 I70.9
I25.8 Z95.1
I25.1 Z95.1
I70.9 Z95.1
Z01.7 Z95.1
Z95.1 Z01.7
J90.X I27.2
Z95.2 I27.2
J90.X M35.1
Z95.2 M35.1
I27.2 J90.X
M35.1 J90.X
I27.2 Z95.2
M35.1 Z95.2
R57.0 I35.0
I35.0 R57.0
E87.1 N18.9
E03.9 N18.9
N18.9 E87.1
E03.9 E87.1
N18.9 E03.9
E87.1 E03.9
E03.9 I34.0
I34.0 E03.9
I44.7 I35.0
I35.0 I44.7
I50.9 I34.2
I34.2 I50.9
T82.7 I51.5
Z95.2I I51.5
E11.9 I51.5
I51.5 T82.7
Z95.2I T82.7
I10.X T82.7
E11.9 T82.7
I51.5 Z95.2I
T82.7 Z95.2I
I10.X Z95.2I
E11.9 Z95.2I
T82.7 I10.X
Z95.2I I10.X
I51.5 E11.9
T82.7 E11.9
Z95.2I E11.9
I46.1 I34.2
I46.1 I36.1
I34.2 I46.1
I36.1 I46.1
I34.0 I33.0
I27.9 I33.0
J44.9 I33.0
I46.1 I33.0
I33.0 I34.0
I46.1 I34.0
I33.0 I27.9
I33.0 J44.9
I33.0 I46.1
I34.0 I46.1
I70.9 I21.2
Y83.1 I21.2
I46.1 I21.2
I21.2 I70.9
I21.2 Y83.1
I21.2 I46.1
I21.1 I25.5
I50.9 I25.5
I45.1 I25.5
I70.9 I25.5
I25.5 I21.1
I45.1 I21.1
I25.5 I50.9
I45.1 I50.9
I25.5 I45.1
I21.1 I45.1
I50.9 I45.1
I25.5 I70.9
E03.9 I35.0
D64.9 I35.0
D64.9 I49.8
I35.0 E03.9
D64.9 E03.9
I35.0 D64.9
I49.8 D64.9
E03.9 D64.9
R07.1 I10.X
R07.1 I49.8
I10.X R07.1
I49.8 R07.1
E03.9 R07.1
Z01.7 R07.1
R07.1 E03.9
R07.1 Z01.7
G45.9 I11.0
I11.0 G45.9
E11.9 G45.9
G45.9 E11.9
I10.X I42.2
E11.9 I42.2
I42.2 I10.X
I42.2 E11.9
E11.9 I49.5
E11.9 Z45.9
I49.5 E11.9
Z45.9 E11.9
Z49.1 I11.0
E11.9 N18.9
I11.0 Z49.1
E11.9 Z49.1
N18.9 E11.9
Z49.1 E11.9
E20.9 I48.X
E11.9 I49.0
E20.9 I49.0
I49.0 E11.9
E20.9 E11.9
I48.X E20.9
I49.0 E20.9
E11.9 E20.9
Z01.7 E20.9
E20.9 Z01.7
E66.9 I34.0
I34.0 E66.9
N05.2 N18.9
M32.9 N18.9
N18.9 N05.2
M32.9 N05.2
E85.4 N05.2
Z01.7 N05.2
N18.9 M32.9
N05.2 M32.9
E85.4 M32.9
Z01.7 M32.9
N05.2 E85.4
M32.9 E85.4
N05.2 Z01.7
M32.9 Z01.7
L02.4 I10.X
E87.1 I10.X
I10.X L02.4
I49.8 L02.4
E87.1 L02.4
Z01.7 L02.4
L02.4 I49.8
I10.X E87.1
L02.4 E87.1
L02.4 Z01.7
I10.X I05.2
I05.2 I10.X
I71.0 I35.0
I35.0 I71.0
I82.8 I26.0
I82.8 Y83.1
I26.0 I82.8
Y83.1 I82.8
I10.X I82.8
I82.8 I10.X
I99.X I20.8
I20.8 I99.X
Q23.3 Q23.0
I10.X Q23.0
Q23.0 Q23.3
Q23.0 I10.X
Z49.1 Z49.2
I10.X Z49.2
Z49.2 Z49.1
Z49.2 I10.X
I33.0 I35.0
I35.0 I33.0
Z95.2 I33.0
I33.0 Z95.2
I21.2 I21.0
I21.0 I21.2
I20.8 I21.2
I21.2 I20.8
I25.5 I25.8
I25.8 I25.5
I20.8 I25.5
I25.5 I20.8
I21.1 I20.8
I20.8 I21.1
I24.8 I21.9
I25.1 I21.9
I21.9 I24.8
I21.9 I25.1
I27.9 I21.1
I27.9 I20.0
I21.1 I27.9
I20.0 I27.9
I37.1 I11.0
I37.1 I35.1
I27.9 I35.1
I11.0 I37.1
I35.1 I37.1
I27.9 I37.1
I35.1 I27.9
I37.1 I27.9
I51.5 I42.0
I44.2 I42.0
I44.1 I42.0
I42.0 I51.5
I42.0 I44.2
I44.1 I44.2
I42.0 I44.1
I44.2 I44.1
I51.5 Q24.8
I44.2 Q24.8
I51.5 Q21.1
I44.2 Q21.1
Q24.8 I51.5
Q21.1 I51.5
Q24.8 I44.2
Q21.1 I44.2
I44.2 I21.1
I21.1 I44.2
I44.2 Q23.0
I44.2 Q23.1
Q23.0 I44.2
Q23.1 I44.2
I45.2 I25.8
I45.2 I21.0
I45.2 I35.0
I25.8 I45.2
I21.0 I45.2
I35.0 I45.2
I87.1 N18.9
I45.5 N18.9
I87.1 Z49.1
I45.5 Z49.1
N18.9 I87.1
Z49.1 I87.1
I45.5 I87.1
Z01.7 I87.1
N18.9 I45.5
Z49.1 I45.5
I87.1 I45.5
Z01.7 I45.5
I87.1 Z01.7
I45.5 Z01.7
I48.X I05.1
I05.1 I48.X
I35.1 I34.1
I36.1 I34.1
I48.X I34.1
Z01.7 I34.1
I34.1 I35.1
I34.1 I36.1
I34.1 I48.X
I34.1 Z01.7
I44.0 I21.0
I48.X I21.0
I21.0 I44.0
I21.0 I48.X
I48.X I70.9
I70.9 I48.X
I49.8 I25.5
I25.5 I49.8
I50.9 I06.0
I49.8 I06.0
I06.0 I50.9
I06.0 I49.8
I44.6 I25.8
I25.8 I44.6
I49.8 I99.X
I99.X I49.8
M35.0 I35.0
I35.0 M35.0
I50.9 M35.0
I49.8 M35.0
Z01.7 M35.0
M35.0 I50.9
M35.0 I49.8
M35.0 Z01.7
I44.2 I11.9
I51.5 I11.9
I11.9 I44.2
I49.8 I44.2
I11.9 I51.5
I44.2 I49.8
N11.9 N18.9
N18.9 N11.9
Q61.3 N11.9
I49.8 N11.9
Z01.7 N11.9
N11.9 Q61.3
I49.8 Q61.3
N11.9 I49.8
Q61.3 I49.8
N11.9 Z01.7
I87.1 I13.2
Z99.2 I13.2
I49.8 I13.2
I13.2 I87.1
Z99.2 I87.1
I49.8 I87.1
I13.2 Z99.2
I87.1 Z99.2
I49.8 Z99.2
Z01.7 Z99.2
I13.2 I49.8
I87.1 I49.8
Z99.2 I49.8
Z99.2 Z01.7
I49.9 I51.5
I49.9 I34.0
I49.9 I36.1
I51.5 I49.9
I34.0 I49.9
I36.1 I49.9
Z01.7 I49.9
I49.9 Z01.7
I49.5 Q24.8
I49.5 Q23.3
I49.5 Q22.8
Q24.8 I49.5
Q23.3 I49.5
Q22.8 I49.5
I27.0 I51.7
I50.9 I51.7
I51.7 I27.0
I51.7 I50.9
I27.2 I26.0
I26.0 I27.2
I50.9 N39.0
N39.0 I50.9
T82.4 N18.9
N18.9 T82.4
I10.X T82.4
I50.9 T82.4
Z01.7 T82.4
T82.4 I10.X
T82.4 I50.9
T82.4 Z01.7
I50.9 I05.1
I05.1 I50.9
I49.0 I11.0
I11.0 I49.0
I50.1 I49.0
I49.0 I50.1
I50.9 I87.2
I87.2 I50.9
J42.X I35.1
J42.X I10.X
I35.1 J42.X
I10.X J42.X
I50.9 J42.X
Z01.7 J42.X
J42.X I50.9
J42.X Z01.7
I50.9 N17.9
N17.9 I50.9
I65.2 I11.0
I65.2 I44.7
I65.2 I44.0
I11.0 I65.2
I44.7 I65.2
I44.0 I65.2
I21.9 I25.5
I70.0 I25.5
I25.5 I21.9
I70.0 I21.9
I25.5 I70.0
I21.9 I70.0
I27.0 I35.8
I10.X I35.8
I70.9 I35.8
Z01.7 I35.8
I35.8 I27.0
I70.9 I27.0
I35.8 I10.X
I35.8 I70.9
I27.0 I70.9
I35.8 Z01.7
I70.9 N18.9
I70.9 Z49.1
N18.9 I70.9
Z49.1 I70.9
I20.8 I21.9
I21.9 I20.8
I34.2 I25.8
I34.2 I21.1
I25.8 I34.2
I21.1 I34.2
I70.9 I34.2
I34.2 I70.9
I35.2 I20.0
I20.0 I35.2
I44.3 I20.0
I20.0 I44.3
I71.2 I51.5
I71.2 I48.X
I51.5 I71.2
I48.X I71.2
I71.2 I34.0
I71.2 I36.1
I34.0 I71.2
I36.1 I71.2
J18.9 I05.2
I05.2 J18.9
M35.0 I10.X
J32.4 I10.X
I10.X M35.0
J40.X M35.0
J32.4 M35.0
M35.0 J40.X
J32.4 J40.X
I10.X J32.4
M35.0 J32.4
J40.X J32.4
Z01.7 J32.4
J32.4 Z01.7
J90.X I35.0
J90.X I64.X
I35.0 J90.X
I64.X J90.X
K21.9 I34.2
K21.9 I48.X
I34.2 K21.9
I48.X K21.9
K21.9 I25.1
I25.1 K21.9
L40.9 I50.9
L40.9 I49.8
I50.9 L40.9
I49.8 L40.9
M19.9 L40.9
Z01.7 L40.9
L40.9 M19.9
L40.9 Z01.7
I34.0 I51.7
I36.1 I51.7
N18.9 I51.7
I51.7 I34.0
N18.9 I34.0
I51.7 I36.1
N18.9 I36.1
I51.7 N18.9
I34.0 N18.9
I36.1 N18.9
N39.0 I71.2
I71.2 N39.0
R00.1 I25.8
R00.1 I70.9
R00.1 I50.9
I25.8 R00.1
I70.9 R00.1
I50.9 R00.1
I74.3 I71.2
R06.0 I71.2
I71.2 I74.3
R06.0 I74.3
R06.0 I49.8
I71.2 R06.0
I74.3 R06.0
I49.8 R06.0
Z01.7 R06.0
R06.0 Z01.7
Y83.1 I20.8
I20.8 Y83.1
Z45.0 I44.0
Z45.0 I44.7
I44.0 Z45.0
I44.7 Z45.0
Z45.0 I25.8
Z45.0 I25.2
I25.8 Z45.0
I25.2 Z45.0
I13.2 I11.0
I13.2 I49.5
I11.0 I13.2
I49.5 I13.2
Z45.9 I13.2
I13.2 Z45.9
I34.0 I44.1
I44.1 I34.0
T85.8 I33.0
I33.0 T85.8
I35.0 T85.8
Z95.2 T85.8
Z01.7 T85.8
T85.8 I35.0
T85.8 Z95.2
T85.8 Z01.7
Z95.4 I48.X
I48.X Z95.4
I25.2 I25.5
Z95.1 I25.5
I25.5 I25.2
Z95.1 I25.2
I25.5 Z95.1
I25.2 Z95.1
J85.3 I25.8
I25.8 J85.3
T81.4 J85.3
Z95.1 J85.3
Z01.7 J85.3
J85.3 T81.4
Z95.1 T81.4
J85.3 Z95.1
T81.4 Z95.1
J85.3 Z01.7
T82.8 I10.X
Z95.1 I10.X
I10.X T82.8
Z95.2 T82.8
Z95.1 T82.8
T82.8 Z95.2
Z95.1 Z95.2
I10.X Z95.1
T82.8 Z95.1
Z95.2 Z95.1
E66.9 I11.0
I11.0 E66.9
K80.3 I50.9
K80.3 R00.1
I50.9 K80.3
R00.1 K80.3
Z01.7 K80.3
K80.3 Z01.7
Y44.2 I50.9
I50.9 Y44.2
I48.9 I49.5
I49.5 I48.9
Z95.0 I48.9
Z01.7 I48.9
I48.9 Z95.0
I48.9 Z01.7
R73.9 N18.9
Z99.2 N18.9
N18.9 R73.9
Z99.2 R73.9
Z01.7 R73.9
N18.9 Z99.2
R73.9 Z99.2
R73.9 Z01.7
I46.1 E78.5
E78.5 I46.1
I10.X I21.2
I21.2 I10.X
N18.9 I44.7
N39.0 I44.7
I44.7 N18.9
I44.7 N39.0
R10.0 I50.9
R10.0 R00.1
I50.9 R10.0
R00.1 R10.0
R57.0 I35.2
R57.0 I25.8
R57.0 I34.0
R57.0 I70.9
I35.2 R57.0
I25.8 R57.0
I34.0 R57.0
I70.9 R57.0
M34.9 I27.0
K72.0 I27.0
I27.0 M34.9
I51.7 M34.9
K72.0 M34.9
R57.0 M34.9
M34.9 I51.7
K72.0 I51.7
R57.0 I51.7
I27.0 K72.0
M34.9 K72.0
I51.7 K72.0
R57.0 K72.0
M34.9 R57.0
I51.7 R57.0
K72.0 R57.0
R57.0 Q24.8
Q22.8 Q23.1
R57.0 Q23.1
R57.0 Q23.3
Q23.1 Q22.8
R57.0 Q22.8
Q24.8 R57.0
Q23.1 R57.0
Q23.3 R57.0
Q22.8 R57.0
I49.8 I42.1
E03.9 I42.1
I42.1 I49.8
I42.1 E03.9
I44.7 I11.9
I11.9 I44.7
E11.9 I27.9
E11.9 I51.7
I27.9 E11.9
I51.7 E11.9
N03.9 N18.9
N18.9 N03.9
I10.X N03.9
E11.9 N03.9
Z01.7 N03.9
N03.9 I10.X
N03.9 E11.9
N03.9 Z01.7
G40.9 N39.0
E78.2 N39.0
E78.0 N39.0
N39.0 G40.9
E78.2 G40.9
E78.0 G40.9
Z01.7 G40.9
N39.0 E78.2
G40.9 E78.2
E78.0 E78.2
Z01.7 E78.2
N39.0 E78.0
G40.9 E78.0
E78.2 E78.0
G40.9 Z01.7
E78.2 Z01.7
M35.0 I11.0
E87.5 I11.0
I11.0 M35.0
N17.9 M35.0
E87.5 M35.0
M35.0 N17.9
E87.5 N17.9
I11.0 E87.5
M35.0 E87.5
N17.9 E87.5
I48.X I20.8
I20.8 I48.X
I74.0 I25.8
I25.8 I74.0
I70.9 I74.0
I10.X I74.0
I74.0 I70.9
I74.0 I10.X
I10.X Q23.1
Q23.1 I10.X
I22.1 I25.8
I22.1 I25.5
I25.8 I22.1
I25.5 I22.1
I20.8 I22.1
Z01.7 I22.1
I22.1 I20.8
I22.1 Z01.7
I35.1 I34.2
I27.0 I34.2
I34.2 I35.1
I27.0 I35.1
I34.2 I27.0
I35.1 I27.0
Z95.2 I34.2
I34.2 Z95.2
I27.0 Z95.2
Z95.2 I27.0
I27.2 I70.0
I70.0 I27.2
I35.2 I25.2
I25.2 I35.2
N03.7 N18.9
N18.9 N03.7
I36.1 N03.7
I34.0 N03.7
Z01.7 N03.7
N03.7 I36.1
N03.7 I34.0
N03.7 Z01.7
I35.0 I21.9
I35.1 I21.9
I21.9 I35.0
I21.9 I35.1
I30.8 I31.9
I34.0 I31.9
I36.1 I31.9
I31.9 I30.8
I34.0 I30.8
I36.1 I30.8
Z01.7 I30.8
I31.9 I34.0
I30.8 I34.0
I31.9 I36.1
I30.8 I36.1
I30.8 Z01.7
I35.2 I11.0
I11.0 I35.2
I42.0 B57.2
I34.0 B57.2
I36.1 B57.2
Z01.7 B57.2
B57.2 I42.0
B57.2 I34.0
B57.2 I36.1
B57.2 Z01.7
I44.1 I25.8
I44.1 I25.2
I44.0 I25.2
I25.8 I44.1
I25.2 I44.1
I25.2 I44.0
I44.4 I51.5
I44.4 I44.2
I44.4 I45.1
I51.5 I44.4
I44.2 I44.4
I45.1 I44.4
I44.6 I11.0
I44.6 I48.X
I11.0 I44.6
I48.X I44.6
I34.0 I34.2
I34.2 I34.0
I47.1 I25.8
I47.1 I21.0
I25.8 I47.1
I21.0 I47.1
I64.X I05.0
I05.0 I64.X
I70.9 I36.1
I36.1 I70.9
I48.X Y83.1
Y83.1 I48.X
I49.X I34.2
I49.0 I34.2
I49.X I48.X
I34.2 I49.X
I48.X I49.X
I49.0 I49.X
Z01.7 I49.X
I34.2 I49.0
I49.X I49.0
I49.X Z01.7
I20.0 I25.5
I25.5 I20.0
I50.9 I25.2
I49.8 I25.2
I25.2 I50.9
I25.2 I49.8
I44.7 I51.7
I51.7 I44.7
J02.9 I10.X
J02.9 I50.9
I10.X J02.9
I50.9 J02.9
I49.8 J02.9
Z01.7 J02.9
J02.9 I49.8
J02.9 Z01.7
N15.9 I13.2
N39.0 I13.2
I13.2 N15.9
N39.0 N15.9
I49.8 N15.9
Z01.7 N15.9
I13.2 N39.0
N15.9 N39.0
N15.9 I49.8
N15.9 Z01.7
I45.6 I25.8
I45.6 I99.X
I49.5 I99.X
I25.8 I45.6
I99.X I45.6
I49.5 I45.6
I99.X I49.5
I45.6 I49.5
I15.9 I10.X
I15.9 N18.9
I10.X I15.9
N18.9 I15.9
I50.9 I15.9
Z01.7 I15.9
I15.9 I50.9
I15.9 Z01.7
I27.0 I26.9
I26.9 I27.0
M8000/ C38.0
Q21.1 C38.0
I50.9 C38.0
C38.0 M8000/
Q21.1 M8000/
I50.9 M8000/
Z01.7 M8000/
C38.0 Q21.1
M8000/ Q21.1
C38.0 I50.9
M8000/ I50.9
M8000/ Z01.7
Z95.2 I36.1
I36.1 Z95.2
I50.9 Z95.1
Z95.1 I50.9
I20.0 I21.9
I21.9 I20.0
I25.4 I21.2
I21.2 I25.4
I44.3 I42.0
I70.9 I42.0
I42.0 I44.3
I42.0 I70.9
I45.1 I44.0
I70.9 I44.0
I44.0 I45.1
I44.0 I70.9
I74.0 I21.9
I74.0 I24.8
I21.9 I74.0
I24.8 I74.0
I27.0 Q24.8
J18.9 Q24.8
Q24.8 I27.0
J18.9 I27.0
Q24.8 J18.9
I27.0 J18.9
J18.9 I34.0
J18.9 I47.2
I34.0 J18.9
I47.2 J18.9
I51.7 I35.0
J18.9 I35.0
I35.0 I51.7
T81.0 I51.7
J18.9 I51.7
I51.7 T81.0
J18.9 T81.0
I35.0 J18.9
I51.7 J18.9
T81.0 J18.9
J43.9 I36.1
J43.9 I27.2
J43.9 J44.9
I36.1 J43.9
I27.2 J43.9
J44.9 J43.9
Z01.7 J43.9
J43.9 Z01.7
J84.1 I71.4
J84.1 Y83.1
J84.1 Z45.2
I71.4 J84.1
Y83.1 J84.1
Z45.2 J84.1
K81.0 I51.5
K81.0 I10.X
K81.0 Z45.9
I51.5 K81.0
I10.X K81.0
Z45.9 K81.0
Z01.7 K81.0
K81.0 Z01.7
C50.9 I48.X
M8000/ I48.X
C50.9 I10.X
M8000/ I10.X
I48.X C50.9
I10.X C50.9
M8000/ C50.9
Z01.7 C50.9
I48.X M8000/
I10.X M8000/
C50.9 M8000/
C50.9 Z01.7
Q22.9 Q24.8
Q22.9 Q22.8
Q24.8 Q22.9
Q22.8 Q22.9
Q23.3 Q22.9
Z01.7 Q22.9
Q22.9 Q23.3
Q22.9 Z01.7
R00.1 I36.1
R00.1 T82.1
I36.1 R00.1
T82.1 R00.1
R07.1 I50.9
I50.9 R07.1
N17.9 I49.5
N39.0 I49.5
R31.X I49.5
I49.5 N17.9
N39.0 N17.9
R31.X N17.9
I49.5 N39.0
N17.9 N39.0
R31.X N39.0
I49.5 R31.X
N17.9 R31.X
N39.0 R31.X
N04.2 N18.9
S37.0 N18.9
N18.9 N04.2
I10.X N04.2
S37.0 N04.2
Z01.7 N04.2
N04.2 I10.X
S37.0 I10.X
N18.9 S37.0
N04.2 S37.0
I10.X S37.0
N04.2 Z01.7
T81.4 I34.0
T81.4 I36.1
I34.0 T81.4
I36.1 T81.4
T82.0 I25.8
T82.0 I50.0
I25.8 T82.0
I50.0 T82.0
Y83.1 I25.2
I25.2 Y83.1
I10.X I42.0
I42.0 I10.X
Z45.0 Q24.8
Z45.0 Q21.1
Q24.8 Z45.0
Q21.1 Z45.0
Z45.0 I70.9
I70.9 Z45.0
N18.9 Z94.0
E14.9 Z94.0
Z45.2 Z94.0
Z01.7 Z94.0
Z94.0 N18.9
E14.9 N18.9
Z45.2 N18.9
Z94.0 E14.9
N18.9 E14.9
Z45.2 E14.9
Z94.0 Z45.2
N18.9 Z45.2
E14.9 Z45.2
Z94.0 Z01.7
I44.2 I34.2
Z45.0 I34.2
Z45.9 I34.2
I34.2 I44.2
I34.2 Z45.0
I34.2 Z45.9
T82.1 I42.1
Z45.0 I42.1
Z45.9 I42.1
I42.1 T82.1
I42.1 Z45.0
I42.1 Z45.9
I49.5 I05.2
Z95.2 I05.2
I05.2 I49.5
I05.2 Z95.2
Z95.1 I71.2
I71.2 Z95.1
J15.0 N18.9
E12.6 N18.9
N18.9 J15.0
E12.6 J15.0
Z96.8 J15.0
Z01.7 J15.0
N18.9 E12.6
J15.0 E12.6
Z96.8 E12.6
Z01.7 E12.6
J15.0 Z96.8
E12.6 Z96.8
J15.0 Z01.7
E12.6 Z01.7
I31.3 I25.8
2.2 I25.8
I31.3 I21.0
2.2 I21.0
I25.8 I31.3
I21.0 I31.3
2.2 I31.3
2.2 I49.8
I25.8 2.2
I21.0 2.2
I31.3 2.2
I49.8 2.2
I24.8 I25.5
I25.5 I24.8
I13.9 N04.2
I50.9 N04.2
N04.2 I13.9
I50.9 I13.9
Z01.7 I13.9
N04.2 I50.9
I13.9 I50.9
I13.9 Z01.7
R80.X N06.7
S37.0 N06.7
Z01.7 N06.7
N06.7 R80.X
S37.0 R80.X
Z01.7 R80.X
N06.7 S37.0
R80.X S37.0
N06.7 Z01.7
R80.X Z01.7
N06.9 N18.9
Z29.2 N18.9
N18.9 N06.9
Z29.2 N06.9
N18.9 Z29.2
N06.9 Z29.2
Z01.7 Z29.2
Z29.2 Z01.7
K81.0 I49.8
I49.8 K81.0
E20.9 I10.X
E83.5 I10.X
I10.X E20.9
E83.5 E20.9
E87.1 E20.9
I10.X E83.5
E20.9 E83.5
E87.1 E83.5
Z01.7 E83.5
E20.9 E87.1
E83.5 E87.1
E83.5 Z01.7
A41.9 I05.2
A41.9 I07.1
I05.2 A41.9
I07.1 A41.9
M35.0 N18.9
D89.1 N18.9
N18.9 M35.0
D89.1 M35.0
D89.1 I50.9
N18.9 D89.1
M35.0 D89.1
I50.9 D89.1
Z01.7 D89.1
D89.1 Z01.7
E85.9 I47.1
I49.9 I47.1
I47.1 E85.9
I50.9 E85.9
I49.9 E85.9
Z01.7 E85.9
E85.9 I50.9
I49.9 I50.9
I47.1 I49.9
E85.9 I49.9
I50.9 I49.9
E85.9 Z01.7
E66.9 I25.8
I25.8 E66.9
G90.9 I10.X
I10.X G90.9
J90.X I09.1
J92.9 I09.1
I09.1 J90.X
J92.9 J90.X
I09.1 J92.9
J90.X J92.9
Z95.2 J92.9
Z01.7 J92.9
J92.9 Z95.2
J92.9 Z01.7
R57.0 I21.1
Y83.1 I45.1
R57.0 I45.1
I45.1 Y83.1
R57.0 Y83.1
I21.1 R57.0
I45.1 R57.0
Y83.1 R57.0
I82.8 I27.9
K92.2 I27.9
I27.9 I82.8
K92.2 I82.8
K92.2 I10.X
I27.9 K92.2
I82.8 K92.2
I10.X K92.2
Z01.7 K92.2
K92.2 Z01.7
Y83.1 I21.9
I21.9 Y83.1
I44.1 I21.1
I21.1 I44.1
I70.9 I44.1
I44.1 I70.9
E78.5 I35.2
E78.5 I34.0
I35.2 E78.5
I34.0 E78.5
I87.2 I42.0
I87.2 I48.X
I42.0 I87.2
I48.X I87.2
A41.9 I35.2
A41.9 I36.1
A41.9 I46.1
I35.2 A41.9
I36.1 A41.9
I46.1 A41.9
I70.X I25.8
I25.8 I70.X
I70.9 I70.X
Z95.5 I70.X
Z01.7 I70.X
I70.X I70.9
I70.X Z95.5
I70.X Z01.7
E03.9 I27.0
I27.0 E03.9
I33.0 I64.X
J04.1 I64.X
I64.X I33.0
J04.1 I33.0
I64.X J04.1
I33.0 J04.1
Z95.2 J04.1
Z01.7 J04.1
J04.1 Z95.2
J04.1 Z01.7
Z95.5 I25.5
I25.5 Z95.5
Z49.1 I13.2
I13.2 Z49.1
I49.8 Z49.1
Z49.1 I49.8
M81.9 I48.X
I48.X M81.9
Q22.2 Q24.8
Q24.8 Q22.2
Q22.8 Q22.2
Q23.1 Q22.2
Z01.7 Q22.2
Q22.2 Q22.8
Q22.2 Q23.1
Q22.2 Z01.7
I64.X I47.1
I64.X G45.9
I50.9 G45.9
I47.1 I64.X
G45.9 I64.X
G45.9 I50.9
I87.2 I31.3
I31.3 I87.2
R00.1 I34.2
I34.2 R00.1
Z45.0 R00.1
R00.1 Z45.0
I47.1 I20.8
I20.8 I47.1
Z45.9 I36.1
I36.1 Z45.9
T81.4 I09.1
T81.4 I48.X
I09.1 T81.4
I48.X T81.4
I45.1 Z95.5
Z95.5 I45.1
I20.8 I20.1
I70.0 I20.1
I20.1 I20.8
I70.0 I20.8
I20.1 I70.0
I20.8 I70.0
I99.X I21.9
I21.9 I99.X
I25.1 I34.2
I25.1 I35.0
I34.2 I25.1
I35.0 I25.1
I35.2 I42.2
I36.1 I42.2
R57.0 I42.2
I42.2 I35.2
I42.2 I36.1
R57.0 I36.1
I42.2 R57.0
I36.1 R57.0
I51.7 I51.4
I45.2 I51.4
I45.1 I51.4
Z01.7 I51.4
I51.4 I51.7
I45.1 I51.7
I51.4 I45.2
I45.1 I45.2
I51.4 I45.1
I51.7 I45.1
I45.2 I45.1
I51.4 Z01.7
I31.9 I25.8
I31.9 I21.9
I25.8 I31.9
I21.9 I31.9
I70.9 I31.9
I31.9 I70.9
T81.0 I09.1
A15.7 I09.1
T81.0 I05.2
A15.7 I05.2
T81.0 I07.1
A15.7 I07.1
I09.1 T81.0
I05.2 T81.0
I07.1 T81.0
A15.7 T81.0
I09.1 A15.7
I05.2 A15.7
I07.1 A15.7
T81.0 A15.7
I27.1 I51.5
I27.1 I49.5
I51.5 I27.1
I49.5 I27.1
Z45.0 I27.1
I49.8 I27.1
I27.1 Z45.0
I27.1 I49.8
K92.1 I27.0
I84.9 I27.0
K92.1 M34.9
I84.9 M34.9
I27.0 K92.1
M34.9 K92.1
I84.9 K92.1
Z01.7 K92.1
I27.0 I84.9
M34.9 I84.9
K92.1 I84.9
Z01.7 I84.9
K92.1 Z01.7
I84.9 Z01.7
G93.6 Q24.8
I60.9 Q24.8
J15.9 Q24.8
M06.9 Q24.8
Q24.8 G93.6
I60.9 G93.6
J15.9 G93.6
M06.9 G93.6
Q24.8 I60.9
G93.6 I60.9
J15.9 I60.9
M06.9 I60.9
Q24.8 J15.9
G93.6 J15.9
I60.9 J15.9
M06.9 J15.9
Q24.8 M06.9
G93.6 M06.9
I60.9 M06.9
J15.9 M06.9
I35.2 I21.9
I21.9 I35.2
Z45.9 N18.9
N18.9 Z45.9
Z95.5 N18.9
Z95.5 Z49.1
Z45.9 Z49.1
N18.9 Z95.5
Z49.1 Z95.5
Z45.9 Z95.5
Z49.1 Z45.9
Z95.5 Z45.9
J98.1 I10.X
I10.X J98.1
J90.X J98.1
I49.8 J98.1
Z01.7 J98.1
J98.1 J90.X
J98.1 I49.8
J98.1 Z01.7
E11.9 I20.8
I20.8 E11.9
Q21.2 Q24.8
I25.8 Q24.8
I20.0 Q24.8
Q24.8 Q21.2
I25.8 Q21.2
I20.0 Q21.2
Z01.7 Q21.2
Q24.8 I25.8
Q21.2 I25.8
Q24.8 I20.0
Q21.2 I20.0
Q21.2 Z01.7
I27.0 Q21.1
Q21.1 I27.0
I35.2 I21.0
I21.0 I35.2
E03.X I25.8
E03.X I44.7
E03.X I48.X
E03.X I44.2
I25.8 E03.X
I44.7 E03.X
I48.X E03.X
I44.2 E03.X
I51.7 I35.2
I35.2 I51.7
I25.2 I25.1
I25.1 I25.2
R07.1 I27.9
I27.9 R07.1
J42.X I48.X
I48.X J42.X
I49.8 J42.X
J42.X I49.8
I34.2 I42.0
I13.2 I42.0
I46.1 I42.0
I13.2 I36.1
I42.0 I34.2
I13.2 I34.2
I42.0 I13.2
I36.1 I13.2
I34.2 I13.2
I46.1 I13.2
I42.0 I46.1
I13.2 I46.1
I20.8 I25.2
I25.2 I20.8
R57.0 I25.1
R57.0 I24.8
I25.1 R57.0
I24.8 R57.0
K66.1 I09.1
I44.7 I09.1
I09.1 K66.1
I44.7 K66.1
Z45.9 K66.1
Z01.7 K66.1
I09.1 I44.7
K66.1 I44.7
Z45.9 I44.7
K66.1 Z45.9
I44.7 Z45.9
K66.1 Z01.7
I21.0 I25.5
I35.1 I25.5
I25.5 I21.0
I25.5 I35.1
I70.0 Q24.8
I70.0 Q23.1
I70.0 Q22.8
Q24.8 I70.0
Q23.1 I70.0
Q22.8 I70.0
E85.3 N18.9
M35.1 N18.9
N18.9 E85.3
E85.4 E85.3
M35.1 E85.3
Z01.7 E85.3
E85.3 E85.4
M35.1 E85.4
N18.9 M35.1
E85.3 M35.1
E85.4 M35.1
E85.3 Z01.7
K21.9 I10.X
K21.9 R07.4
I10.X K21.9
R07.4 K21.9
I63.9 I09.1
I25.4 I09.1
I09.1 I63.9
I44.7 I63.9
I25.4 I63.9
I46.1 I63.9
I63.9 I44.7
I25.4 I44.7
I46.1 I44.7
I09.1 I25.4
I63.9 I25.4
I44.7 I25.4
I46.1 I25.4
I63.9 I46.1
I44.7 I46.1
I25.4 I46.1
I07.2 I09.1
I07.2 I05.2
I09.1 I07.2
I05.2 I07.2
I06.2 I07.2
Z01.7 I07.2
I07.2 I06.2
I07.2 Z01.7
I70.9 I73.9
I49.8 I73.9
I50.9 I73.9
I73.9 I70.9
I73.9 I49.8
I73.9 I50.9
E03.9 I11.0
E03.9 I44.7
I11.0 E03.9
I44.7 E03.9
R73.0 E03.9
E03.9 R73.0
I34.2 I25.5
I34.2 I25.2
I25.5 I34.2
I25.2 I34.2
J15.9 I27.0
I25.8 I27.0
I27.0 J15.9
I25.8 J15.9
I27.0 I25.8
J15.9 I25.8
J45.9 I35.0
J45.9 J90.X
I35.0 J45.9
J90.X J45.9
I31.9 I26.9
Y83.1 I26.9
R57.1 I26.9
I26.9 I31.9
I48.X I31.9
R57.1 I31.9
I26.9 Y83.1
R57.1 Y83.1
I31.9 I48.X
R57.1 I48.X
I26.9 R57.1
I31.9 R57.1
Y83.1 R57.1
I48.X R57.1
I45.1 I20.0
I20.0 I45.1
I64.X I05.2
I05.2 I64.X
I34.2 I27.9
I34.2 I80.2
I35.1 I80.2
I27.9 I34.2
I80.2 I34.2
I80.2 I35.1
I25.8 I13.2
R01.1 I13.2
I13.2 I25.8
Z49.1 I25.8
R01.1 I25.8
I25.8 Z49.1
R01.1 Z49.1
I13.2 R01.1
I25.8 R01.1
Z49.1 R01.1
Z01.7 R01.1
R01.1 Z01.7
H10.0 Q24.8
H10.0 I48.X
H10.0 I49.8
Q24.8 H10.0
I48.X H10.0
I49.8 H10.0
Z01.7 H10.0
H10.0 Z01.7
N18.9 I44.2
N27.0 I44.2
N27.0 I10.X
I44.2 N18.9
N27.0 N18.9
I44.2 N27.0
I10.X N27.0
N18.9 N27.0
Z01.7 N27.0
N27.0 Z01.7
Z45.9 I27.2
I27.2 Z45.9
J80.X I10.X
J18.9 I10.X
Z93.0 I10.X
I10.X J80.X
J18.9 J80.X
Z93.0 J80.X
Z01.7 J80.X
I10.X J18.9
J80.X J18.9
Z93.0 J18.9
I10.X Z93.0
J80.X Z93.0
J18.9 Z93.0
Z01.7 Z93.0
J80.X Z01.7
Z93.0 Z01.7
I44.7 I49.5
I49.5 I44.7
J14.X I09.1
I64.X I06.2
J14.X I06.2
I06.2 I64.X
J14.X I64.X
I09.1 J14.X
I06.2 J14.X
I64.X J14.X
Z01.7 J14.X
J14.X Z01.7
K44.9 I27.0
K44.9 I10.X
K44.9 I49.8
I27.0 K44.9
I10.X K44.9
I49.8 K44.9
E87.2 I42.0
R57.0 I42.0
E87.2 I50.9
R57.0 I50.9
I42.0 E87.2
I50.9 E87.2
I49.8 E87.2
R57.0 E87.2
E87.2 I49.8
R57.0 I49.8
I42.0 R57.0
I50.9 R57.0
E87.2 R57.0
I49.8 R57.0
I47.1 I34.0
I34.0 I47.1
Z45.9 I47.1
I47.1 Z45.9
I69.4 I65.2
I82.8 I65.2
I65.2 I69.4
I82.8 I69.4
I65.2 I82.8
I69.4 I82.8
I48.0 I42.0
I42.0 I48.0
I10.X I48.0
I50.9 I48.0
Z01.7 I48.0
I48.0 I10.X
I48.0 I50.9
I48.0 Z01.7
I49.4 I25.8
Y83.1 I70.0
I49.4 I70.0
I70.0 Y83.1
I49.4 Y83.1
I25.8 I49.4
I70.0 I49.4
Y83.1 I49.4
I07.0 I09.1
I07.0 I05.2
I09.1 I07.0
I05.2 I07.0
I06.0 I07.0
Z01.7 I07.0
I07.0 I06.0
I07.0 Z01.7
I50.1 I34.0
C16.9 I34.0
M8000/ I34.0
I34.0 I50.1
C16.9 I50.1
M8000/ I50.1
I34.0 C16.9
I50.1 C16.9
M8000/ C16.9
Z01.7 C16.9
I34.0 M8000/
I50.1 M8000/
C16.9 M8000/
C16.9 Z01.7
L08.9 I26.0
L08.9 I27.2
L08.9 I80.2
I26.0 L08.9
I27.2 L08.9
I80.2 L08.9
Z01.7 L08.9
L08.9 Z01.7
T82.1 I25.2
I25.2 T82.1
I34.0 I42.3
I10.X I42.3
I49.8 I42.3
Z01.7 I42.3
I42.3 I34.0
I42.3 I10.X
I42.3 I49.8
I42.3 Z01.7
I84.9 I48.1
I10.X I48.1
K92.2 I48.1
Z01.7 I48.1
I48.1 I84.9
I10.X I84.9
K92.2 I84.9
I48.1 I10.X
I84.9 I10.X
I48.1 K92.2
I84.9 K92.2
I48.1 Z01.7
Y83.1 I27.9
I27.9 Y83.1
I27.9 I42.8
I48.9 I42.8
I10.X I42.8
I42.8 I27.9
I48.9 I27.9
I42.8 I48.9
I27.9 I48.9
I10.X I48.9
I42.8 I10.X
I48.9 I10.X
E78.2 I35.0
E78.2 I50.9
E78.2 I49.8
I35.0 E78.2
I50.9 E78.2
I49.8 E78.2
I47.2 I49.5
I49.5 I47.2
I45.1 I47.2
I47.2 I45.1
I48.0 I09.1
I48.0 I07.1
I09.1 I48.0
I07.1 I48.0
T82.0 I48.0
I48.0 T82.0
I49.8 I48.9
I48.9 I49.8
I49.8 I48.0
E03.9 I48.0
I48.0 I49.8
I48.0 E03.9
I30.9 I25.8
I31.8 I25.8
I25.8 I30.9
I31.8 I30.9
I70.9 I30.9
Z01.7 I30.9
I25.8 I31.8
I30.9 I31.8
I70.9 I31.8
Z01.7 I31.8
I30.9 I70.9
I31.8 I70.9
I30.9 Z01.7
I31.8 Z01.7
I42.1 Q24.8
Q24.8 I42.1
Z95.2 I35.2
I35.2 Z95.2
R57.0 I09.1
R57.0 I07.1
I27.0 I48.0
R57.0 I48.0
I48.0 I27.0
I09.1 R57.0
I07.1 R57.0
I48.0 R57.0
I36.1 I44.2
I44.2 I36.1
