# Supplementary material for: Comorbidity patterns in cardiovascular diseases: the role of life-stage and socioeconomic status
Source: Front Cardiovasc Med. 2024 Feb 13;11:1215458. doi: 10.3389/fcvm.2024.1215458 (PMC10897012; doi:10.3389/fcvm.2024.1215458)
Supplement: Supplementary file 1 [file Datasheet1.zip › Supplementary/Supplementary_Female_networks/CoNet_MortFemale_21_40_lowSEL_clean.txt]

Z94.0 N18.9
T86.1 N18.9
N28.0 N18.9
A41.9 N18.9
N18.9 Z94.0
T86.1 Z94.0
N28.0 Z94.0
A41.9 Z94.0
N18.9 T86.1
Z94.0 T86.1
N28.0 T86.1
A41.9 T86.1
N18.9 N28.0
Z94.0 N28.0
T86.1 N28.0
A41.9 N28.0
N18.9 A41.9
Z94.0 A41.9
T86.1 A41.9
N28.0 A41.9
Q22.0 Q24.8
Q21.3 Q24.8
Z95.2 Q24.8
A41.9 Q24.8
Q24.8 Q22.0
Q21.3 Q22.0
Z95.2 Q22.0
A41.9 Q22.0
Q24.8 Q21.3
Q22.0 Q21.3
Z95.2 Q21.3
A41.9 Q21.3
Q24.8 Z95.2
Q22.0 Z95.2
Q21.3 Z95.2
A41.9 Z95.2
Q24.8 A41.9
Q22.0 A41.9
Q21.3 A41.9
Z95.2 A41.9
Q23.0 Q24.8
Q23.3 Q24.8
Q22.8 Q24.8
E78.0 Q24.8
Q24.8 Q23.0
Q23.3 Q23.0
Q22.8 Q23.0
E78.0 Q23.0
Q24.8 Q23.3
Q23.0 Q23.3
Q22.8 Q23.3
E78.0 Q23.3
Q24.8 Q22.8
Q23.0 Q22.8
Q23.3 Q22.8
E78.0 Q22.8
Q24.8 E78.0
Q23.0 E78.0
Q23.3 E78.0
Q22.8 E78.0
Q24.4 Q24.8
I50.0 Q24.8
Q24.8 Q24.4
Q23.3 Q24.4
Q22.8 Q24.4
I50.0 Q24.4
Q24.4 Q23.3
I50.0 Q23.3
Q24.4 Q22.8
I50.0 Q22.8
Q24.8 I50.0
Q24.4 I50.0
Q23.3 I50.0
Q22.8 I50.0
I47.1 Q24.8
N17.9 Q24.8
E87.5 Q24.8
Q90.9 Q24.8
Q24.8 I47.1
N17.9 I47.1
E87.5 I47.1
Q90.9 I47.1
Q24.8 N17.9
I47.1 N17.9
E87.5 N17.9
Q90.9 N17.9
Q24.8 E87.5
I47.1 E87.5
N17.9 E87.5
Q90.9 E87.5
Q24.8 Q90.9
I47.1 Q90.9
N17.9 Q90.9
E87.5 Q90.9
I48.X I09.1
Z95.8 I09.1
I45.1 I09.1
R57.0 I09.1
I09.1 I48.X
Z95.8 I48.X
I45.1 I48.X
R57.0 I48.X
I09.1 Z95.8
I48.X Z95.8
I45.1 Z95.8
R57.0 Z95.8
I09.1 I45.1
I48.X I45.1
Z95.8 I45.1
R57.0 I45.1
I09.1 R57.0
I48.X R57.0
Z95.8 R57.0
I45.1 R57.0
Q21.0 Q24.8
Q22.1 Q24.8
Q25.6 Q24.8
R57.0 Q24.8
Q24.8 Q21.0
Q22.1 Q21.0
Q25.6 Q21.0
R57.0 Q21.0
Q24.8 Q22.1
Q21.0 Q22.1
Q25.6 Q22.1
R57.0 Q22.1
Q24.8 Q25.6
Q21.0 Q25.6
Q22.1 Q25.6
R57.0 Q25.6
Q24.8 R57.0
Q21.0 R57.0
Q22.1 R57.0
Q25.6 R57.0
Z95.2 I09.1
I64.X I09.1
T82.0 I09.1
I09.1 Z95.2
I64.X Z95.2
T82.0 Z95.2
R57.0 Z95.2
I09.1 I64.X
Z95.2 I64.X
T82.0 I64.X
R57.0 I64.X
I09.1 T82.0
Z95.2 T82.0
I64.X T82.0
R57.0 T82.0
Z95.2 R57.0
I64.X R57.0
T82.0 R57.0
Z49.1 N18.9
Y83.1 N18.9
R57.0 N18.9
N18.9 Z49.1
Y83.1 Z49.1
T86.1 Z49.1
R57.0 Z49.1
N18.9 Y83.1
Z49.1 Y83.1
T86.1 Y83.1
R57.0 Y83.1
Z49.1 T86.1
Y83.1 T86.1
R57.0 T86.1
N18.9 R57.0
Z49.1 R57.0
Y83.1 R57.0
T86.1 R57.0
I35.2 I42.0
G93.1 I42.0
N17.9 I42.0
R57.8 I42.0
I42.0 I35.2
G93.1 I35.2
N17.9 I35.2
R57.8 I35.2
I42.0 G93.1
I35.2 G93.1
N17.9 G93.1
R57.8 G93.1
I42.0 N17.9
I35.2 N17.9
G93.1 N17.9
R57.8 N17.9
I42.0 R57.8
I35.2 R57.8
G93.1 R57.8
N17.9 R57.8
I71.0 I26.0
I42.0 I26.0
I08.3 I26.0
R57.1 I26.0
I26.0 I71.0
I42.0 I71.0
I08.3 I71.0
R57.1 I71.0
I26.0 I42.0
I71.0 I42.0
I08.3 I42.0
R57.1 I42.0
I26.0 I08.3
I71.0 I08.3
I42.0 I08.3
R57.1 I08.3
I26.0 R57.1
I71.0 R57.1
I42.0 R57.1
I08.3 R57.1
E11.9 I09.1
R68.8 I09.1
I48.X Z95.2
E11.9 Z95.2
R68.8 Z95.2
Z95.2 I48.X
E11.9 I48.X
R68.8 I48.X
I09.1 E11.9
Z95.2 E11.9
I48.X E11.9
R68.8 E11.9
I09.1 R68.8
Z95.2 R68.8
I48.X R68.8
E11.9 R68.8
K65.0 N18.9
D61.9 N18.9
Z49.2 N18.9
N18.9 K65.0
D61.9 K65.0
Z49.2 K65.0
A41.9 K65.0
N18.9 D61.9
K65.0 D61.9
Z49.2 D61.9
A41.9 D61.9
N18.9 Z49.2
K65.0 Z49.2
D61.9 Z49.2
A41.9 Z49.2
K65.0 A41.9
D61.9 A41.9
Z49.2 A41.9
I80.2 I26.0
M32.9 I26.0
E78.9 I26.0
I46.1 I26.0
I26.0 I80.2
M32.9 I80.2
E78.9 I80.2
I46.1 I80.2
I26.0 M32.9
I80.2 M32.9
E78.9 M32.9
I46.1 M32.9
I26.0 E78.9
I80.2 E78.9
M32.9 E78.9
I46.1 E78.9
I26.0 I46.1
I80.2 I46.1
M32.9 I46.1
E78.9 I46.1
I36.1 I27.0
I37.1 I27.0
I34.0 I27.0
I46.1 I27.0
I27.0 I36.1
I37.1 I36.1
I34.0 I36.1
I46.1 I36.1
I27.0 I37.1
I36.1 I37.1
I34.0 I37.1
I46.1 I37.1
I27.0 I34.0
I36.1 I34.0
I37.1 I34.0
I46.1 I34.0
I27.0 I46.1
I36.1 I46.1
I37.1 I46.1
I34.0 I46.1
I50.9 I42.2
I49.8 I42.2
I45.9 I42.2
I46.1 I42.2
I42.2 I50.9
I49.8 I50.9
I45.9 I50.9
I46.1 I50.9
I42.2 I49.8
I50.9 I49.8
I45.9 I49.8
I46.1 I49.8
I42.2 I45.9
I50.9 I45.9
I49.8 I45.9
I46.1 I45.9
I42.2 I46.1
I50.9 I46.1
I49.8 I46.1
I45.9 I46.1
I34.0 C38.0
I50.9 C38.0
I49.8 C38.0
I46.1 C38.0
C38.0 I34.0
I50.9 I34.0
I49.8 I34.0
C38.0 I50.9
I34.0 I50.9
C38.0 I49.8
I34.0 I49.8
C38.0 I46.1
T82.8 I09.1
I46.1 I09.1
T82.8 Z95.2
I46.1 Z95.2
I09.1 T82.8
Z95.2 T82.8
T82.0 T82.8
I46.1 T82.8
T82.8 T82.0
I46.1 T82.0
I09.1 I46.1
Z95.2 I46.1
T82.8 I46.1
T82.0 I46.1
C38.0 I09.1
I05.2 I09.1
I08.2 I09.1
I09.1 C38.0
I05.2 C38.0
I08.2 C38.0
R57.0 C38.0
I09.1 I05.2
C38.0 I05.2
I08.2 I05.2
R57.0 I05.2
I09.1 I08.2
C38.0 I08.2
I05.2 I08.2
R57.0 I08.2
C38.0 R57.0
I05.2 R57.0
I08.2 R57.0
N18.9 I26.0
M32.8 I26.0
I50.9 I26.0
R57.0 I26.0
I26.0 N18.9
M32.8 N18.9
I50.9 N18.9
I26.0 M32.8
N18.9 M32.8
I50.9 M32.8
R57.0 M32.8
I26.0 I50.9
N18.9 I50.9
M32.8 I50.9
R57.0 I50.9
I26.0 R57.0
M32.8 R57.0
I50.9 R57.0
C50.9 I31.3
I27.0 I31.3
N17.9 I31.3
R57.0 I31.3
I31.3 C50.9
I27.0 C50.9
N17.9 C50.9
R57.0 C50.9
I31.3 I27.0
C50.9 I27.0
N17.9 I27.0
R57.0 I27.0
I31.3 N17.9
C50.9 N17.9
I27.0 N17.9
R57.0 N17.9
I31.3 R57.0
C50.9 R57.0
I27.0 R57.0
N17.9 R57.0
Q23.1 Q24.8
Q24.8 Q23.1
Q23.3 Q23.1
Q22.8 Q23.1
R57.0 Q23.1
Q23.1 Q23.3
R57.0 Q23.3
Q23.1 Q22.8
R57.0 Q22.8
Q23.1 R57.0
Q23.3 R57.0
Q22.8 R57.0
Z45.9 Q24.8
Z95.2 Q23.1
Z45.9 Q23.1
Q23.1 Z95.2
Z45.9 Z95.2
Q24.8 Z45.9
Q23.1 Z45.9
Z95.2 Z45.9
R57.0 Z45.9
Z45.9 R57.0
Q26.3 Q24.8
Q21.1 Q24.8
I26.0 Q24.8
R57.1 Q24.8
Q24.8 Q26.3
Q21.1 Q26.3
I26.0 Q26.3
R57.1 Q26.3
Q24.8 Q21.1
Q26.3 Q21.1
I26.0 Q21.1
R57.1 Q21.1
Q24.8 I26.0
Q26.3 I26.0
Q21.1 I26.0
Q24.8 R57.1
Q26.3 R57.1
Q21.1 R57.1
N08.5 N18.9
M32.1 N18.9
E78.9 N18.9
N18.9 N08.5
M32.1 N08.5
E78.9 N08.5
N18.9 M32.1
N08.5 M32.1
E78.9 M32.1
N18.9 E78.9
N08.5 E78.9
M32.1 E78.9
I05.0 I09.1
I06.2 I09.1
J18.9 I09.1
A41.9 I09.1
I09.1 I05.0
I06.2 I05.0
J18.9 I05.0
A41.9 I05.0
I09.1 I06.2
I05.0 I06.2
J18.9 I06.2
A41.9 I06.2
I09.1 J18.9
I05.0 J18.9
I06.2 J18.9
A41.9 J18.9
I09.1 A41.9
I05.0 A41.9
I06.2 A41.9
J18.9 A41.9
N93.9 I09.1
D25.9 I09.1
N93.9 Z95.2
D25.9 Z95.2
I09.1 N93.9
Z95.2 N93.9
D25.9 N93.9
I46.1 N93.9
I09.1 D25.9
Z95.2 D25.9
N93.9 D25.9
I46.1 D25.9
N93.9 I46.1
D25.9 I46.1
M32.9 I64.X
N03.2 I64.X
G40.9 I64.X
I46.1 I64.X
I64.X M32.9
N03.2 M32.9
G40.9 M32.9
I64.X N03.2
M32.9 N03.2
G40.9 N03.2
I46.1 N03.2
I64.X G40.9
M32.9 G40.9
N03.2 G40.9
I46.1 G40.9
I64.X I46.1
N03.2 I46.1
G40.9 I46.1
I28.1 Q24.8
I27.9 Q24.8
I46.1 Q24.8
I28.1 Q22.8
I27.9 Q22.8
I46.1 Q22.8
Q24.8 I28.1
Q22.8 I28.1
I27.9 I28.1
I46.1 I28.1
Q24.8 I27.9
Q22.8 I27.9
I28.1 I27.9
I46.1 I27.9
Q24.8 I46.1
Q22.8 I46.1
I28.1 I46.1
I27.9 I46.1
I35.0 I42.0
I36.1 I42.0
I27.2 I42.0
I46.1 I42.0
I42.0 I35.0
I36.1 I35.0
I27.2 I35.0
I46.1 I35.0
I42.0 I36.1
I35.0 I36.1
I27.2 I36.1
I42.0 I27.2
I35.0 I27.2
I36.1 I27.2
I46.1 I27.2
I42.0 I46.1
I35.0 I46.1
I27.2 I46.1
I37.1 I27.9
I36.1 I27.9
I27.2 I27.9
I27.9 I37.1
I27.2 I37.1
I27.9 I36.1
I27.9 I27.2
I37.1 I27.2
J98.4 I27.2
I27.0 I27.2
I27.2 J98.4
I27.0 J98.4
I36.1 J98.4
I46.1 J98.4
I27.2 I27.0
J98.4 I27.0
J98.4 I36.1
J98.4 I46.1
O82.1 O99.5
I27.9 O99.5
I36.1 O99.5
I46.1 O99.5
O99.5 O82.1
I27.9 O82.1
I36.1 O82.1
I46.1 O82.1
O99.5 I27.9
O82.1 I27.9
O99.5 I36.1
O82.1 I36.1
O99.5 I46.1
O82.1 I46.1
Q87.4 I71.0
Z95.2 I71.0
I49.8 I71.0
I46.1 I71.0
I71.0 Q87.4
Z95.2 Q87.4
I49.8 Q87.4
I46.1 Q87.4
I71.0 Z95.2
Q87.4 Z95.2
I49.8 Z95.2
I71.0 I49.8
Q87.4 I49.8
Z95.2 I49.8
I71.0 I46.1
Q87.4 I46.1
Z95.4 I09.1
I97.1 I09.1
Z95.4 T82.0
I97.1 T82.0
I09.1 Z95.4
T82.0 Z95.4
I97.1 Z95.4
I46.1 Z95.4
I09.1 I97.1
T82.0 I97.1
Z95.4 I97.1
I46.1 I97.1
Z95.4 I46.1
I97.1 I46.1
I25.8 Q24.8
I21.9 Q24.8
I25.8 Q23.1
I21.9 Q23.1
Q24.8 I25.8
Q23.1 I25.8
I21.9 I25.8
R57.0 I25.8
Q24.8 I21.9
Q23.1 I21.9
I25.8 I21.9
R57.0 I21.9
I25.8 R57.0
I21.9 R57.0
I34.1 I51.1
I34.0 I51.1
I36.1 I51.1
R57.0 I51.1
I51.1 I34.1
I34.0 I34.1
I36.1 I34.1
R57.0 I34.1
I51.1 I34.0
I34.1 I34.0
R57.0 I34.0
I51.1 I36.1
I34.1 I36.1
R57.0 I36.1
I51.1 R57.0
I34.1 R57.0
I34.0 R57.0
I36.1 R57.0
Q21.1 I27.0
I48.X I27.0
Q21.1 I27.2
I48.X I27.2
R57.0 I27.2
I27.0 Q21.1
I27.2 Q21.1
I48.X Q21.1
R57.0 Q21.1
I27.0 I48.X
I27.2 I48.X
Q21.1 I48.X
I27.2 R57.0
Q21.1 R57.0
Q23.3 I42.0
K76.1 I42.0
R57.0 I42.0
I42.0 Q23.3
I36.1 Q23.3
K76.1 Q23.3
Q23.3 I36.1
K76.1 I36.1
I42.0 K76.1
Q23.3 K76.1
I36.1 K76.1
R57.0 K76.1
I42.0 R57.0
K76.1 R57.0
I45.1 I27.2
I50.0 I27.2
Z01.7 I27.2
I45.1 I36.1
I50.0 I36.1
Z01.7 I36.1
I27.2 I45.1
I36.1 I45.1
I50.0 I45.1
Z01.7 I45.1
I27.2 I50.0
I36.1 I50.0
I45.1 I50.0
Z01.7 I50.0
I27.2 Z01.7
I36.1 Z01.7
I45.1 Z01.7
I50.0 Z01.7
K59.3 I42.0
A41.9 I42.0
I42.0 K59.3
A41.9 K59.3
I46.1 K59.3
I42.0 A41.9
K59.3 A41.9
I46.1 A41.9
K59.3 I46.1
A41.9 I46.1
I31.9 I26.0
C16.9 I26.0
I26.0 I31.9
C16.9 I31.9
I46.1 I31.9
I26.0 C16.9
I31.9 C16.9
I46.1 C16.9
I31.9 I46.1
C16.9 I46.1
I31.3 I27.2
A41.9 I27.2
I31.3 I50.0
A41.9 I50.0
I27.2 I31.3
I50.0 I31.3
I45.1 I31.3
A41.9 I31.3
I31.3 I45.1
A41.9 I45.1
I27.2 A41.9
I50.0 A41.9
I31.3 A41.9
I45.1 A41.9
I34.0 I35.1
M08.9 I35.1
J15.9 I35.1
A41.9 I35.1
I35.1 I34.0
M08.9 I34.0
J15.9 I34.0
A41.9 I34.0
I35.1 M08.9
I34.0 M08.9
J15.9 M08.9
A41.9 M08.9
I35.1 J15.9
I34.0 J15.9
M08.9 J15.9
A41.9 J15.9
I35.1 A41.9
I34.0 A41.9
M08.9 A41.9
J15.9 A41.9
T82.6 M31.4
Z95.2 M31.4
J15.2 M31.4
A41.9 M31.4
M31.4 T82.6
Z95.2 T82.6
J15.2 T82.6
A41.9 T82.6
M31.4 Z95.2
T82.6 Z95.2
J15.2 Z95.2
M31.4 J15.2
T82.6 J15.2
Z95.2 J15.2
A41.9 J15.2
M31.4 A41.9
T82.6 A41.9
J15.2 A41.9
Q20.1 Q24.8
L08.8 Q24.8
J18.9 Q24.8
Q24.8 Q20.1
L08.8 Q20.1
J18.9 Q20.1
A41.9 Q20.1
Q24.8 L08.8
Q20.1 L08.8
J18.9 L08.8
A41.9 L08.8
Q24.8 J18.9
Q20.1 J18.9
L08.8 J18.9
Q20.1 A41.9
L08.8 A41.9
Q25.3 Q24.8
Q25.3 Q23.0
I46.1 Q23.0
Q24.8 Q25.3
Q23.0 Q25.3
Q23.3 Q25.3
I46.1 Q25.3
Q25.3 Q23.3
I46.1 Q23.3
Q23.0 I46.1
Q25.3 I46.1
Q23.3 I46.1
R04.8 N18.9
I46.1 N18.9
Z49.1 M32.1
R04.8 M32.1
I46.1 M32.1
M32.1 Z49.1
R04.8 Z49.1
I46.1 Z49.1
N18.9 R04.8
M32.1 R04.8
Z49.1 R04.8
I46.1 R04.8
N18.9 I46.1
M32.1 I46.1
Z49.1 I46.1
R04.8 I46.1
I49.8 I27.0
I50.9 I27.0
M32.8 I27.0
I50.0 I27.0
I27.0 I49.8
M32.8 I49.8
I50.0 I49.8
I27.0 I50.9
I50.0 I50.9
I27.0 M32.8
I49.8 M32.8
I50.0 M32.8
I27.0 I50.0
I49.8 I50.0
I50.9 I50.0
M32.8 I50.0
T81.0 C38.0
I97.1 C38.0
I50.0 C38.0
C38.0 T81.0
I97.1 T81.0
I50.0 T81.0
R57.0 T81.0
C38.0 I97.1
T81.0 I97.1
I50.0 I97.1
R57.0 I97.1
C38.0 I50.0
T81.0 I50.0
I97.1 I50.0
R57.0 I50.0
T81.0 R57.0
I97.1 R57.0
I50.0 R57.0
I50.9 I42.0
N17.9 I27.2
I50.9 I27.2
I27.2 N17.9
I50.9 N17.9
I42.0 I50.9
I27.2 I50.9
N17.9 I50.9
M32.9 Q24.8
N17.9 Q22.1
M32.9 Q22.1
Q22.1 N17.9
M32.9 N17.9
Q24.8 M32.9
Q22.1 M32.9
N17.9 M32.9
R57.0 M32.9
M32.9 R57.0
I50.9 Q87.4
Y44.2 Q87.4
K92.0 Q87.4
R57.1 Q87.4
Q87.4 I50.9
Y44.2 I50.9
K92.0 I50.9
R57.1 I50.9
Q87.4 Y44.2
I50.9 Y44.2
K92.0 Y44.2
R57.1 Y44.2
Q87.4 K92.0
I50.9 K92.0
Y44.2 K92.0
R57.1 K92.0
Q87.4 R57.1
I50.9 R57.1
Y44.2 R57.1
K92.0 R57.1
I46.1 I50.0
I50.0 I46.1
I46.5 I27.0
I46.5 I50.9
I27.0 I46.5
I50.9 I46.5
I06.1 I09.1
I07.1 I09.1
I06.1 I05.0
I07.1 I05.0
I09.1 I06.1
I05.0 I06.1
I07.1 I06.1
A41.9 I06.1
I09.1 I07.1
I05.0 I07.1
I06.1 I07.1
A41.9 I07.1
I06.1 A41.9
I07.1 A41.9
I33.0 I35.1
I49.8 I35.1
I15.9 I35.1
I35.1 I33.0
I49.8 I33.0
I15.9 I33.0
A41.9 I33.0
I35.1 I49.8
I33.0 I49.8
I15.9 I49.8
A41.9 I49.8
I35.1 I15.9
I33.0 I15.9
I49.8 I15.9
A41.9 I15.9
I33.0 A41.9
I49.8 A41.9
I15.9 A41.9
Q23.0 Q23.1
Q24.4 Q23.1
A41.9 Q23.1
Q23.1 Q23.0
Q24.4 Q23.0
A41.9 Q23.0
Q23.1 Q24.4
Q23.0 Q24.4
A41.9 Q24.4
Q23.1 A41.9
Q23.0 A41.9
Q24.4 A41.9
I33.0 I48.X
Q87.4 I48.X
A41.9 I48.X
I33.0 I45.1
Q87.4 I45.1
I48.X I33.0
I45.1 I33.0
Q87.4 I33.0
I48.X Q87.4
I45.1 Q87.4
I33.0 Q87.4
A41.9 Q87.4
I48.X A41.9
Q87.4 A41.9
I49.8 Q24.8
I49.8 Q23.1
I46.1 Q23.1
I49.8 Q23.0
Q24.8 I49.8
Q23.1 I49.8
Q23.0 I49.8
Q23.1 I46.1
I25.1 I25.5
I21.0 I25.5
I70.9 I25.5
I46.1 I25.5
I25.5 I25.1
I21.0 I25.1
I70.9 I25.1
I46.1 I25.1
I25.5 I21.0
I25.1 I21.0
I70.9 I21.0
I46.1 I21.0
I25.5 I70.9
I25.1 I70.9
I21.0 I70.9
I46.1 I70.9
I25.5 I46.1
I25.1 I46.1
I21.0 I46.1
I70.9 I46.1
I26.0 C38.0
Y83.1 C38.0
I80.2 C38.0
C38.0 I26.0
Y83.1 I26.0
C38.0 Y83.1
I26.0 Y83.1
I80.2 Y83.1
I46.1 Y83.1
C38.0 I80.2
Y83.1 I80.2
Y83.1 I46.1
I10.X I27.0
J96.0 I27.0
N19.X I27.0
I27.0 I10.X
J96.0 I10.X
N19.X I10.X
I46.1 I10.X
I27.0 J96.0
I10.X J96.0
N19.X J96.0
I46.1 J96.0
I27.0 N19.X
I10.X N19.X
J96.0 N19.X
I46.1 N19.X
I10.X I46.1
J96.0 I46.1
N19.X I46.1
Q25.7 Q24.8
Q21.0 Q22.0
Q25.7 Q22.0
I46.1 Q22.0
Q22.0 Q21.0
Q25.7 Q21.0
I46.1 Q21.0
Q24.8 Q25.7
Q22.0 Q25.7
Q21.0 Q25.7
I46.1 Q25.7
Q22.0 I46.1
Q21.0 I46.1
Q25.7 I46.1
I13.2 O90.3
N17.9 O90.3
E87.0 O90.3
R57.0 O90.3
O90.3 I13.2
N17.9 I13.2
E87.0 I13.2
R57.0 I13.2
O90.3 N17.9
I13.2 N17.9
E87.0 N17.9
O90.3 E87.0
I13.2 E87.0
N17.9 E87.0
R57.0 E87.0
O90.3 R57.0
I13.2 R57.0
E87.0 R57.0
I97.1 Q24.8
I50.1 Q24.8
I97.1 Q23.0
I50.1 Q23.0
R57.0 Q23.0
Q24.8 I97.1
Q23.0 I97.1
I50.1 I97.1
Q24.8 I50.1
Q23.0 I50.1
I97.1 I50.1
R57.0 I50.1
Q23.0 R57.0
I50.1 R57.0
Q87.4 Q24.8
Q25.4 Q24.8
I71.0 Q24.8
Q24.8 Q87.4
Q25.4 Q87.4
R57.0 Q87.4
Q24.8 Q25.4
Q87.4 Q25.4
I71.0 Q25.4
R57.0 Q25.4
Q24.8 I71.0
Q25.4 I71.0
R57.0 I71.0
Q87.4 R57.0
Q25.4 R57.0
I71.0 R57.0
I36.1 I34.2
I27.0 I34.2
I97.1 I34.2
R57.0 I34.2
I34.2 I36.1
I97.1 I36.1
I34.2 I27.0
I97.1 I27.0
I34.2 I97.1
I36.1 I97.1
I27.0 I97.1
I34.2 R57.0
Q25.0 Q24.8
Q25.1 Q24.8
Q24.8 Q25.0
Q25.1 Q25.0
Q23.1 Q25.0
R57.0 Q25.0
Q24.8 Q25.1
Q25.0 Q25.1
Q23.1 Q25.1
R57.0 Q25.1
Q25.0 Q23.1
Q25.1 Q23.1
Q25.0 R57.0
Q25.1 R57.0
M75.5 M32.1
R00.0 M32.1
E16.0 M32.1
A41.9 M32.1
M32.1 M75.5
R00.0 M75.5
E16.0 M75.5
A41.9 M75.5
M32.1 R00.0
M75.5 R00.0
E16.0 R00.0
A41.9 R00.0
M32.1 E16.0
M75.5 E16.0
R00.0 E16.0
A41.9 E16.0
M32.1 A41.9
M75.5 A41.9
R00.0 A41.9
E16.0 A41.9
M75.5 N18.9
M32.1 Z94.0
M75.5 Z94.0
Z94.0 M32.1
N18.9 M75.5
Z94.0 M75.5
E87.8 N18.9
E87.4 N18.9
E87.8 Z49.1
E87.4 Z49.1
N18.9 E87.8
Z49.1 E87.8
E87.4 E87.8
I46.1 E87.8
N18.9 E87.4
Z49.1 E87.4
E87.8 E87.4
I46.1 E87.4
E87.8 I46.1
E87.4 I46.1
I05.1 I09.1
I05.1 I06.1
I46.1 I06.1
I09.1 I05.1
I06.1 I05.1
I07.1 I05.1
I46.1 I05.1
I05.1 I07.1
I46.1 I07.1
I06.1 I46.1
I05.1 I46.1
I07.1 I46.1
K72.1 I27.0
I49.8 I36.1
K72.1 I36.1
I36.1 I49.8
K72.1 I49.8
I27.0 K72.1
I36.1 K72.1
I49.8 K72.1
I46.1 K72.1
K72.1 I46.1
Z95.2 Q21.0
I49.8 Q21.0
Q21.0 Z95.2
Q21.0 I49.8
R57.0 I49.8
I49.8 R57.0
I27.0 Q24.8
I27.0 Q21.0
N17.9 Q21.0
Q24.8 I27.0
Q21.0 I27.0
Q21.0 N17.9
Q89.3 Q24.8
Q21.2 Q24.8
Q24.8 Q89.3
Q21.1 Q89.3
Q21.2 Q89.3
R57.0 Q89.3
Q89.3 Q21.1
Q21.2 Q21.1
Q24.8 Q21.2
Q89.3 Q21.2
Q21.1 Q21.2
R57.0 Q21.2
Q89.3 R57.0
Q21.2 R57.0
Q23.1 I71.0
I71.0 Q23.1
Q25.4 Q23.1
Q23.1 Q25.4
Q24.8 O99.8
I71.0 O99.8
Q23.1 O99.8
Z01.7 O99.8
O99.8 Q24.8
Z01.7 Q24.8
O99.8 I71.0
Z01.7 I71.0
O99.8 Q23.1
Z01.7 Q23.1
O99.8 Z01.7
Q24.8 Z01.7
I71.0 Z01.7
Q23.1 Z01.7
G37.8 Q24.8
G93.4 Q24.8
G37.8 Q25.4
G93.4 Q25.4
A41.9 Q25.4
Q24.8 G37.8
Q25.4 G37.8
G93.4 G37.8
A41.9 G37.8
Q24.8 G93.4
Q25.4 G93.4
G37.8 G93.4
A41.9 G93.4
Q25.4 A41.9
G37.8 A41.9
G93.4 A41.9
Q24.3 Q24.8
Q87.1 Q24.8
Q24.8 Q24.3
Q25.6 Q24.3
Q87.1 Q24.3
A41.9 Q24.3
Q24.3 Q25.6
Q87.1 Q25.6
A41.9 Q25.6
Q24.8 Q87.1
Q24.3 Q87.1
Q25.6 Q87.1
A41.9 Q87.1
Q24.3 A41.9
Q25.6 A41.9
Q87.1 A41.9
I33.0 N18.9
I34.0 N18.9
N18.9 I33.0
I34.0 I33.0
Z49.2 I33.0
N18.9 I34.0
I33.0 I34.0
Z49.2 I34.0
I33.0 Z49.2
I34.0 Z49.2
M32.9 I27.9
I27.9 M32.9
I27.2 M32.9
I27.2 Q24.8
M32.9 I27.2
Q24.8 I27.2
I48.X Q24.8
I48.X Q21.2
I47.1 Q21.2
I46.1 Q21.2
Q24.8 I48.X
Q21.2 I48.X
I47.1 I48.X
I46.1 I48.X
Q21.2 I47.1
I48.X I47.1
I46.1 I47.1
Q21.2 I46.1
I48.X I46.1
I47.1 I46.1
I36.1 I63.9
I24.8 I63.9
I67.8 I63.9
I46.1 I63.9
I63.9 I36.1
I24.8 I36.1
I67.8 I36.1
I63.9 I24.8
I36.1 I24.8
I67.8 I24.8
I46.1 I24.8
I63.9 I67.8
I36.1 I67.8
I24.8 I67.8
I46.1 I67.8
I63.9 I46.1
I24.8 I46.1
I67.8 I46.1
Q25.7 I27.0
Q22.1 I27.0
I27.0 Q25.7
Q22.1 Q25.7
I27.0 Q22.1
Q25.7 Q22.1
I46.1 Q22.1
Q22.1 I46.1
T82.0 Q24.8
T85.8 Q24.8
K57.0 Q24.8
T82.0 Q23.0
T85.8 Q23.0
K57.0 Q23.0
Q24.8 T82.0
Q23.0 T82.0
T85.8 T82.0
K57.0 T82.0
Q24.8 T85.8
Q23.0 T85.8
T82.0 T85.8
K57.0 T85.8
Q24.8 K57.0
Q23.0 K57.0
T82.0 K57.0
T85.8 K57.0
I34.0 I42.0
E87.6 I42.0
I42.0 I34.0
E87.6 I34.0
E87.6 I36.1
I42.0 E87.6
I34.0 E87.6
I36.1 E87.6
R57.0 E87.6
E87.6 R57.0
I45.1 I26.0
I27.0 I26.0
I45.1 M32.9
I27.0 M32.9
I26.0 I45.1
M32.9 I45.1
I27.0 I45.1
I26.0 I27.0
M32.9 I27.0
I45.1 I27.0
I10.X Q24.8
I10.X Q23.0
I48.X Q23.0
Q24.8 I10.X
Q23.0 I10.X
I48.X I10.X
R57.0 I10.X
Q23.0 I48.X
I10.X I48.X
I10.X R57.0
I47.1 I34.0
N17.9 I34.0
I47.1 I36.1
N17.9 I36.1
I34.0 I47.1
I36.1 I47.1
R57.0 I47.1
I34.0 N17.9
I36.1 N17.9
I47.1 R57.0
R57.0 Q24.4
Q24.4 R57.0
I44.7 I42.0
I49.8 I42.0
I42.0 I44.7
I49.8 I44.7
I50.9 I44.7
R57.8 I44.7
I42.0 I49.8
I44.7 I49.8
R57.8 I49.8
I44.7 I50.9
R57.8 I50.9
I44.7 R57.8
I49.8 R57.8
I50.9 R57.8
R04.8 I27.0
R57.1 I27.0
R04.8 I10.X
I50.9 I10.X
R57.1 I10.X
I27.0 R04.8
I10.X R04.8
I50.9 R04.8
R57.1 R04.8
I10.X I50.9
R04.8 I50.9
I27.0 R57.1
I10.X R57.1
R04.8 R57.1
Q20.3 Q24.8
Q21.00 Q24.8
Q24.8 Q20.3
Q21.00 Q20.3
Q25.1 Q20.3
R57.1 Q20.3
Q24.8 Q21.00
Q20.3 Q21.00
Q25.1 Q21.00
R57.1 Q21.00
Q20.3 Q25.1
Q21.00 Q25.1
R57.1 Q25.1
Q20.3 R57.1
Q21.00 R57.1
Q25.1 R57.1
I80.1 I27.0
I80.1 I27.2
I80.1 I36.1
I27.0 I80.1
I27.2 I80.1
I36.1 I80.1
R57.0 I80.1
I80.1 R57.0
Q26.2 Q24.8
Q24.8 Q26.2
Q25.0 Q26.2
Q21.1 Q26.2
R57.0 Q26.2
Q26.2 Q25.0
Q21.1 Q25.0
Q26.2 Q21.1
Q25.0 Q21.1
Q26.2 R57.0
Q23.2 Q24.8
R68.8 Q24.8
Q23.2 Q23.0
R68.8 Q23.0
Q24.8 Q23.2
Q23.0 Q23.2
T82.0 Q23.2
R68.8 Q23.2
Q23.2 T82.0
R68.8 T82.0
Q24.8 R68.8
Q23.0 R68.8
Q23.2 R68.8
T82.0 R68.8
I42.0 I13.2
I45.1 I13.2
I49.8 I13.2
A41.9 I13.2
I13.2 I42.0
I45.1 I42.0
I13.2 I45.1
I42.0 I45.1
I49.8 I45.1
I13.2 I49.8
I45.1 I49.8
I13.2 A41.9
I36.0 I27.0
I27.0 I36.0
I37.1 I36.0
I50.0 I36.0
I46.1 I36.0
I36.0 I37.1
I50.0 I37.1
I36.0 I50.0
I37.1 I50.0
I36.0 I46.1
I60.9 Q24.8
I67.8 Q24.8
I50.9 Q24.8
Q24.8 I60.9
I67.8 I60.9
I50.9 I60.9
I46.1 I60.9
Q24.8 I67.8
I60.9 I67.8
I50.9 I67.8
Q24.8 I50.9
I60.9 I50.9
I67.8 I50.9
I60.9 I46.1
I31.3 I31.9
E03.9 I31.9
D46.4 I31.9
I31.9 I31.3
E03.9 I31.3
D46.4 I31.3
I46.1 I31.3
I31.9 E03.9
I31.3 E03.9
D46.4 E03.9
I46.1 E03.9
I31.9 D46.4
I31.3 D46.4
E03.9 D46.4
I46.1 D46.4
I31.3 I46.1
E03.9 I46.1
D46.4 I46.1
I33.0 Q24.8
I74.2 Q24.8
Q24.8 I33.0
I26.0 I33.0
I74.2 I33.0
I46.1 I33.0
I33.0 I26.0
I74.2 I26.0
Q24.8 I74.2
I33.0 I74.2
I26.0 I74.2
I46.1 I74.2
I33.0 I46.1
I74.2 I46.1
I97.1 Q23.1
I97.1 I49.8
Q23.1 I97.1
I49.8 I97.1
I47.2 I42.0
I47.2 I34.0
I42.0 I47.2
I34.0 I47.2
I49.8 I47.2
R57.0 I47.2
I47.2 I49.8
I47.2 R57.0
Z95.4 Q24.8
Z95.4 Q23.0
Q24.8 Z95.4
Q23.0 Z95.4
R57.0 Z95.4
Z95.4 R57.0
I51.3 I42.5
I27.2 I42.5
K92.1 I42.5
I46.1 I42.5
I42.5 I51.3
I27.2 I51.3
K92.1 I51.3
I46.1 I51.3
I42.5 I27.2
I51.3 I27.2
K92.1 I27.2
I42.5 K92.1
I51.3 K92.1
I27.2 K92.1
I46.1 K92.1
I42.5 I46.1
I51.3 I46.1
K92.1 I46.1
J90.X I31.3
I47.2 I31.3
R57.2 I31.3
I31.3 J90.X
I47.2 J90.X
N17.9 J90.X
R57.2 J90.X
I31.3 I47.2
J90.X I47.2
N17.9 I47.2
R57.2 I47.2
J90.X N17.9
I47.2 N17.9
R57.2 N17.9
I31.3 R57.2
J90.X R57.2
I47.2 R57.2
N17.9 R57.2
I64.X I42.0
I64.X I36.1
I64.X I34.0
I42.0 I64.X
I36.1 I64.X
I34.0 I64.X
I44.2 I27.0
E04.1 I27.0
I27.0 I44.2
E04.1 I44.2
I49.8 I44.2
I46.1 I44.2
I27.0 E04.1
I44.2 E04.1
I49.8 E04.1
I46.1 E04.1
I44.2 I49.8
E04.1 I49.8
I44.2 I46.1
E04.1 I46.1
I48.X Q23.3
I48.X Q22.8
Q23.3 I48.X
Q22.8 I48.X
J18.9 I27.0
Y95.X I27.0
R57.2 I27.0
I27.0 J18.9
Y95.X J18.9
I50.0 J18.9
R57.2 J18.9
I27.0 Y95.X
J18.9 Y95.X
I50.0 Y95.X
R57.2 Y95.X
J18.9 I50.0
Y95.X I50.0
R57.2 I50.0
I27.0 R57.2
J18.9 R57.2
Y95.X R57.2
I50.0 R57.2
M8000/ C38.0
D69.6 C38.0
C38.0 M8000/
D69.6 M8000/
I50.9 M8000/
I46.1 M8000/
C38.0 D69.6
M8000/ D69.6
I50.9 D69.6
I46.1 D69.6
M8000/ I50.9
D69.6 I50.9
M8000/ I46.1
D69.6 I46.1
I27.9 I42.0
N39.0 I42.0
I42.0 I27.9
N39.0 I27.9
I49.8 I27.9
R57.0 I27.9
I42.0 N39.0
I27.9 N39.0
I49.8 N39.0
R57.0 N39.0
I27.9 I49.8
N39.0 I49.8
I27.9 R57.0
N39.0 R57.0
