# Supplementary material for: Comorbidity patterns in cardiovascular diseases: the role of life-stage and socioeconomic status
Source: Front Cardiovasc Med. 2024 Feb 13;11:1215458. doi: 10.3389/fcvm.2024.1215458 (PMC10897012; doi:10.3389/fcvm.2024.1215458)
Supplement: Supplementary file 1 [file Datasheet1.zip › Supplementary/Supplementary_Female_networks/CoNet_TotFemale_81_lowSEL_clean.txt]

J18.9 J98.1
J90.X J98.1
I45.2 J98.1
A41.9 J98.1
J98.1 J18.9
J90.X J18.9
I45.2 J18.9
A41.9 J18.9
J98.1 J90.X
J18.9 J90.X
I45.2 J90.X
A41.9 J90.X
J98.1 I45.2
J18.9 I45.2
J90.X I45.2
A41.9 I45.2
J98.1 A41.9
J18.9 A41.9
J90.X A41.9
I45.2 A41.9
I20.9 I25.1
I44.2 I25.1
I70.9 I25.1
A41.9 I25.1
I25.1 I20.9
I44.2 I20.9
I70.9 I20.9
A41.9 I20.9
I25.1 I44.2
I20.9 I44.2
I70.9 I44.2
A41.9 I44.2
I25.1 I70.9
I20.9 I70.9
I44.2 I70.9
A41.9 I70.9
I25.1 A41.9
I20.9 A41.9
I44.2 A41.9
I70.9 A41.9
I48.X I63.9
I10.X I63.9
I74.3 I63.9
A41.9 I63.9
I63.9 I48.X
I10.X I48.X
I74.3 I48.X
A41.9 I48.X
I63.9 I10.X
I48.X I10.X
I74.3 I10.X
A41.9 I10.X
I63.9 I74.3
I48.X I74.3
I10.X I74.3
A41.9 I74.3
I63.9 A41.9
I48.X A41.9
I10.X A41.9
I74.3 A41.9
I35.0 I21.9
R04.8 I21.9
N17.0 I21.9
A41.9 I21.9
I21.9 I35.0
R04.8 I35.0
N17.0 I35.0
A41.9 I35.0
I21.9 R04.8
I35.0 R04.8
N17.0 R04.8
A41.9 R04.8
I21.9 N17.0
I35.0 N17.0
R04.8 N17.0
A41.9 N17.0
I21.9 A41.9
I35.0 A41.9
R04.8 A41.9
N17.0 A41.9
I25.1 I51.5
I80.1 I51.5
I10.X I51.5
E66.9 I51.5
I51.5 I25.1
I80.1 I25.1
I10.X I25.1
E66.9 I25.1
I51.5 I80.1
I25.1 I80.1
I10.X I80.1
E66.9 I80.1
I51.5 I10.X
I25.1 I10.X
I80.1 I10.X
E66.9 I10.X
I51.5 E66.9
I25.1 E66.9
I80.1 E66.9
I10.X E66.9
I20.9 I25.8
I70.0 I25.8
I34.0 I25.8
E78.0 I25.8
I25.8 I20.9
I70.0 I20.9
I34.0 I20.9
E78.0 I20.9
I25.8 I70.0
I20.9 I70.0
I34.0 I70.0
E78.0 I70.0
I25.8 I34.0
I20.9 I34.0
I70.0 I34.0
E78.0 I34.0
I25.8 E78.0
I20.9 E78.0
I70.0 E78.0
I34.0 E78.0
I49.5 I35.0
I10.X I35.0
Z45.0 I35.0
E78.0 I35.0
I35.0 I49.5
I10.X I49.5
Z45.0 I49.5
E78.0 I49.5
I35.0 I10.X
I49.5 I10.X
Z45.0 I10.X
E78.0 I10.X
I35.0 Z45.0
I49.5 Z45.0
I10.X Z45.0
E78.0 Z45.0
I35.0 E78.0
I49.5 E78.0
I10.X E78.0
Z45.0 E78.0
I10.X I80.2
I50.9 I80.2
I49.8 I80.2
I01.8 I80.2
I80.2 I10.X
I50.9 I10.X
I49.8 I10.X
I01.8 I10.X
I80.2 I50.9
I10.X I50.9
I49.8 I50.9
I01.8 I50.9
I80.2 I49.8
I10.X I49.8
I50.9 I49.8
I01.8 I49.8
I80.2 I01.8
I10.X I01.8
I50.9 I01.8
I49.8 I01.8
I21.0 I25.8
I09.1 I25.8
I05.0 I25.8
I46.1 I25.8
I25.8 I21.0
I09.1 I21.0
I05.0 I21.0
I46.1 I21.0
I25.8 I09.1
I21.0 I09.1
I05.0 I09.1
I46.1 I09.1
I25.8 I05.0
I21.0 I05.0
I09.1 I05.0
I46.1 I05.0
I25.8 I46.1
I21.0 I46.1
I09.1 I46.1
I05.0 I46.1
I05.2 I09.1
I06.2 I09.1
I07.1 I09.1
I09.1 I05.2
I06.2 I05.2
I07.1 I05.2
I46.1 I05.2
I09.1 I06.2
I05.2 I06.2
I07.1 I06.2
I46.1 I06.2
I09.1 I07.1
I05.2 I07.1
I06.2 I07.1
I46.1 I07.1
I05.2 I46.1
I06.2 I46.1
I07.1 I46.1
I21.1 I25.8
I35.2 I25.8
I08.1 I25.8
I25.8 I21.1
I35.2 I21.1
I08.1 I21.1
I46.1 I21.1
I25.8 I35.2
I21.1 I35.2
I08.1 I35.2
I46.1 I35.2
I25.8 I08.1
I21.1 I08.1
I35.2 I08.1
I46.1 I08.1
I21.1 I46.1
I35.2 I46.1
I08.1 I46.1
I73.9 I11.0
I77.1 I11.0
I48.X I11.0
I46.1 I11.0
I11.0 I73.9
I77.1 I73.9
I48.X I73.9
I46.1 I73.9
I11.0 I77.1
I73.9 I77.1
I48.X I77.1
I46.1 I77.1
I11.0 I48.X
I73.9 I48.X
I77.1 I48.X
I46.1 I48.X
I11.0 I46.1
I73.9 I46.1
I77.1 I46.1
I48.X I46.1
J18.9 I25.1
I50.9 I25.1
I46.1 I25.1
J18.9 I10.X
I46.1 I10.X
I25.1 J18.9
I10.X J18.9
I50.9 J18.9
I46.1 J18.9
I25.1 I50.9
J18.9 I50.9
I46.1 I50.9
I25.1 I46.1
I10.X I46.1
J18.9 I46.1
I50.9 I46.1
I10.X I25.8
J44.9 I25.8
J15.2 I25.8
I25.8 I10.X
J44.9 I10.X
J15.2 I10.X
I25.8 J44.9
I10.X J44.9
J15.2 J44.9
I46.1 J44.9
I25.8 J15.2
I10.X J15.2
J44.9 J15.2
I46.1 J15.2
J44.9 I46.1
J15.2 I46.1
I15.0 I11.0
Z95.8 I11.0
J44.9 I11.0
I11.0 I15.0
Z95.8 I15.0
J44.9 I15.0
I46.1 I15.0
I11.0 Z95.8
I15.0 Z95.8
J44.9 Z95.8
I46.1 Z95.8
I11.0 J44.9
I15.0 J44.9
Z95.8 J44.9
I15.0 I46.1
Z95.8 I46.1
I51.3 I34.0
N17.9 I34.0
J98.4 I34.0
I46.1 I34.0
I34.0 I51.3
N17.9 I51.3
J98.4 I51.3
I46.1 I51.3
I34.0 N17.9
I51.3 N17.9
J98.4 N17.9
I46.1 N17.9
I34.0 J98.4
I51.3 J98.4
N17.9 J98.4
I46.1 J98.4
I34.0 I46.1
I51.3 I46.1
N17.9 I46.1
J98.4 I46.1
I08.2 I09.1
Z95.0 I09.1
I08.2 I05.2
Z95.0 I05.2
I09.1 I08.2
I05.2 I08.2
Z95.0 I08.2
I46.1 I08.2
I09.1 Z95.0
I05.2 Z95.0
I08.2 Z95.0
I46.1 Z95.0
I08.2 I46.1
Z95.0 I46.1
T82.1 I44.2
Z95.0 I44.2
Z45.9 I44.2
I49.8 I44.2
I44.2 T82.1
Z95.0 T82.1
Z45.9 T82.1
I49.8 T82.1
I44.2 Z95.0
T82.1 Z95.0
Z45.9 Z95.0
I49.8 Z95.0
I44.2 Z45.9
T82.1 Z45.9
Z95.0 Z45.9
I49.8 Z45.9
I44.2 I49.8
T82.1 I49.8
Z95.0 I49.8
Z45.9 I49.8
I45.1 I51.5
Z45.0 I51.5
Z45.9 I51.5
J42.X I51.5
I51.5 I45.1
Z45.0 I45.1
Z45.9 I45.1
J42.X I45.1
I51.5 Z45.0
I45.1 Z45.0
Z45.9 Z45.0
J42.X Z45.0
I51.5 Z45.9
I45.1 Z45.9
Z45.0 Z45.9
J42.X Z45.9
I51.5 J42.X
I45.1 J42.X
Z45.0 J42.X
Z45.9 J42.X
I27.0 I36.1
I10.X I36.1
I50.9 I36.1
M19.9 I36.1
I36.1 I27.0
I10.X I27.0
I50.9 I27.0
M19.9 I27.0
I36.1 I10.X
I27.0 I10.X
M19.9 I10.X
I36.1 I50.9
I27.0 I50.9
M19.9 I50.9
I36.1 M19.9
I27.0 M19.9
I10.X M19.9
I50.9 M19.9
I48.X I09.1
I50.9 I09.1
I64.X I09.1
N17.9 I09.1
I09.1 I48.X
I50.9 I48.X
I64.X I48.X
N17.9 I48.X
I09.1 I50.9
I48.X I50.9
I64.X I50.9
N17.9 I50.9
I09.1 I64.X
I48.X I64.X
I50.9 I64.X
N17.9 I64.X
I09.1 N17.9
I48.X N17.9
I50.9 N17.9
I64.X N17.9
I44.2 I51.5
N18.9 I51.5
I51.5 I44.2
I45.1 I44.2
Z45.0 I44.2
N18.9 I44.2
I44.2 I45.1
N18.9 I45.1
I44.2 Z45.0
N18.9 Z45.0
I51.5 N18.9
I44.2 N18.9
I45.1 N18.9
Z45.0 N18.9
Y83.1 I25.8
I49.8 I25.8
N39.0 I25.8
Y83.1 I21.1
I49.8 I21.1
N39.0 I21.1
I25.8 Y83.1
I21.1 Y83.1
I49.8 Y83.1
N39.0 Y83.1
I25.8 I49.8
I21.1 I49.8
Y83.1 I49.8
N39.0 I49.8
I25.8 N39.0
I21.1 N39.0
Y83.1 N39.0
I49.8 N39.0
I06.0 I09.1
Z95.2 I09.1
T82.0 I09.1
R57.0 I09.1
I09.1 I06.0
Z95.2 I06.0
T82.0 I06.0
R57.0 I06.0
I09.1 Z95.2
I06.0 Z95.2
T82.0 Z95.2
R57.0 Z95.2
I09.1 T82.0
I06.0 T82.0
Z95.2 T82.0
R57.0 T82.0
I09.1 R57.0
I06.0 R57.0
Z95.2 R57.0
T82.0 R57.0
M35.0 I11.0
E87.1 I11.0
E03.9 I11.0
Z01.7 I11.0
I11.0 M35.0
E87.1 M35.0
E03.9 M35.0
Z01.7 M35.0
I11.0 E87.1
M35.0 E87.1
E03.9 E87.1
Z01.7 E87.1
I11.0 E03.9
M35.0 E03.9
E87.1 E03.9
Z01.7 E03.9
I11.0 Z01.7
M35.0 Z01.7
E87.1 Z01.7
E03.9 Z01.7
Y83.1 I26.0
I49.8 I26.0
E78.0 I26.0
Z01.7 I26.0
I26.0 Y83.1
E78.0 Y83.1
Z01.7 Y83.1
I26.0 I49.8
E78.0 I49.8
Z01.7 I49.8
I26.0 E78.0
Y83.1 E78.0
I49.8 E78.0
Z01.7 E78.0
I26.0 Z01.7
Y83.1 Z01.7
I49.8 Z01.7
E78.0 Z01.7
I48.X I11.9
I63.9 I11.9
G41.0 I11.9
Z01.7 I11.9
I11.9 I48.X
G41.0 I48.X
Z01.7 I48.X
I11.9 I63.9
G41.0 I63.9
Z01.7 I63.9
I11.9 G41.0
I48.X G41.0
I63.9 G41.0
Z01.7 G41.0
I11.9 Z01.7
I48.X Z01.7
I63.9 Z01.7
G41.0 Z01.7
I70.0 I42.2
I60.9 I42.2
G93.4 I42.2
Z01.7 I42.2
I42.2 I70.0
I60.9 I70.0
G93.4 I70.0
Z01.7 I70.0
I42.2 I60.9
I70.0 I60.9
G93.4 I60.9
Z01.7 I60.9
I42.2 G93.4
I70.0 G93.4
I60.9 G93.4
Z01.7 G93.4
I42.2 Z01.7
I70.0 Z01.7
I60.9 Z01.7
G93.4 Z01.7
I35.0 I51.5
I44.6 I51.5
Z01.7 I51.5
I51.5 I35.0
I44.6 I35.0
Z01.7 I35.0
I51.5 I44.6
I35.0 I44.6
I10.X I44.6
Z01.7 I44.6
I44.6 I10.X
Z01.7 I10.X
I51.5 Z01.7
I35.0 Z01.7
I44.6 Z01.7
I10.X Z01.7
Z45.9 I49.5
Z01.7 I49.5
Z01.7 Z45.0
I49.5 Z45.9
I10.X Z45.9
Z01.7 Z45.9
Z45.9 I10.X
I49.5 Z01.7
Z45.0 Z01.7
Z45.9 Z01.7
I24.8 I25.8
I25.0 I25.8
Z01.7 I25.8
I25.8 I24.8
I21.0 I24.8
I25.0 I24.8
Z01.7 I24.8
I24.8 I21.0
I25.0 I21.0
Z01.7 I21.0
I25.8 I25.0
I24.8 I25.0
I21.0 I25.0
Z01.7 I25.0
I25.8 Z01.7
I24.8 Z01.7
I21.0 Z01.7
I25.0 Z01.7
I10.X I09.1
I27.2 I09.1
Z01.7 I09.1
I27.2 I48.X
I09.1 I10.X
I27.2 I10.X
I09.1 I27.2
I48.X I27.2
I10.X I27.2
Z01.7 I27.2
I09.1 Z01.7
I27.2 Z01.7
I21.4 I25.8
I25.8 I21.4
I24.8 I21.4
I34.0 I21.4
Z01.7 I21.4
I21.4 I24.8
I34.0 I24.8
I21.4 I34.0
I24.8 I34.0
Z01.7 I34.0
I21.4 Z01.7
I34.0 Z01.7
I21.0 I51.5
I34.2 I51.5
I21.0 I25.1
I34.2 I25.1
Z01.7 I25.1
I51.5 I21.0
I25.1 I21.0
I34.2 I21.0
I51.5 I34.2
I25.1 I34.2
I21.0 I34.2
Z01.7 I34.2
I25.1 Z01.7
I34.2 Z01.7
I35.1 I25.8
I36.1 I25.8
I35.1 I21.0
I36.1 I21.0
I25.8 I35.1
I21.0 I35.1
I36.1 I35.1
Z01.7 I35.1
I25.8 I36.1
I21.0 I36.1
I35.1 I36.1
Z01.7 I36.1
I35.1 Z01.7
I36.1 Z01.7
I50.1 I11.0
I08.3 I11.0
I44.1 I11.0
I11.0 I50.1
I08.3 I50.1
I44.1 I50.1
Z01.7 I50.1
I11.0 I08.3
I50.1 I08.3
I44.1 I08.3
Z01.7 I08.3
I11.0 I44.1
I50.1 I44.1
I08.3 I44.1
Z01.7 I44.1
I50.1 Z01.7
I08.3 Z01.7
I44.1 Z01.7
I34.2 I21.9
I44.3 I21.9
Z01.7 I21.9
I21.9 I34.2
I35.0 I34.2
I44.3 I34.2
I34.2 I35.0
I44.3 I35.0
I21.9 I44.3
I34.2 I44.3
I35.0 I44.3
Z01.7 I44.3
I21.9 Z01.7
I44.3 Z01.7
I70.0 I51.5
I70.0 I25.1
I51.5 I70.0
I25.1 I70.0
I44.2 I70.0
I70.0 I44.2
Z01.7 I44.2
I44.2 Z01.7
I45.1 I70.0
I70.0 I45.1
Z01.7 I45.1
I45.1 Z01.7
I25.4 I25.8
I47.2 I25.8
I25.4 I21.1
I47.2 I21.1
Z01.7 I21.1
I25.8 I25.4
I21.1 I25.4
I47.2 I25.4
Z01.7 I25.4
I25.8 I47.2
I21.1 I47.2
I25.4 I47.2
Z01.7 I47.2
I21.1 Z01.7
I25.4 Z01.7
I47.2 Z01.7
I70.9 I25.8
I70.9 I24.8
I47.2 I24.8
I25.8 I70.9
I24.8 I70.9
I47.2 I70.9
Z01.7 I70.9
I24.8 I47.2
I70.9 I47.2
I70.9 Z01.7
I27.0 J44.9
I50.0 J44.9
I48.X J44.9
Z01.7 J44.9
J44.9 I27.0
I50.0 I27.0
I48.X I27.0
Z01.7 I27.0
J44.9 I50.0
I27.0 I50.0
I48.X I50.0
Z01.7 I50.0
J44.9 I48.X
I27.0 I48.X
I50.0 I48.X
J44.9 Z01.7
I27.0 Z01.7
I50.0 Z01.7
I35.0 I42.2
I48.X I42.2
I42.2 I35.0
I70.0 I35.0
I48.X I35.0
I35.0 I70.0
I48.X I70.0
I42.2 I48.X
I35.0 I48.X
I70.0 I48.X
I74.3 I35.2
I77.1 I35.2
I48.X I35.2
Z01.7 I35.2
I35.2 I74.3
I77.1 I74.3
Z01.7 I74.3
I35.2 I77.1
I74.3 I77.1
Z01.7 I77.1
I35.2 I48.X
I35.2 Z01.7
I74.3 Z01.7
I77.1 Z01.7
Z95.5 I25.8
J18.9 I25.8
I48.X I25.8
I25.8 Z95.5
J18.9 Z95.5
I48.X Z95.5
Z01.7 Z95.5
I25.8 J18.9
Z95.5 J18.9
I48.X J18.9
Z01.7 J18.9
I25.8 I48.X
Z95.5 I48.X
J18.9 I48.X
Z95.5 Z01.7
J18.9 Z01.7
J90.X I44.3
I13.2 I44.3
I49.8 I44.3
I44.3 J90.X
I13.2 J90.X
I49.8 J90.X
Z01.7 J90.X
I44.3 I13.2
J90.X I13.2
I49.8 I13.2
Z01.7 I13.2
I44.3 I49.8
J90.X I49.8
I13.2 I49.8
J90.X Z01.7
I13.2 Z01.7
I10.X R00.1
I50.9 R00.1
I49.8 R00.1
Z01.7 R00.1
R00.1 I10.X
R00.1 I50.9
Z01.7 I50.9
R00.1 I49.8
R00.1 Z01.7
I50.9 Z01.7
I44.3 I13.0
J90.X I13.0
I49.8 I13.0
Z01.7 I13.0
I13.0 I44.3
I13.0 J90.X
I13.0 I49.8
I13.0 Z01.7
K92.0 I10.X
Y44.2 I10.X
I10.X K92.0
Y44.2 K92.0
I49.8 K92.0
Z01.7 K92.0
I10.X Y44.2
K92.0 Y44.2
I49.8 Y44.2
Z01.7 Y44.2
K92.0 I49.8
Y44.2 I49.8
K92.0 Z01.7
Y44.2 Z01.7
J06.9 I10.X
I51.8 I10.X
I10.X J06.9
I51.8 J06.9
I50.9 J06.9
Z01.7 J06.9
I10.X I51.8
J06.9 I51.8
I50.9 I51.8
Z01.7 I51.8
J06.9 I50.9
I51.8 I50.9
J06.9 Z01.7
I51.8 Z01.7
I49.5 I51.5
I50.9 I51.5
I51.5 I49.5
I50.9 I49.5
I50.9 Z45.0
I51.5 I50.9
I49.5 I50.9
Z45.0 I50.9
I50.9 I44.2
I50.9 Z45.9
I44.2 I50.9
Z45.9 I50.9
T82.1 I51.5
Z95.0 I51.5
I64.X I51.5
I51.5 T82.1
I64.X T82.1
Z01.7 T82.1
I51.5 Z95.0
I64.X Z95.0
Z01.7 Z95.0
I51.5 I64.X
T82.1 I64.X
Z95.0 I64.X
Z01.7 I64.X
T82.1 Z01.7
Z95.0 Z01.7
I64.X Z01.7
I70.0 I24.8
I24.8 I70.0
Z01.7 I20.9
I20.9 Z01.7
I11.0 I51.5
I51.5 I11.0
I49.5 I11.0
I70.0 I11.0
I11.0 I49.5
I70.0 I49.5
I11.0 I70.0
I49.5 I70.0
I20.0 I25.8
I25.8 I20.0
I24.8 I20.0
I70.9 I20.0
Z01.7 I20.0
I20.0 I24.8
I20.0 I70.9
I20.0 Z01.7
I21.9 I25.8
I44.3 I25.8
I25.8 I21.9
I70.9 I21.9
I25.8 I44.3
I70.9 I44.3
I21.9 I70.9
I44.3 I70.9
I44.3 I11.0
I70.9 I11.0
I44.3 I48.X
I70.9 I48.X
I11.0 I44.3
I48.X I44.3
I11.0 I70.9
I48.X I70.9
Z95.2 I25.8
I70.1 I25.8
I25.8 Z95.2
I48.X Z95.2
I70.1 Z95.2
Z01.7 Z95.2
Z95.2 I48.X
I70.1 I48.X
I25.8 I70.1
Z95.2 I70.1
I48.X I70.1
Z01.7 I70.1
Z95.2 Z01.7
I70.1 Z01.7
I24.8 I25.1
I25.1 I24.8
I70.9 I70.0
I70.0 I70.9
Z95.2 I24.8
I24.8 Z95.2
I70.9 Z95.2
Z95.2 I70.9
J18.9 J98.4
I11.0 J98.4
I87.2 J98.4
Z01.7 J98.4
J98.4 J18.9
I11.0 J18.9
I87.2 J18.9
J98.4 I11.0
J18.9 I11.0
I87.2 I11.0
J98.4 I87.2
J18.9 I87.2
I11.0 I87.2
Z01.7 I87.2
J98.4 Z01.7
I87.2 Z01.7
I34.0 I34.2
I36.1 I34.2
I87.2 I34.2
I34.2 I34.0
I36.1 I34.0
I87.2 I34.0
I34.2 I36.1
I34.0 I36.1
I87.2 I36.1
I34.2 I87.2
I34.0 I87.2
I36.1 I87.2
J44.9 I09.1
J44.9 Z95.2
I09.1 J44.9
Z95.2 J44.9
I31.3 I11.0
J90.X I11.0
I11.0 I31.3
J90.X I31.3
J98.4 I31.3
Z01.7 I31.3
I11.0 J90.X
I31.3 J90.X
J98.4 J90.X
I31.3 J98.4
J90.X J98.4
I31.3 Z01.7
J18.9 I42.2
N17.9 I42.2
I42.2 J18.9
N17.9 J18.9
I42.2 N17.9
J18.9 N17.9
Z01.7 N17.9
N17.9 Z01.7
I34.0 J44.9
N18.9 J44.9
J44.9 I34.0
I10.X I34.0
N18.9 I34.0
I34.0 I10.X
N18.9 I10.X
J44.9 N18.9
I34.0 N18.9
I10.X N18.9
Z01.7 N18.9
N18.9 Z01.7
K22.1 I10.X
I10.X K22.1
K92.0 K22.1
Y44.2 K22.1
Z01.7 K22.1
K22.1 K92.0
K22.1 Y44.2
K22.1 Z01.7
I73.9 I74.3
I70.9 I74.3
Y83.1 I74.3
I74.3 I73.9
I70.9 I73.9
Y83.1 I73.9
Z01.7 I73.9
I74.3 I70.9
I73.9 I70.9
Y83.1 I70.9
I74.3 Y83.1
I73.9 Y83.1
I70.9 Y83.1
I73.9 Z01.7
I31.3 I51.5
I31.3 I44.2
I51.5 I31.3
I44.2 I31.3
Z45.0 I31.3
I31.3 Z45.0
I44.1 I51.5
I44.1 I44.2
I51.5 I44.1
I44.2 I44.1
Z45.0 I44.1
I44.1 Z45.0
Z45.0 T82.1
Z45.0 Z95.0
T82.1 Z45.0
Z95.0 Z45.0
T82.1 I49.5
Z95.0 I49.5
I49.5 T82.1
I49.5 Z95.0
Z45.9 I09.1
Z45.9 I05.2
Z01.7 I05.2
Z45.9 I08.2
Z01.7 I08.2
I09.1 Z45.9
I05.2 Z45.9
I08.2 Z45.9
I05.2 Z01.7
I08.2 Z01.7
Z45.9 I35.0
I35.0 Z45.9
I51.5 I42.0
Z45.0 I42.0
Z45.9 I42.0
Z01.7 I42.0
I42.0 I51.5
I42.0 Z45.0
I42.0 Z45.9
I42.0 Z01.7
I45.1 I35.0
N17.9 I35.0
Z49.1 I35.0
I35.0 I45.1
N17.9 I45.1
Z49.1 I45.1
I35.0 N17.9
I45.1 N17.9
Z49.1 N17.9
I35.0 Z49.1
I45.1 Z49.1
N17.9 Z49.1
Z01.7 Z49.1
Z49.1 Z01.7
I13.2 N18.9
T85.7 N18.9
Z49.2 N18.9
N18.9 I13.2
T85.7 I13.2
Z49.2 I13.2
N18.9 T85.7
I13.2 T85.7
Z49.2 T85.7
Z01.7 T85.7
N18.9 Z49.2
I13.2 Z49.2
T85.7 Z49.2
Z01.7 Z49.2
T85.7 Z01.7
Z49.2 Z01.7
Z95.5 I20.9
Z95.5 I70.9
I20.9 Z95.5
I70.9 Z95.5
I25.2 I25.8
I25.8 I25.2
I70.9 I25.2
Z95.5 I25.2
Z01.7 I25.2
I25.2 I70.9
I25.2 Z95.5
I25.2 Z01.7
I49.8 I51.5
I49.8 Z45.0
I51.5 I49.8
Z45.0 I49.8
I27.2 I11.9
J98.4 I11.9
E11.9 I11.9
A41.9 I11.9
I11.9 I27.2
J98.4 I27.2
E11.9 I27.2
A41.9 I27.2
I11.9 J98.4
I27.2 J98.4
E11.9 J98.4
A41.9 J98.4
I11.9 E11.9
I27.2 E11.9
J98.4 E11.9
A41.9 E11.9
I11.9 A41.9
I27.2 A41.9
J98.4 A41.9
E11.9 A41.9
I34.0 I25.1
I36.1 I25.1
I34.0 I51.5
I36.1 I51.5
A41.9 I51.5
I25.1 I34.0
I51.5 I34.0
A41.9 I34.0
I25.1 I36.1
I51.5 I36.1
A41.9 I36.1
I51.5 A41.9
I34.0 A41.9
I36.1 A41.9
I20.8 I25.8
D52.9 I25.8
I25.8 I20.8
I34.0 I20.8
I24.8 I20.8
D52.9 I20.8
I20.8 I34.0
D52.9 I34.0
I20.8 I24.8
D52.9 I24.8
I25.8 D52.9
I20.8 D52.9
I34.0 D52.9
I24.8 D52.9
I35.1 I34.0
I67.8 I34.0
I49.8 I34.0
D64.9 I34.0
I34.0 I35.1
I67.8 I35.1
I49.8 I35.1
D64.9 I35.1
I34.0 I67.8
I35.1 I67.8
I49.8 I67.8
D64.9 I67.8
I34.0 I49.8
I35.1 I49.8
I67.8 I49.8
D64.9 I49.8
I34.0 D64.9
I35.1 D64.9
I67.8 D64.9
I49.8 D64.9
I44.0 I25.8
I44.7 I25.8
I50.0 I25.8
E11.9 I25.8
I25.8 I44.0
I44.7 I44.0
I50.0 I44.0
E11.9 I44.0
I25.8 I44.7
I44.0 I44.7
I50.0 I44.7
E11.9 I44.7
I25.8 I50.0
I44.0 I50.0
I44.7 I50.0
E11.9 I50.0
I25.8 E11.9
I44.0 E11.9
I44.7 E11.9
I50.0 E11.9
I49.8 I21.0
I50.9 I21.0
Z95.5 I21.0
E11.9 I21.0
I21.0 I49.8
Z95.5 I49.8
E11.9 I49.8
I21.0 I50.9
Z95.5 I50.9
E11.9 I50.9
I21.0 Z95.5
I49.8 Z95.5
I50.9 Z95.5
E11.9 Z95.5
I21.0 E11.9
I49.8 E11.9
I50.9 E11.9
Z95.5 E11.9
E66.9 I44.2
E66.9 T82.1
E66.9 Z95.0
E66.9 Z45.0
I44.2 E66.9
T82.1 E66.9
Z95.0 E66.9
Z45.0 E66.9
I77.9 I71.9
I12.0 I71.9
I45.1 I71.9
H90.0 I71.9
I71.9 I77.9
I12.0 I77.9
I45.1 I77.9
H90.0 I77.9
I71.9 I12.0
I77.9 I12.0
I45.1 I12.0
H90.0 I12.0
I71.9 I45.1
I77.9 I45.1
I12.0 I45.1
H90.0 I45.1
I71.9 H90.0
I77.9 H90.0
I12.0 H90.0
I45.1 H90.0
I49.8 I24.8
I10.X I24.8
I10.X I21.0
I24.8 I49.8
I24.8 I10.X
I21.0 I10.X
I30.9 I31.3
C53.9 I31.3
I10.X I31.3
I31.3 I30.9
C53.9 I30.9
J90.X I30.9
I10.X I30.9
I31.3 C53.9
I30.9 C53.9
J90.X C53.9
I10.X C53.9
I30.9 J90.X
C53.9 J90.X
I10.X J90.X
I31.3 I10.X
I30.9 I10.X
C53.9 I10.X
J90.X I10.X
I25.1 I25.8
I25.9 I25.8
I12.0 I25.8
I25.8 I25.1
I25.9 I25.1
I12.0 I25.1
I25.8 I25.9
I25.1 I25.9
I12.0 I25.9
I46.1 I25.9
I25.8 I12.0
I25.1 I12.0
I25.9 I12.0
I46.1 I12.0
I25.9 I46.1
I12.0 I46.1
I21.2 I25.8
I49.0 I25.8
I21.2 I21.1
I49.0 I21.1
I25.8 I21.2
I21.1 I21.2
I49.0 I21.2
I46.1 I21.2
I25.8 I49.0
I21.1 I49.0
I21.2 I49.0
I46.1 I49.0
I21.2 I46.1
I49.0 I46.1
I34.0 I11.0
I36.1 I11.0
I11.0 I34.0
I11.0 I36.1
I46.1 I36.1
I46.1 I87.2
I36.1 I46.1
I87.2 I46.1
J44.1 I26.0
J96.0 I26.0
J42.X I26.0
I46.1 I26.0
I26.0 J44.1
J96.0 J44.1
J42.X J44.1
I46.1 J44.1
I26.0 J96.0
J44.1 J96.0
J42.X J96.0
I46.1 J96.0
I26.0 J42.X
J44.1 J42.X
J96.0 J42.X
I46.1 J42.X
I26.0 I46.1
J44.1 I46.1
J96.0 I46.1
J42.X I46.1
Z95.2 I11.0
I10.X I11.0
N18.9 I11.0
I11.0 Z95.2
I10.X Z95.2
N18.9 Z95.2
I46.1 Z95.2
I11.0 I10.X
Z95.2 I10.X
I11.0 N18.9
Z95.2 N18.9
I46.1 N18.9
Z95.2 I46.1
N18.9 I46.1
J44.1 I51.5
R00.0 I51.5
I46.1 I51.5
I51.5 J44.1
Z45.9 J44.1
R00.0 J44.1
J44.1 Z45.9
R00.0 Z45.9
I46.1 Z45.9
I51.5 R00.0
J44.1 R00.0
Z45.9 R00.0
I46.1 R00.0
I51.5 I46.1
Z45.9 I46.1
R00.0 I46.1
I44.2 I09.1
I44.2 I07.1
Z95.2 I07.1
I09.1 I44.2
I07.1 I44.2
Z95.2 I44.2
I46.1 I44.2
I07.1 Z95.2
I44.2 Z95.2
I44.2 I46.1
I49.8 I49.5
J44.8 I49.5
I49.5 I49.8
J44.8 I49.8
J44.8 I50.9
J44.8 Z45.0
I49.5 J44.8
I49.8 J44.8
I50.9 J44.8
Z45.0 J44.8
J44.9 I51.5
J44.9 I44.2
J44.9 Z95.0
J44.9 I49.8
I51.5 J44.9
I44.2 J44.9
Z95.0 J44.9
I49.8 J44.9
I34.0 I35.0
Z95.0 I35.0
J44.9 I35.0
I35.0 I34.0
Z45.0 I34.0
Z95.0 I34.0
I34.0 Z45.0
J44.9 Z45.0
I35.0 Z95.0
I34.0 Z95.0
I35.0 J44.9
Z45.0 J44.9
I49.8 I31.3
I50.9 I31.3
L03.3 I31.3
I31.3 I49.8
L03.3 I49.8
I31.3 I50.9
L03.3 I50.9
L03.3 I10.X
I31.3 L03.3
I49.8 L03.3
I50.9 L03.3
I10.X L03.3
I13.9 I25.8
M19.9 I25.8
I25.1 I21.1
I13.9 I21.1
M19.9 I21.1
I21.1 I25.1
I13.9 I25.1
M19.9 I25.1
I25.8 I13.9
I21.1 I13.9
I25.1 I13.9
M19.9 I13.9
I25.8 M19.9
I21.1 M19.9
I25.1 M19.9
I13.9 M19.9
I48.X J98.4
I50.9 J98.4
M81.9 J98.4
I48.X I34.0
I50.9 I34.0
M81.9 I34.0
J98.4 I48.X
I34.0 I48.X
M81.9 I48.X
J98.4 I50.9
I34.0 I50.9
M81.9 I50.9
J98.4 M81.9
I34.0 M81.9
I48.X M81.9
I50.9 M81.9
I48.X I74.5
I10.X I74.5
E14.9 I74.5
R57.0 I74.5
I74.5 I48.X
E14.9 I48.X
R57.0 I48.X
I74.5 I10.X
E14.9 I10.X
R57.0 I10.X
I74.5 E14.9
I48.X E14.9
I10.X E14.9
R57.0 E14.9
I74.5 R57.0
I48.X R57.0
I10.X R57.0
E14.9 R57.0
R57.0 I25.8
I24.8 I21.1
I44.3 I21.1
R57.0 I21.1
I21.1 I24.8
I44.3 I24.8
R57.0 I24.8
I21.1 I44.3
I24.8 I44.3
R57.0 I44.3
I25.8 R57.0
I21.1 R57.0
I24.8 R57.0
I44.3 R57.0
I70.9 I21.1
I21.1 I70.9
I49.8 I70.9
R57.0 I70.9
I70.9 I49.8
R57.0 I49.8
I70.9 R57.0
I49.8 R57.0
I70.9 I21.0
Y83.1 I21.0
R57.0 I21.0
I21.0 I70.9
I21.0 Y83.1
R57.0 Y83.1
I21.0 R57.0
Y83.1 R57.0
I48.X J90.X
K86.9 J90.X
E11.9 J90.X
J90.X I48.X
K86.9 I48.X
E11.9 I48.X
J90.X K86.9
I48.X K86.9
E11.9 K86.9
Z01.7 K86.9
J90.X E11.9
I48.X E11.9
K86.9 E11.9
Z01.7 E11.9
K86.9 Z01.7
E11.9 Z01.7
I50.9 I31.9
I49.8 I31.9
G50.0 I31.9
Z01.7 I31.9
I31.9 I50.9
G50.0 I50.9
I31.9 I49.8
G50.0 I49.8
I31.9 G50.0
I50.9 G50.0
I49.8 G50.0
Z01.7 G50.0
I31.9 Z01.7
G50.0 Z01.7
I36.1 I35.0
I10.X I34.2
I35.0 I36.1
I34.2 I10.X
I50.9 I25.8
I25.8 I50.9
I10.X I21.1
I10.X I70.9
I21.1 I10.X
I70.9 I10.X
I24.8 I20.9
I20.9 I24.8
I07.2 I09.1
I07.2 I05.2
I27.2 I05.2
I09.1 I07.2
I05.2 I07.2
I27.2 I07.2
Z01.7 I07.2
I05.2 I27.2
I07.2 I27.2
I07.2 Z01.7
I42.4 Q24.8
Q21.1 Q24.8
I27.2 Q24.8
Z01.7 Q24.8
Q24.8 I42.4
Q21.1 I42.4
I27.2 I42.4
Z01.7 I42.4
Q24.8 Q21.1
I42.4 Q21.1
I27.2 Q21.1
Z01.7 Q21.1
Q24.8 I27.2
I42.4 I27.2
Q21.1 I27.2
Q24.8 Z01.7
I42.4 Z01.7
Q21.1 Z01.7
I06.1 I09.1
I31.3 I09.1
I06.1 I05.2
I31.3 I05.2
I09.1 I06.1
I05.2 I06.1
I31.3 I06.1
Z01.7 I06.1
I09.1 I31.3
I05.2 I31.3
I06.1 I31.3
I06.1 Z01.7
I35.0 I25.8
I35.0 I21.1
I34.0 I21.1
I25.8 I35.0
I21.1 I35.0
I21.1 I34.0
I11.0 I27.9
I34.0 I27.9
I36.1 I27.9
Z01.7 I27.9
I27.9 I11.0
I27.9 I34.0
I27.9 I36.1
I27.9 Z01.7
I11.0 I42.0
I34.0 I42.0
I36.1 I42.0
I42.0 I11.0
I42.0 I34.0
I42.0 I36.1
I34.0 I21.0
I21.0 I34.0
I35.1 I25.1
I37.1 I25.1
I25.1 I35.1
I37.1 I35.1
I37.1 I36.1
I25.1 I37.1
I35.1 I37.1
I36.1 I37.1
Z01.7 I37.1
I37.1 Z01.7
I11.0 I25.8
I11.0 I21.0
I44.3 I21.0
I25.8 I11.0
I21.0 I11.0
I21.0 I44.3
I48.X I42.1
I44.0 I42.1
I44.7 I42.1
Z01.7 I42.1
I42.1 I48.X
I44.0 I48.X
I44.7 I48.X
I42.1 I44.0
I48.X I44.0
Z01.7 I44.0
I42.1 I44.7
I48.X I44.7
Z01.7 I44.7
I42.1 Z01.7
I44.0 Z01.7
I44.7 Z01.7
I44.4 I51.5
I45.1 I44.1
I44.4 I44.1
I44.1 I45.1
I44.4 I45.1
I51.5 I44.4
I44.1 I44.4
I45.1 I44.4
Z01.7 I44.4
I44.4 Z01.7
I45.1 I34.0
I45.1 I36.1
I34.0 I45.1
I36.1 I45.1
I20.9 I51.5
I51.5 I20.9
I45.1 I20.9
I20.9 I45.1
I48.X I21.1
I21.1 I48.X
I48.X I24.8
I24.8 I48.X
I49.5 I35.2
I35.2 I49.5
I77.1 I49.5
I48.X I49.5
I49.5 I77.1
I49.5 I48.X
Z95.2 I34.0
I34.0 Z95.2
I10.X I20.9
I50.9 I20.9
I49.8 I20.9
I20.9 I10.X
I20.9 I50.9
I20.9 I49.8
J98.4 I35.0
I50.9 I35.0
I49.8 I35.0
I35.0 J98.4
I49.8 J98.4
I35.0 I50.9
I35.0 I49.8
J98.4 I49.8
I35.2 I51.5
I51.5 I35.2
I10.X I35.2
I50.9 I35.2
I35.2 I10.X
I35.2 I50.9
I48.X I49.8
I49.8 I48.X
I25.4 I09.1
I70.0 I09.1
I09.1 I25.4
I70.0 I25.4
I50.9 I25.4
I09.1 I70.0
I25.4 I70.0
I50.9 I70.0
I25.4 I50.9
I70.0 I50.9
I48.X I51.7
J98.4 I51.7
I50.9 I51.7
Z01.7 I51.7
I51.7 I48.X
I51.7 J98.4
I51.7 I50.9
I51.7 Z01.7
I08.0 I09.1
I09.1 I08.0
I48.X I08.0
I64.X I08.0
Z01.7 I08.0
I08.0 I48.X
I08.0 I64.X
I08.0 Z01.7
Z95.2 I05.2
I64.X I05.2
I05.2 Z95.2
I64.X Z95.2
I05.2 I64.X
Z95.2 I64.X
I24.8 I25.2
I25.2 I24.8
I27.9 I25.8
I27.9 I24.8
I25.8 I27.9
I24.8 I27.9
I70.9 I27.9
I27.9 I70.9
I70.9 I34.0
I34.0 I70.9
I45.1 I25.8
I45.1 I24.8
I25.8 I45.1
I24.8 I45.1
I70.9 I45.1
I45.1 I70.9
I27.0 I27.9
J98.4 I27.9
I27.9 I27.0
I11.0 I27.0
J98.4 I27.0
I27.0 I11.0
I27.9 J98.4
I27.0 J98.4
N17.9 I25.8
N17.9 I21.0
N17.9 I70.9
I25.8 N17.9
I21.0 N17.9
I70.9 N17.9
J84.1 I25.8
N18.9 I25.8
I25.8 J84.1
J44.9 J84.1
N18.9 J84.1
Z01.7 J84.1
J84.1 J44.9
I25.8 N18.9
J84.1 N18.9
J84.1 Z01.7
I44.2 I25.8
T82.1 I25.8
I44.2 I21.9
T82.1 I21.9
I25.8 I44.2
I21.9 I44.2
I25.8 T82.1
I21.9 T82.1
T82.1 I44.1
I44.1 T82.1
I35.0 I11.0
Z45.0 I11.0
I11.0 I35.0
I11.0 Z45.0
I44.2 I11.0
I11.0 I44.2
I44.2 I35.0
I35.0 I44.2
I48.X I51.5
I51.5 I48.X
I44.2 I48.X
Z45.0 I48.X
I48.X I44.2
I48.X Z45.0
I44.2 I42.0
I42.0 I44.2
Z95.5 I25.5
I44.2 I25.5
Z45.0 I25.5
Z01.7 I25.5
I25.5 Z95.5
I44.2 Z95.5
Z45.0 Z95.5
I25.5 I44.2
Z95.5 I44.2
I25.5 Z45.0
Z95.5 Z45.0
I25.5 Z01.7
Z45.9 I11.0
I11.0 Z45.9
Z45.9 I44.1
I44.1 Z45.9
I51.5 I25.8
Z45.0 I25.8
Z45.9 I25.8
I25.8 I51.5
I25.8 Z45.0
I25.8 Z45.9
J90.X I51.5
I51.5 J90.X
T82.1 J90.X
Z95.0 J90.X
J90.X T82.1
J90.X Z95.0
Z95.0 I25.8
I25.8 Z95.0
E71.X I35.0
E71.X I50.9
E71.X I49.8
I35.0 E71.X
I50.9 E71.X
I49.8 E71.X
I49.8 I35.2
I35.2 I49.8
C53.9 I49.8
I49.8 C53.9
Z01.7 C53.9
C53.9 Z01.7
I50.9 R07.4
I49.8 R07.4
Z01.7 R07.4
R07.4 I50.9
R07.4 I49.8
R07.4 Z01.7
I34.0 I35.2
I70.9 I35.2
E66.9 I35.2
I35.2 I34.0
E66.9 I34.0
I35.2 I70.9
E66.9 I70.9
I35.2 E66.9
I34.0 E66.9
I70.9 E66.9
I10.X I44.2
I10.X T82.1
I10.X Z95.0
I44.2 I10.X
T82.1 I10.X
Z95.0 I10.X
I10.X I21.9
I46.1 I21.9
I46.1 I70.9
I21.9 I10.X
I21.9 I46.1
I70.9 I46.1
I35.1 I11.0
I35.1 I51.5
I11.0 I35.1
I51.5 I35.1
I46.1 I35.1
I35.1 I46.1
I74.2 N18.9
Z49.1 N18.9
I74.2 I11.0
Z49.1 I11.0
N18.9 I74.2
I11.0 I74.2
Z49.1 I74.2
I46.1 I74.2
N18.9 Z49.1
I11.0 Z49.1
I74.2 Z49.1
I46.1 Z49.1
I74.2 I46.1
Z49.1 I46.1
I50.9 T82.1
I50.9 Z95.0
T82.1 I50.9
Z95.0 I50.9
I23.5 I25.8
I23.5 I21.9
I34.0 I21.9
R57.0 I21.9
I25.8 I23.5
I21.9 I23.5
I34.0 I23.5
R57.0 I23.5
I21.9 I34.0
I23.5 I34.0
R57.0 I34.0
I21.9 R57.0
I23.5 R57.0
I34.0 R57.0
I27.9 I51.5
R57.1 I51.5
R57.1 I34.0
R57.1 I36.1
I51.5 I27.9
R57.1 I27.9
I51.5 R57.1
I34.0 R57.1
I36.1 R57.1
I27.9 R57.1
E03.9 I35.0
E03.9 I48.X
E03.9 I50.9
I35.0 E03.9
I48.X E03.9
I50.9 E03.9
I35.0 I11.9
I49.8 I11.9
E66.9 I11.9
I11.9 I35.0
E66.9 I35.0
I11.9 I49.8
E66.9 I49.8
I11.9 E66.9
I35.0 E66.9
I49.8 E66.9
Z01.7 E66.9
E66.9 Z01.7
I12.0 N18.9
N39.0 N18.9
E87.5 N18.9
N18.9 I12.0
N39.0 I12.0
E87.5 I12.0
Z01.7 I12.0
N18.9 N39.0
I12.0 N39.0
E87.5 N39.0
Z01.7 N39.0
N18.9 E87.5
I12.0 E87.5
N39.0 E87.5
Z01.7 E87.5
I12.0 Z01.7
N39.0 Z01.7
E87.5 Z01.7
F05.1 J18.9
F05.1 I48.X
F05.1 I10.X
J18.9 F05.1
I48.X F05.1
I10.X F05.1
Z01.7 F05.1
F05.1 Z01.7
Y83.1 I34.0
Y83.1 I35.0
I34.0 Y83.1
I35.0 Y83.1
I10.X Y83.1
Y83.1 I10.X
I36.1 I35.2
I27.0 I35.2
I35.2 I36.1
I48.X I36.1
I36.1 I48.X
I35.2 I27.0
I07.1 I05.0
I27.2 I05.0
Z01.7 I05.0
I05.0 I07.1
I27.2 I07.1
Z01.7 I07.1
I05.0 I27.2
I07.1 I27.2
I05.0 Z01.7
I07.1 Z01.7
I25.5 I25.8
I25.5 I25.1
I25.8 I25.5
I25.1 I25.5
I34.0 I25.5
I25.5 I34.0
J44.1 I27.9
I27.9 J44.1
I36.1 J44.1
I34.0 J44.1
Z01.7 J44.1
J44.1 I36.1
J44.1 I34.0
J44.1 Z01.7
I36.1 I25.5
I25.5 I36.1
I44.1 I25.8
I44.1 I20.9
I25.8 I44.1
I20.9 I44.1
I35.1 I64.X
I34.0 I64.X
I44.7 I64.X
I64.X I35.1
I44.7 I35.1
I64.X I34.0
I44.7 I34.0
I64.X I44.7
I35.1 I44.7
I34.0 I44.7
I44.2 I34.0
I44.2 I35.1
I34.0 I44.2
I35.1 I44.2
I44.0 I42.0
I44.7 I42.0
I44.0 I11.0
I44.7 I11.0
I42.0 I44.0
I11.0 I44.0
I42.0 I44.7
I11.0 I44.7
I51.5 I21.1
I44.2 I21.1
I21.1 I51.5
I21.1 I44.2
I31.2 I35.0
I44.7 I35.0
I35.0 I31.2
Y83.1 I31.2
I44.7 I31.2
Z01.7 I31.2
I31.2 Y83.1
I44.7 Y83.1
I35.0 I44.7
I31.2 I44.7
Y83.1 I44.7
I31.2 Z01.7
I08.1 I09.1
I42.0 I09.1
I09.1 I08.1
I42.0 I08.1
I48.X I08.1
Z01.7 I08.1
I09.1 I42.0
I08.1 I42.0
I48.X I42.0
I08.1 I48.X
I42.0 I48.X
I08.1 Z01.7
I47.1 I42.0
I47.1 I51.5
I42.0 I47.1
I51.5 I47.1
I48.X I47.1
Z01.7 I47.1
I47.1 I48.X
I47.1 Z01.7
I49.5 I34.0
I34.0 I49.5
I48.X I21.9
I21.9 I48.X
J22.X I34.0
J98.9 I34.0
I34.0 J22.X
J98.9 J22.X
I49.8 J22.X
Z01.7 J22.X
I34.0 J98.9
J22.X J98.9
I49.8 J98.9
Z01.7 J98.9
J22.X I49.8
J98.9 I49.8
J22.X Z01.7
J98.9 Z01.7
I49.5 I36.1
I36.1 I49.5
I49.5 I25.8
I49.5 I21.0
I49.5 I70.9
I25.8 I49.5
I21.0 I49.5
I70.9 I49.5
I70.9 I35.0
I35.0 I70.9
I50.9 I70.9
I70.9 I50.9
I24.8 I25.4
I70.9 I25.4
I25.4 I24.8
I25.4 I70.9
I35.0 I25.1
I25.1 I35.0
I44.2 I42.1
I70.9 I42.1
I42.1 I44.2
I42.1 I70.9
I64.X I11.0
I11.0 I64.X
I70.9 I64.X
I64.X I70.9
J44.1 I35.0
I35.0 J44.1
I26.0 I25.8
J90.X I25.8
I26.0 I34.0
J90.X I34.0
I25.8 I26.0
I34.0 I26.0
J90.X I26.0
I25.8 J90.X
I34.0 J90.X
I26.0 J90.X
J93.1 I51.5
J93.1 I25.8
J93.1 I20.9
I51.5 J93.1
I25.8 J93.1
I20.9 J93.1
Z01.7 J93.1
J93.1 Z01.7
I10.X I64.X
N18.9 I64.X
I64.X I10.X
I64.X N18.9
T82.1 I11.0
T82.1 I36.1
I11.0 T82.1
I36.1 T82.1
I44.7 I51.5
I44.7 I44.2
I51.5 I44.7
I44.2 I44.7
T82.1 I44.7
I44.7 T82.1
Y83.1 I24.8
I24.8 Y83.1
Y83.1 I25.1
I25.1 Y83.1
I72.4 I35.0
I72.4 I36.1
Y83.1 I36.1
I35.0 I72.4
I36.1 I72.4
Y83.1 I72.4
Z01.7 I72.4
I36.1 Y83.1
I72.4 Y83.1
I72.4 Z01.7
Z45.0 I64.X
Z45.0 I70.9
I64.X Z45.0
I70.9 Z45.0
Y83.1 I35.2
Z45.0 I35.2
I35.2 Y83.1
Z45.0 Y83.1
I35.2 Z45.0
Y83.1 Z45.0
Z95.0 I11.0
I11.0 Z95.0
Z45.0 I35.1
Z45.9 I35.1
I35.1 Z45.0
I35.1 Z45.9
Z45.0 I44.7
Z45.9 I44.7
I44.7 Z45.0
I44.7 Z45.9
Z95.2 I35.0
Z45.9 I34.0
I35.0 Z95.2
Z45.9 Z95.2
I34.0 Z45.9
Z95.2 Z45.9
Z95.2 I51.5
I51.5 Z95.2
T82.1 I48.X
Z95.0 I48.X
I48.X T82.1
I48.X Z95.0
I27.2 I35.0
Z95.5 I35.0
I27.2 I36.1
Z95.5 I36.1
I35.0 I27.2
I36.1 I27.2
Z95.5 I27.2
I35.0 Z95.5
I36.1 Z95.5
I27.2 Z95.5
I70.9 I21.2
Z95.5 I21.2
Z01.7 I21.2
I21.2 I70.9
I21.2 Z95.5
I21.2 Z01.7
I49.8 N18.9
J18.9 N18.9
A41.9 N18.9
N18.9 I49.8
J18.9 I49.8
A41.9 I49.8
N18.9 J18.9
I49.8 J18.9
N18.9 A41.9
I49.8 A41.9
J96.0 I50.9
J96.0 N17.9
I50.9 J96.0
N17.9 J96.0
I49.8 I11.0
I11.0 I49.8
J18.9 J84.8
J32.0 J84.8
Z93.0 J84.8
A41.9 J84.8
J84.8 J18.9
J32.0 J18.9
Z93.0 J18.9
J84.8 J32.0
J18.9 J32.0
Z93.0 J32.0
A41.9 J32.0
J84.8 Z93.0
J18.9 Z93.0
J32.0 Z93.0
A41.9 Z93.0
J84.8 A41.9
J32.0 A41.9
Z93.0 A41.9
I63.2 I48.X
I48.X I63.2
I10.X I63.2
I46.1 I63.2
I63.2 I10.X
I63.2 I46.1
I21.9 I21.0
I21.0 I21.9
K74.3 I25.8
K74.3 I24.8
K74.3 I48.X
K74.3 I70.9
I25.8 K74.3
I24.8 K74.3
I48.X K74.3
I70.9 K74.3
I51.3 I25.5
R57.0 I25.5
I25.5 I51.3
I36.1 I51.3
R57.0 I51.3
I51.3 I36.1
R57.0 I36.1
I25.5 R57.0
I51.3 R57.0
I36.1 R57.0
I21.0 I21.1
I21.1 I21.0
I25.1 I11.0
I21.2 I11.0
R57.1 I11.0
R57.1 I25.8
I11.0 I25.1
I21.2 I25.1
R57.1 I25.1
I11.0 I21.2
I25.1 I21.2
R57.1 I21.2
I11.0 R57.1
I25.8 R57.1
I25.1 R57.1
I21.2 R57.1
I35.2 I11.0
E66.9 I11.0
I11.0 I35.2
I11.0 E66.9
E11.9 I11.0
E78.5 I11.0
E78.5 I49.8
I11.0 E11.9
E78.5 E11.9
I11.0 E78.5
I49.8 E78.5
E11.9 E78.5
Z01.7 E78.5
E78.5 Z01.7
G51.0 I25.8
G51.0 I24.8
G51.0 I70.9
I25.8 G51.0
I24.8 G51.0
I70.9 G51.0
Z01.7 G51.0
G51.0 Z01.7
I06.1 I05.0
I06.1 I07.1
I05.0 I06.1
I07.1 I06.1
I06.0 I05.0
I05.0 I06.0
I07.1 I06.0
Z01.7 I06.0
I06.0 I07.1
I06.0 Z01.7
I48.X I21.0
I21.0 I48.X
I80.2 I26.0
I10.X I26.0
I26.0 I80.2
Y83.1 I80.2
Z01.7 I80.2
I80.2 Y83.1
I26.0 I10.X
I80.2 Z01.7
I20.9 I21.0
I21.0 I20.9
I27.0 I25.5
I27.0 I34.0
I25.5 I27.0
I34.0 I27.0
I27.2 I42.0
I27.2 I34.0
I42.0 I27.2
I34.0 I27.2
I82.8 I26.0
J44.9 I26.0
I27.9 I26.0
I26.0 I82.8
J44.9 I82.8
I27.9 I82.8
Z01.7 I82.8
I26.0 J44.9
I82.8 J44.9
I27.9 J44.9
I26.0 I27.9
I82.8 I27.9
J44.9 I27.9
I82.8 Z01.7
I23.4 I25.8
I23.4 I21.9
I25.8 I23.4
I21.9 I23.4
I34.0 I23.4
Z01.7 I23.4
I23.4 I34.0
I23.4 Z01.7
Q21.1 I25.8
Q21.1 I24.8
I35.1 I24.8
I25.8 Q21.1
I24.8 Q21.1
I35.1 Q21.1
I24.8 I35.1
Q21.1 I35.1
I25.2 I25.5
I25.5 I25.2
I34.0 I25.2
I36.1 I25.2
I25.2 I34.0
I25.2 I36.1
I44.3 I36.1
I44.3 I34.0
I44.3 I10.X
I36.1 I44.3
I34.0 I44.3
I10.X I44.3
I44.7 I24.8
I44.7 I70.9
I24.8 I44.7
I70.9 I44.7
I45.8 I36.1
I37.1 I34.0
I45.8 I34.0
I34.0 I37.1
I45.8 I37.1
I36.1 I45.8
I34.0 I45.8
I37.1 I45.8
Z01.7 I45.8
I45.8 Z01.7
Q23.1 Q24.8
Q23.0 Q24.8
I45.1 Q24.8
Q24.8 Q23.1
Q23.0 Q23.1
I45.1 Q23.1
Z01.7 Q23.1
Q24.8 Q23.0
Q23.1 Q23.0
I45.1 Q23.0
Z01.7 Q23.0
Q24.8 I45.1
Q23.1 I45.1
Q23.0 I45.1
Q23.1 Z01.7
Q23.0 Z01.7
I44.0 I31.3
I31.3 I44.0
I10.X I44.0
I49.8 I44.0
I44.0 I10.X
I44.0 I49.8
I50.9 J44.9
J44.9 I50.9
N17.9 I11.0
Y52.0 I11.0
I11.0 N17.9
Y52.0 N17.9
I49.8 N17.9
I11.0 Y52.0
N17.9 Y52.0
I49.8 Y52.0
Z01.7 Y52.0
N17.9 I49.8
Y52.0 I49.8
Y52.0 Z01.7
J84.8 I27.0
I27.0 J84.8
I10.X J84.8
I50.0 J84.8
Z01.7 J84.8
J84.8 I10.X
I50.0 I10.X
J84.8 I50.0
I10.X I50.0
J84.8 Z01.7
N39.0 I10.X
I10.X N39.0
A41.9 N39.0
I50.9 N39.0
N39.0 A41.9
I50.9 A41.9
Z01.7 A41.9
N39.0 I50.9
A41.9 I50.9
A41.9 Z01.7
I50.9 J90.X
J90.X I50.9
I50.9 I11.0
N17.9 I49.5
I49.5 N17.9
I11.0 I50.9
N17.9 I10.X
I10.X N17.9
I69.4 I25.8
I69.4 I24.8
I69.4 I70.9
I25.8 I69.4
I24.8 I69.4
I70.9 I69.4
Z01.7 I69.4
I69.4 Z01.7
I05.8 I25.8
I05.8 I24.8
I25.8 I05.8
I24.8 I05.8
I70.0 I05.8
Z01.7 I05.8
I05.8 I70.0
I05.8 Z01.7
I25.8 C38.0
I21.0 C38.0
I70.9 C38.0
Z01.7 C38.0
C38.0 I25.8
C38.0 I21.0
C38.0 I70.9
C38.0 Z01.7
I35.0 I24.8
I24.8 I35.0
I36.1 I21.1
I21.1 I36.1
I70.9 I36.1
I36.1 I70.9
I70.9 Z45.9
Z45.9 I70.9
I74.3 I11.0
I74.3 I36.1
I74.3 I34.0
I11.0 I74.3
I36.1 I74.3
I34.0 I74.3
J09.X I25.8
J09.X I21.1
J09.X I70.9
I25.8 J09.X
I21.1 J09.X
I70.9 J09.X
Z01.7 J09.X
J09.X Z01.7
I70.9 I44.0
J44.9 I44.0
I44.0 I70.9
J44.9 I70.9
I44.0 J44.9
I70.9 J44.9
I80.1 I26.0
I27.2 I26.0
I26.0 I80.1
I27.2 I80.1
J90.X I80.1
Z01.7 I80.1
I26.0 I27.2
I80.1 I27.2
J90.X I27.2
I80.1 J90.X
I27.2 J90.X
I80.1 Z01.7
J90.X I44.1
J90.X Z45.9
I44.1 J90.X
Z45.9 J90.X
I31.9 I31.3
I31.9 J90.X
I31.3 I31.9
J90.X I31.9
J98.4 I31.9
I31.9 J98.4
K35.0 I48.X
N17.9 I74.3
K35.0 I74.3
I74.3 N17.9
K35.0 N17.9
I48.X K35.0
I74.3 K35.0
N17.9 K35.0
Z01.7 K35.0
K35.0 Z01.7
K92.0 I35.0
K92.0 J44.9
I35.0 K92.0
J44.9 K92.0
N10.X I11.0
N10.X I36.1
N10.X I48.X
I11.0 N10.X
I36.1 N10.X
I48.X N10.X
Z01.7 N10.X
N10.X Z01.7
J22.X I27.9
N17.9 I27.9
J22.X J44.1
N17.9 J44.1
I27.9 J22.X
J44.1 J22.X
N17.9 J22.X
I27.9 N17.9
J44.1 N17.9
J22.X N17.9
I64.X I42.0
N18.9 I42.0
N18.9 I48.X
I42.0 I64.X
I42.0 N18.9
I48.X N18.9
N18.9 I24.8
N18.9 I70.9
I24.8 N18.9
I70.9 N18.9
J18.9 I45.1
J44.9 I45.1
I45.1 J18.9
J44.9 J18.9
I45.1 J44.9
J18.9 J44.9
N08.3 N18.9
N18.9 N08.3
I10.X N08.3
N39.0 N08.3
Z01.7 N08.3
N08.3 I10.X
N08.3 N39.0
N08.3 Z01.7
R04.0 I11.0
R04.0 I48.X
R04.0 J98.4
I11.0 R04.0
I48.X R04.0
J98.4 R04.0
Z01.7 R04.0
R04.0 Z01.7
I44.4 I35.0
T81.0 I35.0
T81.0 I45.1
I35.0 I44.4
T81.0 I44.4
I35.0 T81.0
I45.1 T81.0
I44.4 T81.0
Z01.7 T81.0
T81.0 Z01.7
I44.0 I49.5
I44.2 I49.5
I49.5 I44.0
I44.2 I44.0
T82.1 I44.0
I49.5 I44.2
I44.0 I44.2
I44.0 T82.1
Z45.2 I35.0
T82.7 I35.0
Z45.2 Y83.1
T82.7 Y83.1
I35.0 Z45.2
Y83.1 Z45.2
T82.7 Z45.2
Z01.7 Z45.2
I35.0 T82.7
Y83.1 T82.7
Z45.2 T82.7
Z01.7 T82.7
Z45.2 Z01.7
T82.7 Z01.7
Y83.1 I20.0
I20.0 Y83.1
I44.7 I44.3
Z45.0 I44.3
Z45.9 I44.3
I44.3 I44.7
I44.3 Z45.0
I44.3 Z45.9
I44.1 I45.9
Z45.0 I45.9
Z45.9 I45.9
Z01.7 I45.9
I45.9 I44.1
I45.9 Z45.0
I45.9 Z45.9
I45.9 Z01.7
Z45.9 I48.X
I48.X Z45.9
3.2 I25.8
3.2 I21.1
3.2 I70.9
I25.8 3.2
I21.1 3.2
I70.9 3.2
Z01.7 3.2
3.2 Z01.7
K80.3 I35.0
K80.3 I50.9
I35.0 K80.3
I50.9 K80.3
A41.9 K80.3
K80.3 A41.9
I87.2 I48.X
J44.1 I48.X
I48.X I87.2
J44.1 I87.2
I48.X J44.1
I87.2 J44.1
J18.9 J44.1
J44.1 J18.9
I49.8 I47.2
I47.2 I49.8
N12.X N18.9
K74.6 N18.9
E79.0 N18.9
N18.9 N12.X
K74.6 N12.X
E79.0 N12.X
A41.9 N12.X
N18.9 K74.6
N12.X K74.6
E79.0 K74.6
A41.9 K74.6
N18.9 E79.0
N12.X E79.0
K74.6 E79.0
A41.9 E79.0
N12.X A41.9
K74.6 A41.9
E79.0 A41.9
I24.8 I11.0
A41.9 I11.0
A41.9 I25.8
I11.0 I24.8
A41.9 I24.8
I11.0 A41.9
I25.8 A41.9
I24.8 A41.9
A41.9 I35.2
I35.2 A41.9
Z45.9 I42.1
A41.9 I42.1
A41.9 I44.7
I42.1 Z45.9
A41.9 Z45.9
I42.1 A41.9
I44.7 A41.9
Z45.9 A41.9
F05.8 I11.0
Z45.0 I44.0
Z45.9 I44.0
F05.8 I44.0
I44.0 Z45.0
F05.8 Z45.0
I44.0 Z45.9
F05.8 Z45.9
I11.0 F05.8
I44.0 F05.8
Z45.0 F05.8
Z45.9 F05.8
C18.3 N17.9
C18.3 I48.X
C18.3 I10.X
N17.9 C18.3
I48.X C18.3
I10.X C18.3
I46.1 C18.3
C18.3 I46.1
E87.2 I48.X
G93.4 I48.X
E87.2 J18.9
G93.4 J18.9
I48.X E87.2
J18.9 E87.2
G93.4 E87.2
I46.1 E87.2
I48.X G93.4
J18.9 G93.4
E87.2 G93.4
I46.1 G93.4
E87.2 I46.1
G93.4 I46.1
I46.1 I06.1
I06.1 I46.1
I27.2 J44.1
I10.X J44.1
J44.1 I27.2
I46.1 I27.2
J44.1 I10.X
I27.2 I46.1
I27.0 I64.X
J44.9 I64.X
I46.1 I64.X
I64.X I27.0
I46.1 I27.0
I64.X J44.9
I64.X I46.1
I27.0 I46.1
I21.0 I25.5
I47.2 I25.5
I46.1 I25.5
I25.5 I21.0
I47.2 I21.0
I25.5 I47.2
I21.0 I47.2
I25.1 I47.2
I46.1 I47.2
I47.2 I25.1
I25.5 I46.1
I47.2 I46.1
I51.3 I25.8
I51.3 I21.0
I51.3 I24.8
I46.1 I24.8
I25.8 I51.3
I21.0 I51.3
I24.8 I51.3
I24.8 I46.1
I34.2 I25.8
I64.X I25.8
I25.8 I34.2
I25.2 I34.2
I64.X I34.2
I46.1 I34.2
I34.2 I25.2
I64.X I25.2
I46.1 I25.2
I25.8 I64.X
I34.2 I64.X
I25.2 I64.X
I34.2 I46.1
I25.2 I46.1
J44.9 I42.0
L51.2 I42.0
I46.1 I42.0
L51.2 I48.X
I42.0 J44.9
L51.2 J44.9
I42.0 L51.2
I48.X L51.2
J44.9 L51.2
I46.1 L51.2
I42.0 I46.1
L51.2 I46.1
G93.4 I26.9
J96.1 I26.9
J44.9 I26.9
R02.X I26.9
I26.9 G93.4
J96.1 G93.4
J44.9 G93.4
R02.X G93.4
I26.9 J96.1
G93.4 J96.1
J44.9 J96.1
R02.X J96.1
I26.9 J44.9
G93.4 J44.9
J96.1 J44.9
R02.X J44.9
I26.9 R02.X
G93.4 R02.X
J96.1 R02.X
J44.9 R02.X
R57.1 I44.2
R57.1 T82.1
R57.1 Z45.0
I44.2 R57.1
T82.1 R57.1
Z45.0 R57.1
I51.7 I35.0
E11.9 I35.0
I35.0 I51.7
I49.8 I51.7
E11.9 I51.7
I51.7 I49.8
I35.0 E11.9
I51.7 E11.9
E03.9 I31.3
E66.9 I31.3
E03.9 I10.X
I31.3 E03.9
I10.X E03.9
E66.9 E03.9
I31.3 E66.9
E03.9 E66.9
E78.2 I51.5
E78.2 I35.0
E78.2 I10.X
I51.5 E78.2
I35.0 E78.2
I10.X E78.2
Z01.7 E78.2
E78.2 Z01.7
K63.1 N17.9
A41.9 N17.9
F05.9 N17.9
N17.9 K63.1
A41.9 K63.1
F05.9 K63.1
Z01.7 K63.1
N17.9 A41.9
K63.1 A41.9
F05.9 A41.9
N17.9 F05.9
K63.1 F05.9
A41.9 F05.9
Z01.7 F05.9
K63.1 Z01.7
F05.9 Z01.7
I05.1 I09.1
I05.1 I06.0
I09.1 I05.1
I06.0 I05.1
I07.1 I05.1
Z01.7 I05.1
I05.1 I07.1
I05.1 Z01.7
I45.5 I51.5
I45.5 I35.0
I51.5 I45.5
I35.0 I45.5
I10.X I45.5
Z01.7 I45.5
I45.5 I10.X
I45.5 Z01.7
I99.X I25.8
I99.X I20.0
I10.X I20.0
I25.8 I99.X
I20.0 I99.X
I10.X I99.X
Z01.7 I99.X
I20.0 I10.X
I99.X I10.X
I99.X Z01.7
I25.2 I25.1
I25.1 I25.2
I20.9 I25.2
I25.2 I20.9
I20.0 I25.1
I25.1 I20.0
I21.2 I20.0
I20.0 I21.2
I31.3 N18.9
Z49.1 Z49.2
I31.3 Z49.2
Z49.2 Z49.1
I31.3 Z49.1
N18.9 I31.3
Z49.2 I31.3
Z49.1 I31.3
I11.0 I21.1
I21.1 I11.0
I82.8 I26.9
I36.1 I26.9
I35.1 I26.9
Z01.7 I26.9
I26.9 I82.8
I36.1 I82.8
I35.1 I82.8
I26.9 I36.1
I82.8 I36.1
I26.9 I35.1
I82.8 I35.1
I26.9 Z01.7
I35.1 I48.X
I35.1 I47.1
I36.1 I47.1
I48.X I35.1
I47.1 I35.1
I47.1 I36.1
I44.2 I36.1
I36.1 I44.2
I36.1 I70.0
I44.1 I70.0
I44.1 I34.0
I70.0 I36.1
I44.1 I36.1
I70.0 I44.1
I34.0 I44.1
I36.1 I44.1
I48.5 I51.5
I51.5 I48.5
I48.X I48.5
I44.7 I48.5
Z01.7 I48.5
I48.5 I48.X
I48.5 I44.7
I48.5 Z01.7
I80.2 I27.9
I45.1 I27.9
I27.9 I80.2
I27.0 I80.2
I45.1 I80.2
I80.2 I27.0
I45.1 I27.0
I27.9 I45.1
I80.2 I45.1
I27.0 I45.1
I48.X I05.0
I48.X I06.0
I05.0 I48.X
I06.0 I48.X
I11.0 I09.1
I11.0 I05.0
I09.1 I11.0
I05.0 I11.0
I35.1 I34.2
I31.3 I34.2
I48.X I34.2
I34.2 I35.1
I31.3 I35.1
I34.2 I31.3
I35.1 I31.3
I48.X I31.3
I34.2 I48.X
I31.3 I48.X
I64.X I36.1
I36.1 I64.X
I64.X I31.3
I64.X J90.X
I31.3 I64.X
J90.X I64.X
J44.1 I11.0
G92.X I11.0
I11.0 J44.1
G92.X J44.1
I49.8 J44.1
I11.0 G92.X
J44.1 G92.X
I49.8 G92.X
Z01.7 G92.X
J44.1 I49.8
G92.X I49.8
G92.X Z01.7
I25.1 I20.8
I49.8 I20.8
Z01.7 I20.8
I20.8 I25.1
I49.8 I25.1
I20.8 I49.8
I25.1 I49.8
I20.8 Z01.7
I10.X I71.4
I50.9 I71.4
I49.8 I71.4
Z01.7 I71.4
I71.4 I10.X
I71.4 I50.9
I71.4 I49.8
I71.4 Z01.7
J32.9 I26.9
J15.9 I26.9
I49.8 I26.9
I26.9 J32.9
J15.9 J32.9
I49.8 J32.9
Z01.7 J32.9
I26.9 J15.9
J32.9 J15.9
I49.8 J15.9
Z01.7 J15.9
I26.9 I49.8
J32.9 I49.8
J15.9 I49.8
J32.9 Z01.7
J15.9 Z01.7
T81.0 Y83.1
Y83.1 T81.0
I49.8 T81.0
T81.0 I49.8
I50.9 I26.0
I50.9 I27.2
I26.0 I50.9
I27.2 I50.9
I10.X I27.9
I50.9 I27.9
I27.9 I10.X
I27.9 I50.9
I50.9 I20.8
I20.8 I50.9
K92.1 I11.0
K57.9 I11.0
I11.0 K92.1
K57.9 K92.1
I50.9 K92.1
Z01.7 K92.1
I11.0 K57.9
K92.1 K57.9
I50.9 K57.9
Z01.7 K57.9
K92.1 I50.9
K57.9 I50.9
K92.1 Z01.7
K57.9 Z01.7
I20.0 I21.1
I21.1 I20.0
I51.5 I20.0
I20.0 I51.5
I35.0 I25.5
I47.1 I25.5
I25.5 I35.0
I47.1 I35.0
I51.3 I35.0
I25.5 I47.1
I35.0 I47.1
I51.3 I47.1
I35.0 I51.3
I47.1 I51.3
Z01.7 I51.3
I51.3 Z01.7
I64.X I24.8
I24.8 I64.X
I20.0 I21.9
I21.9 I20.0
I20.8 I35.0
I35.0 I20.8
I70.9 I20.8
I20.8 I70.9
I49.4 I51.5
I70.9 I51.5
I49.4 I25.8
I51.5 I49.4
I25.8 I49.4
I70.9 I49.4
Z01.7 I49.4
I51.5 I70.9
I49.4 I70.9
I49.4 Z01.7
I85.0 I51.5
I82.2 I51.5
I85.0 I35.0
I82.2 I35.0
I51.5 I85.0
I35.0 I85.0
I82.2 I85.0
Z01.7 I85.0
I51.5 I82.2
I35.0 I82.2
I85.0 I82.2
Z01.7 I82.2
I85.0 Z01.7
I82.2 Z01.7
I87.2 I26.0
I87.2 I80.2
I87.2 I10.X
I26.0 I87.2
I80.2 I87.2
I10.X I87.2
J44.9 I34.2
J44.9 I36.1
I34.2 J44.9
I36.1 J44.9
J98.4 I10.X
I10.X J98.4
T82.8 I25.8
T82.8 I20.8
T82.8 I70.9
I25.8 T82.8
I20.8 T82.8
I70.9 T82.8
Z01.7 T82.8
T82.8 Z01.7
Y44.2 I27.9
Y44.2 J44.9
I27.9 Y44.2
J44.9 Y44.2
Y44.2 I11.0
Y44.2 I48.X
Y44.2 J90.X
I11.0 Y44.2
I48.X Y44.2
J90.X Y44.2
I48.X I45.1
I45.1 I48.X
I10.X I42.0
I42.0 I10.X
Z95.8 I51.5
Z95.8 I35.0
Z95.8 I70.9
I51.5 Z95.8
I35.0 Z95.8
I70.9 Z95.8
Z01.7 Z95.8
Z95.8 Z01.7
I21.9 I42.0
R57.0 I42.0
I42.0 I21.9
I64.X I21.9
I21.9 I64.X
R57.0 I64.X
I42.0 R57.0
I64.X R57.0
E87.1 N18.9
E10.5 N18.9
N18.9 E87.1
E10.5 E87.1
N18.9 E10.5
E87.1 E10.5
Z01.7 E10.5
E10.5 Z01.7
D59.4 N18.9
N18.9 D59.4
J44.9 N17.9
E11.9 N17.9
N17.9 J44.9
E11.9 J44.9
A41.9 J44.9
N17.9 E11.9
J44.9 E11.9
J44.9 A41.9
I35.1 I49.5
A41.9 I49.5
I49.5 I35.1
I10.X I35.1
A41.9 I35.1
I35.1 I10.X
I49.5 A41.9
I35.1 A41.9
S06.5 I11.0
S06.5 I48.X
S06.5 I27.0
A41.9 I27.0
I11.0 S06.5
I48.X S06.5
I27.0 S06.5
A41.9 S06.5
I27.0 A41.9
S06.5 A41.9
I24.8 I51.5
E11.9 I51.5
I24.8 I49.5
E11.9 I49.5
I51.5 I24.8
I49.5 I24.8
E11.9 I24.8
I51.5 E11.9
I49.5 E11.9
I24.8 E11.9
F03.X I51.5
F03.X I44.2
F03.X Z45.0
F03.X Z45.9
I51.5 F03.X
I44.2 F03.X
Z45.0 F03.X
Z45.9 F03.X
I27.0 J90.X
E03.9 J90.X
I46.1 J90.X
J90.X I27.0
E03.9 I27.0
J90.X E03.9
I27.0 E03.9
I46.1 E03.9
J90.X I46.1
E03.9 I46.1
I64.X I21.0
I21.0 I64.X
I11.0 I21.9
I24.8 I21.9
I21.9 I11.0
I21.9 I24.8
I35.2 I21.0
I21.0 I35.2
I50.0 I21.9
I51.5 I21.9
I21.9 I50.0
I51.5 I50.0
I46.1 I50.0
I21.9 I51.5
I50.0 I51.5
I50.0 I46.1
I35.0 I25.2
I25.2 I35.0
I46.1 I35.0
I35.0 I46.1
I44.7 I25.5
I50.1 I25.5
I70.9 I25.5
I25.5 I44.7
I50.1 I44.7
I46.1 I44.7
I25.5 I50.1
I44.7 I50.1
I70.9 I50.1
I46.1 I50.1
I25.5 I70.9
I50.1 I70.9
I44.7 I46.1
I50.1 I46.1
J44.1 I25.8
Z93.0 I25.8
I25.8 J44.1
Z93.0 J44.1
I25.8 Z93.0
J44.1 Z93.0
I46.1 Z93.0
Z93.0 I46.1
N18.9 I09.1
I05.0 I05.2
N18.9 I05.2
I05.2 I05.0
N18.9 I05.0
N18.9 I06.1
I09.1 N18.9
I05.2 N18.9
I05.0 N18.9
I06.1 N18.9
I45.1 I44.0
R57.0 I44.0
I44.0 I45.1
E11.9 I45.1
R57.0 I45.1
I45.1 E11.9
R57.0 E11.9
I44.0 R57.0
I45.1 R57.0
E11.9 R57.0
R57.1 I48.X
I48.X R57.1
R57.1 I09.1
T82.0 I05.0
R57.1 I05.0
I05.0 T82.0
I48.X T82.0
R57.1 T82.0
T82.0 I48.X
I09.1 R57.1
I05.0 R57.1
T82.0 R57.1
Z95.1 I25.8
R68.8 I25.8
Z95.1 I24.8
R68.8 I24.8
Z95.1 I70.9
R68.8 I70.9
I25.8 Z95.1
I24.8 Z95.1
I70.9 Z95.1
R68.8 Z95.1
I25.8 R68.8
I24.8 R68.8
I70.9 R68.8
Z95.1 R68.8
N99.9 N18.9
Z99.2 N18.9
E43.X N18.9
N18.9 N99.9
Z99.2 N99.9
E43.X N99.9
Z01.7 N99.9
N18.9 Z99.2
N99.9 Z99.2
E43.X Z99.2
Z01.7 Z99.2
N18.9 E43.X
N99.9 E43.X
Z99.2 E43.X
Z01.7 E43.X
N99.9 Z01.7
Z99.2 Z01.7
E43.X Z01.7
E03.9 N18.9
E66.9 N18.9
N18.9 E03.9
N18.9 E66.9
E66.9 I48.X
I50.9 J44.1
E66.9 J44.1
J44.1 I50.9
E66.9 I50.9
I48.X E66.9
J44.1 E66.9
I50.9 E66.9
I49.1 I49.5
I49.1 I48.X
I49.5 I49.1
I48.X I49.1
I10.X I49.1
Z01.7 I49.1
I49.1 I10.X
I49.1 Z01.7
I35.0 I71.2
I70.9 I71.2
I10.X I71.2
Z01.7 I71.2
I71.2 I35.0
I71.2 I70.9
I71.2 I10.X
I71.2 Z01.7
I13.2 I25.8
I13.2 I11.0
I13.2 I70.9
I25.8 I13.2
I11.0 I13.2
I70.9 I13.2
I25.2 I21.9
I21.9 I25.2
I25.2 I51.5
I51.5 I25.2
I25.5 B57.2
I24.8 B57.2
I34.0 B57.2
Z01.7 B57.2
B57.2 I25.5
I24.8 I25.5
B57.2 I24.8
I25.5 I24.8
B57.2 I34.0
B57.2 Z01.7
I35.0 I21.0
I21.0 I35.0
I25.1 I21.9
I21.9 I25.1
I35.1 I21.9
I21.9 I35.1
I35.1 I42.0
I42.0 I35.1
I36.1 I24.8
I24.8 I36.1
I70.0 I71.2
I34.0 I71.2
I44.2 I71.2
I71.2 I70.0
I71.2 I34.0
I71.2 I44.2
I44.1 I25.2
I44.1 I70.9
I25.2 I44.1
I70.9 I44.1
J93.1 I25.2
I25.2 J93.1
I44.1 J93.1
J93.1 I44.1
I35.2 I35.0
I35.0 I35.2
I50.0 I09.1
I50.0 N18.9
I09.1 I50.0
N18.9 I50.0
J44.1 I11.9
I10.X I11.9
I50.9 I11.9
I11.9 J44.1
I11.9 I10.X
I11.9 I50.9
I20.0 I21.0
I21.0 I20.0
I21.4 I21.1
I21.1 I21.4
I70.9 I21.4
I21.4 I70.9
I74.0 I71.4
I72.3 I71.4
I70.9 I71.4
I71.4 I74.0
I72.3 I74.0
I70.9 I74.0
Z01.7 I74.0
I71.4 I72.3
I74.0 I72.3
I70.9 I72.3
Z01.7 I72.3
I71.4 I70.9
I74.0 I70.9
I72.3 I70.9
I74.0 Z01.7
I72.3 Z01.7
K85.0 I35.0
K85.0 I34.0
K85.0 I10.X
I35.0 K85.0
I34.0 K85.0
I10.X K85.0
Z01.7 K85.0
K85.0 Z01.7
I74.0 I25.8
K92.0 I25.8
I25.8 I74.0
K92.0 I74.0
K92.0 I70.9
I25.8 K92.0
I74.0 K92.0
I70.9 K92.0
N18.9 I49.5
N18.9 Z45.9
I49.5 N18.9
Z45.9 N18.9
R00.1 Z45.9
Z45.9 R00.1
I44.3 I44.2
I44.3 I45.1
T82.1 I45.1
I44.2 I44.3
I45.1 I44.3
T82.1 I44.3
I45.1 T82.1
I44.3 T82.1
I44.2 I64.X
I64.X I44.2
Y60.6 I51.5
Y60.6 I44.2
Y60.6 I31.3
I51.5 Y60.6
I44.2 Y60.6
I31.3 Y60.6
Z01.7 Y60.6
Y60.6 Z01.7
I49.1 I35.0
I35.0 I49.1
J44.9 I49.1
Y83.1 I49.1
I49.1 J44.9
Y83.1 J44.9
I49.1 Y83.1
J44.9 Y83.1
I44.0 I35.0
I44.0 I34.0
I35.0 I44.0
I34.0 I44.0
I45.1 I49.5
I49.5 I45.1
I49.5 I47.1
Z45.0 I47.1
I47.1 I49.5
I47.1 Z45.0
T82.1 I34.0
I34.0 T82.1
I35.2 I64.X
I64.X I35.2
E86.X N18.9
E86.X E87.1
N18.9 E86.X
E87.1 E86.X
Z01.7 E86.X
E86.X Z01.7
E87.8 N17.9
E87.5 N17.9
N17.9 E87.8
E87.5 E87.8
Z01.7 E87.8
N17.9 E87.5
E87.8 E87.5
E87.8 Z01.7
E85.4 N18.9
S37.0 N18.9
N18.9 E85.4
S37.0 E85.4
Z01.7 E85.4
N18.9 S37.0
E85.4 S37.0
Z01.7 S37.0
E85.4 Z01.7
S37.0 Z01.7
Z43.6 N18.9
N18.9 Z43.6
Z99.2 Z43.6
Z01.7 Z43.6
Z43.6 Z99.2
Z43.6 Z01.7
I50.9 I42.0
I42.0 I50.9
R57.0 I50.9
I50.9 R57.0
I47.1 I63.9
K92.0 I63.9
I49.8 I63.9
I63.9 I47.1
K92.0 I47.1
I49.8 I47.1
A41.9 I47.1
I63.9 K92.0
I47.1 K92.0
A41.9 K92.0
I63.9 I49.8
I47.1 I49.8
I47.1 A41.9
K92.0 A41.9
I27.0 I34.2
I34.2 I27.0
I22.0 I21.0
I21.0 I22.0
I35.1 I22.0
I34.0 I22.0
I46.1 I22.0
I22.0 I35.1
I22.0 I34.0
I22.0 I46.1
N11.1 N17.9
N13.9 N17.9
N17.9 N11.1
N13.9 N11.1
Z49.1 N11.1
I46.1 N11.1
N17.9 N13.9
N11.1 N13.9
Z49.1 N13.9
I46.1 N13.9
N11.1 Z49.1
N13.9 Z49.1
N11.1 I46.1
N13.9 I46.1
I21.1 I26.0
R09.2 I26.0
I26.0 I21.1
R09.2 I21.1
R09.2 I25.8
R09.2 I10.X
I26.0 R09.2
I21.1 R09.2
I25.8 R09.2
I10.X R09.2
I42.0 B57.2
I47.2 B57.2
I10.X B57.2
R57.0 B57.2
B57.2 I42.0
I47.2 I42.0
B57.2 I47.2
I42.0 I47.2
I10.X I47.2
R57.0 I47.2
B57.2 I10.X
I47.2 I10.X
B57.2 R57.0
I47.2 R57.0
R57.0 I35.0
I35.0 R57.0
R57.0 I44.2
I44.2 R57.0
R57.8 I21.1
R57.8 I25.1
R57.8 I25.8
R57.8 I34.0
I21.1 R57.8
I25.1 R57.8
I25.8 R57.8
I34.0 R57.8
Z01.0 I49.5
Z01.0 I48.X
Z01.0 Z45.0
Z01.0 Z45.9
I49.5 Z01.0
I48.X Z01.0
Z45.0 Z01.0
Z45.9 Z01.0
G45.9 I34.0
G45.9 I48.X
G45.9 I10.X
I34.0 G45.9
I48.X G45.9
I10.X G45.9
Z01.7 G45.9
G45.9 Z01.7
I48.X I27.9
I27.2 I27.9
I27.9 I48.X
I27.9 I27.2
I10.X I20.8
I20.8 I10.X
I34.0 I42.1
I36.1 I42.1
I27.0 I42.1
I42.1 I34.0
I42.1 I36.1
I42.1 I27.0
I27.0 I35.1
I35.1 I27.0
Q21.0 Q24.8
G21.8 Q24.8
I27.8 Q24.8
Q24.8 Q21.0
G21.8 Q21.0
I27.8 Q21.0
Z01.7 Q21.0
Q24.8 G21.8
Q21.0 G21.8
I27.8 G21.8
Z01.7 G21.8
Q24.8 I27.8
Q21.0 I27.8
G21.8 I27.8
Z01.7 I27.8
Q21.0 Z01.7
G21.8 Z01.7
I27.8 Z01.7
I35.2 I21.9
I21.9 I35.2
I44.2 I51.7
I36.1 I51.7
I34.0 I51.7
I51.7 I44.2
I51.7 I36.1
I51.7 I34.0
I47.2 I51.5
I47.2 I44.2
I51.5 I47.2
I44.2 I47.2
I35.0 I47.2
I47.2 I35.0
I36.1 I20.8
I20.8 I36.1
I44.0 I21.9
I21.9 I44.0
I35.0 I44.1
I44.3 I44.1
I44.1 I35.0
I44.1 I44.3
I49.4 I25.5
I49.4 I34.0
I47.2 I34.0
I25.5 I49.4
I34.0 I49.4
I47.2 I49.4
I34.0 I47.2
I49.4 I47.2
I34.2 I42.0
I42.0 I34.2
K92.0 I11.0
I11.0 K92.0
I26.9 I27.0
I49.8 I27.0
I27.0 I26.9
I50.9 I26.9
I27.0 I49.8
I26.9 I50.9
I49.8 I44.1
I50.9 I44.1
I44.1 I49.8
I44.1 I50.9
J18.9 J15.9
I50.9 J15.9
J15.9 J18.9
J15.9 I50.9
I50.9 Y83.1
Y83.1 I50.9
I70.0 I44.7
I44.7 I70.0
I21.4 I21.0
I21.0 I21.4
I34.2 I25.4
I25.4 I34.2
I70.9 I34.2
I34.2 I70.9
I44.2 I25.2
I25.2 I44.2
I65.2 I25.8
I70.2 I25.8
I65.2 I21.1
I70.2 I21.1
I25.8 I65.2
I21.1 I65.2
I70.2 I65.2
Z01.7 I65.2
I25.8 I70.2
I21.1 I70.2
I65.2 I70.2
Z01.7 I70.2
I65.2 Z01.7
I70.2 Z01.7
I71.9 I35.1
I71.9 I48.X
I71.9 I10.X
I35.1 I71.9
I48.X I71.9
I10.X I71.9
Z01.7 I71.9
I71.9 Z01.7
I49.1 I25.8
I73.9 I25.8
I49.1 I34.0
I73.9 I34.0
I25.8 I49.1
I34.0 I49.1
I73.9 I49.1
I25.8 I73.9
I34.0 I73.9
I49.1 I73.9
J12.1 I48.X
J12.1 I10.X
J12.1 J18.9
I48.X J12.1
I10.X J12.1
J18.9 J12.1
Z01.7 J12.1
J12.1 Z01.7
J84.9 I35.0
J18.9 I35.0
J84.9 I34.2
J18.9 I34.2
I35.0 J84.9
I34.2 J84.9
J18.9 J84.9
Z01.7 J84.9
I35.0 J18.9
I34.2 J18.9
J84.9 J18.9
J84.9 Z01.7
I71.0 I25.8
I71.0 I11.0
I25.8 I71.0
I11.0 I71.0
J90.X I71.0
Z01.7 I71.0
I71.0 J90.X
I71.0 Z01.7
N17.9 I21.9
N17.9 I20.0
I21.9 N17.9
I20.0 N17.9
I36.1 I31.2
I48.X I31.2
N17.9 I31.2
I31.2 I36.1
N17.9 I36.1
I31.2 I48.X
I31.2 N17.9
I36.1 N17.9
N17.9 I44.2
N17.9 Z45.0
N17.9 Z45.9
I44.2 N17.9
Z45.0 N17.9
Z45.9 N17.9
Q24.8 I27.0
Q21.0 I27.0
Q21.8 I27.0
I27.0 Q24.8
Q21.8 Q24.8
I27.0 Q21.0
Q21.8 Q21.0
I27.0 Q21.8
Q24.8 Q21.8
Q21.0 Q21.8
Z01.7 Q21.8
Q21.8 Z01.7
I48.X I25.4
T82.1 I25.4
I25.4 I48.X
I25.4 T82.1
I44.1 I35.1
I35.1 I44.1
T82.1 I35.0
I35.0 T82.1
I48.X I45.5
T82.1 I45.5
Z45.0 I45.5
I45.5 I48.X
I45.5 T82.1
I45.5 Z45.0
I45.3 I25.5
Z45.9 I25.5
I25.5 I45.3
Z45.0 I45.3
Z45.9 I45.3
Z01.7 I45.3
I45.3 Z45.0
I25.5 Z45.9
I45.3 Z45.9
I45.3 Z01.7
Z45.0 I70.0
Z45.9 I70.0
I70.0 Z45.0
I70.0 Z45.9
E87.4 N18.9
N18.9 E87.4
E87.1 E87.4
Z01.7 E87.4
E87.4 E87.1
E87.4 Z01.7
E87.1 N17.9
N17.9 E87.1
I35.0 I27.9
E11.9 I27.9
E11.9 I34.0
I27.9 I35.0
I27.9 E11.9
I34.0 E11.9
M19.9 J18.9
Z45.9 J18.9
J18.9 M19.9
Z45.9 M19.9
A41.9 M19.9
J18.9 Z45.9
M19.9 Z45.9
M19.9 A41.9
I64.X I26.0
I10.X I82.8
I64.X I82.8
I82.8 I10.X
I26.0 I64.X
I82.8 I64.X
I25.3 I25.8
I25.3 I21.0
I25.8 I25.3
I21.0 I25.3
I70.9 I25.3
Z01.7 I25.3
I25.3 I70.9
I25.3 Z01.7
Y83.1 I21.9
Z45.0 I21.9
Z45.9 I21.9
I21.9 Y83.1
Z45.9 Y83.1
I21.9 Z45.0
R57.0 Z45.0
I21.9 Z45.9
Y83.1 Z45.9
R57.0 Z45.9
Z45.0 R57.0
Z45.9 R57.0
I25.8 I61.6
I20.0 I61.6
I34.0 I61.6
I46.1 I61.6
I61.6 I25.8
I61.6 I20.0
I34.0 I20.0
I46.1 I20.0
I61.6 I34.0
I20.0 I34.0
I61.6 I46.1
I20.0 I46.1
J44.1 I44.7
I87.2 I44.7
I44.7 J44.1
I44.7 I87.2
I49.5 I27.0
I27.0 I49.5
J90.X I49.5
I49.5 J90.X
I73.9 I21.0
I21.0 I73.9
J18.9 I09.1
Z95.4 I09.1
Z95.4 I48.X
I09.1 J18.9
Z95.4 J18.9
I09.1 Z95.4
I48.X Z95.4
J18.9 Z95.4
Z01.7 Z95.4
Z95.4 Z01.7
G50.0 I51.5
G50.0 I44.2
I51.5 G50.0
I44.2 G50.0
I27.9 I09.1
I27.9 I07.1
I09.1 I27.9
I07.1 I27.9
I49.4 I49.1
I70.9 I49.1
I49.1 I49.4
I10.X I49.4
I49.4 I10.X
I49.1 I70.9
Y83.1 I20.8
I20.8 Y83.1
I50.X I35.0
I50.X I10.X
I35.0 I50.X
I10.X I50.X
I49.8 I50.X
Z01.7 I50.X
I50.X I49.8
I50.X Z01.7
I25.2 I50.0
I64.X I50.0
R57.0 I50.0
I50.0 I25.2
R57.0 I25.2
I50.0 I64.X
I50.0 R57.0
I25.2 R57.0
I44.2 I21.0
I21.0 I44.2
I21.2 I21.0
I21.0 I21.2
T82.7 I49.5
T81.4 I49.5
I49.5 T82.7
T81.4 T82.7
Z45.0 T82.7
I49.5 T81.4
T82.7 T81.4
Z45.0 T81.4
Z01.7 T81.4
T82.7 Z45.0
T81.4 Z45.0
T81.4 Z01.7
I44.2 I51.8
Z45.0 I51.8
Z45.9 I51.8
I51.8 I44.2
I51.8 Z45.0
I51.8 Z45.9
I71.4 I71.0
I70.9 I71.0
I10.X I71.0
R57.1 I71.0
I71.0 I71.4
R57.1 I71.4
I71.0 I70.9
R57.1 I70.9
I71.0 I10.X
R57.1 I10.X
I71.0 R57.1
I71.4 R57.1
I70.9 R57.1
I10.X R57.1
I49.8 I25.5
I50.9 I25.5
I25.5 I49.8
I25.5 I50.9
I20.0 I22.0
I70.9 I22.0
I22.0 I20.0
I22.0 I70.9
I47.2 I34.2
I47.2 I48.X
I47.2 I87.2
I34.2 I47.2
I48.X I47.2
I87.2 I47.2
I10.X I73.9
R57.2 I73.9
R57.2 I48.X
I73.9 I10.X
R57.2 I10.X
R57.2 I70.9
I73.9 R57.2
I48.X R57.2
I10.X R57.2
I70.9 R57.2
I44.2 I35.2
I35.2 I44.2
Y83.1 I44.2
I44.2 Y83.1
I36.1 I50.0
E87.1 I50.0
I50.0 I36.1
E87.1 I36.1
I50.0 E87.1
I36.1 E87.1
J44.9 Z45.9
Z45.9 J44.9
I48.X I36.0
I44.2 I36.0
I72.4 I36.0
Z01.7 I36.0
I36.0 I48.X
I72.4 I48.X
I36.0 I44.2
I72.4 I44.2
I36.0 I72.4
I48.X I72.4
I44.2 I72.4
I36.0 Z01.7
I25.3 I34.2
I34.2 I25.3
I27.0 I25.3
I10.X I25.3
I25.3 I27.0
I25.3 I10.X
I27.8 I26.0
J98.4 I26.0
I26.0 I27.8
J98.4 I27.8
I49.8 I27.8
I50.9 I27.8
I26.0 J98.4
I27.8 J98.4
I27.8 I49.8
I27.8 I50.9
I49.5 I25.1
I25.1 I49.5
I48.X I25.5
I10.X I25.5
I25.5 I48.X
I25.5 I10.X
I70.0 I11.9
I11.9 I70.0
I51.5 I25.5
I25.5 I51.5
I44.7 I47.2
Z45.9 I47.2
I47.2 I44.7
I47.2 Z45.9
I20.0 I11.0
I11.0 I20.0
I20.8 I21.2
I34.0 I21.2
I21.2 I20.8
I21.2 I34.0
I50.9 I24.8
I24.8 I50.9
J15.9 I11.0
J15.9 I31.3
I11.0 J15.9
I31.3 J15.9
I50.0 I26.0
Q21.1 I26.0
I48.9 I26.0
I26.0 I50.0
Q21.1 I50.0
I48.9 I50.0
I26.0 Q21.1
I50.0 Q21.1
I48.9 Q21.1
I26.0 I48.9
I50.0 I48.9
Q21.1 I48.9
E87.1 I10.X
E87.1 I50.9
E87.1 I49.8
I10.X E87.1
I50.9 E87.1
I49.8 E87.1
J18.1 I35.2
R57.2 I35.2
J18.1 I34.0
R57.2 I34.0
I35.2 J18.1
I34.0 J18.1
I48.X J18.1
R57.2 J18.1
J18.1 I48.X
I35.2 R57.2
I34.0 R57.2
J18.1 R57.2
Z45.0 I36.1
I36.1 Z45.0
J93.9 I44.2
J93.9 Z45.0
J93.9 Z45.9
I44.2 J93.9
Z45.0 J93.9
Z45.9 J93.9
Z01.7 J93.9
J93.9 Z01.7
E11.9 I10.X
E11.9 E87.1
I10.X E11.9
E87.1 E11.9
I70.9 I35.1
I35.1 I70.9
I49.8 I50.0
I50.0 I49.8
I70.9 I48.0
I50.9 I48.0
K55.0 I48.0
Z01.7 I48.0
I48.0 I70.9
K55.0 I70.9
I48.0 I50.9
K55.0 I50.9
I48.0 K55.0
I70.9 K55.0
I50.9 K55.0
Z01.7 K55.0
I48.0 Z01.7
K55.0 Z01.7
I26.0 I36.1
I26.0 I35.0
I36.1 I26.0
I35.0 I26.0
I36.1 I31.9
I31.9 I36.1
I31.3 I36.1
J90.X I36.1
I36.1 I31.3
I36.1 J90.X
I10.X I44.1
I44.1 I10.X
I45.0 I44.2
I44.2 I45.0
Z45.0 I45.0
Z45.9 I45.0
Z01.7 I45.0
I45.0 Z45.0
I45.0 Z45.9
I45.0 Z01.7
I49.5 I48.1
Z45.0 I48.1
Z45.9 I48.1
Z01.7 I48.1
I48.1 I49.5
I48.1 Z45.0
I48.1 Z45.9
I48.1 Z01.7
M19.9 I26.0
M19.9 I49.8
I26.0 M19.9
I49.8 M19.9
Z01.7 M19.9
M19.9 Z01.7
I48.9 I51.5
I51.5 I48.9
T82.1 I48.9
Z45.0 I48.9
Z01.7 I48.9
I48.9 T82.1
I48.9 Z45.0
I48.9 Z01.7
I44.2 I24.8
I24.8 I44.2
I25.4 I71.0
I48.9 I71.0
I71.0 I25.4
I10.X I25.4
I48.9 I25.4
R57.1 I25.4
I25.4 I10.X
I48.9 I10.X
I71.0 I48.9
I25.4 I48.9
I10.X I48.9
R57.1 I48.9
I25.4 R57.1
I48.9 R57.1
I64.X Z45.9
Z45.9 I64.X
I35.1 I35.0
I35.0 I35.1
I48.0 I49.5
I48.0 Z45.0
I48.0 Z45.9
I49.5 I48.0
Z45.0 I48.0
Z45.9 I48.0
I39.2 I33.0
Z95.2 I33.0
Z45.9 I33.0
Z01.7 I33.0
I33.0 I39.2
Z95.2 I39.2
Z45.9 I39.2
Z01.7 I39.2
I33.0 Z95.2
I39.2 Z95.2
I33.0 Z45.9
I39.2 Z45.9
I33.0 Z01.7
I39.2 Z01.7
