# Supplementary material for: Comorbidity patterns in cardiovascular diseases: the role of life-stage and socioeconomic status
Source: Front Cardiovasc Med. 2024 Feb 13;11:1215458. doi: 10.3389/fcvm.2024.1215458 (PMC10897012; doi:10.3389/fcvm.2024.1215458)
Supplement: Supplementary file 1 [file Datasheet1.zip › Supplementary/Supplementary_Female_networks/CoNet_MortFemale_21_40_highSEL_clean.txt]

Q22.4 Q24.8
Q26.2 Q24.8
I27.8 Q24.8
I46.1 Q24.8
Q24.8 Q22.4
Q26.2 Q22.4
I27.8 Q22.4
I46.1 Q22.4
Q24.8 Q26.2
Q22.4 Q26.2
I27.8 Q26.2
I46.1 Q26.2
Q24.8 I27.8
Q22.4 I27.8
Q26.2 I27.8
I46.1 I27.8
Q24.8 I46.1
Q22.4 I46.1
Q26.2 I46.1
I27.8 I46.1
Q20.3 Q24.8
Q22.5 Q24.8
Q25.4 Q24.8
R57.0 Q24.8
Q24.8 Q20.3
Q22.5 Q20.3
Q25.4 Q20.3
R57.0 Q20.3
Q24.8 Q22.5
Q20.3 Q22.5
Q25.4 Q22.5
R57.0 Q22.5
Q24.8 Q25.4
Q20.3 Q25.4
Q22.5 Q25.4
R57.0 Q25.4
Q24.8 R57.0
Q20.3 R57.0
Q22.5 R57.0
Q25.4 R57.0
J12.1 J84.1
Z94.2 J84.1
A41.9 J84.1
I46.1 J84.1
J84.1 J12.1
Z94.2 J12.1
A41.9 J12.1
I46.1 J12.1
J84.1 Z94.2
J12.1 Z94.2
A41.9 Z94.2
I46.1 Z94.2
J84.1 A41.9
J12.1 A41.9
Z94.2 A41.9
I46.1 A41.9
J84.1 I46.1
J12.1 I46.1
Z94.2 I46.1
A41.9 I46.1
N91.1 I27.0
I49.8 I27.0
K30.X I27.0
I46.1 I27.0
I27.0 N91.1
I49.8 N91.1
K30.X N91.1
I46.1 N91.1
I27.0 I49.8
N91.1 I49.8
K30.X I49.8
I46.1 I49.8
I27.0 K30.X
N91.1 K30.X
I49.8 K30.X
I46.1 K30.X
I27.0 I46.1
N91.1 I46.1
I49.8 I46.1
K30.X I46.1
Q20.6 Q24.8
Q24.0 Q24.8
Q20.4 Q24.8
Q24.8 Q20.6
Q24.0 Q20.6
Q20.4 Q20.6
R57.0 Q20.6
Q24.8 Q24.0
Q20.6 Q24.0
Q20.4 Q24.0
R57.0 Q24.0
Q24.8 Q20.4
Q20.6 Q20.4
Q24.0 Q20.4
R57.0 Q20.4
Q20.6 R57.0
Q24.0 R57.0
Q20.4 R57.0
I27.2 I27.9
N17.9 I27.9
J18.9 I27.9
R57.8 I27.9
I27.9 I27.2
N17.9 I27.2
J18.9 I27.2
R57.8 I27.2
I27.9 N17.9
I27.2 N17.9
J18.9 N17.9
R57.8 N17.9
I27.9 J18.9
I27.2 J18.9
N17.9 J18.9
R57.8 J18.9
I27.9 R57.8
I27.2 R57.8
N17.9 R57.8
J18.9 R57.8
